# Supplementary material for: A Global Multiregional Proteomic Map of the Human Cerebral Cortex
Source: Genomics Proteomics Bioinformatics. 2021 Nov 8;20(4):614–32. doi: 10.1016/j.gpb.2021.08.008 (PMC9880820; doi:10.1016/j.gpb.2021.08.008)
Supplement: Supplementary data 1 [file mmc1.xlsx]

## Sheet: A
Table S1 Brain proteome database in BA46
Qualitative proteomic data of BA46 with three technical repeats
		Technical repeat 1				Technical repeat 2				Technical repeat 3
Accession Number	Description	Coverage	Number of peptides	Number of PSMs	Number of unique peptides	Coverage	Number of peptides	Number of PSMs	Number of unique peptides	Coverage	Number of peptides	Number of PSMs	Number of unique peptides	Protein identification list of Kim’s study	Protein identification list of Becky’s study
P62328	Thymosin beta-4 OS=Homo sapiens GN=TMSB4X PE=1 SV=2	56.8182	5	27	5	45.4545	4	25	4	95.4545	6	23	6	+	+
P29966	Myristoylated alanine-rich C-kinase substrate OS=Homo sapiens GN=MARCKS PE=1 SV=4	93.0723	21	195	21	93.0723	21	183	21	93.0723	20	169	20	+	+
P80723	Brain acid soluble protein 1 OS=Homo sapiens GN=BASP1 PE=1 SV=2	93.3921	26	201	26	92.9515	25	191	25	92.9515	26	180	26	+	+
P04075	Fructose-bisphosphate aldolase A OS=Homo sapiens GN=ALDOA PE=1 SV=2	87.9121	34	483	29	87.3626	34	460	29	91.2088	36	468	30	+	+
P00441	Superoxide dismutase [Cu-Zn] OS=Homo sapiens GN=SOD1 PE=1 SV=2	87.013	12	88	12	90.9091	14	87	14	90.9091	13	82	13	+	+
P37840	Alpha-synuclein OS=Homo sapiens GN=SNCA PE=1 SV=1	69.2857	14	104	10	96.4286	15	104	12	89.2857	14	106	10	+	+
P17677	Neuromodulin OS=Homo sapiens GN=GAP43 PE=1 SV=1	85.7143	21	273	21	85.7143	23	248	23	88.2353	24	245	24	+	+
Q9UI09	NADH dehydrogenase [ubiquinone] 1 alpha subcomplex subunit 12 OS=Homo sapiens GN=NDUFA12 PE=1 SV=1	87.5862	12	39	12	82.7586	11	37	11	87.5862	12	36	12	+	+
P23528	Cofilin-1 OS=Homo sapiens GN=CFL1 PE=1 SV=3	76.506	20	157	16	83.7349	21	150	15	87.3494	21	144	15	+	+
P02042	Hemoglobin subunit delta OS=Homo sapiens GN=HBD PE=1 SV=2	78.9116	14	253	8	78.9116	14	244	8	87.0748	16	251	10	+	+
Q15370	Transcription elongation factor B polypeptide 2 OS=Homo sapiens GN=TCEB2 PE=1 SV=1	84.7458	7	13	7	52.5424	6	12	6	86.4407	8	16	8	+	+
Q9UI15	Transgelin-3 OS=Homo sapiens GN=TAGLN3 PE=1 SV=2	86.4322	20	103	18	84.4221	18	111	16	86.4322	20	111	18	+	+
P62760	Visinin-like protein 1 OS=Homo sapiens GN=VSNL1 PE=1 SV=2	87.9581	20	120	16	80.6283	18	115	14	86.3874	20	119	16	+	+
P60880	Synaptosomal-associated protein 25 OS=Homo sapiens GN=SNAP25 PE=1 SV=1	85.9223	27	445	27	86.8932	28	439	28	85.9223	27	440	27	+	+
P60174	Triosephosphate isomerase OS=Homo sapiens GN=TPI1 PE=1 SV=3	81.1189	20	238	20	76.5734	19	241	19	85.6643	22	232	22	+	+
P61604	10 kDa heat shock protein, mitochondrial OS=Homo sapiens GN=HSPE1 PE=1 SV=2	81.3726	12	51	12	81.3726	11	50	11	85.2941	12	51	12	+	+
O75368	SH3 domain-binding glutamic acid-rich-like protein OS=Homo sapiens GN=SH3BGRL PE=1 SV=1	85.0877	10	36	10	85.0877	10	42	10	85.0877	10	44	10	+	+
P04406	Glyceraldehyde-3-phosphate dehydrogenase OS=Homo sapiens GN=GAPDH PE=1 SV=3	83.8806	34	638	34	85.0746	32	600	31	85.0746	32	586	32	+	+
Q99497	Protein DJ-1 OS=Homo sapiens GN=PARK7 PE=1 SV=2	80.9524	20	147	20	77.2487	17	144	17	84.6561	19	119	19	+	+
P61106	Ras-related protein Rab-14 OS=Homo sapiens GN=RAB14 PE=1 SV=4	78.6047	16	72	13	84.186	18	73	15	83.7209	17	65	14	+	+
P08670	Vimentin OS=Homo sapiens GN=VIM PE=1 SV=4	83.9056	51	199	41	81.7597	51	198	42	83.691	52	189	41	+	+
P09104	Gamma-enolase OS=Homo sapiens GN=ENO2 PE=1 SV=3	89.6313	34	432	27	83.1797	32	393	26	82.7189	31	388	24	+	+
P06733	Alpha-enolase OS=Homo sapiens GN=ENO1 PE=1 SV=2	83.1797	38	301	34	80.4147	40	273	37	82.7189	42	288	39	+	+
P14618	Pyruvate kinase isozymes M1/M2 OS=Homo sapiens GN=PKM PE=1 SV=4	79.2844	45	403	44	80.9793	48	371	47	82.1092	48	387	46	+	+
P14136	Glial fibrillary acidic protein OS=Homo sapiens GN=GFAP PE=1 SV=1	82.4074	57	498	54	80.3241	56	458	54	81.713	55	444	52	+	+
P63104	14-3-3 protein zeta/delta OS=Homo sapiens GN=YWHAZ PE=1 SV=1	79.1837	25	271	17	82.0408	25	289	17	81.6326	27	289	19	+	+
O75781	Paralemmin-1 OS=Homo sapiens GN=PALM PE=1 SV=2	79.3282	27	209	27	84.7545	34	206	32	81.3953	31	204	30	+	+
P30086	Phosphatidylethanolamine-binding protein 1 OS=Homo sapiens GN=PEBP1 PE=1 SV=3	80.7487	13	184	13	82.3529	15	162	15	81.2834	13	161	13	+	+
Q9H115	Beta-soluble NSF attachment protein OS=Homo sapiens GN=NAPB PE=1 SV=2	79.1946	26	157	23	78.1879	22	132	19	81.2081	26	136	23	+	+
P25713	Metallothionein-3 OS=Homo sapiens GN=MT3 PE=1 SV=1	80.8824	6	27	6	80.8824	6	24	6	80.8824	6	20	6	+	+
P05387	60S acidic ribosomal protein P2 OS=Homo sapiens GN=RPLP2 PE=1 SV=1	93.0435	10	32	9	95.6522	10	23	9	80.8696	11	32	11	+	+
Q14194	Dihydropyrimidinase-related protein 1 OS=Homo sapiens GN=CRMP1 PE=1 SV=1	75	35	247	30	78.8461	35	242	31	80.7692	37	245	32	+	+
Q16555	Dihydropyrimidinase-related protein 2 OS=Homo sapiens GN=DPYSL2 PE=1 SV=1	77.7972	40	970	34	77.4476	39	911	34	80.5944	40	959	34	+	+
P51149	Ras-related protein Rab-7a OS=Homo sapiens GN=RAB7A PE=1 SV=1	76.8116	17	52	17	81.1594	18	55	18	80.1932	18	67	18	+	+
P01834	Ig kappa chain C region OS=Homo sapiens GN=IGKC PE=1 SV=1	80.1887	6	57	6	80.1887	6	48	6	80.1887	6	56	6		+
P00558	Phosphoglycerate kinase 1 OS=Homo sapiens GN=PGK1 PE=1 SV=3	84.8921	40	263	34	79.3765	38	267	38	79.8561	39	259	32	+	+
P62258	14-3-3 protein epsilon OS=Homo sapiens GN=YWHAE PE=1 SV=1	80	27	389	24	80	27	386	24	79.6078	27	399	24	+	+
P09972	Fructose-bisphosphate aldolase C OS=Homo sapiens GN=ALDOC PE=1 SV=2	77.4725	29	406	24	81.044	30	416	25	79.3956	31	419	25	+	+
P49773	Histidine triad nucleotide-binding protein 1 OS=Homo sapiens GN=HINT1 PE=1 SV=2	79.3651	9	60	9	79.3651	8	52	8	79.3651	9	49	9	+	+
P14854	Cytochrome c oxidase subunit 6B1 OS=Homo sapiens GN=COX6B1 PE=1 SV=2	75.5814	10	46	10	75.5814	9	50	9	79.0698	10	53	10	+	+
Q9Y5L4	Mitochondrial import inner membrane translocase subunit Tim13 OS=Homo sapiens GN=TIMM13 PE=1 SV=1	78.9474	7	18	7	78.9474	7	19	7	78.9474	7	16	7	+	+
P68871	Hemoglobin subunit beta OS=Homo sapiens GN=HBB PE=1 SV=2	95.9184	14	373	8	89.7959	14	354	8	78.9116	12	355	6		+
Q06830	Peroxiredoxin-1 OS=Homo sapiens GN=PRDX1 PE=1 SV=1	82.4121	19	110	15	75.3769	17	90	13	78.8945	18	85	14	+	+
O75947	ATP synthase subunit d, mitochondrial OS=Homo sapiens GN=ATP5H PE=1 SV=3	78.882	14	132	14	78.882	15	136	15	78.882	15	123	15	+	+
Q13813	Spectrin alpha chain, non-erythrocytic 1 OS=Homo sapiens GN=SPTAN1 PE=1 SV=3	78.6003	229	1648	229	81.068	242	1636	242	78.843	235	1596	235	+	+
P61764	Syntaxin-binding protein 1 OS=Homo sapiens GN=STXBP1 PE=1 SV=1	79.2929	59	542	59	77.1044	61	544	61	78.2828	58	526	58	+	+
P11137	Microtubule-associated protein 2 OS=Homo sapiens GN=MAP2 PE=1 SV=4	79.9672	148	849	148	81.5545	146	859	146	78.1062	147	824	147	+	+
O76070	Gamma-synuclein OS=Homo sapiens GN=SNCG PE=1 SV=2	77.9528	12	113	10	77.9528	12	103	10	77.9528	12	95	10	+	+
Q99653	Calcineurin B homologous protein 1 OS=Homo sapiens GN=CHP1 PE=1 SV=3	81.0256	13	33	13	77.9487	12	34	12	77.9487	13	34	13	+	+
P63208	S-phase kinase-associated protein 1 OS=Homo sapiens GN=SKP1 PE=1 SV=2	63.8037	12	46	12	68.0982	14	48	14	77.3006	14	52	14	+	+
Q9GZT3	SRA stem-loop-interacting RNA-binding protein, mitochondrial OS=Homo sapiens GN=SLIRP PE=1 SV=1	77.0642	8	20	8	77.0642	7	17	7	77.0642	7	17	7	+	+
P49006	MARCKS-related protein OS=Homo sapiens GN=MARCKSL1 PE=1 SV=2	54.8718	5	19	5	54.8718	5	18	5	76.9231	7	22	7	+	+
P10809	60 kDa heat shock protein, mitochondrial OS=Homo sapiens GN=HSPD1 PE=1 SV=2	80.9773	47	263	47	77.6614	45	279	45	76.7888	43	258	43	+	+
Q8TAM6	Ermin OS=Homo sapiens GN=ERMN PE=2 SV=1	76.7606	24	129	24	78.5211	26	135	26	76.7606	23	124	23	+	+
O60220	Mitochondrial import inner membrane translocase subunit Tim8 A OS=Homo sapiens GN=TIMM8A PE=1 SV=1	87.6289	6	15	6	76.2887	5	13	5	76.2887	5	11	5	+	+
P09936	Ubiquitin carboxyl-terminal hydrolase isozyme L1 OS=Homo sapiens GN=UCHL1 PE=1 SV=2	77.13	19	425	19	67.713	18	415	18	76.2332	18	382	18	+	+
P23396	40S ribosomal protein S3 OS=Homo sapiens GN=RPS3 PE=1 SV=2	73.251	16	29	16	79.8354	18	30	18	76.1317	17	30	17	+	+
P69905	Hemoglobin subunit alpha OS=Homo sapiens GN=HBA1 PE=1 SV=2	76.0563	11	469	11	78.8732	13	428	13	76.0563	11	440	11	+	+
P07108	Acyl-CoA-binding protein OS=Homo sapiens GN=DBI PE=1 SV=2	75.8621	8	56	8	75.8621	8	52	8	75.8621	7	53	7	+	+
Q96JE9	Microtubule-associated protein 6 OS=Homo sapiens GN=MAP6 PE=1 SV=2	77.8598	67	272	67	83.6408	67	239	67	75.7688	65	233	65	+	+
P04350	Tubulin beta-4A chain OS=Homo sapiens GN=TUBB4A PE=1 SV=2	75.6757	29	1024	4	74.3243	29	1010	4	75.6757	31	1026	4	+	+
P31150	Rab GDP dissociation inhibitor alpha OS=Homo sapiens GN=GDI1 PE=1 SV=2	73.6018	38	263	27	71.3646	35	244	25	75.6152	40	261	29	+	+
P68371	Tubulin beta-4B chain OS=Homo sapiens GN=TUBB4B PE=1 SV=1	75.5056	31	1041	1	72.3595	30	1024	1	75.5056	31	1023	1	+	+
Q9Y281	Cofilin-2 OS=Homo sapiens GN=CFL2 PE=1 SV=1	67.4699	11	63	7	75.3012	13	64	7	75.3012	13	61	7	+	+
P16152	Carbonyl reductase [NADPH] 1 OS=Homo sapiens GN=CBR1 PE=1 SV=3	75.0902	18	137	15	75.0902	18	142	15	75.0902	18	141	15	+	+
Q15181	Inorganic pyrophosphatase OS=Homo sapiens GN=PPA1 PE=1 SV=2	74.3945	20	52	19	80.6228	22	53	21	75.0865	21	51	20	+	+
P02511	Alpha-crystallin B chain OS=Homo sapiens GN=CRYAB PE=1 SV=2	68.5714	17	215	17	65.7143	17	232	17	74.8571	18	234	18	+	+
O43504	Hepatitis B virus X-interacting protein OS=Homo sapiens GN=HBXIP PE=1 SV=1	74.7253	4	10	4	74.7253	4	14	4	74.7253	4	13	4	+	+
Q7Z6L0	Proline-rich transmembrane protein 2 OS=Homo sapiens GN=PRRT2 PE=1 SV=1	74.7059	13	93	13	71.1765	12	90	12	74.7059	14	74	14	+	+
Q01082	Spectrin beta chain, non-erythrocytic 1 OS=Homo sapiens GN=SPTBN1 PE=1 SV=2	73.3503	190	1242	174	73.4772	191	1177	173	74.6616	193	1187	176	+	+
Q13885	Tubulin beta-2A chain OS=Homo sapiens GN=TUBB2A PE=1 SV=1	76.4045	33	1046	2	75.9551	32	1051	2	74.6067	31	1042	2	+	+
Q9BVA1	Tubulin beta-2B chain OS=Homo sapiens GN=TUBB2B PE=1 SV=1	76.4045	33	988	2	75.0562	31	995	1	74.6067	31	991	2	+	+
Q6IAA8	Ragulator complex protein LAMTOR1 OS=Homo sapiens GN=LAMTOR1 PE=1 SV=2	74.5342	7	16	7	74.5342	7	18	7	74.5342	7	15	7	+	+
P60709	Actin, cytoplasmic 1 OS=Homo sapiens GN=ACTB PE=1 SV=1	80	30	797	2	75.2	29	768	12	74.4	29	791	10	+	+
Q04917	14-3-3 protein eta OS=Homo sapiens GN=YWHAH PE=1 SV=4	74.7968	24	174	18	78.0488	24	192	18	74.3902	24	186	18	+	+
Q9H9H5	MAP6 domain-containing protein 1 OS=Homo sapiens GN=MAP6D1 PE=1 SV=1	70.8543	10	30	10	76.3819	12	38	12	74.3719	11	33	11	+	+
P07437	Tubulin beta chain OS=Homo sapiens GN=TUBB PE=1 SV=2	76.5766	31	949	6	70.9459	29	950	5	74.3243	28	943	4	+	+
Q13526	Peptidyl-prolyl cis-trans isomerase NIMA-interacting 1 OS=Homo sapiens GN=PIN1 PE=1 SV=1	74.2331	10	58	10	74.2331	10	53	10	74.2331	9	49	9	+	+
P68366	Tubulin alpha-4A chain OS=Homo sapiens GN=TUBA4A PE=1 SV=1	65.8482	32	967	8	74.3304	34	1008	10	74.1071	33	939	9	+	+
P07196	Neurofilament light polypeptide OS=Homo sapiens GN=NEFL PE=1 SV=3	73.849	59	495	54	72.744	56	500	52	74.0332	57	514	53	+	+
P22061	Protein-L-isoaspartate(D-aspartate) O-methyltransferase OS=Homo sapiens GN=PCMT1 PE=1 SV=4	74.0088	18	92	18	74.0088	17	76	17	74.0088	17	79	17	+	+
P46109	Crk-like protein OS=Homo sapiens GN=CRKL PE=1 SV=1	75.9076	17	59	17	73.9274	17	66	17	73.5974	16	54	16	+	+
P07737	Profilin-1 OS=Homo sapiens GN=PFN1 PE=1 SV=2	72.1429	10	47	10	73.5714	11	52	11	73.5714	11	54	11	+	+
P63098	Calcineurin subunit B type 1 OS=Homo sapiens GN=PPP3R1 PE=1 SV=2	73.5294	11	68	11	73.5294	11	62	10	73.5294	11	60	11	+	+
P62736	Actin, aortic smooth muscle OS=Homo sapiens GN=ACTA2 PE=1 SV=1	64.7215	24	349	10	71.0875	23	345	3	73.4748	27	368	1	+	+
Q9UK76	Hematological and neurological expressed 1 protein OS=Homo sapiens GN=HN1 PE=1 SV=3	74.6753	9	27	9	74.026	8	25	8	73.3766	6	19	6	+	+
P09455	Retinol-binding protein 1 OS=Homo sapiens GN=RBP1 PE=1 SV=2	73.3333	11	30	11	73.3333	13	27	13	73.3333	12	22	12	+	+
P51808	Dynein light chain Tctex-type 3 OS=Homo sapiens GN=DYNLT3 PE=1 SV=1	73.2759	4	7	4	64.6552	3	3	3	73.2759	4	10	4	+	+
P37235	Hippocalcin-like protein 1 OS=Homo sapiens GN=HPCAL1 PE=1 SV=3	75.1295	15	34	6	66.8394	14	30	6	73.057	16	39	6	+	+
Q15365	Poly(rC)-binding protein 1 OS=Homo sapiens GN=PCBP1 PE=1 SV=2	73.5955	16	80	12	75.2809	17	79	12	73.0337	16	81	12	+	+
P02647	Apolipoprotein A-I OS=Homo sapiens GN=APOA1 PE=1 SV=1	71.5356	25	64	25	71.5356	25	63	25	73.0337	24	60	24	+	+
P00492	Hypoxanthine-guanine phosphoribosyltransferase OS=Homo sapiens GN=HPRT1 PE=1 SV=2	72.9358	12	55	11	72.9358	12	51	11	72.9358	12	46	11	+	+
P61981	14-3-3 protein gamma OS=Homo sapiens GN=YWHAG PE=1 SV=2	74.4939	23	215	15	78.5425	22	225	14	72.8745	22	216	14	+	+
O15079	Syntaphilin OS=Homo sapiens GN=SNPH PE=1 SV=2	64.7773	22	47	21	69.4332	23	42	21	72.8745	24	47	22	+	+
O43399	Tumor protein D54 OS=Homo sapiens GN=TPD52L2 PE=1 SV=2	70.8738	14	31	14	73.301	15	40	15	72.8155	14	29	14	+	+
Q9UM19	Hippocalcin-like protein 4 OS=Homo sapiens GN=HPCAL4 PE=2 SV=3	74.8691	15	74	11	74.8691	15	85	11	72.7749	14	84	10	+	+
P27348	14-3-3 protein theta OS=Homo sapiens GN=YWHAQ PE=1 SV=1	78.7755	24	205	16	75.9184	25	202	17	72.6531	23	198	16	+	+
Q9BY11	Protein kinase C and casein kinase substrate in neurons protein 1 OS=Homo sapiens GN=PACSIN1 PE=1 SV=1	73.6487	37	232	34	72.2973	36	231	33	72.2973	35	239	32	+	+
P00568	Adenylate kinase isoenzyme 1 OS=Homo sapiens GN=AK1 PE=1 SV=3	72.165	14	34	13	67.0103	13	36	12	72.165	14	41	13	+	+
Q9H3K6	BolA-like protein 2 OS=Homo sapiens GN=BOLA2 PE=1 SV=1	72.093	5	15	5	72.093	5	13	5	72.093	5	8	5	+
Q9UKY7	Protein CDV3 homolog OS=Homo sapiens GN=CDV3 PE=1 SV=1	72.093	11	28	11	72.093	12	25	12	72.093	11	22	11	+	+
P63215	Guanine nucleotide-binding protein G(I)/G(S)/G(O) subunit gamma-3 OS=Homo sapiens GN=GNG3 PE=2 SV=1	72	4	56	4	72	4	56	4	72	4	52	4	+	+
P14550	Alcohol dehydrogenase [NADP(+)] OS=Homo sapiens GN=AKR1A1 PE=1 SV=3	68	19	50	18	68	20	45	19	72	21	50	20	+	+
P61019	Ras-related protein Rab-2A OS=Homo sapiens GN=RAB2A PE=1 SV=1	73.1132	14	59	6	71.6981	15	71	7	71.6981	15	65	7	+	+
O94811	Tubulin polymerization-promoting protein OS=Homo sapiens GN=TPPP PE=1 SV=1	73.516	20	123	20	71.6895	19	108	19	71.6895	20	106	20	+	+
P02794	Ferritin heavy chain OS=Homo sapiens GN=FTH1 PE=1 SV=2	71.5847	16	169	16	71.5847	16	173	16	71.5847	16	184	16	+	+
Q9UD71	Protein phosphatase 1 regulatory subunit 1B OS=Homo sapiens GN=PPP1R1B PE=1 SV=2	70.098	8	36	8	69.6078	7	41	7	71.5686	8	55	8	+	+
P08758	Annexin A5 OS=Homo sapiens GN=ANXA5 PE=1 SV=2	61.875	21	65	20	63.75	21	52	21	71.5625	23	60	23	+	+
Q9Y696	Chloride intracellular channel protein 4 OS=Homo sapiens GN=CLIC4 PE=1 SV=4	74.3083	16	46	16	71.1462	15	43	15	71.5415	15	41	15	+	+
P62937	Peptidyl-prolyl cis-trans isomerase A OS=Homo sapiens GN=PPIA PE=1 SV=2	78.7879	14	188	14	86.0606	14	186	14	71.5152	14	173	13	+	+
P13693	Translationally-controlled tumor protein OS=Homo sapiens GN=TPT1 PE=1 SV=1	71.5116	9	46	9	71.5116	9	45	9	71.5116	9	43	9	+	+
Q8WUD1	Ras-related protein Rab-2B OS=Homo sapiens GN=RAB2B PE=1 SV=1	73.6111	15	42	7	71.7593	15	51	7	71.2963	14	46	6	+	+
P62820	Ras-related protein Rab-1A OS=Homo sapiens GN=RAB1A PE=1 SV=3	71.2195	16	60	7	77.0732	17	67	8	71.2195	18	72	7	+	+
O94760	N(G),N(G)-dimethylarginine dimethylaminohydrolase 1 OS=Homo sapiens GN=DDAH1 PE=1 SV=3	68.0702	23	169	22	68.421	24	173	23	70.8772	23	165	22	+	+
Q14195	Dihydropyrimidinase-related protein 3 OS=Homo sapiens GN=DPYSL3 PE=1 SV=1	70.1754	30	237	24	65.0877	27	191	22	70.8772	31	212	25	+	+
P12277	Creatine kinase B-type OS=Homo sapiens GN=CKB PE=1 SV=1	70.8661	27	871	26	70.8661	25	826	24	70.8661	26	816	25	+	+
Q05193	Dynamin-1 OS=Homo sapiens GN=DNM1 PE=1 SV=2	62.963	60	398	43	68.6343	60	361	44	70.8333	62	369	45	+	+
Q92934	Bcl2 antagonist of cell death OS=Homo sapiens GN=BAD PE=1 SV=3	66.0714	7	11	7	53.5714	5	9	5	70.8333	8	10	8	+	+
O43707	Alpha-actinin-4 OS=Homo sapiens GN=ACTN4 PE=1 SV=2	69.1548	59	268	39	67.1789	55	259	37	70.6916	58	246	38	+	+
Q9H0U4	Ras-related protein Rab-1B OS=Homo sapiens GN=RAB1B PE=1 SV=1	63.1841	12	51	3	66.1692	13	57	4	70.6468	15	66	4	+	+
P49411	Elongation factor Tu, mitochondrial OS=Homo sapiens GN=TUFM PE=1 SV=2	69.2478	30	128	30	68.5841	30	123	30	70.5752	32	122	32	+	+
P38606	V-type proton ATPase catalytic subunit A OS=Homo sapiens GN=ATP6V1A PE=1 SV=2	68.2334	37	262	37	70.8266	42	258	42	70.5024	42	257	42	+	+
P04080	Cystatin-B OS=Homo sapiens GN=CSTB PE=1 SV=2	70.4082	4	37	4	70.4082	4	36	4	70.4082	4	39	4	+	+
P55072	Transitional endoplasmic reticulum ATPase OS=Homo sapiens GN=VCP PE=1 SV=4	72.3325	47	192	47	67.866	50	195	50	70.3474	51	199	51	+	+
P02649	Apolipoprotein E OS=Homo sapiens GN=APOE PE=1 SV=1	63.7224	18	51	18	68.4543	21	51	21	70.347	22	52	22	+	+
P06702	Protein S100-A9 OS=Homo sapiens GN=S100A9 PE=1 SV=1	70.1754	6	15	6	70.1754	6	15	6	70.1754	6	17	6	+	+
Q16352	Alpha-internexin OS=Homo sapiens GN=INA PE=1 SV=2	70.9419	44	389	36	72.3447	46	374	39	70.1403	44	357	37	+	+
P48739	Phosphatidylinositol transfer protein beta isoform OS=Homo sapiens GN=PITPNB PE=1 SV=2	72.3247	20	43	17	72.3247	19	35	16	70.1107	18	35	15	+	+
Q8NCB2	CaM kinase-like vesicle-associated protein OS=Homo sapiens GN=CAMKV PE=2 SV=2	68.2635	29	109	29	70.0599	31	107	31	70.0599	30	103	30	+	+
P08133	Annexin A6 OS=Homo sapiens GN=ANXA6 PE=1 SV=3	71.471	53	244	53	72.3626	54	235	54	69.8366	51	236	51	+	+
P67936	Tropomyosin alpha-4 chain OS=Homo sapiens GN=TPM4 PE=1 SV=3	72.1774	32	103	13	72.5807	31	103	14	69.7581	27	85	12	+	+
P61925	cAMP-dependent protein kinase inhibitor alpha OS=Homo sapiens GN=PKIA PE=1 SV=2	69.7368	3	11	3	50	2	12	2	69.7368	3	12	3	+	+
Q9GZP4	PITH domain-containing protein 1 OS=Homo sapiens GN=PITHD1 PE=1 SV=1	69.6683	13	44	13	69.6683	14	46	14	69.6683	14	53	14	+	+
Q9UBI6	Guanine nucleotide-binding protein G(I)/G(S)/G(O) subunit gamma-12 OS=Homo sapiens GN=GNG12 PE=1 SV=3	69.4444	5	14	5	69.4444	5	13	5	69.4444	5	14	5	+	+
Q02952	A-kinase anchor protein 12 OS=Homo sapiens GN=AKAP12 PE=1 SV=4	69.0797	88	314	88	72.7834	86	306	86	69.4164	90	291	90	+	+
P31323	cAMP-dependent protein kinase type II-beta regulatory subunit OS=Homo sapiens GN=PRKAR2B PE=1 SV=3	64.8325	22	70	19	64.8325	22	61	19	69.378	22	68	19	+	+
P05413	Fatty acid-binding protein, heart OS=Homo sapiens GN=FABP3 PE=1 SV=4	63.9098	10	46	10	69.1729	11	48	10	69.1729	11	50	10	+	+
Q16774	Guanylate kinase OS=Homo sapiens GN=GUK1 PE=1 SV=2	69.0355	11	31	11	69.0355	11	32	11	69.0355	12	32	12	+	+
P09493	Tropomyosin alpha-1 chain OS=Homo sapiens GN=TPM1 PE=1 SV=2	69.3662	29	91	13	64.7887	29	91	12	69.0141	27	85	13	+	+
Q9BT78	COP9 signalosome complex subunit 4 OS=Homo sapiens GN=COPS4 PE=1 SV=1	64.2857	22	47	22	69.7044	24	58	24	68.9655	22	49	22	+	+
Q00013	55 kDa erythrocyte membrane protein OS=Homo sapiens GN=MPP1 PE=1 SV=2	52.1459	17	27	17	64.8069	19	31	19	68.8841	21	31	21	+	+
P35998	26S protease regulatory subunit 7 OS=Homo sapiens GN=PSMC2 PE=1 SV=3	70.4388	27	46	27	62.3557	24	44	24	68.8222	26	42	26	+	+
O95777	N-alpha-acetyltransferase 38, NatC auxiliary subunit OS=Homo sapiens GN=NAA38 PE=1 SV=3	59.375	4	7	4	68.75	5	7	5	68.75	5	8	5	+	+
P21796	Voltage-dependent anion-selective channel protein 1 OS=Homo sapiens GN=VDAC1 PE=1 SV=2	68.5512	16	261	15	68.5512	16	251	15	68.5512	16	233	15	+	+
P63167	Dynein light chain 1, cytoplasmic OS=Homo sapiens GN=DYNLL1 PE=1 SV=1	64.0449	6	36	4	62.9213	4	33	2	68.5393	6	38	4	+	+
Q9NUQ9	Protein FAM49B OS=Homo sapiens GN=FAM49B PE=1 SV=1	69.1358	19	105	17	65.1235	17	111	15	68.5185	18	106	16	+	+
P02686	Myelin basic protein OS=Homo sapiens GN=MBP PE=1 SV=3	67.7632	27	581	27	56.5789	27	563	27	68.421	27	556	27	+	+
P20339	Ras-related protein Rab-5A OS=Homo sapiens GN=RAB5A PE=1 SV=2	68.3721	12	34	9	68.3721	11	38	8	68.3721	11	42	8	+	+
P12814	Alpha-actinin-1 OS=Homo sapiens GN=ACTN1 PE=1 SV=2	67.8251	60	294	36	66.8161	57	302	36	68.1614	58	275	35	+	+
P78324	Tyrosine-protein phosphatase non-receptor type substrate 1 OS=Homo sapiens GN=SIRPA PE=1 SV=2	65.873	27	218	15	69.246	29	192	15	68.0556	27	196	14	+	+
P43034	Platelet-activating factor acetylhydrolase IB subunit alpha OS=Homo sapiens GN=PAFAH1B1 PE=1 SV=2	66.5854	24	91	23	66.5854	23	93	22	68.0488	24	85	23	+	+
Q13509	Tubulin beta-3 chain OS=Homo sapiens GN=TUBB3 PE=1 SV=2	68	29	832	10	65.7778	28	842	9	68	29	825	9	+	+
P02768	Serum albumin OS=Homo sapiens GN=ALB PE=1 SV=2	71.4286	53	350	53	71.5928	55	335	55	67.9803	51	343	51	+	+
Q96C19	EF-hand domain-containing protein D2 OS=Homo sapiens GN=EFHD2 PE=1 SV=1	62.9167	14	75	12	66.25	14	81	12	67.9167	14	88	12	+	+
Q15019	Septin-2 OS=Homo sapiens GN=SEPT2 PE=1 SV=1	74.5152	24	139	24	68.9751	23	133	23	67.867	22	107	22	+	+
Q9GZY8	Mitochondrial fission factor OS=Homo sapiens GN=MFF PE=1 SV=1	66.0819	15	33	15	67.2515	15	31	15	67.8363	15	36	15	+	+
P17600	Synapsin-1 OS=Homo sapiens GN=SYN1 PE=1 SV=3	73.0496	37	608	35	69.5036	38	584	36	67.8014	35	581	34	+	+
Q9Y3F4	Serine-threonine kinase receptor-associated protein OS=Homo sapiens GN=STRAP PE=1 SV=1	72.5714	21	55	21	69.4286	18	47	18	67.7143	18	47	18	+	+
P09543	2',3'-cyclic-nucleotide 3'-phosphodiesterase OS=Homo sapiens GN=CNP PE=1 SV=2	75.5344	45	464	44	71.4964	42	466	41	67.696	39	455	38	+	+
Q96FJ2	Dynein light chain 2, cytoplasmic OS=Homo sapiens GN=DYNLL2 PE=1 SV=1	62.9213	4	58	2	67.4157	5	48	3	67.4157	5	58	3	+	+
P34932	Heat shock 70 kDa protein 4 OS=Homo sapiens GN=HSPA4 PE=1 SV=4	65.3571	45	157	41	67.5	47	148	43	67.3809	45	152	41	+	+
P02545	Prelamin-A/C OS=Homo sapiens GN=LMNA PE=1 SV=1	68.5241	47	105	46	66.5663	44	105	43	67.3193	46	103	45	+	+
O14745	Na(+)/H(+) exchange regulatory cofactor NHE-RF1 OS=Homo sapiens GN=SLC9A3R1 PE=1 SV=4	65.3631	25	120	25	67.3184	25	119	25	67.3184	25	122	25	+	+
P04732	Metallothionein-1E OS=Homo sapiens GN=MT1E PE=1 SV=1	65.5738	3	5	1	67.2131	4	7	1	67.2131	4	7	1	+	+
P08238	Heat shock protein HSP 90-beta OS=Homo sapiens GN=HSP90AB1 PE=1 SV=4	59.8066	51	377	29	62.4309	54	393	31	67.1271	54	385	29	+	+
P16949	Stathmin OS=Homo sapiens GN=STMN1 PE=1 SV=3	74.4966	23	106	16	71.8121	21	103	15	67.1141	19	96	14	+	+
P11142	Heat shock cognate 71 kDa protein OS=Homo sapiens GN=HSPA8 PE=1 SV=1	65.9443	45	397	28	67.8019	47	407	29	67.0279	46	415	28	+	+
P55327	Tumor protein D52 OS=Homo sapiens GN=TPD52 PE=1 SV=2	68.75	13	56	13	63.8393	11	50	11	66.9643	13	52	13	+	+
P78371	T-complex protein 1 subunit beta OS=Homo sapiens GN=CCT2 PE=1 SV=4	65.9813	32	96	32	59.8131	29	101	29	66.9159	31	111	31	+	+
P84074	Neuron-specific calcium-binding protein hippocalcin OS=Homo sapiens GN=HPCA PE=1 SV=2	59.0674	14	34	5	66.8394	14	30	6	66.8394	15	36	5	+	+
P04792	Heat shock protein beta-1 OS=Homo sapiens GN=HSPB1 PE=1 SV=2	66.8293	13	58	13	66.8293	13	64	13	66.8293	15	55	15	+	+
P54920	Alpha-soluble NSF attachment protein OS=Homo sapiens GN=NAPA PE=1 SV=3	71.5254	23	84	20	71.8644	22	77	19	66.7797	22	80	19	+	+
Q14847	LIM and SH3 domain protein 1 OS=Homo sapiens GN=LASP1 PE=1 SV=2	72.0306	22	70	22	67.8161	19	53	19	66.6667	20	70	20	+	+
P50150	Guanine nucleotide-binding protein G(I)/G(S)/G(O) subunit gamma-4 OS=Homo sapiens GN=GNG4 PE=1 SV=1	76	5	15	5	66.6667	4	11	4	66.6667	4	12	4	+	+
Q9NRR3	CDC42 small effector protein 2 OS=Homo sapiens GN=CDC42SE2 PE=1 SV=1	66.6667	2	3	2	66.6667	2	5	2	66.6667	2	2	2	+	+
P10606	Cytochrome c oxidase subunit 5B, mitochondrial OS=Homo sapiens GN=COX5B PE=1 SV=2	51.1628	10	47	10	66.6667	10	44	10	66.6667	10	45	10	+	+
P48047	ATP synthase subunit O, mitochondrial OS=Homo sapiens GN=ATP5O PE=1 SV=1	65.7277	11	49	11	66.6667	12	48	12	66.6667	12	55	12	+
P40926	Malate dehydrogenase, mitochondrial OS=Homo sapiens GN=MDH2 PE=1 SV=3	68.639	19	182	19	63.6095	17	182	17	66.568	18	180	18	+	+
P22392	Nucleoside diphosphate kinase B OS=Homo sapiens GN=NME2 PE=1 SV=1	66.4474	11	62	3	61.1842	10	66	2	66.4474	11	61	3	+	+
Q16718	NADH dehydrogenase [ubiquinone] 1 alpha subcomplex subunit 5 OS=Homo sapiens GN=NDUFA5 PE=1 SV=3	66.3793	7	17	7	66.3793	6	19	6	66.3793	7	21	7	+	+
P42765	3-ketoacyl-CoA thiolase, mitochondrial OS=Homo sapiens GN=ACAA2 PE=1 SV=2	63.9798	19	47	19	61.9647	17	43	17	66.2468	21	48	21	+	+
P80404	4-aminobutyrate aminotransferase, mitochondrial OS=Homo sapiens GN=ABAT PE=1 SV=3	70.2	33	104	33	70.2	32	93	32	66.2	31	93	31	+	+
O60262	Guanine nucleotide-binding protein G(I)/G(S)/G(O) subunit gamma-7 OS=Homo sapiens GN=GNG7 PE=1 SV=1	55.8824	4	22	4	66.1765	5	25	5	66.1765	5	29	5	+	+
Q9BQE3	Tubulin alpha-1C chain OS=Homo sapiens GN=TUBA1C PE=1 SV=1	63.2517	35	880	4	67.0379	35	905	4	66.147	34	890	4	+
Q9BXV9	Uncharacterized protein C14orf142 OS=Homo sapiens GN=C14orf142 PE=2 SV=2	66	4	9	4	66	4	10	4	66	4	12	4	+	+
Q9NZN3	EH domain-containing protein 3 OS=Homo sapiens GN=EHD3 PE=1 SV=2	65.2336	37	102	26	63.9252	35	105	25	65.9813	36	103	25	+	+
P21281	V-type proton ATPase subunit B, brain isoform OS=Homo sapiens GN=ATP6V1B2 PE=1 SV=3	65.9491	28	201	28	66.5362	28	193	28	65.9491	28	200	28	+
P62158	Calmodulin OS=Homo sapiens GN=CALM1 PE=1 SV=2	65.7718	14	288	12	65.7718	13	293	11	65.7718	14	280	12
Q16181	Septin-7 OS=Homo sapiens GN=SEPT7 PE=1 SV=2	64.9886	37	228	36	62.4714	35	222	34	65.6751	40	217	38	+	+
P28161	Glutathione S-transferase Mu 2 OS=Homo sapiens GN=GSTM2 PE=1 SV=2	69.7248	16	28	12	69.2661	16	26	14	65.5963	15	31	13	+	+
P04733	Metallothionein-1F OS=Homo sapiens GN=MT1F PE=1 SV=1	45.9016	2	3	1	32.7869	2	2	1	65.5738	3	4	2
Q9C0H9	SRC kinase signaling inhibitor 1 OS=Homo sapiens GN=SRCIN1 PE=1 SV=3	59.2417	50	106	50	62.0853	54	116	54	65.4976	57	122	57	+	+
P14868	Aspartate--tRNA ligase, cytoplasmic OS=Homo sapiens GN=DARS PE=1 SV=2	62.0759	27	65	27	65.2695	29	69	29	65.4691	29	70	29	+	+
P22626	Heterogeneous nuclear ribonucleoproteins A2/B1 OS=Homo sapiens GN=HNRNPA2B1 PE=1 SV=2	76.7705	30	154	26	74.7875	28	139	24	65.4391	27	142	23	+	+
P61266	Syntaxin-1B OS=Homo sapiens GN=STX1B PE=2 SV=1	64.5833	25	176	22	74.3056	27	185	23	65.2778	27	169	24	+	+
P51148	Ras-related protein Rab-5C OS=Homo sapiens GN=RAB5C PE=1 SV=2	58.7963	9	30	6	65.2778	10	36	7	65.2778	10	35	7	+
Q9NQC3	Reticulon-4 OS=Homo sapiens GN=RTN4 PE=1 SV=2	65.4362	56	245	56	67.8691	58	236	58	65.2685	53	229	53	+	+
O95670	V-type proton ATPase subunit G 2 OS=Homo sapiens GN=ATP6V1G2 PE=1 SV=1	65.2542	11	84	11	65.2542	11	80	11	65.2542	11	86	11	+	+
Q00577	Transcriptional activator protein Pur-alpha OS=Homo sapiens GN=PURA PE=1 SV=2	70.8075	14	40	14	68.0124	13	36	13	65.2174	12	35	12	+	+
Q96GD0	Pyridoxal phosphate phosphatase OS=Homo sapiens GN=PDXP PE=1 SV=2	62.5	16	51	16	65.2027	17	46	17	65.2027	18	52	18	+	+
Q01469	Fatty acid-binding protein, epidermal OS=Homo sapiens GN=FABP5 PE=1 SV=3	65.1852	9	23	9	70.3704	12	26	12	65.1852	12	26	12	+	+
P50395	Rab GDP dissociation inhibitor beta OS=Homo sapiens GN=GDI2 PE=1 SV=2	65.1685	31	144	20	68.3146	29	121	19	65.1685	31	135	20	+	+
P61020	Ras-related protein Rab-5B OS=Homo sapiens GN=RAB5B PE=1 SV=1	65.1163	10	32	7	53.9535	9	34	6	65.1163	10	40	7	+
P13861	cAMP-dependent protein kinase type II-alpha regulatory subunit OS=Homo sapiens GN=PRKAR2A PE=1 SV=2	71.7822	24	48	21	67.5743	23	51	20	65.099	22	43	19	+	+
P01112	GTPase HRas OS=Homo sapiens GN=HRAS PE=1 SV=1	65.0794	11	29	4	65.0794	11	22	4	65.0794	11	30	4	+	+
P31946	14-3-3 protein beta/alpha OS=Homo sapiens GN=YWHAB PE=1 SV=3	70.3252	21	218	10	68.6992	21	225	11	65.0406	19	207	9	+	+
P06576	ATP synthase subunit beta, mitochondrial OS=Homo sapiens GN=ATP5B PE=1 SV=3	64.0832	26	449	26	64.0832	26	423	26	65.0284	27	406	27	+	+
P27144	Adenylate kinase isoenzyme 4, mitochondrial OS=Homo sapiens GN=AK4 PE=1 SV=1	60.5381	11	33	11	54.7085	10	34	10	65.0224	12	37	12	+	+
P20336	Ras-related protein Rab-3A OS=Homo sapiens GN=RAB3A PE=1 SV=1	65	14	75	4	63.1818	13	79	4	65	14	80	4	+	+
P21291	Cysteine and glycine-rich protein 1 OS=Homo sapiens GN=CSRP1 PE=1 SV=3	64.7668	11	66	11	64.7668	11	65	11	64.7668	11	69	11	+	+
P31040	Succinate dehydrogenase [ubiquinone] flavoprotein subunit, mitochondrial OS=Homo sapiens GN=SDHA PE=1 SV=2	56.4759	29	148	29	62.0482	31	140	31	64.759	32	130	32	+	+
P84157	Matrix-remodeling-associated protein 7 OS=Homo sapiens GN=MXRA7 PE=1 SV=1	54.4118	3	3	3	65.6863	5	8	5	64.7059	5	6	5	+	+
P46926	Glucosamine-6-phosphate isomerase 1 OS=Homo sapiens GN=GNPDA1 PE=1 SV=1	57.4395	11	27	7	57.4395	11	23	7	64.7059	13	25	9	+	+
P13489	Ribonuclease inhibitor OS=Homo sapiens GN=RNH1 PE=1 SV=2	63.7744	23	56	23	58.1345	21	53	21	64.6421	22	49	22	+	+
Q15126	Phosphomevalonate kinase OS=Homo sapiens GN=PMVK PE=1 SV=3	52.6042	11	16	11	57.2917	11	14	11	64.5833	13	19	13	+	+
O00429	Dynamin-1-like protein OS=Homo sapiens GN=DNM1L PE=1 SV=2	70.3804	45	117	45	69.0217	44	138	44	64.538	43	118	43	+	+
Q9Y2J2	Band 4.1-like protein 3 OS=Homo sapiens GN=EPB41L3 PE=1 SV=2	65.3174	61	362	53	64.5814	61	392	53	64.4894	62	362	54	+	+
P18085	ADP-ribosylation factor 4 OS=Homo sapiens GN=ARF4 PE=1 SV=3	56.6667	9	37	5	64.4444	10	36	6	64.4444	10	42	6	+	+
P84085	ADP-ribosylation factor 5 OS=Homo sapiens GN=ARF5 PE=1 SV=2	64.4444	11	45	6	64.4444	11	41	6	64.4444	11	47	6	+	+
P50990	T-complex protein 1 subunit theta OS=Homo sapiens GN=CCT8 PE=1 SV=4	66.2409	34	92	34	63.3212	33	89	33	64.4161	32	87	32	+	+
P28331	NADH-ubiquinone oxidoreductase 75 kDa subunit, mitochondrial OS=Homo sapiens GN=NDUFS1 PE=1 SV=3	60.5227	37	147	37	64.9244	39	145	39	64.3741	39	156	39	+	+
O75083	WD repeat-containing protein 1 OS=Homo sapiens GN=WDR1 PE=1 SV=4	67.1617	31	98	31	63.6964	30	88	30	64.3564	30	84	30	+	+
P09211	Glutathione S-transferase P OS=Homo sapiens GN=GSTP1 PE=1 SV=2	64.2857	13	82	13	64.2857	12	77	12	64.2857	13	75	13	+	+
Q9UGV2	Protein NDRG3 OS=Homo sapiens GN=NDRG3 PE=1 SV=2	60.2667	15	55	15	54.1333	14	56	14	64.2667	15	52	15	+	+
P07197	Neurofilament medium polypeptide OS=Homo sapiens GN=NEFM PE=1 SV=3	64.5196	77	817	70	62.1179	77	780	71	64.1921	78	739	72	+	+
P00505	Aspartate aminotransferase, mitochondrial OS=Homo sapiens GN=GOT2 PE=1 SV=3	65.814	26	132	26	59.0698	25	129	25	64.186	25	127	25	+	+
P48643	T-complex protein 1 subunit epsilon OS=Homo sapiens GN=CCT5 PE=1 SV=1	66.7283	36	90	35	62.8466	28	77	27	64.1405	33	81	32	+	+
P49418	Amphiphysin OS=Homo sapiens GN=AMPH PE=1 SV=1	62.8777	28	180	26	63.8849	29	172	26	64.0288	30	167	27	+	+
P25705	ATP synthase subunit alpha, mitochondrial OS=Homo sapiens GN=ATP5A1 PE=1 SV=1	63.8336	38	332	38	64.1953	41	323	41	64.0145	42	338	42	+	+
P14927	Cytochrome b-c1 complex subunit 7 OS=Homo sapiens GN=UQCRB PE=1 SV=2	63.964	11	57	11	71.1712	12	43	12	63.964	10	46	10	+	+
Q13404	Ubiquitin-conjugating enzyme E2 variant 1 OS=Homo sapiens GN=UBE2V1 PE=1 SV=2	63.9456	9	54	4	63.9456	9	48	4	63.9456	9	45	4	+	+
O75347	Tubulin-specific chaperone A OS=Homo sapiens GN=TBCA PE=1 SV=3	61.1111	12	35	12	61.1111	10	36	10	63.8889	13	37	13	+	+
Q92598	Heat shock protein 105 kDa OS=Homo sapiens GN=HSPH1 PE=1 SV=1	58.9744	45	120	41	60.6061	47	136	42	63.8695	47	127	43	+	+
P08559	Pyruvate dehydrogenase E1 component subunit alpha, somatic form, mitochondrial OS=Homo sapiens GN=PDHA1 PE=1 SV=3	70.5128	28	137	28	66.1539	26	129	26	63.8462	27	131	27	+	+
P46821	Microtubule-associated protein 1B OS=Homo sapiens GN=MAP1B PE=1 SV=2	63.0065	117	546	115	63.8979	119	560	118	63.7763	116	546	115	+	+
P62714	Serine/threonine-protein phosphatase 2A catalytic subunit beta isoform OS=Homo sapiens GN=PPP2CB PE=1 SV=1	63.754	15	67	1	66.343	17	73	2	63.754	15	70	2	+
O75955	Flotillin-1 OS=Homo sapiens GN=FLOT1 PE=1 SV=3	72.5995	27	65	27	66.7447	26	70	26	63.7002	24	72	24	+	+
Q14894	Thiomorpholine-carboxylate dehydrogenase OS=Homo sapiens GN=CRYM PE=1 SV=1	63.6943	15	80	15	63.3758	14	64	14	63.6943	15	69	15	+	+
Q8N6N7	Acyl-CoA-binding domain-containing protein 7 OS=Homo sapiens GN=ACBD7 PE=1 SV=1	63.6364	6	12	6	63.6364	5	12	5	63.6364	6	11	6	+	+
P14621	Acylphosphatase-2 OS=Homo sapiens GN=ACYP2 PE=1 SV=2	62.6263	9	19	9	62.6263	9	20	9	63.6364	10	20	10	+	+
Q9P000	COMM domain-containing protein 9 OS=Homo sapiens GN=COMMD9 PE=1 SV=2	44.9495	7	10	7	45.4545	7	11	7	63.6364	9	14	9	+	+
P28482	Mitogen-activated protein kinase 1 OS=Homo sapiens GN=MAPK1 PE=1 SV=3	64.1667	24	96	16	56.1111	20	90	14	63.6111	22	92	15	+	+
P31948	Stress-induced-phosphoprotein 1 OS=Homo sapiens GN=STIP1 PE=1 SV=1	59.3002	43	137	43	66.8508	49	130	49	63.5359	43	138	43	+	+
P62979	Ubiquitin-40S ribosomal protein S27a OS=Homo sapiens GN=RPS27A PE=1 SV=2	63.4615	12	101	12	62.8205	11	100	11	63.4615	11	111	11	+	+
Q9BPX5	Actin-related protein 2/3 complex subunit 5-like protein OS=Homo sapiens GN=ARPC5L PE=1 SV=1	63.3987	7	18	6	58.8235	7	14	6	63.3987	8	15	7	+	+
Q13561	Dynactin subunit 2 OS=Homo sapiens GN=DCTN2 PE=1 SV=4	56.3591	23	95	23	63.3417	23	94	23	63.3417	24	84	24	+	+
P52907	F-actin-capping protein subunit alpha-1 OS=Homo sapiens GN=CAPZA1 PE=1 SV=3	73.0769	15	52	11	68.8811	12	49	10	63.2867	12	48	9	+	+
P35232	Prohibitin OS=Homo sapiens GN=PHB PE=1 SV=1	69.8529	16	47	16	64.3382	15	52	15	63.2353	15	47	15	+	+
Q01484	Ankyrin-2 OS=Homo sapiens GN=ANK2 PE=1 SV=4	64.6197	202	607	188	61.1827	193	603	179	63.1286	195	618	181	+	+
P31930	Cytochrome b-c1 complex subunit 1, mitochondrial OS=Homo sapiens GN=UQCRC1 PE=1 SV=3	59.375	23	184	23	61.0417	23	182	23	63.125	26	180	25	+	+
Q9Y2J0	Rabphilin-3A OS=Homo sapiens GN=RPH3A PE=1 SV=1	63.4006	36	120	35	57.4928	37	126	37	62.9683	38	123	37	+	+
Q08257	Quinone oxidoreductase OS=Homo sapiens GN=CRYZ PE=1 SV=1	60.7903	15	47	15	61.3982	15	56	15	62.9179	15	47	15	+	+
P60660	Myosin light polypeptide 6 OS=Homo sapiens GN=MYL6 PE=1 SV=2	62.9139	10	39	8	62.9139	10	40	8	62.9139	10	37	6	+	+
P02792	Ferritin light chain OS=Homo sapiens GN=FTL PE=1 SV=2	58.8571	11	81	11	58.8571	11	81	11	62.8571	11	80	11	+	+
Q9UNM6	26S proteasome non-ATPase regulatory subunit 13 OS=Homo sapiens GN=PSMD13 PE=1 SV=2	61.4362	20	44	20	62.766	20	43	20	62.766	20	42	20	+	+
P54652	Heat shock-related 70 kDa protein 2 OS=Homo sapiens GN=HSPA2 PE=1 SV=1	61.3458	41	258	25	66.1972	43	264	26	62.7543	42	270	25	+	+
P24666	Low molecular weight phosphotyrosine protein phosphatase OS=Homo sapiens GN=ACP1 PE=1 SV=3	62.6582	9	32	9	55.0633	8	29	8	62.6582	9	30	9	+	+
P63220	40S ribosomal protein S21 OS=Homo sapiens GN=RPS21 PE=1 SV=1	63.8554	5	12	5	63.8554	6	10	6	62.6506	4	9	4	+	+
P47755	F-actin-capping protein subunit alpha-2 OS=Homo sapiens GN=CAPZA2 PE=1 SV=3	75.5245	16	61	12	69.5804	12	61	10	62.5874	12	56	9	+	+
Q99798	Aconitate hydratase, mitochondrial OS=Homo sapiens GN=ACO2 PE=1 SV=2	72.1795	54	284	54	67.5641	54	276	54	62.5641	55	274	55	+	+
Q9BRQ6	Coiled-coil-helix-coiled-coil-helix domain-containing protein 6, mitochondrial OS=Homo sapiens GN=CHCHD6 PE=1 SV=1	57.0213	13	35	13	54.0425	13	32	13	62.5532	14	31	14	+	+
O95292	Vesicle-associated membrane protein-associated protein B/C OS=Homo sapiens GN=VAPB PE=1 SV=3	48.1482	12	49	10	59.2593	13	44	11	62.5514	14	42	12	+	+
P04899	Guanine nucleotide-binding protein G(i) subunit alpha-2 OS=Homo sapiens GN=GNAI2 PE=1 SV=3	62.5352	20	90	12	62.5352	20	81	12	62.5352	20	75	12	+
P11216	Glycogen phosphorylase, brain form OS=Homo sapiens GN=PYGB PE=1 SV=5	61.8031	56	220	45	60.9727	56	231	45	62.5148	56	231	44	+	+
P51858	Hepatoma-derived growth factor OS=Homo sapiens GN=HDGF PE=1 SV=1	62.5	14	32	13	56.25	13	27	12	62.5	13	29	12	+	+
Q16658	Fascin OS=Homo sapiens GN=FSCN1 PE=1 SV=3	60.0406	27	99	27	64.9087	30	106	30	62.4746	31	111	31	+	+
P67775	Serine/threonine-protein phosphatase 2A catalytic subunit alpha isoform OS=Homo sapiens GN=PPP2CA PE=1 SV=1	63.754	15	69	1	63.754	16	74	1	62.4596	15	70	2	+	+
P11441	Ubiquitin-like protein 4A OS=Homo sapiens GN=UBL4A PE=1 SV=1	55.414	8	14	8	56.051	8	13	8	62.4204	9	17	9	+	+
O95336	6-phosphogluconolactonase OS=Homo sapiens GN=PGLS PE=1 SV=2	62.4031	12	41	12	62.0155	11	32	11	62.4031	12	37	12	+	+
P0CG05	Ig lambda-2 chain C regions OS=Homo sapiens GN=IGLC2 PE=1 SV=1	55.6604	4	21	1	62.2642	5	25	3	62.2642	5	24	3
O14950	Myosin regulatory light chain 12B OS=Homo sapiens GN=MYL12B PE=1 SV=2	62.2093	8	33	3	62.2093	8	31	3	62.2093	8	28	3	+
Q5T0D9	Tumor protein p63-regulated gene 1-like protein OS=Homo sapiens GN=TPRG1L PE=1 SV=1	66.9118	11	22	11	66.1765	11	29	11	62.1324	9	27	9	+	+
Q9UIJ7	GTP:AMP phosphotransferase, mitochondrial OS=Homo sapiens GN=AK3 PE=1 SV=4	54.6255	12	20	12	54.185	12	24	12	62.1145	14	26	14	+	+
P39019	40S ribosomal protein S19 OS=Homo sapiens GN=RPS19 PE=1 SV=2	63.4483	12	25	12	56.5517	11	23	11	62.069	10	26	10	+	+
O00233	26S proteasome non-ATPase regulatory subunit 9 OS=Homo sapiens GN=PSMD9 PE=1 SV=3	36.3229	7	16	7	66.3677	9	23	9	61.8834	8	17	8	+	+
Q9NWV4	UPF0587 protein C1orf123 OS=Homo sapiens GN=C1orf123 PE=1 SV=1	50	6	13	6	50.625	5	10	5	61.875	7	12	7	+	+
P61088	Ubiquitin-conjugating enzyme E2 N OS=Homo sapiens GN=UBE2N PE=1 SV=1	61.8421	11	29	11	59.2105	10	26	10	61.8421	11	25	11	+	+
P01857	Ig gamma-1 chain C region OS=Homo sapiens GN=IGHG1 PE=1 SV=1	53.9394	13	111	5	50.6061	13	105	5	61.8182	14	104	6		+
Q9UQB8	Brain-specific angiogenesis inhibitor 1-associated protein 2 OS=Homo sapiens GN=BAIAP2 PE=1 SV=1	70.2899	33	84	33	68.8406	33	88	33	61.7754	28	87	28	+	+
P50151	Guanine nucleotide-binding protein G(I)/G(S)/G(O) subunit gamma-10 OS=Homo sapiens GN=GNG10 PE=1 SV=1	61.7647	3	13	2	61.7647	3	10	2	61.7647	4	11	3	+
Q9UQM7	Calcium/calmodulin-dependent protein kinase type II subunit alpha OS=Homo sapiens GN=CAMK2A PE=1 SV=2	63.1799	30	223	21	60.251	28	203	20	61.7155	28	216	20	+	+
P07900	Heat shock protein HSP 90-alpha OS=Homo sapiens GN=HSP90AA1 PE=1 SV=5	61.3388	55	477	29	62.1585	54	474	28	61.612	55	477	27	+	+
P02675	Fibrinogen beta chain OS=Homo sapiens GN=FGB PE=1 SV=2	61.7108	25	67	25	61.5071	24	64	24	61.5071	23	60	23	+	+
P48147	Prolyl endopeptidase OS=Homo sapiens GN=PREP PE=1 SV=2	55.493	32	71	32	61.5493	36	76	36	61.4085	36	83	36	+	+
P26038	Moesin OS=Homo sapiens GN=MSN PE=1 SV=3	58.7522	41	96	29	59.6187	40	97	28	61.3518	42	100	29	+
P29401	Transketolase OS=Homo sapiens GN=TKT PE=1 SV=3	61.6372	38	159	38	62.2793	39	157	39	61.3162	39	152	39	+	+
O75380	NADH dehydrogenase [ubiquinone] iron-sulfur protein 6, mitochondrial OS=Homo sapiens GN=NDUFS6 PE=1 SV=1	61.2903	8	24	8	61.2903	8	21	8	61.2903	8	22	8	+	+
Q14344	Guanine nucleotide-binding protein subunit alpha-13 OS=Homo sapiens GN=GNA13 PE=1 SV=2	66.8435	25	56	23	66.5782	23	52	21	61.2732	23	53	20	+	+
O14810	Complexin-1 OS=Homo sapiens GN=CPLX1 PE=1 SV=1	61.194	8	76	6	61.194	8	77	6	61.194	8	73	6	+	+
Q92945	Far upstream element-binding protein 2 OS=Homo sapiens GN=KHSRP PE=1 SV=4	52.7426	28	76	26	49.9297	29	88	26	61.1814	31	85	29	+	+
P31939	Bifunctional purine biosynthesis protein PURH OS=Homo sapiens GN=ATIC PE=1 SV=3	61.8243	27	61	27	53.3784	23	53	23	61.1487	28	62	28	+	+
Q15599	Na(+)/H(+) exchange regulatory cofactor NHE-RF2 OS=Homo sapiens GN=SLC9A3R2 PE=1 SV=2	50.1484	13	36	13	56.9733	15	39	15	61.1276	14	34	14	+	+
P62072	Mitochondrial import inner membrane translocase subunit Tim10 OS=Homo sapiens GN=TIMM10 PE=1 SV=1	61.1111	8	19	8	61.1111	7	13	7	61.1111	8	20	8	+	+
Q68D91	Metallo-beta-lactamase domain-containing protein 2 OS=Homo sapiens GN=MBLAC2 PE=1 SV=3	67.7419	17	29	17	67.7419	17	33	17	60.9319	15	31	15	+	+
O75746	Calcium-binding mitochondrial carrier protein Aralar1 OS=Homo sapiens GN=SLC25A12 PE=1 SV=2	60.6195	36	135	28	60.767	36	135	29	60.9145	37	131	29	+	+
P24752	Acetyl-CoA acetyltransferase, mitochondrial OS=Homo sapiens GN=ACAT1 PE=1 SV=1	58.7822	22	81	22	58.7822	21	85	21	60.8899	23	79	23	+	+
P35612	Beta-adducin OS=Homo sapiens GN=ADD2 PE=1 SV=3	65.7025	42	160	41	68.8705	43	162	42	60.8815	44	156	43	+	+
P62857	40S ribosomal protein S28 OS=Homo sapiens GN=RPS28 PE=1 SV=1	60.8696	6	9	6	56.5217	5	8	5	60.8696	6	10	6	+	+
P00387	NADH-cytochrome b5 reductase 3 OS=Homo sapiens GN=CYB5R3 PE=1 SV=3	66.4452	15	53	15	60.7973	15	46	15	60.7973	15	48	15	+	+
Q99832	T-complex protein 1 subunit eta OS=Homo sapiens GN=CCT7 PE=1 SV=2	59.4843	26	59	26	66.2983	29	72	29	60.7735	27	65	27	+	+
P01009	Alpha-1-antitrypsin OS=Homo sapiens GN=SERPINA1 PE=1 SV=3	56.2201	24	111	24	57.4163	27	109	27	60.7655	25	111	25	+	+
P30519	Heme oxygenase 2 OS=Homo sapiens GN=HMOX2 PE=1 SV=2	58.2278	17	60	17	60.7595	18	67	18	60.7595	17	60	17	+	+
Q9ULR3	Protein phosphatase 1H OS=Homo sapiens GN=PPM1H PE=1 SV=2	59.144	20	45	19	53.6965	19	37	18	60.7004	21	36	20	+	+
P43487	Ran-specific GTPase-activating protein OS=Homo sapiens GN=RANBP1 PE=1 SV=1	60.6965	9	47	9	60.6965	9	38	9	60.6965	9	38	9	+	+
P54727	UV excision repair protein RAD23 homolog B OS=Homo sapiens GN=RAD23B PE=1 SV=1	56.4792	13	37	11	55.7457	12	41	10	60.6357	14	47	12	+	+
P54577	Tyrosine--tRNA ligase, cytoplasmic OS=Homo sapiens GN=YARS PE=1 SV=4	60.2273	29	64	29	60.4167	30	68	30	60.6061	31	62	31	+	+
P17568	NADH dehydrogenase [ubiquinone] 1 beta subcomplex subunit 7 OS=Homo sapiens GN=NDUFB7 PE=1 SV=4	60.5839	9	38	9	52.5547	7	31	7	60.5839	9	28	9	+	+
Q9NY65	Tubulin alpha-8 chain OS=Homo sapiens GN=TUBA8 PE=1 SV=1	62.1381	26	609	8	62.1381	27	634	9	60.5791	26	608	8	+	+
P59768	Guanine nucleotide-binding protein G(I)/G(S)/G(O) subunit gamma-2 OS=Homo sapiens GN=GNG2 PE=1 SV=2	60.5634	5	25	4	60.5634	5	23	4	60.5634	5	25	4	+	+
O15020	Spectrin beta chain, non-erythrocytic 2 OS=Homo sapiens GN=SPTBN2 PE=1 SV=3	60.251	126	389	115	61.046	126	370	113	60.5439	130	386	118	+	+
Q15847	Adipose most abundant gene transcript 2 protein OS=Homo sapiens GN=APM2 PE=1 SV=1	71.0526	4	10	4	71.0526	4	11	4	60.5263	3	5	3	+	+
Q4V328	GRIP1-associated protein 1 OS=Homo sapiens GN=GRIPAP1 PE=1 SV=1	69.9168	50	110	50	67.5386	49	105	49	60.5232	44	94	44	+	+
P35609	Alpha-actinin-2 OS=Homo sapiens GN=ACTN2 PE=1 SV=1	62.7517	53	184	37	59.396	51	184	36	60.5145	51	176	36	+	+
Q9UHD8	Septin-9 OS=Homo sapiens GN=SEPT9 PE=1 SV=2	57.1672	30	88	30	58.8737	34	97	34	60.4096	34	86	34	+	+
Q15149	Plectin OS=Homo sapiens GN=PLEC PE=1 SV=3	60.5679	289	734	282	59.0948	283	712	282	60.3544	295	738	287	+	+
O43852	Calumenin OS=Homo sapiens GN=CALU PE=1 SV=2	57.1429	15	36	15	62.2222	16	33	16	60.3175	16	37	16	+	+
P62873	Guanine nucleotide-binding protein G(I)/G(S)/G(T) subunit beta-1 OS=Homo sapiens GN=GNB1 PE=1 SV=3	59.1176	15	216	9	60.2941	16	203	10	60.2941	16	208	10	+	+
P30044	Peroxiredoxin-5, mitochondrial OS=Homo sapiens GN=PRDX5 PE=1 SV=4	60.2804	12	75	12	60.2804	12	82	12	60.2804	12	78	12	+	+
Q14254	Flotillin-2 OS=Homo sapiens GN=FLOT2 PE=1 SV=2	57.7103	26	55	26	60.2804	28	59	28	60.2804	26	52	26	+	+
O43169	Cytochrome b5 type B OS=Homo sapiens GN=CYB5B PE=1 SV=2	55.4794	5	12	5	55.4794	5	18	5	60.274	6	21	6	+	+
Q9H444	Charged multivesicular body protein 4b OS=Homo sapiens GN=CHMP4B PE=1 SV=1	45.9821	9	16	9	42.8571	8	19	8	60.2679	12	20	12	+
Q92686	Neurogranin OS=Homo sapiens GN=NRGN PE=1 SV=1	60.2564	3	21	3	60.2564	3	24	3	60.2564	3	18	3	+	+
Q9NVA2	Septin-11 OS=Homo sapiens GN=SEPT11 PE=1 SV=3	60.373	33	141	15	59.6737	30	139	14	60.1399	32	139	15	+	+
Q9Y2T3	Guanine deaminase OS=Homo sapiens GN=GDA PE=1 SV=1	60.1322	22	92	22	58.37	24	94	24	60.1322	25	84	25	+	+
Q02790	Peptidyl-prolyl cis-trans isomerase FKBP4 OS=Homo sapiens GN=FKBP4 PE=1 SV=3	59.0414	25	58	25	61.4379	25	55	25	60.1307	26	65	26	+	+
Q9HB71	Calcyclin-binding protein OS=Homo sapiens GN=CACYBP PE=1 SV=2	65.3509	14	35	14	60.0877	13	32	13	60.0877	12	35	12	+	+
P02787	Serotransferrin OS=Homo sapiens GN=TF PE=1 SV=3	61.0315	42	112	42	58.1662	39	116	39	60.0286	39	106	39	+	+
Q15121	Astrocytic phosphoprotein PEA-15 OS=Homo sapiens GN=PEA15 PE=1 SV=2	60	8	49	8	63.0769	9	47	9	60	8	53	8	+	+
Q13748	Tubulin alpha-3C/D chain OS=Homo sapiens GN=TUBA3C PE=1 SV=3	60.8889	31	917	1	60.8889	31	942	1	60	30	891	1	+
Q15819	Ubiquitin-conjugating enzyme E2 variant 2 OS=Homo sapiens GN=UBE2V2 PE=1 SV=4	68.2759	9	62	4	60	8	54	3	60	8	51	3	+	+
Q9UJ70	N-acetyl-D-glucosamine kinase OS=Homo sapiens GN=NAGK PE=1 SV=4	54.0698	17	27	17	61.9186	16	23	16	59.8837	15	31	15	+	+
Q12974	Protein tyrosine phosphatase type IVA 2 OS=Homo sapiens GN=PTP4A2 PE=1 SV=1	50.8982	7	14	3	59.8802	9	17	9	59.8802	9	14	5	+	+
P45880	Voltage-dependent anion-selective channel protein 2 OS=Homo sapiens GN=VDAC2 PE=1 SV=2	59.864	13	133	13	59.864	13	127	13	59.864	13	133	13	+	+
P06753	Tropomyosin alpha-3 chain OS=Homo sapiens GN=TPM3 PE=1 SV=1	69.7183	32	105	12	64.4366	28	101	10	59.8591	26	93	10	+	+
Q13555	Calcium/calmodulin-dependent protein kinase type II subunit gamma OS=Homo sapiens GN=CAMK2G PE=1 SV=3	62.3656	26	102	16	58.6022	24	88	15	59.8566	24	105	14	+	+
Q9NZR1	Tropomodulin-2 OS=Homo sapiens GN=TMOD2 PE=1 SV=1	57.8348	22	92	21	61.5385	22	89	21	59.8291	23	96	21	+	+
P30041	Peroxiredoxin-6 OS=Homo sapiens GN=PRDX6 PE=1 SV=3	52.2321	17	74	17	52.2321	17	70	17	59.8214	19	74	19	+	+
P49368	T-complex protein 1 subunit gamma OS=Homo sapiens GN=CCT3 PE=1 SV=4	59.633	38	128	38	59.4495	37	118	37	59.8165	38	115	38	+	+
Q9BRP8	Partner of Y14 and mago OS=Homo sapiens GN=WIBG PE=1 SV=1	49.5098	7	13	7	66.6667	10	13	10	59.8039	9	13	9	+	+
Q13636	Ras-related protein Rab-31 OS=Homo sapiens GN=RAB31 PE=1 SV=1	71.6495	12	21	11	59.7938	9	17	8	59.7938	9	21	8	+	+
Q04760	Lactoylglutathione lyase OS=Homo sapiens GN=GLO1 PE=1 SV=4	59.2391	11	49	11	59.7826	12	49	12	59.7826	12	42	12	+	+
Q8TDQ7	Glucosamine-6-phosphate isomerase 2 OS=Homo sapiens GN=GNPDA2 PE=1 SV=1	37.3188	8	15	4	46.0145	10	18	6	59.7826	12	21	8	+	+
P35527	Keratin, type I cytoskeletal 9 OS=Homo sapiens GN=KRT9 PE=1 SV=3	61.9583	34	138	33	59.3901	32	123	31	59.7111	33	132	32	+
P30084	Enoyl-CoA hydratase, mitochondrial OS=Homo sapiens GN=ECHS1 PE=1 SV=4	53.1035	16	59	16	57.2414	18	65	18	59.6552	19	60	19	+	+
P15311	Ezrin OS=Homo sapiens GN=EZR PE=1 SV=4	55.2901	37	94	24	54.9488	36	98	23	59.5563	41	108	27	+	+
O94826	Mitochondrial import receptor subunit TOM70 OS=Homo sapiens GN=TOMM70A PE=1 SV=1	55.0987	27	113	27	58.0592	27	107	27	59.5395	29	104	29	+	+
Q08495	Dematin OS=Homo sapiens GN=EPB49 PE=1 SV=3	59.5062	20	90	20	59.5062	20	89	20	59.5062	20	87	20	+	+
Q96E17	Ras-related protein Rab-3C OS=Homo sapiens GN=RAB3C PE=2 SV=1	59.4714	14	79	6	57.2687	14	79	7	59.4714	14	81	6	+	+
Q9Y224	UPF0568 protein C14orf166 OS=Homo sapiens GN=C14orf166 PE=1 SV=1	52.8689	11	24	11	61.0656	13	29	12	59.4262	12	22	12	+	+
P09417	Dihydropteridine reductase OS=Homo sapiens GN=QDPR PE=1 SV=2	59.4262	10	124	10	59.8361	11	117	11	59.4262	10	119	10	+	+
Q96C01	Protein FAM136A OS=Homo sapiens GN=FAM136A PE=1 SV=1	42.7536	6	11	6	52.8986	7	12	7	59.4203	8	11	8	+	+
P36969	Phospholipid hydroperoxide glutathione peroxidase, mitochondrial OS=Homo sapiens GN=GPX4 PE=1 SV=3	62.4365	14	33	14	59.3909	13	32	13	59.3909	13	32	13	+	+
P00352	Retinal dehydrogenase 1 OS=Homo sapiens GN=ALDH1A1 PE=1 SV=2	47.3054	22	45	20	48.503	22	39	20	59.2814	26	48	23	+	+
Q03252	Lamin-B2 OS=Homo sapiens GN=LMNB2 PE=1 SV=3	58.5	42	95	38	60.1667	41	95	37	59.1667	40	92	36		+
Q15435	Protein phosphatase 1 regulatory subunit 7 OS=Homo sapiens GN=PPP1R7 PE=1 SV=1	61.9444	23	67	23	56.6667	20	60	20	59.1667	20	60	20	+	+
P35813	Protein phosphatase 1A OS=Homo sapiens GN=PPM1A PE=1 SV=1	54.1885	16	48	14	59.1623	18	55	15	59.1623	18	45	15	+	+
P04264	Keratin, type II cytoskeletal 1 OS=Homo sapiens GN=KRT1 PE=1 SV=6	59.9379	44	155	38	59.9379	43	129	36	59.1615	43	160	36	+	+
O60282	Kinesin heavy chain isoform 5C OS=Homo sapiens GN=KIF5C PE=1 SV=1	59.9791	51	113	37	62.4869	54	119	40	59.1432	54	118	41	+	+
P62888	60S ribosomal protein L30 OS=Homo sapiens GN=RPL30 PE=1 SV=2	44.3478	5	9	5	59.1304	7	14	7	59.1304	6	11	6	+	+
Q9ULC4	Malignant T-cell-amplified sequence 1 OS=Homo sapiens GN=MCTS1 PE=1 SV=1	48.6188	7	15	7	49.1713	6	12	6	59.116	8	16	8	+	+
Q02252	Methylmalonate-semialdehyde dehydrogenase [acylating], mitochondrial OS=Homo sapiens GN=ALDH6A1 PE=1 SV=2	52.7103	28	103	28	62.8037	30	100	30	59.0654	28	97	28	+	+
P35241	Radixin OS=Homo sapiens GN=RDX PE=1 SV=1	55.2316	35	87	21	59.8628	37	98	23	59.0052	38	96	23	+	+
P00915	Carbonic anhydrase 1 OS=Homo sapiens GN=CA1 PE=1 SV=2	59.0038	11	74	11	59.0038	11	65	11	59.0038	11	65	11	+	+
P49419	Alpha-aminoadipic semialdehyde dehydrogenase OS=Homo sapiens GN=ALDH7A1 PE=1 SV=5	60.2968	31	88	31	63.8219	30	78	30	58.9981	28	82	28	+	+
P61978	Heterogeneous nuclear ribonucleoprotein K OS=Homo sapiens GN=HNRNPK PE=1 SV=1	58.0994	23	99	23	58.3153	25	117	25	58.9633	26	101	26	+	+
P30405	Peptidyl-prolyl cis-trans isomerase F, mitochondrial OS=Homo sapiens GN=PPIF PE=1 SV=1	58.4541	9	42	7	39.6135	7	37	6	58.9372	10	44	7	+	+
O75663	TIP41-like protein OS=Homo sapiens GN=TIPRL PE=1 SV=2	58.8235	12	28	12	63.6029	14	33	14	58.8235	12	28	12	+	+
Q96S19	UPF0585 protein C16orf13 OS=Homo sapiens GN=C16orf13 PE=1 SV=2	62.7451	12	22	12	55.3922	10	17	10	58.8235	11	18	11	+	+
P08107	Heat shock 70 kDa protein 1A/1B OS=Homo sapiens GN=HSPA1A PE=1 SV=5	58.6583	33	167	13	60.3744	36	180	20	58.8143	36	186	20
Q9Y2B0	Protein canopy homolog 2 OS=Homo sapiens GN=CNPY2 PE=1 SV=1	58.2418	11	18	11	58.7912	12	21	12	58.7912	12	22	12	+
P36405	ADP-ribosylation factor-like protein 3 OS=Homo sapiens GN=ARL3 PE=1 SV=2	50	7	16	7	48.9011	7	14	7	58.7912	9	19	9	+	+
P35908	Keratin, type II cytoskeletal 2 epidermal OS=Homo sapiens GN=KRT2 PE=1 SV=2	57.59	40	91	32	57.1205	40	93	31	58.6855	38	88	29	+	+
P07203	Glutathione peroxidase 1 OS=Homo sapiens GN=GPX1 PE=1 SV=4	69.4581	11	31	11	69.4581	11	30	11	58.6207	9	31	9	+	+
Q99714	3-hydroxyacyl-CoA dehydrogenase type-2 OS=Homo sapiens GN=HSD17B10 PE=1 SV=3	58.2375	12	34	12	58.6207	13	36	13	58.6207	14	35	14	+	+
P32119	Peroxiredoxin-2 OS=Homo sapiens GN=PRDX2 PE=1 SV=5	70.7071	15	93	14	74.2424	16	97	15	58.5859	14	91	13	+	+
Q16891	Mitochondrial inner membrane protein OS=Homo sapiens GN=IMMT PE=1 SV=1	58.3113	44	147	44	54.7493	41	135	41	58.5752	46	131	46	+	+
P61204	ADP-ribosylation factor 3 OS=Homo sapiens GN=ARF3 PE=1 SV=2	58.5635	11	77	6	58.5635	11	81	6	58.5635	11	74	6	+
P17980	26S protease regulatory subunit 6A OS=Homo sapiens GN=PSMC3 PE=1 SV=3	62.8702	23	48	23	52.8474	21	50	21	58.5421	21	42	21	+	+
Q99962	Endophilin-A1 OS=Homo sapiens GN=SH3GL2 PE=1 SV=1	55.3977	18	162	13	61.3636	22	165	15	58.5227	20	156	14	+	+
P09382	Galectin-1 OS=Homo sapiens GN=LGALS1 PE=1 SV=2	58.5185	8	118	8	58.5185	8	115	8	58.5185	8	115	8	+	+
Q9UDT6	CAP-Gly domain-containing linker protein 2 OS=Homo sapiens GN=CLIP2 PE=1 SV=1	62.3327	61	139	54	56.0229	54	137	48	58.5086	55	113	49	+	+
P36543	V-type proton ATPase subunit E 1 OS=Homo sapiens GN=ATP6V1E1 PE=1 SV=1	58.4071	15	78	15	61.5044	15	75	15	58.4071	15	78	15	+	+
P52758	Ribonuclease UK114 OS=Homo sapiens GN=HRSP12 PE=1 SV=1	58.3942	6	16	6	53.2847	5	10	5	58.3942	6	13	6	+	+
P51452	Dual specificity protein phosphatase 3 OS=Homo sapiens GN=DUSP3 PE=1 SV=1	60	10	27	10	58.3784	9	23	9	58.3784	9	23	9	+	+
Q9H4G0	Band 4.1-like protein 1 OS=Homo sapiens GN=EPB41L1 PE=1 SV=2	66.1748	54	231	50	64.4722	55	238	52	58.3428	49	207	45	+	+
P13797	Plastin-3 OS=Homo sapiens GN=PLS3 PE=1 SV=4	53.4921	31	67	24	53.9682	32	65	27	58.254	33	60	27	+	+
Q5H9L2	Transcription elongation factor A protein-like 5 OS=Homo sapiens GN=TCEAL5 PE=1 SV=1	58.2524	8	25	3	58.2524	8	28	3	58.2524	8	28	3	+	+
P50993	Sodium/potassium-transporting ATPase subunit alpha-2 OS=Homo sapiens GN=ATP1A2 PE=1 SV=1	59.0196	66	502	44	58.0392	65	475	44	58.2353	65	479	42	+	+
Q6PUV4	Complexin-2 OS=Homo sapiens GN=CPLX2 PE=1 SV=2	58.209	9	47	7	58.209	9	54	7	58.209	9	48	7	+	+
Q99584	Protein S100-A13 OS=Homo sapiens GN=S100A13 PE=1 SV=1	50	7	26	7	58.1633	8	22	8	58.1633	8	27	8	+	+
P62834	Ras-related protein Rap-1A OS=Homo sapiens GN=RAP1A PE=1 SV=1	59.2391	12	28	4	59.2391	12	25	5	58.1522	11	23	5	+	+
Q09666	Neuroblast differentiation-associated protein AHNAK OS=Homo sapiens GN=AHNAK PE=1 SV=2	57.3514	172	271	172	57.7419	170	266	170	58.1494	178	285	178	+	+
P00738	Haptoglobin OS=Homo sapiens GN=HP PE=1 SV=1	58.3744	27	93	14	58.3744	27	98	27	58.1281	26	94	13	+	+
P16104	Histone H2A.x OS=Homo sapiens GN=H2AFX PE=1 SV=2	58.042	6	37	1	37.7622	5	28	1	58.042	6	32	1	+
Q15369	Transcription elongation factor B polypeptide 1 OS=Homo sapiens GN=TCEB1 PE=1 SV=1	58.0357	5	17	5	58.0357	5	17	5	58.0357	5	25	5	+	+
P30101	Protein disulfide-isomerase A3 OS=Homo sapiens GN=PDIA3 PE=1 SV=4	53.4654	29	104	29	58.6139	29	96	29	58.0198	31	97	31	+	+
Q99747	Gamma-soluble NSF attachment protein OS=Homo sapiens GN=NAPG PE=1 SV=1	61.5385	19	62	19	54.8077	18	57	18	58.0128	20	62	20	+	+
Q8N573	Oxidation resistance protein 1 OS=Homo sapiens GN=OXR1 PE=1 SV=2	62.2426	45	159	45	61.5561	44	160	44	58.0091	45	159	45	+	+
Q99719	Septin-5 OS=Homo sapiens GN=SEPT5 PE=1 SV=1	59.8916	27	106	23	54.7426	25	111	22	57.9946	26	123	24	+	+
Q96F85	CB1 cannabinoid receptor-interacting protein 1 OS=Homo sapiens GN=CNRIP1 PE=1 SV=1	53.0488	9	24	9	57.9268	10	30	10	57.9268	10	27	10	+	+
P15531	Nucleoside diphosphate kinase A OS=Homo sapiens GN=NME1 PE=1 SV=1	57.8947	10	62	5	57.8947	10	64	5	57.8947	10	62	5	+	+
P23284	Peptidyl-prolyl cis-trans isomerase B OS=Homo sapiens GN=PPIB PE=1 SV=2	57.8704	14	36	14	57.8704	14	34	14	57.8704	14	35	14	+	+
P78559	Microtubule-associated protein 1A OS=Homo sapiens GN=MAP1A PE=1 SV=6	58.6158	133	558	132	57.1531	135	567	134	57.8666	132	520	131	+	+
O43768	Alpha-endosulfine OS=Homo sapiens GN=ENSA PE=1 SV=1	41.3223	8	28	7	41.3223	6	18	5	57.8512	8	23	7	+	+
Q8IW50	Protein FAM219A OS=Homo sapiens GN=FAM219A PE=1 SV=3	59.4595	6	9	6	46.4865	4	7	4	57.8378	6	8	6	+	+
Q96HS1	Serine/threonine-protein phosphatase PGAM5, mitochondrial OS=Homo sapiens GN=PGAM5 PE=1 SV=2	55.3633	14	25	13	52.9412	14	26	14	57.7855	16	32	16	+	+
Q9NP72	Ras-related protein Rab-18 OS=Homo sapiens GN=RAB18 PE=1 SV=1	66.9903	11	25	11	61.6505	10	19	10	57.767	9	17	9	+	+
Q969P0	Immunoglobulin superfamily member 8 OS=Homo sapiens GN=IGSF8 PE=1 SV=1	49.429	21	132	21	48.6134	20	144	20	57.7488	22	127	22	+	+
Q9BUP0	EF-hand domain-containing protein D1 OS=Homo sapiens GN=EFHD1 PE=1 SV=1	57.3222	13	34	11	50.6276	11	30	9	57.7406	12	29	10	+	+
P62195	26S protease regulatory subunit 8 OS=Homo sapiens GN=PSMC5 PE=1 SV=1	61.5763	23	39	23	61.5763	22	36	21	57.6355	20	41	19	+	+
O15511	Actin-related protein 2/3 complex subunit 5 OS=Homo sapiens GN=ARPC5 PE=1 SV=3	57.6159	5	12	4	49.0066	4	8	3	57.6159	5	9	4	+	+
Q92561	Phytanoyl-CoA hydroxylase-interacting protein OS=Homo sapiens GN=PHYHIP PE=1 SV=1	52.1212	15	52	11	56.3636	17	52	13	57.5758	18	49	14	+	+
O95757	Heat shock 70 kDa protein 4L OS=Homo sapiens GN=HSPA4L PE=1 SV=3	53.1585	35	83	31	51.0131	35	78	30	57.5685	41	77	37	+	+
Q13162	Peroxiredoxin-4 OS=Homo sapiens GN=PRDX4 PE=1 SV=1	57.5646	13	29	10	48.3395	11	29	8	57.5646	13	29	10	+	+
P13637	Sodium/potassium-transporting ATPase subunit alpha-3 OS=Homo sapiens GN=ATP1A3 PE=1 SV=3	57.6505	63	627	36	56.8608	63	601	38	57.5518	64	559	37	+	+
Q86Y39	NADH dehydrogenase [ubiquinone] 1 alpha subcomplex subunit 11 OS=Homo sapiens GN=NDUFA11 PE=1 SV=3	57.4468	5	14	5	57.4468	5	12	5	57.4468	5	15	5	+
Q13153	Serine/threonine-protein kinase PAK 1 OS=Homo sapiens GN=PAK1 PE=1 SV=2	56.5138	23	88	14	56.5138	23	86	12	57.4312	25	86	15	+	+
Q15293	Reticulocalbin-1 OS=Homo sapiens GN=RCN1 PE=1 SV=1	49.5468	14	35	14	48.6405	13	29	13	57.4018	16	37	16	+	+
Q00610	Clathrin heavy chain 1 OS=Homo sapiens GN=CLTC PE=1 SV=5	59.2239	96	689	73	56.597	94	663	74	57.3731	91	672	91	+	+
O00764	Pyridoxal kinase OS=Homo sapiens GN=PDXK PE=1 SV=1	46.4744	14	50	14	57.3718	14	53	14	57.3718	16	48	16	+	+
Q9NUP9	Protein lin-7 homolog C OS=Homo sapiens GN=LIN7C PE=1 SV=1	57.3604	10	36	5	47.7157	9	37	4	57.3604	11	38	6	+	+
P00367	Glutamate dehydrogenase 1, mitochondrial OS=Homo sapiens GN=GLUD1 PE=1 SV=2	55.7348	29	205	9	57.3477	30	204	9	57.3477	30	205	9	+	+
P62333	26S protease regulatory subunit 10B OS=Homo sapiens GN=PSMC6 PE=1 SV=1	52.1851	16	28	16	62.4679	20	35	20	57.3265	18	33	18	+	+
Q16623	Syntaxin-1A OS=Homo sapiens GN=STX1A PE=1 SV=1	54.8611	20	110	17	59.375	23	123	19	57.2917	23	112	20	+	+
P82909	28S ribosomal protein S36, mitochondrial OS=Homo sapiens GN=MRPS36 PE=1 SV=2	58.2524	6	26	6	57.2816	5	19	5	57.2816	5	19	5	+	+
Q9Y5J6	Mitochondrial import inner membrane translocase subunit Tim9 B OS=Homo sapiens GN=FXC1 PE=1 SV=1	47.5728	3	7	3	48.5437	4	7	4	57.2816	5	7	5	+	+
Q13303	Voltage-gated potassium channel subunit beta-2 OS=Homo sapiens GN=KCNAB2 PE=1 SV=2	58.5831	17	37	17	58.8556	18	36	15	57.2207	16	33	14	+	+
P99999	Cytochrome c OS=Homo sapiens GN=CYCS PE=1 SV=2	57.1429	8	36	8	64.7619	10	36	10	57.1429	8	38	8	+	+
P38646	Stress-70 protein, mitochondrial OS=Homo sapiens GN=HSPA9 PE=1 SV=2	60.8247	41	215	40	60.6775	41	221	40	57.1429	39	197	38	+	+
Q9NRV9	Heme-binding protein 1 OS=Homo sapiens GN=HEBP1 PE=1 SV=1	43.3862	6	21	6	51.3227	7	16	7	57.1429	8	22	8	+	+
Q9UHV9	Prefoldin subunit 2 OS=Homo sapiens GN=PFDN2 PE=1 SV=1	44.1558	6	14	6	39.6104	6	12	6	57.1429	8	16	8	+	+
P20810	Calpastatin OS=Homo sapiens GN=CAST PE=1 SV=4	58.7571	29	71	29	46.3277	26	71	26	57.0622	30	66	30	+	+
Q6ZVM7	TOM1-like protein 2 OS=Homo sapiens GN=TOM1L2 PE=1 SV=1	57.002	24	90	24	58.1854	24	88	24	57.002	25	79	25	+	+
O14531	Dihydropyrimidinase-related protein 4 OS=Homo sapiens GN=DPYSL4 PE=1 SV=2	59.6154	23	98	23	54.1958	21	81	21	56.993	21	94	21	+	+
Q9NVJ2	ADP-ribosylation factor-like protein 8B OS=Homo sapiens GN=ARL8B PE=1 SV=1	56.9892	10	27	5	56.9892	10	31	5	56.9892	10	31	5	+	+
P62280	40S ribosomal protein S11 OS=Homo sapiens GN=RPS11 PE=1 SV=3	57.5949	10	21	10	56.962	11	21	11	56.962	11	19	11	+	+
Q14515	SPARC-like protein 1 OS=Homo sapiens GN=SPARCL1 PE=1 SV=2	51.0542	24	83	24	47.741	23	82	23	56.9277	27	96	27	+	+
P17174	Aspartate aminotransferase, cytoplasmic OS=Homo sapiens GN=GOT1 PE=1 SV=3	55.2058	21	160	21	55.2058	21	133	21	56.9007	23	162	23	+	+
O43837	Isocitrate dehydrogenase [NAD] subunit beta, mitochondrial OS=Homo sapiens GN=IDH3B PE=1 SV=2	56.8831	20	97	20	51.9481	20	85	20	56.8831	21	91	21	+	+
Q4G0F5	Vacuolar protein sorting-associated protein 26B OS=Homo sapiens GN=VPS26B PE=1 SV=2	59.5238	18	41	18	46.7262	14	35	14	56.8452	15	33	15	+	+
P35580	Myosin-10 OS=Homo sapiens GN=MYH10 PE=1 SV=3	56.8826	116	272	89	56.1235	115	259	89	56.832	113	259	87	+	+
O94819	Kelch repeat and BTB domain-containing protein 11 OS=Homo sapiens GN=KBTBD11 PE=1 SV=1	58.1059	28	89	28	57.7849	27	101	27	56.8218	26	94	26	+	+
P21283	V-type proton ATPase subunit C 1 OS=Homo sapiens GN=ATP6V1C1 PE=1 SV=4	58.6387	29	77	29	62.3037	28	71	28	56.8063	26	72	26	+	+
Q9UH03	Neuronal-specific septin-3 OS=Homo sapiens GN=SEPT3 PE=1 SV=3	55.0279	19	63	19	56.7039	19	69	19	56.7039	21	80	21	+	+
P18669	Phosphoglycerate mutase 1 OS=Homo sapiens GN=PGAM1 PE=1 SV=2	61.0236	18	181	11	61.0236	18	181	11	56.6929	16	173	10	+	+
Q9Y5K8	V-type proton ATPase subunit D OS=Homo sapiens GN=ATP6V1D PE=1 SV=1	46.9636	13	41	13	56.2753	15	41	15	56.6802	17	51	17	+	+
O95219	Sorting nexin-4 OS=Homo sapiens GN=SNX4 PE=1 SV=1	51.7778	20	48	20	52.4444	20	38	20	56.6667	23	45	23	+	+
O00499	Myc box-dependent-interacting protein 1 OS=Homo sapiens GN=BIN1 PE=1 SV=1	58.6846	35	207	33	60.0337	37	210	34	56.6611	35	219	32	+	+
O75506	Heat shock factor-binding protein 1 OS=Homo sapiens GN=HSBP1 PE=1 SV=1	56.5789	4	13	4	56.5789	4	12	4	56.5789	4	10	4		+
P63241	Eukaryotic translation initiation factor 5A-1 OS=Homo sapiens GN=EIF5A PE=1 SV=2	56.4935	11	52	5	56.4935	13	55	6	56.4935	13	53	6	+
P50583	Bis(5'-nucleosyl)-tetraphosphatase [asymmetrical] OS=Homo sapiens GN=NUDT2 PE=1 SV=3	70.7483	8	15	8	57.1429	7	13	7	56.4626	6	13	6	+	+
P42704	Leucine-rich PPR motif-containing protein, mitochondrial OS=Homo sapiens GN=LRPPRC PE=1 SV=3	57.1736	69	143	69	53.7303	68	133	68	56.4562	70	132	70	+	+
Q9Y697	Cysteine desulfurase, mitochondrial OS=Homo sapiens GN=NFS1 PE=1 SV=3	45.9519	18	41	18	44.4201	17	39	17	56.4551	22	49	22	+
Q9BPU6	Dihydropyrimidinase-related protein 5 OS=Homo sapiens GN=DPYSL5 PE=1 SV=1	62.234	29	111	28	59.0425	27	118	27	56.383	27	117	26	+	+
O95817	BAG family molecular chaperone regulator 3 OS=Homo sapiens GN=BAG3 PE=1 SV=3	57.5652	23	41	23	55.8261	21	32	21	56.3478	22	34	22	+	+
P30043	Flavin reductase (NADPH) OS=Homo sapiens GN=BLVRB PE=1 SV=3	56.3107	8	38	8	56.3107	8	40	8	56.3107	8	39	8	+	+
Q13347	Eukaryotic translation initiation factor 3 subunit I OS=Homo sapiens GN=EIF3I PE=1 SV=1	57.5385	13	30	13	56.3077	13	34	13	56.3077	13	25	13	+	+
P40925	Malate dehydrogenase, cytoplasmic OS=Homo sapiens GN=MDH1 PE=1 SV=4	48.503	17	125	17	53.5928	20	125	20	56.2874	21	125	21	+	+
P56211	cAMP-regulated phosphoprotein 19 OS=Homo sapiens GN=ARPP19 PE=1 SV=2	60.7143	6	22	5	56.25	6	17	5	56.25	5	17	4	+	+
P19404	NADH dehydrogenase [ubiquinone] flavoprotein 2, mitochondrial OS=Homo sapiens GN=NDUFV2 PE=1 SV=2	60.241	15	49	15	60.241	15	47	15	56.2249	13	50	13	+	+
Q9Y5J7	Mitochondrial import inner membrane translocase subunit Tim9 OS=Homo sapiens GN=TIMM9 PE=1 SV=1	56.1798	4	15	4	56.1798	4	13	4	56.1798	4	19	4	+	+
Q9UPA5	Protein bassoon OS=Homo sapiens GN=BSN PE=1 SV=4	53.1839	138	383	136	56.3169	147	399	145	56.164	147	412	145	+	+
P21579	Synaptotagmin-1 OS=Homo sapiens GN=SYT1 PE=1 SV=1	56.1611	27	158	17	51.8957	25	162	17	56.1611	27	156	17	+	+
Q7Z4W1	L-xylulose reductase OS=Homo sapiens GN=DCXR PE=1 SV=2	56.1475	11	26	11	56.1475	11	29	11	56.1475	11	28	11	+	+
P60900	Proteasome subunit alpha type-6 OS=Homo sapiens GN=PSMA6 PE=1 SV=1	56.0976	12	33	12	49.187	11	29	11	56.0976	12	31	12	+	+
O14818	Proteasome subunit alpha type-7 OS=Homo sapiens GN=PSMA7 PE=1 SV=1	56.4516	14	28	14	55.6452	12	32	12	56.0484	13	33	13	+	+
P60891	Ribose-phosphate pyrophosphokinase 1 OS=Homo sapiens GN=PRPS1 PE=1 SV=2	53.7736	17	40	8	55.6604	16	37	8	55.9748	16	39	8	+	+
Q00169	Phosphatidylinositol transfer protein alpha isoform OS=Homo sapiens GN=PITPNA PE=1 SV=2	53.7037	14	46	11	55.9259	16	48	13	55.9259	16	39	13	+	+
P35579	Myosin-9 OS=Homo sapiens GN=MYH9 PE=1 SV=4	54.6429	106	229	79	54.3367	105	238	81	55.9184	112	240	84	+	+
P13521	Secretogranin-2 OS=Homo sapiens GN=SCG2 PE=1 SV=2	53.6467	28	86	28	57.0502	31	90	31	55.9157	30	93	30	+	+
Q96DA2	Ras-related protein Rab-39B OS=Homo sapiens GN=RAB39B PE=1 SV=1	48.8263	11	29	8	55.8685	13	30	10	55.8685	13	33	10	+	+
O14910	Protein lin-7 homolog A OS=Homo sapiens GN=LIN7A PE=1 SV=2	56.2232	13	52	7	63.9485	13	56	7	55.794	12	48	6	+	+
Q96HU8	GTP-binding protein Di-Ras2 OS=Homo sapiens GN=DIRAS2 PE=1 SV=1	49.2462	7	15	7	51.2563	8	14	6	55.7789	9	16	7	+	+
Q9BWM7	Sideroflexin-3 OS=Homo sapiens GN=SFXN3 PE=2 SV=2	55.6923	15	38	13	55.6923	15	42	13	55.6923	15	40	13	+	+
Q16799	Reticulon-1 OS=Homo sapiens GN=RTN1 PE=1 SV=1	59.7938	36	165	35	53.866	37	152	36	55.6701	36	163	35	+	+
P78352	Disks large homolog 4 OS=Homo sapiens GN=DLG4 PE=1 SV=3	58.7017	37	119	32	58.9779	39	114	34	55.663	39	129	33	+	+
Q6H8Q1	Actin-binding LIM protein 2 OS=Homo sapiens GN=ABLIM2 PE=1 SV=2	56.4648	24	51	24	54.8282	24	54	24	55.6465	26	55	26	+	+
Q8N4Q1	Mitochondrial intermembrane space import and assembly protein 40 OS=Homo sapiens GN=CHCHD4 PE=1 SV=1	45.7747	5	13	5	51.4085	7	17	7	55.6338	9	22	9	+	+
P18859	ATP synthase-coupling factor 6, mitochondrial OS=Homo sapiens GN=ATP5J PE=1 SV=1	62.037	8	55	8	55.5556	7	69	7	55.5556	7	51	7	+	+
O00161	Synaptosomal-associated protein 23 OS=Homo sapiens GN=SNAP23 PE=1 SV=1	54.9763	9	22	9	66.8246	11	16	11	55.4502	8	15	8	+	+
P17987	T-complex protein 1 subunit alpha OS=Homo sapiens GN=TCP1 PE=1 SV=1	56.8345	28	78	28	51.6187	25	78	25	55.3957	27	74	27	+	+
Q96KP4	Cytosolic non-specific dipeptidase OS=Homo sapiens GN=CNDP2 PE=1 SV=2	59.3684	25	94	25	58.1053	24	110	24	55.3684	21	101	21	+	+
Q99963	Endophilin-A3 OS=Homo sapiens GN=SH3GL3 PE=1 SV=1	60.2306	20	50	20	53.0259	17	40	17	55.3314	18	36	18	+	+
Q8IU85	Calcium/calmodulin-dependent protein kinase type 1D OS=Homo sapiens GN=CAMK1D PE=1 SV=1	50.1299	15	34	11	52.7273	16	35	12	55.3247	17	41	13	+	+
Q13228	Selenium-binding protein 1 OS=Homo sapiens GN=SELENBP1 PE=1 SV=2	62.9237	24	65	24	55.2966	24	55	24	55.2966	24	62	24	+	+
Q8WUY1	UPF0670 protein THEM6 OS=Homo sapiens GN=THEM6 PE=1 SV=2	55.2885	10	13	10	50	10	17	10	55.2885	11	15	11	+	+
Q9UQ16	Dynamin-3 OS=Homo sapiens GN=DNM3 PE=1 SV=4	54.2002	44	142	26	56.3867	45	132	29	55.2359	44	141	27	+	+
Q86UW8	Hyaluronan and proteoglycan link protein 4 OS=Homo sapiens GN=HAPLN4 PE=2 SV=1	58.209	18	44	17	62.1891	19	37	18	55.2239	16	41	15	+	+
Q9Y2Q5	Ragulator complex protein LAMTOR2 OS=Homo sapiens GN=LAMTOR2 PE=1 SV=1	39.2	4	7	4	39.2	4	5	4	55.2	4	10	4	+	+
Q96SZ5	2-aminoethanethiol dioxygenase OS=Homo sapiens GN=ADO PE=1 SV=2	76.6667	16	35	16	64.0741	13	36	13	55.1852	13	24	13	+	+
Q16795	NADH dehydrogenase [ubiquinone] 1 alpha subcomplex subunit 9, mitochondrial OS=Homo sapiens GN=NDUFA9 PE=1 SV=2	55.1724	19	69	19	55.1724	19	73	19	55.1724	19	76	19	+	+
Q9Y617	Phosphoserine aminotransferase OS=Homo sapiens GN=PSAT1 PE=1 SV=2	54.8649	17	51	17	56.4865	18	49	18	55.1351	17	59	17	+	+
Q96CV9	Optineurin OS=Homo sapiens GN=OPTN PE=1 SV=2	43.8475	23	51	23	41.4211	22	46	22	55.1127	27	53	27	+	+
Q6NV74	Uncharacterized protein KIAA1211-like OS=Homo sapiens GN=KIAA1211L PE=1 SV=3	58.5239	31	72	31	57.1726	31	69	31	55.0936	30	67	30	+	+
P30626	Sorcin OS=Homo sapiens GN=SRI PE=1 SV=1	55.0505	11	55	11	55.0505	11	54	11	55.0505	10	49	10	+	+
P14866	Heterogeneous nuclear ribonucleoprotein L OS=Homo sapiens GN=HNRNPL PE=1 SV=2	53.82	20	64	20	57.3854	21	67	21	55.0085	19	59	19	+
P61018	Ras-related protein Rab-4B OS=Homo sapiens GN=RAB4B PE=1 SV=1	54.9296	11	37	8	54.9296	12	36	8	54.9296	12	40	8	+	+
P0DJI8	Serum amyloid A-1 protein OS=Homo sapiens GN=SAA1 PE=1 SV=1	54.918	6	9	4	54.918	6	7	6	54.918	7	9	7	+
P11021	78 kDa glucose-regulated protein OS=Homo sapiens GN=HSPA5 PE=1 SV=2	54.7401	39	178	37	53.3639	37	162	35	54.893	41	181	39	+	+
P46459	Vesicle-fusing ATPase OS=Homo sapiens GN=NSF PE=1 SV=3	59.0054	48	249	48	58.871	50	252	50	54.8387	48	257	48	+	+
P05230	Fibroblast growth factor 1 OS=Homo sapiens GN=FGF1 PE=1 SV=1	54.8387	6	10	6	54.8387	6	13	6	54.8387	6	9	6	+	+
Q15700	Disks large homolog 2 OS=Homo sapiens GN=DLG2 PE=1 SV=3	59.1954	43	86	36	51.0345	41	91	34	54.8276	41	93	34	+	+
Q9H0B6	Kinesin light chain 2 OS=Homo sapiens GN=KLC2 PE=1 SV=1	44.6945	26	42	21	48.0707	28	46	20	54.8231	30	48	22	+	+
P07195	L-lactate dehydrogenase B chain OS=Homo sapiens GN=LDHB PE=1 SV=2	54.7904	23	167	21	54.7904	23	175	21	54.7904	24	175	22	+
Q8WUW1	Protein BRICK1 OS=Homo sapiens GN=BRK1 PE=1 SV=1	54.6667	5	11	5	54.6667	4	6	4	54.6667	4	8	4	+	+
Q7Z2K8	G protein-regulated inducer of neurite outgrowth 1 OS=Homo sapiens GN=GPRIN1 PE=1 SV=2	57.0436	50	89	50	56.9444	48	90	48	54.6627	51	93	51	+	+
Q3ZCW2	Galectin-related protein OS=Homo sapiens GN=LGALSL PE=1 SV=2	61.6279	9	39	9	61.6279	9	37	9	54.6512	7	27	7	+	+
P61225	Ras-related protein Rap-2b OS=Homo sapiens GN=RAP2B PE=1 SV=1	54.6448	10	20	6	54.6448	10	24	6	54.6448	9	21	5	+	+
Q9P2R7	Succinyl-CoA ligase [ADP-forming] subunit beta, mitochondrial OS=Homo sapiens GN=SUCLA2 PE=1 SV=3	52.4838	22	77	22	49.676	20	69	20	54.6436	24	69	24	+	+
P63010	AP-2 complex subunit beta OS=Homo sapiens GN=AP2B1 PE=1 SV=1	53.0416	47	173	22	53.4685	47	181	24	54.6425	48	171	23	+	+
P41236	Protein phosphatase inhibitor 2 OS=Homo sapiens GN=PPP1R2 PE=1 SV=2	57.0732	9	19	9	46.8293	8	17	8	54.6341	7	14	7	+	+
Q9P0L0	Vesicle-associated membrane protein-associated protein A OS=Homo sapiens GN=VAPA PE=1 SV=3	54.6185	15	69	13	57.8313	15	76	13	54.6185	15	71	13	+	+
Q9H3Z4	DnaJ homolog subfamily C member 5 OS=Homo sapiens GN=DNAJC5 PE=1 SV=1	54.5455	9	78	9	54.5455	9	70	9	54.5455	9	66	9	+	+
P05023	Sodium/potassium-transporting ATPase subunit alpha-1 OS=Homo sapiens GN=ATP1A1 PE=1 SV=1	54.3499	64	614	38	54.4477	62	553	38	54.5455	64	571	38	+	+
P20472	Parvalbumin alpha OS=Homo sapiens GN=PVALB PE=1 SV=2	53.6364	7	10	7	53.6364	7	9	7	54.5455	7	12	7	+	+
P42025	Beta-centractin OS=Homo sapiens GN=ACTR1B PE=1 SV=1	52.1277	13	61	7	56.383	15	63	8	54.5213	14	52	8	+	+
Q9Y2Z0	Suppressor of G2 allele of SKP1 homolog OS=Homo sapiens GN=SUGT1 PE=1 SV=3	59.1781	21	39	21	59.726	20	46	20	54.5206	19	44	19	+	+
Q16143	Beta-synuclein OS=Homo sapiens GN=SNCB PE=1 SV=1	95.5224	13	87	7	95.5224	12	71	7	54.4776	11	72	5	+	+
P12532	Creatine kinase U-type, mitochondrial OS=Homo sapiens GN=CKMT1A PE=1 SV=1	51.7986	20	198	19	53.717	21	175	20	54.4365	23	198	21	+	+
Q12860	Contactin-1 OS=Homo sapiens GN=CNTN1 PE=1 SV=1	56.0904	53	295	53	57.0727	52	279	52	54.4204	49	290	49	+	+
Q9UBC2	Epidermal growth factor receptor substrate 15-like 1 OS=Homo sapiens GN=EPS15L1 PE=1 SV=1	62.3843	45	106	45	64.1204	46	82	46	54.3982	41	99	41	+	+
P01876	Ig alpha-1 chain C region OS=Homo sapiens GN=IGHA1 PE=1 SV=2	54.3909	13	34	5	54.3909	13	36	5	54.3909	13	35	5		+
P62805	Histone H4 OS=Homo sapiens GN=HIST1H4A PE=1 SV=2	53.3981	8	62	8	54.3689	9	57	9	54.3689	9	61	9	+	+
P43686	26S protease regulatory subunit 6B OS=Homo sapiens GN=PSMC4 PE=1 SV=2	56.2201	19	39	19	53.5885	16	37	16	54.3062	17	34	17	+	+
Q8IXJ6	NAD-dependent protein deacetylase sirtuin-2 OS=Homo sapiens GN=SIRT2 PE=1 SV=2	60.9254	20	130	20	58.3548	21	129	21	54.2416	20	128	20	+	+
Q9UHG2	ProSAAS OS=Homo sapiens GN=PCSK1N PE=1 SV=1	54.2308	14	75	14	74.2308	15	80	15	54.2308	13	80	13	+
P00918	Carbonic anhydrase 2 OS=Homo sapiens GN=CA2 PE=1 SV=2	56.5385	12	95	12	54.2308	12	83	12	54.2308	12	90	12		+
P61247	40S ribosomal protein S3a OS=Homo sapiens GN=RPS3A PE=1 SV=2	43.5606	10	24	10	55.303	15	31	15	54.1667	13	32	13	+	+
Q9P0J0	NADH dehydrogenase [ubiquinone] 1 alpha subcomplex subunit 13 OS=Homo sapiens GN=NDUFA13 PE=1 SV=3	54.1667	9	41	9	54.1667	9	35	9	54.1667	9	37	9	+	+
P02795	Metallothionein-2 OS=Homo sapiens GN=MT2A PE=1 SV=1	52.459	2	6	1	54.0984	3	7	1	54.0984	3	8	1	+	+
P80297	Metallothionein-1X OS=Homo sapiens GN=MT1X PE=1 SV=1	52.459	2	7	1	54.0984	3	8	1	54.0984	3	7	1	+	+
P19367	Hexokinase-1 OS=Homo sapiens GN=HK1 PE=1 SV=3	54.3075	48	237	44	52.2356	50	240	46	54.0894	49	234	45	+	+
Q9H2H8	Peptidyl-prolyl cis-trans isomerase-like 3 OS=Homo sapiens GN=PPIL3 PE=1 SV=1	50.3106	8	10	8	43.4783	6	8	6	54.0373	8	12	8	+	+
Q8WUM4	Programmed cell death 6-interacting protein OS=Homo sapiens GN=PDCD6IP PE=1 SV=1	50.6912	44	95	44	51.9585	41	87	41	54.0323	42	93	42	+	+
Q92558	Wiskott-Aldrich syndrome protein family member 1 OS=Homo sapiens GN=WASF1 PE=1 SV=1	54.025	21	51	20	54.025	20	55	19	54.025	20	56	19	+	+
O95182	NADH dehydrogenase [ubiquinone] 1 alpha subcomplex subunit 7 OS=Homo sapiens GN=NDUFA7 PE=1 SV=3	53.9823	7	31	7	53.9823	6	35	6	53.9823	6	33	6	+	+
Q14203	Dynactin subunit 1 OS=Homo sapiens GN=DCTN1 PE=1 SV=3	56.8075	59	171	58	53.1299	53	151	53	53.9124	55	175	55	+	+
Q99471	Prefoldin subunit 5 OS=Homo sapiens GN=PFDN5 PE=1 SV=2	43.5065	7	10	7	54.5455	7	12	7	53.8961	7	12	7	+	+
Q9H1K1	Iron-sulfur cluster assembly enzyme ISCU, mitochondrial OS=Homo sapiens GN=ISCU PE=1 SV=2	53.8922	9	24	9	53.8922	9	19	9	53.8922	9	18	9	+	+
Q96FW1	Ubiquitin thioesterase OTUB1 OS=Homo sapiens GN=OTUB1 PE=1 SV=2	52.3985	12	49	12	51.2915	11	49	11	53.8745	12	54	12	+	+
P26232	Catenin alpha-2 OS=Homo sapiens GN=CTNNA2 PE=1 SV=5	50.8919	44	96	34	50.0525	42	95	31	53.83	43	103	34	+	+
P10636	Microtubule-associated protein tau OS=Homo sapiens GN=MAPT PE=1 SV=5	50.7916	39	257	39	54.7493	40	246	40	53.8259	40	239	40	+	+
P25398	40S ribosomal protein S12 OS=Homo sapiens GN=RPS12 PE=1 SV=3	53.7879	7	22	7	53.7879	7	23	7	53.7879	7	21	7	+	+
O43920	NADH dehydrogenase [ubiquinone] iron-sulfur protein 5 OS=Homo sapiens GN=NDUFS5 PE=1 SV=3	56.6038	6	13	6	53.7736	6	13	6	53.7736	6	11	6	+	+
Q99447	Ethanolamine-phosphate cytidylyltransferase OS=Homo sapiens GN=PCYT2 PE=1 SV=1	59.6401	22	43	22	58.6118	21	43	21	53.7275	19	39	19	+	+
P33176	Kinesin-1 heavy chain OS=Homo sapiens GN=KIF5B PE=1 SV=1	54.8287	45	88	32	49.9481	40	83	29	53.6864	41	89	31	+	+
Q9HC38	Glyoxalase domain-containing protein 4 OS=Homo sapiens GN=GLOD4 PE=1 SV=1	49.5208	16	32	16	51.7572	17	33	17	53.6741	17	33	17	+	+
P62633	Cellular nucleic acid-binding protein OS=Homo sapiens GN=CNBP PE=1 SV=1	53.6723	8	16	8	38.983	7	12	7	53.6723	8	15	8		+
Q9BWD1	Acetyl-CoA acetyltransferase, cytosolic OS=Homo sapiens GN=ACAT2 PE=1 SV=2	45.5919	12	34	12	51.6373	13	34	13	53.6524	14	38	14	+	+
P05198	Eukaryotic translation initiation factor 2 subunit 1 OS=Homo sapiens GN=EIF2S1 PE=1 SV=3	54.2857	17	27	17	53.3333	16	24	16	53.6508	16	24	16	+	+
P35222	Catenin beta-1 OS=Homo sapiens GN=CTNNB1 PE=1 SV=1	52.7529	34	116	30	56.7221	35	119	31	53.6492	35	117	31	+	+
P30038	Delta-1-pyrroline-5-carboxylate dehydrogenase, mitochondrial OS=Homo sapiens GN=ALDH4A1 PE=1 SV=3	52.3979	23	58	23	51.1545	22	54	22	53.6412	24	54	24	+	+
O14737	Programmed cell death protein 5 OS=Homo sapiens GN=PDCD5 PE=1 SV=3	48	6	14	6	48	6	14	6	53.6	7	16	7	+	+
Q9Y3L5	Ras-related protein Rap-2c OS=Homo sapiens GN=RAP2C PE=1 SV=1	61.2022	9	20	4	53.5519	9	21	4	53.5519	9	20	4	+	+
P21964	Catechol O-methyltransferase OS=Homo sapiens GN=COMT PE=1 SV=2	53.5055	12	22	12	56.0886	13	23	13	53.5055	11	19	11	+	+
P30153	Serine/threonine-protein phosphatase 2A 65 kDa regulatory subunit A alpha isoform OS=Homo sapiens GN=PPP2R1A PE=1 SV=4	53.4805	26	108	22	54.4992	28	110	24	53.4805	25	100	21	+
P68104	Elongation factor 1-alpha 1 OS=Homo sapiens GN=EEF1A1 PE=1 SV=1	56.2771	19	71	10	51.5151	19	70	10	53.4632	17	70	9	+	+
P29218	Inositol monophosphatase 1 OS=Homo sapiens GN=IMPA1 PE=1 SV=1	59.5668	18	39	18	59.5668	18	38	18	53.4296	18	44	18	+	+
O95782	AP-2 complex subunit alpha-1 OS=Homo sapiens GN=AP2A1 PE=1 SV=3	51.5865	48	189	36	51.3818	48	197	35	53.4289	46	187	34	+	+
Q9BXK5	Bcl-2-like protein 13 OS=Homo sapiens GN=BCL2L13 PE=1 SV=1	55.2577	18	53	18	51.7526	17	40	17	53.4021	16	38	16	+	+
Q9Y4F5	Protein KIAA0284 OS=Homo sapiens GN=KIAA0284 PE=1 SV=4	49.0245	53	94	51	51.6677	53	95	52	53.304	55	92	54	+	+
P05408	Neuroendocrine protein 7B2 OS=Homo sapiens GN=SCG5 PE=1 SV=2	53.3019	5	15	5	30.6604	4	13	4	53.3019	5	17	5	+	+
Q9Y3E2	BolA-like protein 1 OS=Homo sapiens GN=BOLA1 PE=1 SV=1	61.3139	5	8	5	61.3139	6	10	6	53.2847	6	7	6		+
P37802	Transgelin-2 OS=Homo sapiens GN=TAGLN2 PE=1 SV=3	78.392	14	31	13	75.8794	13	35	12	53.2663	10	27	9	+	+
Q9UJU6	Drebrin-like protein OS=Homo sapiens GN=DBNL PE=1 SV=1	65.5814	22	74	22	52.093	22	70	22	53.2558	22	76	22	+	+
O95433	Activator of 90 kDa heat shock protein ATPase homolog 1 OS=Homo sapiens GN=AHSA1 PE=1 SV=1	54.7337	16	53	16	50.2959	14	49	14	53.2544	15	57	15	+	+
O43237	Cytoplasmic dynein 1 light intermediate chain 2 OS=Homo sapiens GN=DYNC1LI2 PE=1 SV=1	51.2195	22	55	21	51.8293	21	56	20	53.252	23	53	22	+	+
Q86U28	Iron-sulfur cluster assembly 2 homolog, mitochondrial OS=Homo sapiens GN=ISCA2 PE=1 SV=2	40.2597	5	5	5	61.039	7	9	7	53.2467	6	7	6	+	+
P68036	Ubiquitin-conjugating enzyme E2 L3 OS=Homo sapiens GN=UBE2L3 PE=1 SV=1	37.013	5	15	5	37.013	4	16	4	53.2467	6	18	6	+
P36871	Phosphoglucomutase-1 OS=Homo sapiens GN=PGM1 PE=1 SV=3	63.3452	29	84	29	55.8719	28	75	28	53.2028	28	75	28	+	+
Q8N6T3	ADP-ribosylation factor GTPase-activating protein 1 OS=Homo sapiens GN=ARFGAP1 PE=1 SV=2	56.4039	17	34	17	54.9261	15	38	15	53.202	16	35	16	+	+
Q99623	Prohibitin-2 OS=Homo sapiens GN=PHB2 PE=1 SV=2	53.1773	14	50	14	50.8361	13	48	13	53.1773	14	50	14	+	+
Q9ULC3	Ras-related protein Rab-23 OS=Homo sapiens GN=RAB23 PE=1 SV=1	61.6034	10	18	10	52.3207	10	18	10	53.1646	11	17	11	+	+
P13804	Electron transfer flavoprotein subunit alpha, mitochondrial OS=Homo sapiens GN=ETFA PE=1 SV=1	50.1501	12	37	12	58.2583	15	42	15	53.1531	13	39	13	+	+
Q92930	Ras-related protein Rab-8B OS=Homo sapiens GN=RAB8B PE=1 SV=2	52.657	13	40	6	52.1739	13	37	7	53.1401	14	44	7	+	+
O14558	Heat shock protein beta-6 OS=Homo sapiens GN=HSPB6 PE=1 SV=2	68.75	6	9	6	45	5	10	5	53.125	5	14	5	+	+
P13645	Keratin, type I cytoskeletal 10 OS=Homo sapiens GN=KRT10 PE=1 SV=6	45.2055	31	120	28	53.0822	33	110	27	53.0822	33	118	27	+
P49789	Bis(5'-adenosyl)-triphosphatase OS=Homo sapiens GN=FHIT PE=1 SV=3	48.2993	6	14	6	48.2993	6	18	6	53.0612	7	15	7	+	+
Q8N111	Cell cycle exit and neuronal differentiation protein 1 OS=Homo sapiens GN=CEND1 PE=2 SV=1	59.7315	7	71	7	65.1007	8	73	8	53.0201	6	61	6	+	+
P49821	NADH dehydrogenase [ubiquinone] flavoprotein 1, mitochondrial OS=Homo sapiens GN=NDUFV1 PE=1 SV=4	58.1897	23	53	23	57.9741	22	58	22	53.0172	21	54	21	+	+
P27797	Calreticulin OS=Homo sapiens GN=CALR PE=1 SV=1	52.9976	19	107	19	52.9976	20	106	20	52.9976	21	108	21	+	+
P62879	Guanine nucleotide-binding protein G(I)/G(S)/G(T) subunit beta-2 OS=Homo sapiens GN=GNB2 PE=1 SV=3	57.0588	14	125	7	59.1176	14	117	6	52.9412	13	114	5	+	+
P01111	GTPase NRas OS=Homo sapiens GN=NRAS PE=1 SV=1	52.91	8	17	2	44.9735	7	14	1	52.91	8	23	2	+	+
Q9NP81	Serine--tRNA ligase, mitochondrial OS=Homo sapiens GN=SARS2 PE=1 SV=1	46.3321	17	46	17	53.4749	20	46	20	52.8957	20	49	20	+	+
P52943	Cysteine-rich protein 2 OS=Homo sapiens GN=CRIP2 PE=1 SV=1	41.3462	7	32	7	52.8846	7	23	7	52.8846	6	25	6	+	+
P05165	Propionyl-CoA carboxylase alpha chain, mitochondrial OS=Homo sapiens GN=PCCA PE=1 SV=4	55.6319	38	78	38	51.9231	32	70	32	52.8846	34	63	34	+	+
Q6GMV3	Putative peptidyl-tRNA hydrolase PTRHD1 OS=Homo sapiens GN=PTRHD1 PE=1 SV=1	52.8571	6	11	6	31.4286	6	9	6	52.8571	7	13	7	+	+
P36954	DNA-directed RNA polymerase II subunit RPB9 OS=Homo sapiens GN=POLR2I PE=1 SV=1	52.8	5	7	5	28.8	3	6	3	52.8	5	6	5	+	+
A0MZ66	Shootin-1 OS=Homo sapiens GN=KIAA1598 PE=1 SV=4	56.8938	36	70	36	52.7734	35	68	35	52.7734	34	65	34	+	+
Q9Y6G9	Cytoplasmic dynein 1 light intermediate chain 1 OS=Homo sapiens GN=DYNC1LI1 PE=1 SV=3	43.4034	20	44	19	47.9924	19	38	18	52.7725	22	42	21	+	+
P50402	Emerin OS=Homo sapiens GN=EMD PE=1 SV=1	42.126	8	14	8	55.5118	10	19	10	52.7559	11	19	11	+	+
Q15907	Ras-related protein Rab-11B OS=Homo sapiens GN=RAB11B PE=1 SV=4	52.7523	10	22	2	52.7523	10	27	2	52.7523	10	25	2	+	+
Q13557	Calcium/calmodulin-dependent protein kinase type II subunit delta OS=Homo sapiens GN=CAMK2D PE=1 SV=3	49.6994	23	91	14	47.0942	20	86	12	52.7054	21	89	13	+	+
Q9H2U2	Inorganic pyrophosphatase 2, mitochondrial OS=Homo sapiens GN=PPA2 PE=1 SV=2	53.8922	14	34	13	52.6946	12	26	11	52.6946	14	30	13	+	+
Q96BM9	ADP-ribosylation factor-like protein 8A OS=Homo sapiens GN=ARL8A PE=1 SV=1	55.3763	9	23	4	52.6882	8	22	3	52.6882	8	23	3	+	+
Q9UKU0	Long-chain-fatty-acid--CoA ligase 6 OS=Homo sapiens GN=ACSL6 PE=2 SV=4	57.6758	31	63	30	43.6155	25	56	24	52.6542	28	55	27	+	+
O60784	Target of Myb protein 1 OS=Homo sapiens GN=TOM1 PE=1 SV=2	52.6423	19	58	19	52.6423	19	63	19	52.6423	19	61	19	+	+
P05091	Aldehyde dehydrogenase, mitochondrial OS=Homo sapiens GN=ALDH2 PE=1 SV=2	43.5203	17	42	14	54.5455	21	50	19	52.6112	23	48	20	+
P20338	Ras-related protein Rab-4A OS=Homo sapiens GN=RAB4A PE=1 SV=2	49.2958	10	35	7	52.5822	11	31	7	52.5822	11	32	7	+	+
P07954	Fumarate hydratase, mitochondrial OS=Homo sapiens GN=FH PE=1 SV=3	58.0392	25	108	25	56.4706	24	97	24	52.549	21	99	21	+	+
Q9H9R9	Dysbindin domain-containing protein 1 OS=Homo sapiens GN=DBNDD1 PE=2 SV=2	47.4684	3	8	3	38.6076	2	5	2	52.5316	4	7	4	+	+
O95716	Ras-related protein Rab-3D OS=Homo sapiens GN=RAB3D PE=1 SV=1	59.8173	12	49	4	55.2511	12	58	3	52.5114	11	54	3	+	+
P27361	Mitogen-activated protein kinase 3 OS=Homo sapiens GN=MAPK3 PE=1 SV=4	51.4512	21	76	13	52.2427	20	75	14	52.5066	20	75	13	+	+
P50991	T-complex protein 1 subunit delta OS=Homo sapiens GN=CCT4 PE=1 SV=4	63.4508	29	72	28	65.4917	29	82	28	52.5046	26	68	25	+	+
O94973	AP-2 complex subunit alpha-2 OS=Homo sapiens GN=AP2A2 PE=1 SV=2	52.1832	41	145	29	55.9105	43	149	30	52.5027	40	144	28	+	+
P11217	Glycogen phosphorylase, muscle form OS=Homo sapiens GN=PYGM PE=1 SV=6	54.038	43	107	31	54.3943	43	113	31	52.4941	44	107	31	+	+
Q6IQ22	Ras-related protein Rab-12 OS=Homo sapiens GN=RAB12 PE=1 SV=3	54.5082	13	33	12	54.0984	14	32	13	52.459	13	29	12	+	+
Q96G61	Diphosphoinositol polyphosphate phosphohydrolase 3-beta OS=Homo sapiens GN=NUDT11 PE=1 SV=1	52.439	9	12	6	42.6829	7	12	5	52.439	9	11	2	+	+
Q92747	Actin-related protein 2/3 complex subunit 1A OS=Homo sapiens GN=ARPC1A PE=1 SV=2	46.2162	16	41	16	49.1892	18	47	18	52.4324	19	45	18	+	+
Q96CW1	AP-2 complex subunit mu OS=Homo sapiens GN=AP2M1 PE=1 SV=2	41.1494	17	60	17	44.3678	19	71	19	52.4138	22	69	22	+	+
P31689	DnaJ homolog subfamily A member 1 OS=Homo sapiens GN=DNAJA1 PE=1 SV=2	54.1562	16	34	15	48.8665	13	28	13	52.3929	15	39	15	+	+
Q9UJW0	Dynactin subunit 4 OS=Homo sapiens GN=DCTN4 PE=1 SV=1	52.3913	15	27	15	57.1739	17	25	17	52.3913	15	29	15	+	+
Q9NQ66	1-phosphatidylinositol 4,5-bisphosphate phosphodiesterase beta-1 OS=Homo sapiens GN=PLCB1 PE=1 SV=1	53.6184	56	157	56	49.0132	51	138	49	52.3849	53	124	53	+	+
O75340	Programmed cell death protein 6 OS=Homo sapiens GN=PDCD6 PE=1 SV=1	52.356	9	39	9	52.356	9	26	9	52.356	9	29	9	+	+
P61601	Neurocalcin-delta OS=Homo sapiens GN=NCALD PE=2 SV=2	53.886	13	34	7	75.1295	15	38	9	52.3316	12	32	6	+	+
P19623	Spermidine synthase OS=Homo sapiens GN=SRM PE=1 SV=1	38.7417	10	17	10	59.2715	13	20	13	52.3179	12	16	12	+	+
Q8IUE6	Histone H2A type 2-B OS=Homo sapiens GN=HIST2H2AB PE=1 SV=3	57.6923	5	16	1	35.3846	4	14	1	52.3077	4	17	1	+	+
P19784	Casein kinase II subunit alpha' OS=Homo sapiens GN=CSNK2A2 PE=1 SV=1	60	16	35	14	47.7143	13	31	12	52.2857	15	32	13	+	+
P28066	Proteasome subunit alpha type-5 OS=Homo sapiens GN=PSMA5 PE=1 SV=3	46.888	11	35	11	46.888	10	27	10	52.2822	10	27	10	+	+
Q9P2W3	Guanine nucleotide-binding protein G(I)/G(S)/G(O) subunit gamma-13 OS=Homo sapiens GN=GNG13 PE=2 SV=1	52.2388	4	5	4	52.2388	5	5	5	52.2388	5	5	5	+	+
Q14204	Cytoplasmic dynein 1 heavy chain 1 OS=Homo sapiens GN=DYNC1H1 PE=1 SV=5	52.6044	239	739	238	50.6888	235	754	234	52.2385	244	735	243	+	+
O75891	Cytosolic 10-formyltetrahydrofolate dehydrogenase OS=Homo sapiens GN=ALDH1L1 PE=1 SV=2	48.6696	38	80	37	51.3304	40	81	39	52.2173	43	81	42	+	+
P15121	Aldose reductase OS=Homo sapiens GN=AKR1B1 PE=1 SV=3	49.3671	13	45	12	49.6835	13	41	12	52.2152	15	45	14	+	+
P08865	40S ribosomal protein SA OS=Homo sapiens GN=RPSA PE=1 SV=4	44.4068	9	16	9	45.4237	10	21	10	52.2034	10	20	10	+	+
Q99807	Ubiquinone biosynthesis protein COQ7 homolog OS=Homo sapiens GN=COQ7 PE=1 SV=3	47.0046	8	14	8	58.5254	10	13	10	52.0737	8	13	8	+	+
P62993	Growth factor receptor-bound protein 2 OS=Homo sapiens GN=GRB2 PE=1 SV=1	52.0737	13	40	13	52.0737	12	32	12	52.0737	13	33	13	+	+
Q9BXF6	Rab11 family-interacting protein 5 OS=Homo sapiens GN=RAB11FIP5 PE=1 SV=1	59.1118	25	46	25	58.9586	23	45	23	52.0674	20	49	20	+	+
O14639	Actin-binding LIM protein 1 OS=Homo sapiens GN=ABLIM1 PE=1 SV=3	56.5553	37	73	37	55.3985	35	71	35	52.0566	31	66	31	+	+
P11413	Glucose-6-phosphate 1-dehydrogenase OS=Homo sapiens GN=G6PD PE=1 SV=4	50.4854	25	61	25	50.2913	24	60	24	52.0388	25	58	25	+	+
Q04837	Single-stranded DNA-binding protein, mitochondrial OS=Homo sapiens GN=SSBP1 PE=1 SV=1	52.7027	8	16	8	36.4865	4	13	4	52.027	7	15	7	+	+
P46527	Cyclin-dependent kinase inhibitor 1B OS=Homo sapiens GN=CDKN1B PE=1 SV=1	61.1111	9	18	9	59.596	7	16	7	52.0202	6	13	6	+	+
Q9H0Q0	Protein FAM49A OS=Homo sapiens GN=FAM49A PE=1 SV=1	59.7523	15	44	13	50.1548	13	35	11	52.0124	13	41	11	+	+
P09669	Cytochrome c oxidase subunit 6C OS=Homo sapiens GN=COX6C PE=1 SV=2	52	8	53	8	52	7	49	7	52	6	58	6	+	+
Q15836	Vesicle-associated membrane protein 3 OS=Homo sapiens GN=VAMP3 PE=1 SV=3	52	6	51	1	52	7	49	2	52	6	48	1	+	+
Q14558	Phosphoribosyl pyrophosphate synthase-associated protein 1 OS=Homo sapiens GN=PRPSAP1 PE=1 SV=2	40.7303	10	26	8	50.2809	13	23	11	51.9663	13	27	11	+	+
O43396	Thioredoxin-like protein 1 OS=Homo sapiens GN=TXNL1 PE=1 SV=3	51.9031	13	47	13	51.5571	12	54	12	51.9031	13	52	13	+	+
Q9NR46	Endophilin-B2 OS=Homo sapiens GN=SH3GLB2 PE=1 SV=1	53.4177	20	62	19	49.8734	18	57	17	51.8987	19	62	18	+	+
P27695	DNA-(apurinic or apyrimidinic site) lyase OS=Homo sapiens GN=APEX1 PE=1 SV=2	44.6541	12	16	12	51.5723	12	22	12	51.8868	14	19	14	+	+
P21695	Glycerol-3-phosphate dehydrogenase [NAD(+)], cytoplasmic OS=Homo sapiens GN=GPD1 PE=1 SV=4	60.4584	18	35	17	50.4298	14	25	13	51.8625	16	21	15	+	+
Q9NZ45	CDGSH iron-sulfur domain-containing protein 1 OS=Homo sapiens GN=CISD1 PE=1 SV=1	45.3704	6	44	6	45.3704	6	40	6	51.8518	7	43	7	+	+
O60493	Sorting nexin-3 OS=Homo sapiens GN=SNX3 PE=1 SV=3	75.3086	13	35	11	44.4444	10	30	8	51.8518	10	29	8	+	+
Q04323	UBX domain-containing protein 1 OS=Homo sapiens GN=UBXN1 PE=1 SV=2	45.1178	11	21	11	44.1077	10	19	10	51.8518	15	26	15	+	+
Q96EL3	39S ribosomal protein L53, mitochondrial OS=Homo sapiens GN=MRPL53 PE=1 SV=1	57.1429	5	7	5	65.1786	5	6	5	51.7857	4	4	4	+	+
P07237	Protein disulfide-isomerase OS=Homo sapiens GN=P4HB PE=1 SV=3	50.1968	30	85	30	52.1653	30	91	30	51.7717	29	92	29	+	+
P38117	Electron transfer flavoprotein subunit beta OS=Homo sapiens GN=ETFB PE=1 SV=3	59.2157	14	44	14	55.2941	13	45	13	51.7647	12	43	12	+	+
P49588	Alanine--tRNA ligase, cytoplasmic OS=Homo sapiens GN=AARS PE=1 SV=2	54.8554	44	108	44	50.6198	42	107	42	51.7562	45	103	45	+	+
P05386	60S acidic ribosomal protein P1 OS=Homo sapiens GN=RPLP1 PE=1 SV=1	66.6667	3	4	2	52.6316	2	3	1	51.7544	2	3	2	+	+
Q9UMX5	Neudesin OS=Homo sapiens GN=NENF PE=1 SV=1	51.7442	7	13	7	45.9302	5	10	5	51.7442	7	15	7	+	+
P15104	Glutamine synthetase OS=Homo sapiens GN=GLUL PE=1 SV=4	51.7426	19	111	19	49.3298	19	109	19	51.7426	19	93	19	+	+
O94925	Glutaminase kidney isoform, mitochondrial OS=Homo sapiens GN=GLS PE=1 SV=1	51.8685	30	152	29	48.281	30	156	29	51.719	31	162	30	+	+
Q86YM7	Homer protein homolog 1 OS=Homo sapiens GN=HOMER1 PE=1 SV=2	46.3277	16	49	13	54.2373	18	47	15	51.6949	18	53	15	+	+
P05129	Protein kinase C gamma type OS=Homo sapiens GN=PRKCG PE=1 SV=3	52.0803	29	88	27	50.6456	28	91	26	51.6499	29	82	27	+	+
Q14247	Src substrate cortactin OS=Homo sapiens GN=CTTN PE=1 SV=2	54.1818	29	61	29	53.4545	29	69	29	51.6364	29	68	29	+	+
Q9UNZ2	NSFL1 cofactor p47 OS=Homo sapiens GN=NSFL1C PE=1 SV=2	52.4324	19	46	19	50	19	46	19	51.6216	19	47	19	+	+
P21266	Glutathione S-transferase Mu 3 OS=Homo sapiens GN=GSTM3 PE=1 SV=3	50.2222	15	37	14	56.8889	17	47	16	51.5556	15	42	14	+	+
O15540	Fatty acid-binding protein, brain OS=Homo sapiens GN=FABP7 PE=1 SV=3	51.5151	6	29	6	43.9394	5	22	5	51.5151	6	24	6	+	+
Q6IPX3	Transcription elongation factor A protein-like 6 OS=Homo sapiens GN=TCEAL6 PE=1 SV=1	41.5	7	20	2	53.5	9	20	4	51.5	8	18	3		+
P05026	Sodium/potassium-transporting ATPase subunit beta-1 OS=Homo sapiens GN=ATP1B1 PE=1 SV=1	42.9043	21	124	21	48.8449	21	126	21	51.4851	23	127	23	+	+
P55786	Puromycin-sensitive aminopeptidase OS=Homo sapiens GN=NPEPPS PE=1 SV=2	50.7073	45	137	45	47.4429	40	123	40	51.469	44	132	44	+	+
Q06323	Proteasome activator complex subunit 1 OS=Homo sapiens GN=PSME1 PE=1 SV=1	52.6104	12	17	12	47.3896	11	17	11	51.4056	12	20	12	+	+
Q15750	TGF-beta-activated kinase 1 and MAP3K7-binding protein 1 OS=Homo sapiens GN=TAB1 PE=1 SV=1	60.3175	19	25	19	53.9682	18	26	18	51.3889	16	21	16	+	+
P04179	Superoxide dismutase [Mn], mitochondrial OS=Homo sapiens GN=SOD2 PE=1 SV=2	58.1081	11	94	11	55.8559	11	89	11	51.3513	9	77	9	+	+
Q92599	Septin-8 OS=Homo sapiens GN=SEPT8 PE=1 SV=4	51.7598	29	137	22	51.3458	28	139	22	51.3458	28	141	23	+	+
P27816	Microtubule-associated protein 4 OS=Homo sapiens GN=MAP4 PE=1 SV=3	54.2535	46	106	46	55.5556	47	108	47	51.3021	43	110	43	+	+
P28289	Tropomodulin-1 OS=Homo sapiens GN=TMOD1 PE=1 SV=1	47.9109	16	34	16	40.1114	13	21	13	51.2535	15	24	15	+	+
P35244	Replication protein A 14 kDa subunit OS=Homo sapiens GN=RPA3 PE=1 SV=1	51.2397	4	10	4	51.2397	4	9	4	51.2397	4	8	4	+	+
Q13126	S-methyl-5'-thioadenosine phosphorylase OS=Homo sapiens GN=MTAP PE=1 SV=2	50.8834	11	16	11	56.8905	11	15	11	51.2368	11	18	11	+	+
O95865	N(G),N(G)-dimethylarginine dimethylaminohydrolase 2 OS=Homo sapiens GN=DDAH2 PE=1 SV=1	54.0351	12	31	11	49.1228	12	31	11	51.2281	12	31	11	+	+
Q9ULU8	Calcium-dependent secretion activator 1 OS=Homo sapiens GN=CADPS PE=1 SV=3	47.9675	47	133	38	48.6327	50	129	41	51.2195	53	136	42	+	+
Q9UHD1	Cysteine and histidine-rich domain-containing protein 1 OS=Homo sapiens GN=CHORDC1 PE=1 SV=2	45.4819	12	19	12	58.4337	13	25	13	51.2048	12	20	12	+	+
Q9NRX4	14 kDa phosphohistidine phosphatase OS=Homo sapiens GN=PHPT1 PE=1 SV=1	40.8	5	12	5	40.8	4	11	4	51.2	5	12	5	+	+
P61970	Nuclear transport factor 2 OS=Homo sapiens GN=NUTF2 PE=1 SV=1	51.1811	4	16	4	51.1811	4	12	4	51.1811	4	15	4	+	+
P09110	3-ketoacyl-CoA thiolase, peroxisomal OS=Homo sapiens GN=ACAA1 PE=1 SV=2	47.8774	12	28	12	51.1793	15	26	15	51.1793	15	31	15	+	+
Q14764	Major vault protein OS=Homo sapiens GN=MVP PE=1 SV=4	50.3919	36	97	36	49.3841	37	83	37	51.1758	39	88	39	+	+
Q9Y3D2	Methionine-R-sulfoxide reductase B2, mitochondrial OS=Homo sapiens GN=MSRB2 PE=2 SV=2	30.2198	5	6	5	40.1099	6	10	6	51.0989	7	11	7	+	+
Q15075	Early endosome antigen 1 OS=Homo sapiens GN=EEA1 PE=1 SV=2	56.4139	74	136	74	57.9731	76	132	76	51.0985	69	125	69	+	+
Q53H96	Pyrroline-5-carboxylate reductase 3 OS=Homo sapiens GN=PYCRL PE=1 SV=2	51.0949	10	23	10	51.0949	10	18	10	51.0949	10	17	10	+	+
P21912	Succinate dehydrogenase [ubiquinone] iron-sulfur subunit, mitochondrial OS=Homo sapiens GN=SDHB PE=1 SV=3	51.0714	14	38	14	45.3571	12	41	12	51.0714	14	39	14	+	+
P02533	Keratin, type I cytoskeletal 14 OS=Homo sapiens GN=KRT14 PE=1 SV=4	57.839	28	51	10	52.7542	26	51	8	51.0593	27	51	9	+	+
Q9NP97	Dynein light chain roadblock-type 1 OS=Homo sapiens GN=DYNLRB1 PE=1 SV=3	51.0417	3	9	3	51.0417	3	7	3	51.0417	3	10	3	+
Q02218	2-oxoglutarate dehydrogenase, mitochondrial OS=Homo sapiens GN=OGDH PE=1 SV=3	51.5151	49	197	40	50.6354	47	171	38	51.0264	48	181	41	+	+
P61026	Ras-related protein Rab-10 OS=Homo sapiens GN=RAB10 PE=1 SV=1	57.5	14	65	9	57.5	14	62	9	51	13	58	9	+	+
Q9NXU5	ADP-ribosylation factor-like protein 15 OS=Homo sapiens GN=ARL15 PE=1 SV=1	38.2353	7	8	7	40.6863	7	8	7	50.9804	8	9	8	+	+
O75306	NADH dehydrogenase [ubiquinone] iron-sulfur protein 2, mitochondrial OS=Homo sapiens GN=NDUFS2 PE=1 SV=2	53.3477	21	77	21	50.9719	20	78	20	50.9719	20	76	20	+	+
P54725	UV excision repair protein RAD23 homolog A OS=Homo sapiens GN=RAD23A PE=1 SV=1	42.1488	14	46	12	41.5978	13	38	11	50.9642	13	37	11	+	+
P61158	Actin-related protein 3 OS=Homo sapiens GN=ACTR3 PE=1 SV=3	53.5885	18	59	15	54.067	19	56	16	50.9569	17	56	14	+	+
P62491	Ras-related protein Rab-11A OS=Homo sapiens GN=RAB11A PE=1 SV=3	51.3889	10	36	2	50.9259	9	30	1	50.9259	9	27	1	+
P09960	Leukotriene A-4 hydrolase OS=Homo sapiens GN=LTA4H PE=1 SV=2	48.7725	24	47	24	46.8085	23	55	23	50.9002	26	53	26	+	+
O95202	LETM1 and EF-hand domain-containing protein 1, mitochondrial OS=Homo sapiens GN=LETM1 PE=1 SV=1	50.0677	31	79	31	50.0677	32	81	32	50.8796	31	81	31	+	+
P05166	Propionyl-CoA carboxylase beta chain, mitochondrial OS=Homo sapiens GN=PCCB PE=1 SV=3	46.5677	19	37	19	48.9796	19	42	19	50.8349	20	35	20	+	+
P45381	Aspartoacylase OS=Homo sapiens GN=ASPA PE=1 SV=1	56.5495	13	29	13	45.3674	12	29	12	50.7987	13	39	13	+	+
O60814	Histone H2B type 1-K OS=Homo sapiens GN=HIST1H2BK PE=1 SV=3	50.7936	8	57	2	50.7936	8	60	2	50.7936	8	54	2	+
P06899	Histone H2B type 1-J OS=Homo sapiens GN=HIST1H2BJ PE=1 SV=3	50.7936	8	56	2	50.7936	8	59	2	50.7936	8	53	2	+
Q9Y2S2	Lambda-crystallin homolog OS=Homo sapiens GN=CRYL1 PE=1 SV=3	52.9781	14	34	14	45.1411	13	33	13	50.7837	13	35	13	+	+
O95721	Synaptosomal-associated protein 29 OS=Homo sapiens GN=SNAP29 PE=1 SV=1	45.7364	10	11	10	58.1395	12	16	12	50.7752	10	16	10	+	+
P02689	Myelin P2 protein OS=Homo sapiens GN=PMP2 PE=1 SV=3	55.303	8	23	8	60.6061	9	25	8	50.7576	8	21	7	+	+
O43242	26S proteasome non-ATPase regulatory subunit 3 OS=Homo sapiens GN=PSMD3 PE=1 SV=2	50.5618	26	53	26	48.5019	23	49	23	50.7491	25	54	25	+	+
Q9Y4G6	Talin-2 OS=Homo sapiens GN=TLN2 PE=1 SV=4	51.6522	99	221	88	49.4099	94	198	84	50.7474	98	216	88	+	+
P10768	S-formylglutathione hydrolase OS=Homo sapiens GN=ESD PE=1 SV=2	61.3475	13	54	13	55.3192	12	47	12	50.7092	10	44	10	+	+
Q16643	Drebrin OS=Homo sapiens GN=DBN1 PE=1 SV=4	54.2373	28	105	28	46.5331	27	89	27	50.6934	27	86	27	+	+
P52272	Heterogeneous nuclear ribonucleoprotein M OS=Homo sapiens GN=HNRNPM PE=1 SV=3	56.4384	37	90	37	56.4384	37	83	37	50.6849	35	80	35	+	+
O15144	Actin-related protein 2/3 complex subunit 2 OS=Homo sapiens GN=ARPC2 PE=1 SV=1	52	17	53	17	54	17	57	17	50.6667	16	50	16	+	+
Q9UBQ7	Glyoxylate reductase/hydroxypyruvate reductase OS=Homo sapiens GN=GRHPR PE=1 SV=1	56.0976	16	47	16	50.6098	13	44	13	50.6098	13	36	13	+	+
Q06124	Tyrosine-protein phosphatase non-receptor type 11 OS=Homo sapiens GN=PTPN11 PE=1 SV=2	54.7739	28	61	28	54.1039	25	55	25	50.5863	27	54	27	+	+
P24844	Myosin regulatory light polypeptide 9 OS=Homo sapiens GN=MYL9 PE=1 SV=4	44.7674	6	23	1	50.5814	7	25	2	50.5814	7	26	2	+	+
P61163	Alpha-centractin OS=Homo sapiens GN=ACTR1A PE=1 SV=1	52.1277	14	61	8	52.3936	16	69	9	50.5319	15	55	9	+	+
Q9H0Q3	FXYD domain-containing ion transport regulator 6 OS=Homo sapiens GN=FXYD6 PE=2 SV=1	50.5263	5	72	5	50.5263	5	82	5	50.5263	5	85	5	+	+
O43678	NADH dehydrogenase [ubiquinone] 1 alpha subcomplex subunit 2 OS=Homo sapiens GN=NDUFA2 PE=1 SV=3	56.5657	7	31	7	56.5657	7	30	7	50.505	6	34	6	+	+
P60842	Eukaryotic initiation factor 4A-I OS=Homo sapiens GN=EIF4A1 PE=1 SV=1	51.2315	22	45	9	56.6502	22	46	11	50.4926	20	40	10	+	+
Q9BQI5	SH3-containing GRB2-like protein 3-interacting protein 1 OS=Homo sapiens GN=SGIP1 PE=1 SV=2	44.686	24	68	24	54.9517	30	73	30	50.4831	28	63	28	+	+
O75122	CLIP-associating protein 2 OS=Homo sapiens GN=CLASP2 PE=1 SV=2	52.2411	57	104	52	53.5549	58	99	53	50.4637	55	100	50	+	+
O60739	Eukaryotic translation initiation factor 1b OS=Homo sapiens GN=EIF1B PE=1 SV=2	49.5575	5	12	5	50.4425	5	12	5	50.4425	6	12	6	+	+
Q9UEY8	Gamma-adducin OS=Homo sapiens GN=ADD3 PE=1 SV=1	53.1161	32	70	32	47.7337	31	76	31	50.4249	30	72	30	+	+
Q01813	6-phosphofructokinase type C OS=Homo sapiens GN=PFKP PE=1 SV=2	51.4031	36	139	33	48.852	36	129	33	50.3826	36	136	34	+	+
P14314	Glucosidase 2 subunit beta OS=Homo sapiens GN=PRKCSH PE=1 SV=2	44.697	21	49	21	44.697	22	58	22	50.3788	23	61	23	+	+
Q8NCW5	NAD(P)H-hydrate epimerase OS=Homo sapiens GN=APOA1BP PE=1 SV=2	50	12	43	12	50	12	46	12	50.3472	14	47	14	+
Q00535	Cyclin-dependent kinase 5 OS=Homo sapiens GN=CDK5 PE=1 SV=3	46.2329	16	45	14	50.3425	17	43	15	50.3425	16	40	15	+	+
Q9Y305	Acyl-coenzyme A thioesterase 9, mitochondrial OS=Homo sapiens GN=ACOT9 PE=1 SV=2	47.6082	20	49	20	43.508	19	49	19	50.3417	20	51	20	+	+
Q96PV0	Ras GTPase-activating protein SynGAP OS=Homo sapiens GN=SYNGAP1 PE=1 SV=4	49.2182	50	124	48	48.9203	54	125	50	50.3351	52	116	49	+	+
Q9Y3D0	Mitotic spindle-associated MMXD complex subunit MIP18 OS=Homo sapiens GN=FAM96B PE=1 SV=1	50.3068	4	9	4	54.6012	5	9	5	50.3068	4	9	4	+	+
Q92905	COP9 signalosome complex subunit 5 OS=Homo sapiens GN=COPS5 PE=1 SV=4	52.3952	13	23	13	48.2036	12	28	12	50.2994	12	22	12	+	+
Q9Y4I1	Unconventional myosin-Va OS=Homo sapiens GN=MYO5A PE=1 SV=2	47.8706	94	221	87	51.2129	93	210	93	50.2965	88	226	81	+
P10114	Ras-related protein Rap-2a OS=Homo sapiens GN=RAP2A PE=1 SV=1	56.2841	10	23	6	54.6448	9	24	5	50.2732	8	21	4	+	+
P50213	Isocitrate dehydrogenase [NAD] subunit alpha, mitochondrial OS=Homo sapiens GN=IDH3A PE=1 SV=1	42.623	16	83	16	45.9016	18	89	18	50.2732	18	77	18	+	+
P01116	GTPase KRas OS=Homo sapiens GN=KRAS PE=1 SV=1	56.6138	10	24	4	58.7302	10	20	4	50.2645	8	24	2	+	+
P61758	Prefoldin subunit 3 OS=Homo sapiens GN=VBP1 PE=1 SV=3	40.6091	8	11	8	45.6853	9	16	9	50.2538	10	17	10	+	+
Q9HCH3	Copine-5 OS=Homo sapiens GN=CPNE5 PE=1 SV=2	49.5784	24	69	14	47.2175	23	61	14	50.2529	24	56	14	+	+
Q15286	Ras-related protein Rab-35 OS=Homo sapiens GN=RAB35 PE=1 SV=1	44.2786	10	34	7	50.2488	12	39	9	50.2488	12	40	9	+
O00231	26S proteasome non-ATPase regulatory subunit 11 OS=Homo sapiens GN=PSMD11 PE=1 SV=3	47.8673	19	45	19	46.9194	19	40	19	50.237	20	40	20	+	+
P28676	Grancalcin OS=Homo sapiens GN=GCA PE=1 SV=2	50.2304	10	21	10	50.2304	10	21	10	50.2304	10	22	10	+	+
O60664	Perilipin-3 OS=Homo sapiens GN=PLIN3 PE=1 SV=3	51.3825	18	57	18	49.7696	16	56	16	50.2304	17	57	17	+	+
Q9BUF5	Tubulin beta-6 chain OS=Homo sapiens GN=TUBB6 PE=1 SV=1	50.2242	21	521	7	50.2242	22	505	8	50.2242	24	495	9	+	+
P51553	Isocitrate dehydrogenase [NAD] subunit gamma, mitochondrial OS=Homo sapiens GN=IDH3G PE=1 SV=1	51.9084	16	74	16	50.1272	15	60	15	50.1272	15	64	15	+	+
Q15119	[Pyruvate dehydrogenase [lipoamide]] kinase isozyme 2, mitochondrial OS=Homo sapiens GN=PDK2 PE=1 SV=2	42.5061	12	21	11	48.4029	14	23	12	50.1228	15	31	13	+	+
Q05639	Elongation factor 1-alpha 2 OS=Homo sapiens GN=EEF1A2 PE=1 SV=1	51.4039	16	70	7	48.1641	17	70	8	50.108	14	54	6	+	+
Q7L099	Protein RUFY3 OS=Homo sapiens GN=RUFY3 PE=1 SV=1	48.1876	23	82	22	52.8785	26	83	25	50.1066	25	85	24	+	+
P28838	Cytosol aminopeptidase OS=Homo sapiens GN=LAP3 PE=1 SV=3	44.894	20	54	20	44.894	19	54	19	50.0963	21	57	21	+	+
O75914	Serine/threonine-protein kinase PAK 3 OS=Homo sapiens GN=PAK3 PE=1 SV=2	41.1449	20	59	12	42.9338	23	66	12	50.0894	21	45	12	+	+
Q92696	Geranylgeranyl transferase type-2 subunit alpha OS=Homo sapiens GN=RABGGTA PE=1 SV=2	49.7355	24	33	24	50.0882	23	29	23	50.0882	23	36	23	+	+
Q13263	Transcription intermediary factor 1-beta OS=Homo sapiens GN=TRIM28 PE=1 SV=5	44.3114	21	36	21	46.2275	22	35	22	50.0599	23	44	23	+	+
P10915	Hyaluronan and proteoglycan link protein 1 OS=Homo sapiens GN=HAPLN1 PE=2 SV=2	56.4972	18	52	16	57.9096	19	54	17	50	18	56	16	+	+
P63173	60S ribosomal protein L38 OS=Homo sapiens GN=RPL38 PE=1 SV=2	50	4	5	4	50	3	6	3	50	4	5	4	+	+
Q9UFG5	UPF0449 protein C19orf25 OS=Homo sapiens GN=C19orf25 PE=1 SV=2	50	3	5	3	50	3	6	3	50	3	7	3		+
Q9BRT2	Mitochondrial nucleoid factor 1 OS=Homo sapiens GN=MNF1 PE=1 SV=1	39.6825	5	10	5	50	5	7	5	50	4	8	4	+	+
O43715	TP53-regulated inhibitor of apoptosis 1 OS=Homo sapiens GN=TRIAP1 PE=1 SV=1	28.9474	2	2	2	28.9474	2	2	2	50	3	3	3		+
Q86UP2	Kinectin OS=Homo sapiens GN=KTN1 PE=1 SV=1	47.4576	61	91	61	46.3522	63	95	63	49.9631	65	98	65	+	+
Q9UQB3	Catenin delta-2 OS=Homo sapiens GN=CTNND2 PE=1 SV=3	58.9388	54	115	49	52.1633	53	112	48	49.9592	48	107	44	+	+
P62140	Serine/threonine-protein phosphatase PP1-beta catalytic subunit OS=Homo sapiens GN=PPP1CB PE=1 SV=3	45.8716	15	40	3	45.8716	15	40	3	49.8471	16	38	4	+	+
P63244	Guanine nucleotide-binding protein subunit beta-2-like 1 OS=Homo sapiens GN=GNB2L1 PE=1 SV=3	65.6151	16	25	16	52.3659	13	24	13	49.8423	11	21	11	+	+
P00491	Purine nucleoside phosphorylase OS=Homo sapiens GN=PNP PE=1 SV=2	46.0208	11	23	11	49.827	12	24	12	49.827	12	23	12	+	+
Q9Y2I8	WD repeat-containing protein 37 OS=Homo sapiens GN=WDR37 PE=2 SV=2	52.834	17	34	17	49.7976	15	38	15	49.7976	15	35	15	+	+
P24534	Elongation factor 1-beta OS=Homo sapiens GN=EEF1B2 PE=1 SV=3	52.4444	9	34	8	52.4444	8	29	7	49.7778	7	31	6	+	+
Q14012	Calcium/calmodulin-dependent protein kinase type 1 OS=Homo sapiens GN=CAMK1 PE=1 SV=1	62.4324	16	33	12	57.8378	16	31	12	49.7297	15	29	11	+	+
Q96GK7	Fumarylacetoacetate hydrolase domain-containing protein 2A OS=Homo sapiens GN=FAHD2A PE=1 SV=1	42.0382	8	20	2	47.1338	9	22	2	49.6815	10	27	2	+	+
P43304	Glycerol-3-phosphate dehydrogenase, mitochondrial OS=Homo sapiens GN=GPD2 PE=1 SV=3	54.1953	34	77	34	51.0316	34	66	34	49.6561	31	66	31	+	+
P30042	ES1 protein homolog, mitochondrial OS=Homo sapiens GN=C21orf33 PE=1 SV=3	41.791	11	51	11	48.5075	11	41	11	49.6269	12	42	12
P68400	Casein kinase II subunit alpha OS=Homo sapiens GN=CSNK2A1 PE=1 SV=1	51.1509	19	61	17	43.2225	15	48	14	49.6164	18	51	16	+
P53999	Activated RNA polymerase II transcriptional coactivator p15 OS=Homo sapiens GN=SUB1 PE=1 SV=3	42.5197	6	16	6	49.6063	8	20	8	49.6063	8	20	8	+	+
Q9NZQ3	NCK-interacting protein with SH3 domain OS=Homo sapiens GN=NCKIPSD PE=1 SV=1	50	30	77	30	49.3075	28	60	28	49.5845	28	65	28	+	+
Q16864	V-type proton ATPase subunit F OS=Homo sapiens GN=ATP6V1F PE=1 SV=2	49.5798	7	49	7	49.5798	8	43	8	49.5798	8	44	8	+	+
Q96DB2	Histone deacetylase 11 OS=Homo sapiens GN=HDAC11 PE=1 SV=1	43.804	12	25	12	44.3804	12	26	12	49.5677	14	24	14	+	+
O00571	ATP-dependent RNA helicase DDX3X OS=Homo sapiens GN=DDX3X PE=1 SV=3	43.0514	27	51	6	45.9215	29	53	5	49.5468	30	53	7	+	+
Q7L5N1	COP9 signalosome complex subunit 6 OS=Homo sapiens GN=COPS6 PE=1 SV=1	49.5413	11	31	11	49.5413	11	28	11	49.5413	11	33	11	+	+
P59190	Ras-related protein Rab-15 OS=Homo sapiens GN=RAB15 PE=1 SV=1	39.1509	6	28	4	50.9434	9	27	7	49.5283	9	31	7	+	+
P05388	60S acidic ribosomal protein P0 OS=Homo sapiens GN=RPLP0 PE=1 SV=1	36.2776	10	19	10	51.4196	13	23	13	49.5268	11	21	11	+	+
Q96B45	UPF0693 protein C10orf32 OS=Homo sapiens GN=C10orf32 PE=1 SV=1	55.2381	4	5	4	33.3333	3	5	3	49.5238	3	5	3	+	+
Q9NTX5	Ethylmalonyl-CoA decarboxylase OS=Homo sapiens GN=ECHDC1 PE=1 SV=2	38.1108	9	11	9	49.5114	11	15	11	49.5114	11	17	11	+	+
P07311	Acylphosphatase-1 OS=Homo sapiens GN=ACYP1 PE=1 SV=2	49.495	6	12	6	49.495	6	10	6	49.495	6	10	6	+	+
Q92597	Protein NDRG1 OS=Homo sapiens GN=NDRG1 PE=1 SV=1	50	11	77	11	49.4924	10	83	10	49.4924	10	82	10	+	+
Q562R1	Beta-actin-like protein 2 OS=Homo sapiens GN=ACTBL2 PE=1 SV=2	43.3511	14	217	7	41.7553	13	202	6	49.4681	16	221	8	+	+
P05109	Protein S100-A8 OS=Homo sapiens GN=S100A8 PE=1 SV=1	31.1828	3	9	3	39.785	4	8	4	49.4624	6	11	6	+	+
Q12959	Disks large homolog 1 OS=Homo sapiens GN=DLG1 PE=1 SV=2	49.8894	32	76	22	46.3496	32	74	21	49.4469	32	75	21	+	+
Q9UJZ1	Stomatin-like protein 2 OS=Homo sapiens GN=STOML2 PE=1 SV=1	49.4382	16	33	16	41.2921	15	27	15	49.4382	16	29	16	+	+
Q9BZV1	UBX domain-containing protein 6 OS=Homo sapiens GN=UBXN6 PE=1 SV=1	48.2993	17	36	17	54.8753	17	40	17	49.4331	16	34	16	+	+
P08237	6-phosphofructokinase, muscle type OS=Homo sapiens GN=PFKM PE=1 SV=2	45.8974	32	133	29	48.5897	31	132	28	49.359	31	139	29	+	+
O43175	D-3-phosphoglycerate dehydrogenase OS=Homo sapiens GN=PHGDH PE=1 SV=4	48.03	23	69	23	48.03	24	74	24	49.3433	25	74	25	+	+
P36776	Lon protease homolog, mitochondrial OS=Homo sapiens GN=LONP1 PE=1 SV=2	50.4692	39	79	39	47.2367	37	72	37	49.3222	41	79	41	+	+
Q9BPY8	Homeodomain-only protein OS=Homo sapiens GN=HOPX PE=1 SV=1	49.3151	4	6	4	49.3151	3	5	3	49.3151	4	7	4	+	+
Q9ULD0	2-oxoglutarate dehydrogenase-like, mitochondrial OS=Homo sapiens GN=OGDHL PE=1 SV=3	55.6436	48	150	39	50.7921	44	142	35	49.3069	44	140	37	+	+
Q9NPJ3	Acyl-coenzyme A thioesterase 13 OS=Homo sapiens GN=ACOT13 PE=1 SV=1	49.2857	4	12	4	49.2857	4	12	4	49.2857	4	10	4	+	+
Q6IBS0	Twinfilin-2 OS=Homo sapiens GN=TWF2 PE=1 SV=2	57.5931	15	33	13	47.5645	12	29	12	49.2837	13	31	13	+
Q9HDC9	Adipocyte plasma membrane-associated protein OS=Homo sapiens GN=APMAP PE=1 SV=2	52.4038	17	51	17	51.4423	18	54	18	49.2788	16	51	16	+	+
Q9UI12	V-type proton ATPase subunit H OS=Homo sapiens GN=ATP6V1H PE=1 SV=1	49.0683	20	80	20	49.2754	21	83	21	49.2754	21	77	21	+	+
P00167	Cytochrome b5 OS=Homo sapiens GN=CYB5A PE=1 SV=2	49.2537	5	13	5	49.2537	5	16	5	49.2537	5	15	5	+	+
O43865	Putative adenosylhomocysteinase 2 OS=Homo sapiens GN=AHCYL1 PE=1 SV=2	51.1321	26	70	12	43.9623	26	77	12	49.2453	26	78	13	+	+
Q9Y266	Nuclear migration protein nudC OS=Homo sapiens GN=NUDC PE=1 SV=1	51.0574	20	46	20	53.1722	21	47	21	49.2447	18	39	18	+	+
P00390	Glutathione reductase, mitochondrial OS=Homo sapiens GN=GSR PE=1 SV=2	50.9579	19	46	19	49.2337	17	38	17	49.2337	18	41	18	+	+
O00264	Membrane-associated progesterone receptor component 1 OS=Homo sapiens GN=PGRMC1 PE=1 SV=3	51.282	13	45	12	51.282	13	35	12	49.2308	12	37	11	+	+
P60953	Cell division control protein 42 homolog OS=Homo sapiens GN=CDC42 PE=1 SV=2	49.2147	9	25	8	49.2147	9	23	8	49.2147	9	28	8	+	+
Q9Y6M9	NADH dehydrogenase [ubiquinone] 1 beta subcomplex subunit 9 OS=Homo sapiens GN=NDUFB9 PE=1 SV=3	49.162	8	41	8	49.162	8	41	8	49.162	8	39	8	+	+
P25325	3-mercaptopyruvate sulfurtransferase OS=Homo sapiens GN=MPST PE=1 SV=3	45.1178	10	20	10	52.5252	11	20	11	49.1583	11	18	11	+	+
Q9H3Q1	Cdc42 effector protein 4 OS=Homo sapiens GN=CDC42EP4 PE=1 SV=1	60.9551	12	32	12	45.5056	9	26	9	49.1573	10	22	10	+	+
P58546	Myotrophin OS=Homo sapiens GN=MTPN PE=1 SV=2	55.0847	5	24	5	55.0847	5	17	5	49.1525	4	18	4	+	+
O14994	Synapsin-3 OS=Homo sapiens GN=SYN3 PE=1 SV=2	50.8621	18	62	17	54.6552	20	62	19	49.1379	17	54	16	+	+
Q8WUH6	UPF0444 transmembrane protein C12orf23 OS=Homo sapiens GN=C12orf23 PE=1 SV=1	70.6897	5	5	5	31.8966	3	5	3	49.1379	4	6	4	+	+
P47756	F-actin-capping protein subunit beta OS=Homo sapiens GN=CAPZB PE=1 SV=4	49.0975	16	81	16	49.8195	15	81	15	49.0975	14	79	14	+	+
P00338	L-lactate dehydrogenase A chain OS=Homo sapiens GN=LDHA PE=1 SV=2	48.494	19	102	17	46.9879	19	105	17	49.0964	21	109	19	+	+
Q4G0N4	NAD kinase domain-containing protein 1 OS=Homo sapiens GN=NADKD1 PE=1 SV=2	49.3213	18	48	18	51.5837	18	43	18	49.095	18	42	18	+	+
O15523	ATP-dependent RNA helicase DDX3Y OS=Homo sapiens GN=DDX3Y PE=1 SV=2	44.5455	26	49	5	45.303	27	52	3	49.0909	28	48	5	+	+
Q14141	Septin-6 OS=Homo sapiens GN=SEPT6 PE=1 SV=4	50.2304	25	91	8	53.4562	25	94	9	49.0783	25	82	9	+	+
Q9H4M9	EH domain-containing protein 1 OS=Homo sapiens GN=EHD1 PE=1 SV=2	50.5618	24	53	16	48.3146	21	51	14	49.0637	22	48	14	+	+
Q9C040	Tripartite motif-containing protein 2 OS=Homo sapiens GN=TRIM2 PE=1 SV=1	58.3333	32	84	30	56.586	34	83	32	49.0591	31	78	29	+	+
P78356	Phosphatidylinositol 5-phosphate 4-kinase type-2 beta OS=Homo sapiens GN=PIP4K2B PE=1 SV=1	44.7115	21	54	14	41.5865	20	49	12	49.0385	19	51	14	+	+
P50148	Guanine nucleotide-binding protein G(q) subunit alpha OS=Homo sapiens GN=GNAQ PE=1 SV=4	47.0752	18	45	11	51.532	19	42	11	49.0251	19	49	12	+	+
P11177	Pyruvate dehydrogenase E1 component subunit beta, mitochondrial OS=Homo sapiens GN=PDHB PE=1 SV=3	42.3398	12	99	12	42.6184	13	97	13	49.0251	14	105	14	+	+
P46108	Adapter molecule crk OS=Homo sapiens GN=CRK PE=1 SV=2	51.9737	16	30	16	49.0132	15	28	15	49.0132	15	36	15	+	+
Q9GZM8	Nuclear distribution protein nudE-like 1 OS=Homo sapiens GN=NDEL1 PE=1 SV=1	46.3768	14	19	12	45.2174	15	22	12	48.9855	16	21	14	+	+
Q969J3	Loss of heterozygosity 12 chromosomal region 1 protein OS=Homo sapiens GN=LOH12CR1 PE=1 SV=1	45.4082	7	9	7	43.8775	7	8	7	48.9796	8	9	8	+	+
Q9UL26	Ras-related protein Rab-22A OS=Homo sapiens GN=RAB22A PE=1 SV=2	44.8454	7	12	6	42.268	7	11	6	48.9691	9	14	8	+	+
P07355	Annexin A2 OS=Homo sapiens GN=ANXA2 PE=1 SV=2	54.5723	19	32	19	49.2625	18	29	18	48.9676	18	30	18	+	+
O15075	Serine/threonine-protein kinase DCLK1 OS=Homo sapiens GN=DCLK1 PE=1 SV=2	47.027	28	87	26	48.6487	30	95	28	48.9189	31	86	29	+	+
Q6PCE3	Glucose 1,6-bisphosphate synthase OS=Homo sapiens GN=PGM2L1 PE=1 SV=3	49.3569	31	77	31	43.2476	30	66	30	48.8746	31	68	31	+	+
P49748	Very long-chain specific acyl-CoA dehydrogenase, mitochondrial OS=Homo sapiens GN=ACADVL PE=1 SV=1	44.4275	22	46	22	50.3817	25	52	25	48.855	23	42	23	+	+
Q96GW7	Brevican core protein OS=Homo sapiens GN=BCAN PE=1 SV=2	48.1888	34	165	33	47.8595	33	163	32	48.8474	35	161	34	+	+
Q15185	Prostaglandin E synthase 3 OS=Homo sapiens GN=PTGES3 PE=1 SV=1	48.125	8	29	8	50	9	30	9	48.75	8	32	8	+	+
P19086	Guanine nucleotide-binding protein G(z) subunit alpha OS=Homo sapiens GN=GNAZ PE=2 SV=3	54.6479	18	40	16	54.3662	18	40	16	48.7324	16	39	14	+	+
Q7Z7K6	Centromere protein V OS=Homo sapiens GN=CENPV PE=1 SV=1	45.8182	6	12	6	50.9091	7	9	7	48.7273	7	13	7	+	+
Q9NZW5	MAGUK p55 subfamily member 6 OS=Homo sapiens GN=MPP6 PE=1 SV=2	42.2222	20	35	19	46.2963	21	39	20	48.7037	23	42	22	+	+
Q7L266	L-asparaginase OS=Homo sapiens GN=ASRGL1 PE=1 SV=2	60.3896	13	34	13	53.2467	10	32	10	48.7013	9	25	9	+	+
P62191	26S protease regulatory subunit 4 OS=Homo sapiens GN=PSMC1 PE=1 SV=1	31.8182	11	17	11	45	17	22	16	48.6364	16	27	15	+	+
Q92777	Synapsin-2 OS=Homo sapiens GN=SYN2 PE=1 SV=3	47.9381	23	174	20	47.9381	23	158	20	48.6254	22	167	20	+	+
P40939	Trifunctional enzyme subunit alpha, mitochondrial OS=Homo sapiens GN=HADHA PE=1 SV=2	47.5754	27	62	27	48.6238	27	72	27	48.6238	28	67	28	+	+
P01861	Ig gamma-4 chain C region OS=Homo sapiens GN=IGHG4 PE=1 SV=1	48.6238	11	37	5	47.0948	11	36	4	48.6238	11	42	5		+
P09471	Guanine nucleotide-binding protein G(o) subunit alpha OS=Homo sapiens GN=GNAO1 PE=1 SV=4	48.5876	18	266	15	49.1525	19	261	16	48.5876	19	263	16	+	+
Q8NFX7	Syntaxin-binding protein 6 OS=Homo sapiens GN=STXBP6 PE=1 SV=2	48.5714	11	34	11	48.5714	11	32	11	48.5714	11	28	11	+	+
O75874	Isocitrate dehydrogenase [NADP] cytoplasmic OS=Homo sapiens GN=IDH1 PE=1 SV=2	42.7536	16	36	15	46.8599	18	30	16	48.5507	19	30	18	+	+
O43236	Septin-4 OS=Homo sapiens GN=SEPT4 PE=1 SV=1	52.0921	24	84	20	50	23	72	20	48.5356	23	72	20	+	+
Q9HBH5	Retinol dehydrogenase 14 OS=Homo sapiens GN=RDH14 PE=1 SV=1	41.9643	10	14	10	48.5119	13	21	13	48.5119	13	19	13	+	+
Q01064	Calcium/calmodulin-dependent 3',5'-cyclic nucleotide phosphodiesterase 1B OS=Homo sapiens GN=PDE1B PE=1 SV=2	45.709	20	39	19	43.2836	20	39	19	48.5075	21	44	20	+	+
Q96S90	LysM and putative peptidoglycan-binding domain-containing protein 1 OS=Homo sapiens GN=LYSMD1 PE=1 SV=1	72.2467	12	17	11	64.3172	11	17	11	48.4582	8	11	8	+	+
O95197	Reticulon-3 OS=Homo sapiens GN=RTN3 PE=1 SV=2	49.2248	42	122	41	47.6744	41	118	40	48.4496	41	115	40	+	+
Q12931	Heat shock protein 75 kDa, mitochondrial OS=Homo sapiens GN=TRAP1 PE=1 SV=3	49.0057	28	58	27	50.4261	29	67	28	48.4375	28	63	27	+	+
Q15233	Non-POU domain-containing octamer-binding protein OS=Homo sapiens GN=NONO PE=1 SV=4	44.7983	17	65	16	50.1062	18	64	17	48.4076	17	64	16	+	+
Q9UHA4	Ragulator complex protein LAMTOR3 OS=Homo sapiens GN=LAMTOR3 PE=1 SV=1	49.1936	5	8	5	49.1936	6	9	6	48.3871	5	7	5	+	+
Q16698	2,4-dienoyl-CoA reductase, mitochondrial OS=Homo sapiens GN=DECR1 PE=1 SV=1	37.6119	11	36	11	42.3881	13	32	13	48.3582	14	34	14	+	+
Q13554	Calcium/calmodulin-dependent protein kinase type II subunit beta OS=Homo sapiens GN=CAMK2B PE=1 SV=3	50.4504	23	158	12	50.3003	23	159	14	48.3484	21	170	11	+	+
Q8NFH8	RalBP1-associated Eps domain-containing protein 2 OS=Homo sapiens GN=REPS2 PE=1 SV=2	44.2424	20	36	19	42.5758	19	32	18	48.3333	22	37	21	+	+
Q96GY0	Zinc finger C2HC domain-containing protein 1A OS=Homo sapiens GN=ZC2HC1A PE=1 SV=2	35.6923	12	14	12	37.5385	9	11	9	48.3077	13	19	13	+	+
P07339	Cathepsin D OS=Homo sapiens GN=CTSD PE=1 SV=1	45.8738	16	73	16	41.5048	15	80	15	48.301	16	63	16	+
P25786	Proteasome subunit alpha type-1 OS=Homo sapiens GN=PSMA1 PE=1 SV=1	57.0342	17	40	17	46.7681	13	37	13	48.289	14	36	14	+	+
Q99614	Tetratricopeptide repeat protein 1 OS=Homo sapiens GN=TTC1 PE=1 SV=1	57.1918	10	33	10	49.3151	12	34	12	48.2877	12	34	12	+	+
Q96HN2	Putative adenosylhomocysteinase 3 OS=Homo sapiens GN=AHCYL2 PE=1 SV=1	36.4975	23	69	9	46.6448	24	78	10	48.2815	24	79	11	+	+
P05937	Calbindin OS=Homo sapiens GN=CALB1 PE=1 SV=2	50.5747	14	28	13	54.7893	15	31	14	48.2759	12	27	11	+	+
P27105	Erythrocyte band 7 integral membrane protein OS=Homo sapiens GN=STOM PE=1 SV=3	48.2639	11	20	11	48.2639	11	19	11	48.2639	11	21	11	+	+
Q9NQR4	Omega-amidase NIT2 OS=Homo sapiens GN=NIT2 PE=1 SV=1	57.2464	15	31	15	50.7246	14	26	14	48.1884	13	26	13	+	+
Q8IW45	ATP-dependent (S)-NAD(P)H-hydrate dehydratase OS=Homo sapiens GN=CARKD PE=1 SV=1	63.6888	16	47	16	58.2133	15	41	15	48.1268	13	39	13	+	+
P22314	Ubiquitin-like modifier-activating enzyme 1 OS=Homo sapiens GN=UBA1 PE=1 SV=3	45.8412	38	189	38	46.4083	39	175	39	48.1096	41	168	41	+	+
P14209	CD99 antigen OS=Homo sapiens GN=CD99 PE=1 SV=1	50.2703	6	30	6	50.2703	6	25	6	48.1081	5	17	5	+	+
O75489	NADH dehydrogenase [ubiquinone] iron-sulfur protein 3, mitochondrial OS=Homo sapiens GN=NDUFS3 PE=1 SV=1	48.4849	15	45	15	48.4849	14	45	14	48.1061	14	35	14	+	+
Q12904	Aminoacyl tRNA synthase complex-interacting multifunctional protein 1 OS=Homo sapiens GN=AIMP1 PE=1 SV=2	54.1667	12	26	12	54.1667	12	21	12	48.0769	11	24	11	+	+
Q5U5X0	LYR motif-containing protein 7 OS=Homo sapiens GN=LYRM7 PE=1 SV=1	30.7692	2	4	2	40.3846	3	5	3	48.0769	4	4	4	+	+
P35611	Alpha-adducin OS=Homo sapiens GN=ADD1 PE=1 SV=2	52.9172	33	143	32	52.3745	33	141	32	48.0326	29	130	28	+	+
O15394	Neural cell adhesion molecule 2 OS=Homo sapiens GN=NCAM2 PE=1 SV=2	48.3871	37	102	37	48.7455	37	105	37	48.0287	37	95	37	+	+
Q9Y2X7	ARF GTPase-activating protein GIT1 OS=Homo sapiens GN=GIT1 PE=1 SV=2	55.0591	29	72	26	51.117	29	66	27	47.9632	27	62	26	+	+
P61326	Protein mago nashi homolog OS=Homo sapiens GN=MAGOH PE=1 SV=1	37.6712	4	4	4	23.9726	3	4	3	47.9452	5	6	5	+	+
Q9UPQ0	LIM and calponin homology domains-containing protein 1 OS=Homo sapiens GN=LIMCH1 PE=1 SV=4	46.4451	37	57	37	53.4626	43	65	43	47.9224	36	64	36	+	+
P55084	Trifunctional enzyme subunit beta, mitochondrial OS=Homo sapiens GN=HADHB PE=1 SV=3	53.7975	25	60	25	46.8354	22	55	22	47.8903	23	48	23	+	+
P27338	Amine oxidase [flavin-containing] B OS=Homo sapiens GN=MAOB PE=1 SV=3	49.8077	22	81	19	45	21	77	18	47.8846	22	79	18	+	+
P18206	Vinculin OS=Homo sapiens GN=VCL PE=1 SV=4	44.7972	41	81	41	40.4762	39	68	39	47.8836	42	64	42	+	+
Q9BRJ7	Protein syndesmos OS=Homo sapiens GN=NUDT16L1 PE=1 SV=1	38.8626	7	14	6	40.2844	7	13	6	47.8673	9	18	8	+	+
Q99685	Monoglyceride lipase OS=Homo sapiens GN=MGLL PE=1 SV=2	55.7756	13	28	13	55.4455	12	28	12	47.8548	11	23	11	+	+
O43752	Syntaxin-6 OS=Homo sapiens GN=STX6 PE=1 SV=1	40.7843	8	16	8	55.6863	10	35	9	47.8431	8	13	7	+	+
O43815	Striatin OS=Homo sapiens GN=STRN PE=1 SV=4	49.4872	25	44	24	47.1795	24	38	24	47.8205	24	43	24	+	+
P40123	Adenylyl cyclase-associated protein 2 OS=Homo sapiens GN=CAP2 PE=1 SV=1	53.6688	22	100	21	46.1216	20	93	19	47.7987	22	97	21	+	+
O75832	26S proteasome non-ATPase regulatory subunit 10 OS=Homo sapiens GN=PSMD10 PE=1 SV=1	49.5575	10	21	10	53.9823	9	18	9	47.7876	9	18	9	+	+
Q13424	Alpha-1-syntrophin OS=Homo sapiens GN=SNTA1 PE=1 SV=1	40.5941	13	43	13	41.3861	13	32	13	47.7228	16	44	15	+	+
O60256	Phosphoribosyl pyrophosphate synthase-associated protein 2 OS=Homo sapiens GN=PRPSAP2 PE=1 SV=1	50.9485	15	32	13	48.5095	14	23	12	47.6965	14	21	12	+	+
Q9UPY8	Microtubule-associated protein RP/EB family member 3 OS=Homo sapiens GN=MAPRE3 PE=1 SV=1	54.4484	16	59	14	54.4484	17	58	15	47.6868	14	58	12	+	+
O94967	WD repeat-containing protein 47 OS=Homo sapiens GN=WDR47 PE=1 SV=1	47.4429	30	84	30	50.272	34	88	34	47.6605	30	76	30	+	+
P63151	Serine/threonine-protein phosphatase 2A 55 kDa regulatory subunit B alpha isoform OS=Homo sapiens GN=PPP2R2A PE=1 SV=1	45.6376	15	42	8	44.519	15	39	8	47.651	16	46	9	+	+
Q8NC96	Adaptin ear-binding coat-associated protein 1 OS=Homo sapiens GN=NECAP1 PE=1 SV=2	48.7273	12	29	12	48.3636	11	31	11	47.6364	11	31	11	+	+
O75689	Arf-GAP with dual PH domain-containing protein 1 OS=Homo sapiens GN=ADAP1 PE=1 SV=2	45.1872	16	36	16	45.9893	16	39	16	47.5936	18	32	18	+	+
P54136	Arginine--tRNA ligase, cytoplasmic OS=Homo sapiens GN=RARS PE=1 SV=2	47.2727	29	44	29	45.7576	28	46	28	47.5758	28	47	28	+	+
O75964	ATP synthase subunit g, mitochondrial OS=Homo sapiens GN=ATP5L PE=1 SV=3	47.5728	5	17	5	33.0097	4	12	4	47.5728	5	18	5	+	+
Q99961	Endophilin-A2 OS=Homo sapiens GN=SH3GL1 PE=1 SV=1	45.9239	17	61	12	44.2935	17	62	10	47.5543	17	53	11	+	+
Q96MC5	Uncharacterized protein C16orf45 OS=Homo sapiens GN=C16orf45 PE=2 SV=1	47.0588	9	12	9	47.549	8	10	8	47.549	9	12	9	+	+
Q99426	Tubulin-folding cofactor B OS=Homo sapiens GN=TBCB PE=1 SV=2	47.1311	10	27	10	47.1311	10	37	10	47.541	10	32	10	+	+
O15173	Membrane-associated progesterone receptor component 2 OS=Homo sapiens GN=PGRMC2 PE=1 SV=1	44.3946	10	19	9	40.8072	9	17	8	47.5336	10	18	9	+	+
O60826	Coiled-coil domain-containing protein 22 OS=Homo sapiens GN=CCDC22 PE=1 SV=1	45.2951	23	32	23	43.5407	23	33	23	47.5279	24	35	24	+	+
Q13242	Serine/arginine-rich splicing factor 9 OS=Homo sapiens GN=SRSF9 PE=1 SV=1	40.2715	9	12	9	44.3439	10	14	10	47.5113	10	15	10	+	+
P06744	Glucose-6-phosphate isomerase OS=Homo sapiens GN=GPI PE=1 SV=4	46.7742	26	209	26	46.7742	24	199	24	47.491	25	218	25	+	+
P37837	Transaldolase OS=Homo sapiens GN=TALDO1 PE=1 SV=2	50.1484	21	61	21	47.4777	18	59	18	47.4777	17	56	17	+	+
P51649	Succinate-semialdehyde dehydrogenase, mitochondrial OS=Homo sapiens GN=ALDH5A1 PE=1 SV=2	41.4953	18	58	18	43.1776	18	64	18	47.4766	19	71	19	+	+
O15498	Synaptobrevin homolog YKT6 OS=Homo sapiens GN=YKT6 PE=1 SV=1	48.9899	8	18	8	48.9899	9	22	9	47.4748	8	23	8	+	+
P22695	Cytochrome b-c1 complex subunit 2, mitochondrial OS=Homo sapiens GN=UQCRC2 PE=1 SV=3	47.2406	17	139	17	50.3311	18	145	18	47.4614	18	143	18	+	+
P35606	Coatomer subunit beta' OS=Homo sapiens GN=COPB2 PE=1 SV=2	42.053	28	52	28	40.5077	25	51	25	47.4614	31	56	31	+	+
Q08209	Serine/threonine-protein phosphatase 2B catalytic subunit alpha isoform OS=Homo sapiens GN=PPP3CA PE=1 SV=1	48.3685	25	131	17	45.4894	23	133	15	47.4088	24	125	16	+	+
O43491	Band 4.1-like protein 2 OS=Homo sapiens GN=EPB41L2 PE=1 SV=1	44.0796	42	141	38	52.2388	43	171	38	47.3632	38	131	34	+	+
P35237	Serpin B6 OS=Homo sapiens GN=SERPINB6 PE=1 SV=3	56.117	17	34	17	48.4043	14	33	14	47.3404	14	29	13	+	+
P13073	Cytochrome c oxidase subunit 4 isoform 1, mitochondrial OS=Homo sapiens GN=COX4I1 PE=1 SV=1	51.4793	13	62	13	47.3373	12	62	12	47.3373	12	65	12	+	+
Q8N5S9	Calcium/calmodulin-dependent protein kinase kinase 1 OS=Homo sapiens GN=CAMKK1 PE=1 SV=2	70.8911	26	40	26	62.9703	23	44	23	47.3267	19	34	19	+	+
O95299	NADH dehydrogenase [ubiquinone] 1 alpha subcomplex subunit 10, mitochondrial OS=Homo sapiens GN=NDUFA10 PE=1 SV=1	45.6338	17	48	17	44.2253	16	46	16	47.3239	17	43	17	+	+
Q9NZL9	Methionine adenosyltransferase 2 subunit beta OS=Homo sapiens GN=MAT2B PE=1 SV=1	51.1976	17	24	17	44.9102	14	24	14	47.3054	15	28	15	+	+
P22694	cAMP-dependent protein kinase catalytic subunit beta OS=Homo sapiens GN=PRKACB PE=1 SV=2	46.7236	16	41	8	45.584	16	39	7	47.2934	17	39	8	+	+
Q02818	Nucleobindin-1 OS=Homo sapiens GN=NUCB1 PE=1 SV=4	51.1931	22	42	21	55.5314	24	47	23	47.2885	20	45	19	+	+
P52306	Rap1 GTPase-GDP dissociation stimulator 1 OS=Homo sapiens GN=RAP1GDS1 PE=1 SV=3	44.3163	25	91	24	48.2702	25	85	24	47.2817	25	90	24	+	+
P54819	Adenylate kinase 2, mitochondrial OS=Homo sapiens GN=AK2 PE=1 SV=2	47.2803	8	17	8	47.2803	8	16	8	47.2803	8	15	8	+	+
Q9BX68	Histidine triad nucleotide-binding protein 2, mitochondrial OS=Homo sapiens GN=HINT2 PE=1 SV=1	41.7178	5	13	5	51.5337	6	13	6	47.2393	5	11	5	+	+
O75145	Liprin-alpha-3 OS=Homo sapiens GN=PPFIA3 PE=1 SV=3	49.2462	48	104	42	49.4137	49	107	43	47.2362	48	95	43	+	+
P13639	Elongation factor 2 OS=Homo sapiens GN=EEF2 PE=1 SV=4	44.7552	33	94	32	53.1469	39	100	37	47.2028	33	93	32	+	+
O60313	Dynamin-like 120 kDa protein, mitochondrial OS=Homo sapiens GN=OPA1 PE=1 SV=3	47.3958	52	120	52	46.9792	49	124	49	47.1875	48	113	48	+	+
P26885	Peptidyl-prolyl cis-trans isomerase FKBP2 OS=Homo sapiens GN=FKBP2 PE=1 SV=2	39.4366	5	8	5	47.1831	6	8	6	47.1831	6	8	6	+	+
Q9UII2	ATPase inhibitor, mitochondrial OS=Homo sapiens GN=ATPIF1 PE=1 SV=1	51.8868	7	16	6	39.6226	6	13	6	47.1698	7	14	7	+	+
Q96A49	Synapse-associated protein 1 OS=Homo sapiens GN=SYAP1 PE=1 SV=1	59.375	20	33	20	60.7955	20	32	20	47.1591	19	29	19	+	+
Q9BW30	Tubulin polymerization-promoting protein family member 3 OS=Homo sapiens GN=TPPP3 PE=1 SV=1	52.2727	15	28	15	47.1591	13	28	13	47.1591	13	24	13	+	+
Q6P2I3	Fumarylacetoacetate hydrolase domain-containing protein 2B OS=Homo sapiens GN=FAHD2B PE=1 SV=1	39.4905	7	22	1	44.586	8	19	1	47.1338	9	26	1	+	+
P48735	Isocitrate dehydrogenase [NADP], mitochondrial OS=Homo sapiens GN=IDH2 PE=1 SV=2	47.5664	24	107	23	50	25	96	23	47.1239	23	97	22	+	+
Q6FI81	Anamorsin OS=Homo sapiens GN=CIAPIN1 PE=1 SV=2	41.6667	10	23	10	43.5897	10	21	10	47.1154	11	19	11	+	+
Q10567	AP-1 complex subunit beta-1 OS=Homo sapiens GN=AP1B1 PE=1 SV=2	47.313	44	125	19	48.0506	43	134	20	47.1022	43	126	18	+	+
Q9H425	Uncharacterized protein C1orf198 OS=Homo sapiens GN=C1orf198 PE=1 SV=1	51.682	14	29	14	52.5994	14	28	14	47.0948	11	27	11	+	+
Q14289	Protein-tyrosine kinase 2-beta OS=Homo sapiens GN=PTK2B PE=1 SV=2	51.2388	45	93	44	53.7165	47	92	46	47.0763	43	84	42	+	+
P50453	Serpin B9 OS=Homo sapiens GN=SERPINB9 PE=1 SV=1	46.0106	15	18	14	49.4681	17	27	16	47.0745	16	20	15	+	+
Q96FC7	Phytanoyl-CoA hydroxylase-interacting protein-like OS=Homo sapiens GN=PHYHIPL PE=2 SV=3	50.266	21	51	17	48.9362	20	52	16	47.0745	19	53	15	+	+
P60520	Gamma-aminobutyric acid receptor-associated protein-like 2 OS=Homo sapiens GN=GABARAPL2 PE=1 SV=1	57.265	7	23	7	57.265	8	24	7	47.0085	6	20	5	+	+
Q9HAV7	GrpE protein homolog 1, mitochondrial OS=Homo sapiens GN=GRPEL1 PE=1 SV=2	45.1613	10	15	10	43.318	9	14	9	47.0046	9	18	9	+	+
Q5JSH3	WD repeat-containing protein 44 OS=Homo sapiens GN=WDR44 PE=1 SV=1	49.6166	37	62	37	43.9211	31	58	31	46.9879	36	65	36	+	+
Q9Y265	RuvB-like 1 OS=Homo sapiens GN=RUVBL1 PE=1 SV=1	32.6754	12	26	12	39.9123	13	24	13	46.9298	16	28	16	+	+
O00483	NADH dehydrogenase [ubiquinone] 1 alpha subcomplex subunit 4 OS=Homo sapiens GN=NDUFA4 PE=1 SV=1	46.9136	4	9	4	46.9136	4	9	4	46.9136	4	10	4	+	+
Q9NSD9	Phenylalanine--tRNA ligase beta subunit OS=Homo sapiens GN=FARSB PE=1 SV=3	44.1426	25	62	25	43.9728	25	58	25	46.8591	29	73	29	+	+
P11908	Ribose-phosphate pyrophosphokinase 2 OS=Homo sapiens GN=PRPS2 PE=1 SV=2	42.4528	12	31	3	46.8554	12	29	4	46.8554	12	33	4	+	+
Q96PE5	Opalin OS=Homo sapiens GN=OPALIN PE=2 SV=1	46.8085	6	31	6	51.0638	7	34	7	46.8085	6	32	6	+	+
O75223	Gamma-glutamylcyclotransferase OS=Homo sapiens GN=GGCT PE=1 SV=1	39.8936	7	18	7	46.8085	8	22	8	46.8085	8	24	8	+	+
Q9Y5K5	Ubiquitin carboxyl-terminal hydrolase isozyme L5 OS=Homo sapiens GN=UCHL5 PE=1 SV=3	36.1702	9	18	9	43.465	10	17	10	46.8085	11	16	11	+	+
Q16762	Thiosulfate sulfurtransferase OS=Homo sapiens GN=TST PE=1 SV=4	54.8822	11	19	10	53.5354	13	24	12	46.8013	11	25	10	+	+
Q15555	Microtubule-associated protein RP/EB family member 2 OS=Homo sapiens GN=MAPRE2 PE=1 SV=1	43.1193	14	55	13	40.9786	13	54	12	46.789	16	53	15	+	+
O75935	Dynactin subunit 3 OS=Homo sapiens GN=DCTN3 PE=1 SV=1	30.1075	5	8	5	34.9462	6	11	6	46.7742	9	14	9	+	+
Q9Y3C5	RING finger protein 11 OS=Homo sapiens GN=RNF11 PE=1 SV=1	61.039	5	6	5	38.961	4	5	4	46.7533	4	10	4	+	+
P61201	COP9 signalosome complex subunit 2 OS=Homo sapiens GN=COPS2 PE=1 SV=1	48.9842	20	47	20	46.9526	20	52	20	46.7269	19	47	19	+	+
P61421	V-type proton ATPase subunit d 1 OS=Homo sapiens GN=ATP6V0D1 PE=1 SV=1	49.8576	14	41	14	49.2878	14	41	14	46.7236	13	30	13	+	+
Q9Y512	Sorting and assembly machinery component 50 homolog OS=Homo sapiens GN=SAMM50 PE=1 SV=3	46.6951	18	51	18	46.6951	18	40	18	46.6951	19	48	19	+	+
Q53H12	Acylglycerol kinase, mitochondrial OS=Homo sapiens GN=AGK PE=1 SV=2	50.237	14	24	14	54.0284	16	36	16	46.6825	13	26	13	+	+
P49841	Glycogen synthase kinase-3 beta OS=Homo sapiens GN=GSK3B PE=1 SV=2	36.1905	13	27	6	51.9048	17	36	10	46.6667	16	33	9	+	+
P62136	Serine/threonine-protein phosphatase PP1-alpha catalytic subunit OS=Homo sapiens GN=PPP1CA PE=1 SV=1	46.6667	16	39	3	46.6667	16	37	3	46.6667	16	38	3	+
Q9Y277	Voltage-dependent anion-selective channel protein 3 OS=Homo sapiens GN=VDAC3 PE=1 SV=1	46.6431	12	61	11	44.523	11	57	10	46.6431	12	61	11	+	+
P14649	Myosin light chain 6B OS=Homo sapiens GN=MYL6B PE=1 SV=1	46.6346	10	19	8	59.6154	11	21	9	46.6346	10	18	8	+	+
O60502	Bifunctional protein NCOAT OS=Homo sapiens GN=MGEA5 PE=1 SV=2	40.5022	25	55	25	46.5065	27	53	27	46.6157	27	48	27	+	+
Q7Z3B1	Neuronal growth regulator 1 OS=Homo sapiens GN=NEGR1 PE=1 SV=3	48.8701	15	70	15	47.4576	15	61	15	46.6102	14	61	14	+	+
P84095	Rho-related GTP-binding protein RhoG OS=Homo sapiens GN=RHOG PE=1 SV=1	46.5969	9	36	8	51.3089	10	32	9	46.5969	9	32	8	+	+
P13796	Plastin-2 OS=Homo sapiens GN=LCP1 PE=1 SV=6	30.7815	17	24	12	34.2903	19	24	14	46.571	24	33	18	+	+
Q99536	Synaptic vesicle membrane protein VAT-1 homolog OS=Homo sapiens GN=VAT1 PE=1 SV=2	46.8193	16	51	16	49.8728	18	46	18	46.5649	16	47	16	+	+
O75334	Liprin-alpha-2 OS=Homo sapiens GN=PPFIA2 PE=1 SV=2	45.5847	48	77	35	49.9602	52	87	40	46.5394	51	85	39	+	+
Q8IVD9	NudC domain-containing protein 3 OS=Homo sapiens GN=NUDCD3 PE=1 SV=3	55.4017	15	29	15	47.3684	13	30	13	46.5374	13	28	13	+	+
O43301	Heat shock 70 kDa protein 12A OS=Homo sapiens GN=HSPA12A PE=1 SV=2	51.7037	33	167	30	53.3333	34	153	31	46.5185	31	154	28	+	+
P22676	Calretinin OS=Homo sapiens GN=CALB2 PE=1 SV=2	46.4945	12	33	11	46.4945	12	31	11	46.4945	12	31	11	+	+
Q8N335	Glycerol-3-phosphate dehydrogenase 1-like protein OS=Homo sapiens GN=GPD1L PE=1 SV=1	40.4558	14	37	13	46.7236	17	38	16	46.4387	17	37	16	+	+
Q96RR4	Calcium/calmodulin-dependent protein kinase kinase 2 OS=Homo sapiens GN=CAMKK2 PE=1 SV=2	53.0612	22	37	22	48.2993	20	35	20	46.4286	21	45	21	+	+
P12036	Neurofilament heavy polypeptide OS=Homo sapiens GN=NEFH PE=1 SV=4	42.885	47	265	42	45.4191	51	254	47	46.3938	53	270	49	+
C9JLW8	Protein FAM195B OS=Homo sapiens GN=FAM195B PE=3 SV=1	46.3918	5	9	5	46.3918	4	9	4	46.3918	4	9	4	+	+
P62701	40S ribosomal protein S4, X isoform OS=Homo sapiens GN=RPS4X PE=1 SV=2	44.1065	12	23	12	44.1065	12	25	12	46.3878	13	23	13	+	+
P13716	Delta-aminolevulinic acid dehydratase OS=Homo sapiens GN=ALAD PE=1 SV=1	44.8485	13	43	13	44.8485	13	41	13	46.3636	13	44	13	+	+
Q9UHY7	Enolase-phosphatase E1 OS=Homo sapiens GN=ENOPH1 PE=1 SV=1	46.3601	11	32	11	46.3601	11	35	11	46.3601	11	38	11	+	+
O14949	Cytochrome b-c1 complex subunit 8 OS=Homo sapiens GN=UQCRQ PE=1 SV=4	46.3415	4	15	4	46.3415	4	17	4	46.3415	4	21	4	+	+
P17302	Gap junction alpha-1 protein OS=Homo sapiens GN=GJA1 PE=1 SV=2	52.0942	18	82	18	55.4974	20	92	20	46.3351	16	79	16	+	+
Q8WXD9	Caskin-1 OS=Homo sapiens GN=CASKIN1 PE=1 SV=1	47.3794	43	97	41	47.2397	40	88	39	46.3312	42	92	41	+	+
Q07866	Kinesin light chain 1 OS=Homo sapiens GN=KLC1 PE=1 SV=2	44.5026	27	50	21	50.9599	30	52	22	46.2478	25	46	17	+	+
Q9NVK5	FGFR1 oncogene partner 2 OS=Homo sapiens GN=FGFR1OP2 PE=1 SV=1	41.8972	9	16	9	47.0356	9	15	9	46.2451	9	16	9	+	+
O75534	Cold shock domain-containing protein E1 OS=Homo sapiens GN=CSDE1 PE=1 SV=2	42.1053	29	57	29	42.3559	30	50	30	46.2406	33	60	33	+	+
Q07157	Tight junction protein ZO-1 OS=Homo sapiens GN=TJP1 PE=1 SV=3	47.8261	60	95	60	51.2586	61	114	61	46.2243	58	93	58	+	+
O94919	Endonuclease domain-containing 1 protein OS=Homo sapiens GN=ENDOD1 PE=1 SV=2	37	14	32	14	39.6	16	39	16	46.2	18	41	18	+	+
Q9H9A6	Leucine-rich repeat-containing protein 40 OS=Homo sapiens GN=LRRC40 PE=1 SV=1	47.5083	23	28	23	42.8571	21	30	21	46.1794	23	25	23	+	+
Q5SYC1	Clavesin-2 OS=Homo sapiens GN=CLVS2 PE=2 SV=1	44.3425	15	29	13	43.7309	13	23	11	46.1774	13	23	11	+	+
P0DJ93	UPF0766 protein C6orf228 OS=Homo sapiens GN=C6orf228 PE=3 SV=1	46.1538	3	10	3	46.1538	3	8	3	46.1538	3	7	3	+	+
Q9NQE9	Histidine triad nucleotide-binding protein 3 OS=Homo sapiens GN=HINT3 PE=1 SV=1	40.6593	5	19	5	46.1538	6	17	6	46.1538	6	20	6	+	+
P47736	Rap1 GTPase-activating protein 1 OS=Homo sapiens GN=RAP1GAP PE=1 SV=2	47.0588	25	41	23	43.4389	23	39	21	46.1538	25	42	23	+	+
Q96DE0	U8 snoRNA-decapping enzyme OS=Homo sapiens GN=NUDT16 PE=1 SV=2	42.5641	8	15	7	42.5641	7	12	6	46.1538	8	12	7	+	+
Q9UFN0	Protein NipSnap homolog 3A OS=Homo sapiens GN=NIPSNAP3A PE=1 SV=2	43.3198	9	29	8	42.5101	9	24	7	46.1538	10	30	8	+	+
Q8N1G4	Leucine-rich repeat-containing protein 47 OS=Homo sapiens GN=LRRC47 PE=1 SV=1	52.3156	24	59	24	51.1149	23	53	23	46.1407	21	45	21	+	+
Q9NX40	OCIA domain-containing protein 1 OS=Homo sapiens GN=OCIAD1 PE=1 SV=1	46.1225	12	24	12	45.3061	11	30	11	46.1225	10	22	10	+	+
Q96AT9	Ribulose-phosphate 3-epimerase OS=Homo sapiens GN=RPE PE=1 SV=1	31.5789	5	9	5	46.0526	6	8	6	46.0526	6	10	6	+	+
Q9BRK0	Receptor expression-enhancing protein 2 OS=Homo sapiens GN=REEP2 PE=2 SV=2	32.9365	8	18	8	36.5079	8	14	8	46.0318	11	22	11	+	+
P16870	Carboxypeptidase E OS=Homo sapiens GN=CPE PE=1 SV=1	44.5378	18	41	18	43.0672	16	44	16	46.0084	17	42	17	+	+
Q9UPV7	Protein KIAA1045 OS=Homo sapiens GN=KIAA1045 PE=1 SV=2	48.25	18	40	18	42.25	17	39	17	46	18	40	18	+	+
O60361	Putative nucleoside diphosphate kinase OS=Homo sapiens GN=NME2P1 PE=5 SV=1	45.9854	6	38	1	45.9854	6	40	1	45.9854	6	37	1
Q00688	Peptidyl-prolyl cis-trans isomerase FKBP3 OS=Homo sapiens GN=FKBP3 PE=1 SV=1	29.0179	7	19	7	45.9821	10	16	10	45.9821	10	22	10	+	+
Q9UJ68	Mitochondrial peptide methionine sulfoxide reductase OS=Homo sapiens GN=MSRA PE=1 SV=1	45.9575	8	15	8	45.9575	8	19	8	45.9575	8	18	8	+	+
P11498	Pyruvate carboxylase, mitochondrial OS=Homo sapiens GN=PC PE=1 SV=2	46.7742	43	101	43	45.6706	42	94	42	45.9253	44	100	44	+	+
P08779	Keratin, type I cytoskeletal 16 OS=Homo sapiens GN=KRT16 PE=1 SV=4	54.7569	25	46	13	52.2199	26	44	13	45.8774	23	40	9	+
P62081	40S ribosomal protein S7 OS=Homo sapiens GN=RPS7 PE=1 SV=1	45.8763	6	15	6	45.8763	6	21	6	45.8763	6	16	6	+	+
P50440	Glycine amidinotransferase, mitochondrial OS=Homo sapiens GN=GATM PE=1 SV=1	45.8629	15	23	15	36.1702	12	17	12	45.8629	15	21	15	+	+
Q9UN36	Protein NDRG2 OS=Homo sapiens GN=NDRG2 PE=1 SV=2	49.0566	14	85	14	42.3181	11	80	11	45.8221	13	72	13	+	+
Q8WZA0	Protein LZIC OS=Homo sapiens GN=LZIC PE=1 SV=1	32.6316	8	12	8	42.6316	8	12	8	45.7895	9	16	9	+	+
P62166	Neuronal calcium sensor 1 OS=Homo sapiens GN=NCS1 PE=1 SV=2	44.2105	8	14	8	36.8421	6	11	6	45.7895	8	13	8	+	+
Q9NX14	NADH dehydrogenase [ubiquinone] 1 beta subcomplex subunit 11, mitochondrial OS=Homo sapiens GN=NDUFB11 PE=1 SV=1	47.0588	6	27	6	47.0588	7	28	7	45.7516	5	21	5	+	+
O15212	Prefoldin subunit 6 OS=Homo sapiens GN=PFDN6 PE=1 SV=1	51.938	10	13	10	45.7364	9	13	9	45.7364	8	10	8	+	+
Q8N126	Cell adhesion molecule 3 OS=Homo sapiens GN=CADM3 PE=1 SV=1	45.7286	15	105	15	45.7286	15	104	15	45.7286	15	106	15	+	+
O15240	Neurosecretory protein VGF OS=Homo sapiens GN=VGF PE=1 SV=2	39.8374	21	65	21	43.252	21	72	21	45.6911	21	68	21	+	+
P63027	Vesicle-associated membrane protein 2 OS=Homo sapiens GN=VAMP2 PE=1 SV=3	45.6897	7	96	2	44.8276	7	102	2	45.6897	7	97	2	+
P62241	40S ribosomal protein S8 OS=Homo sapiens GN=RPS8 PE=1 SV=2	51.4423	10	27	10	51.4423	10	24	10	45.6731	9	19	9	+	+
P20340	Ras-related protein Rab-6A OS=Homo sapiens GN=RAB6A PE=1 SV=3	40.8654	11	33	5	39.9038	11	34	5	45.6731	12	39	6	+	+
P55795	Heterogeneous nuclear ribonucleoprotein H2 OS=Homo sapiens GN=HNRNPH2 PE=1 SV=1	45.657	14	61	8	44.9889	14	54	8	45.657	14	51	8	+	+
P78417	Glutathione S-transferase omega-1 OS=Homo sapiens GN=GSTO1 PE=1 SV=2	51.8672	18	46	18	47.7178	18	41	18	45.6431	16	43	16	+	+
P55145	Mesencephalic astrocyte-derived neurotrophic factor OS=Homo sapiens GN=MANF PE=1 SV=3	45.6044	9	16	9	45.0549	8	12	8	45.6044	10	14	10		+
O15400	Syntaxin-7 OS=Homo sapiens GN=STX7 PE=1 SV=4	38.6973	8	21	8	45.2107	9	16	9	45.5939	9	27	9	+	+
O60861	Growth arrest-specific protein 7 OS=Homo sapiens GN=GAS7 PE=1 SV=3	51.2605	20	69	19	51.0504	21	62	20	45.5882	19	67	18	+	+
P61353	60S ribosomal protein L27 OS=Homo sapiens GN=RPL27 PE=1 SV=2	51.4706	7	17	7	45.5882	6	16	6	45.5882	6	14	6	+	+
Q9HCJ6	Synaptic vesicle membrane protein VAT-1 homolog-like OS=Homo sapiens GN=VAT1L PE=1 SV=2	42.0048	17	32	17	43.1981	15	35	15	45.5847	17	35	17	+	+
O14576	Cytoplasmic dynein 1 intermediate chain 1 OS=Homo sapiens GN=DYNC1I1 PE=1 SV=2	39.6899	18	45	18	45.5814	20	54	20	45.5814	20	50	20	+	+
P48637	Glutathione synthetase OS=Homo sapiens GN=GSS PE=1 SV=1	47.6793	19	50	19	48.3122	19	47	19	45.5696	17	37	17	+	+
P07741	Adenine phosphoribosyltransferase OS=Homo sapiens GN=APRT PE=1 SV=2	41.1111	6	13	6	45.5556	7	10	7	45.5556	7	12	7	+	+
O14662	Syntaxin-16 OS=Homo sapiens GN=STX16 PE=1 SV=3	48.3077	11	13	11	51.0769	11	19	11	45.5385	11	18	11	+	+
Q01814	Plasma membrane calcium-transporting ATPase 2 OS=Homo sapiens GN=ATP2B2 PE=1 SV=2	47.3854	60	258	39	46.3395	56	269	37	45.535	56	260	37	+	+
P04632	Calpain small subunit 1 OS=Homo sapiens GN=CAPNS1 PE=1 SV=1	47.7612	8	29	8	26.4925	6	29	6	45.5224	7	33	7	+	+
P10645	Chromogranin-A OS=Homo sapiens GN=CHGA PE=1 SV=7	42.2319	12	53	12	50.3282	14	49	14	45.5142	12	54	12	+	+
Q02338	D-beta-hydroxybutyrate dehydrogenase, mitochondrial OS=Homo sapiens GN=BDH1 PE=1 SV=3	46.6472	14	25	14	45.4811	14	27	14	45.4811	14	31	14	+	+
O14523	C2 domain-containing protein 2-like OS=Homo sapiens GN=C2CD2L PE=1 SV=3	35.5524	17	44	17	38.5269	18	44	18	45.4674	20	46	20	+	+
P63313	Thymosin beta-10 OS=Homo sapiens GN=TMSB10 PE=1 SV=2	45.4545	3	4	3	45.4545	3	5	3	45.4545	2	4	2	+	+
P60981	Destrin OS=Homo sapiens GN=DSTN PE=1 SV=3	39.3939	10	28	10	38.1818	7	25	6	45.4545	9	29	8	+	+
Q9BSY4	Coiled-coil-helix-coiled-coil-helix domain-containing protein 5 OS=Homo sapiens GN=CHCHD5 PE=2 SV=1	26.3636	2	2	2	34.5455	3	4	3	45.4545	4	7	4
P50238	Cysteine-rich protein 1 OS=Homo sapiens GN=CRIP1 PE=1 SV=3	20.7792	2	2	2	9.09091	1	1	1	45.4545	2	2	2	+	+
P78318	Immunoglobulin-binding protein 1 OS=Homo sapiens GN=IGBP1 PE=1 SV=1	38.938	11	18	11	35.3982	10	19	10	45.4277	12	21	12	+	+
Q13011	Delta(3,5)-Delta(2,4)-dienoyl-CoA isomerase, mitochondrial OS=Homo sapiens GN=ECH1 PE=1 SV=2	55.4878	14	36	14	47.2561	13	32	13	45.4268	12	28	12	+	+
Q12765	Secernin-1 OS=Homo sapiens GN=SCRN1 PE=1 SV=2	43.7198	19	96	19	45.4106	19	96	19	45.4106	20	97	20	+	+
Q9BXS5	AP-1 complex subunit mu-1 OS=Homo sapiens GN=AP1M1 PE=1 SV=3	43.4988	15	45	15	45.3901	16	46	16	45.3901	16	47	16	+
Q2M2I8	AP2-associated protein kinase 1 OS=Homo sapiens GN=AAK1 PE=1 SV=3	45.9938	32	90	30	49.3236	33	87	31	45.2653	31	86	30	+	+
Q9UEU0	Vesicle transport through interaction with t-SNAREs homolog 1B OS=Homo sapiens GN=VTI1B PE=1 SV=3	45.2586	8	19	8	45.2586	9	13	9	45.2586	9	16	9	+	+
Q92823	Neuronal cell adhesion molecule OS=Homo sapiens GN=NRCAM PE=1 SV=3	47.0859	42	143	42	47.316	44	141	44	45.2454	42	136	42	+	+
Q16836	Hydroxyacyl-coenzyme A dehydrogenase, mitochondrial OS=Homo sapiens GN=HADH PE=1 SV=3	40.7643	10	25	9	45.5414	13	22	13	45.2229	12	23	12	+	+
P13591	Neural cell adhesion molecule 1 OS=Homo sapiens GN=NCAM1 PE=1 SV=3	45.5711	40	254	40	41.2587	36	251	36	45.2214	39	251	39	+	+
Q14240	Eukaryotic initiation factor 4A-II OS=Homo sapiens GN=EIF4A2 PE=1 SV=2	45.2088	22	50	9	45.7002	21	52	10	45.2088	20	46	10	+	+
Q8N5K1	CDGSH iron-sulfur domain-containing protein 2 OS=Homo sapiens GN=CISD2 PE=1 SV=1	50.3704	7	14	7	50.3704	7	10	7	45.1852	6	9	6	+	+
Q9H0R4	Haloacid dehalogenase-like hydrolase domain-containing protein 2 OS=Homo sapiens GN=HDHD2 PE=1 SV=1	33.9768	9	18	9	42.471	9	27	9	45.1737	10	21	10	+	+
P49448	Glutamate dehydrogenase 2, mitochondrial OS=Homo sapiens GN=GLUD2 PE=1 SV=2	42.2939	22	129	2	40.3226	22	135	1	45.1613	23	125	2	+	+
O95248	Myotubularin-related protein 5 OS=Homo sapiens GN=SBF1 PE=1 SV=3	44.0814	62	118	60	43.7065	63	117	61	45.1527	65	127	63	+	+
Q9BTE6	Alanyl-tRNA editing protein Aarsd1 OS=Homo sapiens GN=AARSD1 PE=1 SV=2	39.8058	12	25	12	39.5631	11	21	11	45.1456	13	26	13	+
Q9Y2Q3	Glutathione S-transferase kappa 1 OS=Homo sapiens GN=GSTK1 PE=1 SV=3	43.3628	7	16	7	49.5575	8	23	8	45.1327	7	16	7	+	+
P18621	60S ribosomal protein L17 OS=Homo sapiens GN=RPL17 PE=1 SV=3	36.413	6	12	5	45.1087	7	16	6	45.1087	7	14	6	+
Q9BU61	NADH dehydrogenase [ubiquinone] 1 alpha subcomplex assembly factor 3 OS=Homo sapiens GN=NDUFAF3 PE=1 SV=1	45.1087	7	12	6	45.1087	7	13	6	45.1087	7	14	6	+	+
P36404	ADP-ribosylation factor-like protein 2 OS=Homo sapiens GN=ARL2 PE=1 SV=4	50	8	12	8	35.3261	6	10	6	45.1087	7	10	7	+	+
P16615	Sarcoplasmic/endoplasmic reticulum calcium ATPase 2 OS=Homo sapiens GN=ATP2A2 PE=1 SV=1	42.4184	44	135	44	41.8426	44	130	31	45.1056	46	141	38	+	+
Q14019	Coactosin-like protein OS=Homo sapiens GN=COTL1 PE=1 SV=3	54.2253	10	20	10	40.1409	7	14	7	45.0704	9	18	9	+	+
P07951	Tropomyosin beta chain OS=Homo sapiens GN=TPM2 PE=1 SV=1	51.0563	21	60	3	39.4366	18	62	1	45.0704	17	51	3	+	+
P16298	Serine/threonine-protein phosphatase 2B catalytic subunit beta isoform OS=Homo sapiens GN=PPP3CB PE=1 SV=2	47.9008	22	88	15	46.9466	21	85	13	45.0382	20	75	13	+	+
Q8N987	N-terminal EF-hand calcium-binding protein 1 OS=Homo sapiens GN=NECAB1 PE=1 SV=1	45.0142	10	35	10	49.8576	11	37	11	45.0142	9	40	9	+	+
P05771	Protein kinase C beta type OS=Homo sapiens GN=PRKCB PE=1 SV=4	47.0939	28	102	18	40.5365	25	110	16	45.0074	27	97	17	+	+
P35080	Profilin-2 OS=Homo sapiens GN=PFN2 PE=1 SV=3	45	7	49	7	37.8571	6	49	6	45	7	49	7	+	+
P31943	Heterogeneous nuclear ribonucleoprotein H OS=Homo sapiens GN=HNRNPH1 PE=1 SV=4	47.4387	16	65	9	46.7706	15	63	8	44.9889	14	55	7	+	+
P25311	Zinc-alpha-2-glycoprotein OS=Homo sapiens GN=AZGP1 PE=1 SV=2	51.3423	15	20	15	43.2886	11	15	11	44.9664	12	17	12		+
P12235	ADP/ATP translocase 1 OS=Homo sapiens GN=SLC25A4 PE=1 SV=4	40.604	13	67	4	40.9396	14	74	4	44.9664	15	75	5	+	+
P14625	Endoplasmin OS=Homo sapiens GN=HSP90B1 PE=1 SV=1	42.8394	34	140	32	43.9601	36	135	34	44.9564	35	141	33	+	+
Q9Y3I0	tRNA-splicing ligase RtcB homolog OS=Homo sapiens GN=C22orf28 PE=1 SV=1	46.5346	22	55	22	44.3564	21	48	21	44.9505	21	51	21	+	+
O75531	Barrier-to-autointegration factor OS=Homo sapiens GN=BANF1 PE=1 SV=1	44.9438	4	13	4	44.9438	4	11	4	44.9438	4	15	4	+	+
Q9UKF7	Cytoplasmic phosphatidylinositol transfer protein 1 OS=Homo sapiens GN=PITPNC1 PE=1 SV=2	37.6506	10	13	10	42.1687	12	16	12	44.8795	13	21	13	+	+
Q96AB3	Isochorismatase domain-containing protein 2, mitochondrial OS=Homo sapiens GN=ISOC2 PE=1 SV=1	52.1951	6	28	6	44.3902	5	21	5	44.8781	5	21	5	+	+
P25787	Proteasome subunit alpha type-2 OS=Homo sapiens GN=PSMA2 PE=1 SV=2	32.4786	6	13	6	38.0342	5	10	5	44.8718	7	10	7	+	+
Q9BY32	Inosine triphosphate pyrophosphatase OS=Homo sapiens GN=ITPA PE=1 SV=2	27.3196	4	4	4	37.6289	5	7	5	44.8454	5	8	5	+	+
P78406	mRNA export factor OS=Homo sapiens GN=RAE1 PE=1 SV=1	48.913	12	41	12	46.4674	11	26	11	44.837	10	20	10	+	+
Q8N3J6	Cell adhesion molecule 2 OS=Homo sapiens GN=CADM2 PE=2 SV=1	45.0575	19	91	18	45.0575	20	104	19	44.8276	18	105	17	+	+
Q9NVS9	Pyridoxine-5'-phosphate oxidase OS=Homo sapiens GN=PNPO PE=1 SV=1	40.9962	13	42	13	40.9962	12	39	12	44.8276	14	36	14	+	+
Q02750	Dual specificity mitogen-activated protein kinase kinase 1 OS=Homo sapiens GN=MAP2K1 PE=1 SV=2	47.8372	20	76	15	46.5649	20	72	15	44.7837	18	70	13	+	+
Q9NQW7	Xaa-Pro aminopeptidase 1 OS=Homo sapiens GN=XPNPEP1 PE=1 SV=3	39.1653	19	34	19	49.1172	21	30	21	44.7833	23	33	23	+	+
P15374	Ubiquitin carboxyl-terminal hydrolase isozyme L3 OS=Homo sapiens GN=UCHL3 PE=1 SV=1	49.5652	10	15	10	49.5652	9	17	9	44.7826	9	20	9	+	+
O95989	Diphosphoinositol polyphosphate phosphohydrolase 1 OS=Homo sapiens GN=NUDT3 PE=1 SV=1	44.7674	6	16	5	39.5349	5	18	4	44.7674	6	20	5	+	+
Q07955	Serine/arginine-rich splicing factor 1 OS=Homo sapiens GN=SRSF1 PE=1 SV=2	39.9194	13	41	13	41.129	13	38	13	44.7581	14	41	14	+	+
Q9UHG3	Prenylcysteine oxidase 1 OS=Homo sapiens GN=PCYOX1 PE=1 SV=3	44.7525	18	42	18	44.7525	19	46	19	44.7525	18	40	18	+	+
Q8WV99	AN1-type zinc finger protein 2B OS=Homo sapiens GN=ZFAND2B PE=1 SV=1	41.6342	6	17	6	45.1362	7	14	7	44.7471	7	7	7	+	+
Q9HAV0	Guanine nucleotide-binding protein subunit beta-4 OS=Homo sapiens GN=GNB4 PE=1 SV=3	59.1176	15	62	11	54.1176	15	61	10	44.7059	14	56	9	+	+
Q15005	Signal peptidase complex subunit 2 OS=Homo sapiens GN=SPCS2 PE=1 SV=3	48.2301	10	13	10	41.5929	8	13	8	44.6903	9	14	9	+	+
Q9NWV8	BRISC and BRCA1-A complex member 1 OS=Homo sapiens GN=BABAM1 PE=1 SV=1	37.69	8	17	8	42.5532	9	20	9	44.6808	10	21	10	+	+
Q96B97	SH3 domain-containing kinase-binding protein 1 OS=Homo sapiens GN=SH3KBP1 PE=1 SV=2	43.1579	23	43	23	40	22	35	22	44.6617	23	38	23	+	+
Q9HA64	Ketosamine-3-kinase OS=Homo sapiens GN=FN3KRP PE=1 SV=2	42.0712	13	24	13	44.6602	14	31	14	44.6602	15	31	15	+	+
O75436	Vacuolar protein sorting-associated protein 26A OS=Homo sapiens GN=VPS26A PE=1 SV=2	50.1529	14	28	14	46.1774	12	21	12	44.6483	13	20	13	+	+
Q13838	Spliceosome RNA helicase DDX39B OS=Homo sapiens GN=DDX39B PE=1 SV=1	41.3551	15	30	6	42.9907	16	34	7	44.6262	17	40	17	+	+
P09651	Heterogeneous nuclear ribonucleoprotein A1 OS=Homo sapiens GN=HNRNPA1 PE=1 SV=5	42.4731	17	69	13	42.4731	17	67	13	44.6237	17	69	13	+	+
O00139	Kinesin-like protein KIF2A OS=Homo sapiens GN=KIF2A PE=1 SV=3	42.2096	24	58	24	46.6006	28	58	28	44.6176	26	58	26	+	+
P09622	Dihydrolipoyl dehydrogenase, mitochondrial OS=Homo sapiens GN=DLD PE=1 SV=2	44.0079	18	95	18	43.222	18	94	18	44.5973	20	89	20	+	+
Q9UK22	F-box only protein 2 OS=Homo sapiens GN=FBXO2 PE=1 SV=2	43.9189	10	48	10	43.9189	10	49	10	44.5946	12	52	12	+	+
O95372	Acyl-protein thioesterase 2 OS=Homo sapiens GN=LYPLA2 PE=1 SV=1	41.5584	7	13	7	41.5584	7	11	7	44.5887	8	13	8	+	+
Q9H936	Mitochondrial glutamate carrier 1 OS=Homo sapiens GN=SLC25A22 PE=1 SV=1	45.2012	11	41	7	44.582	11	44	7	44.582	11	39	7	+	+
P62330	ADP-ribosylation factor 6 OS=Homo sapiens GN=ARF6 PE=1 SV=2	33.1429	4	5	4	33.1429	4	6	4	44.5714	5	7	5	+	+
Q8TF74	WAS/WASL-interacting protein family member 2 OS=Homo sapiens GN=WIPF2 PE=1 SV=1	47.5	16	29	16	48.6364	15	27	15	44.5455	13	27	13	+	+
P52209	6-phosphogluconate dehydrogenase, decarboxylating OS=Homo sapiens GN=PGD PE=1 SV=3	42.8571	18	48	18	44.0994	18	44	18	44.5135	19	57	19	+	+
Q9NQ48	Leucine zipper transcription factor-like protein 1 OS=Homo sapiens GN=LZTFL1 PE=1 SV=1	37.4582	10	12	10	43.1438	11	16	11	44.4816	12	18	12	+	+
P23634	Plasma membrane calcium-transporting ATPase 4 OS=Homo sapiens GN=ATP2B4 PE=1 SV=2	44.4803	57	255	33	42.8687	58	249	38	44.4803	55	246	36	+	+
P49327	Fatty acid synthase OS=Homo sapiens GN=FASN PE=1 SV=3	43.9267	85	200	85	44.2852	84	215	84	44.4444	84	223	84	+	+
P67809	Nuclease-sensitive element-binding protein 1 OS=Homo sapiens GN=YBX1 PE=1 SV=3	43.5185	8	19	8	42.5926	8	12	8	44.4444	8	14	5	+	+
Q9NZJ9	Diphosphoinositol polyphosphate phosphohydrolase 2 OS=Homo sapiens GN=NUDT4 PE=1 SV=2	44.4444	7	11	4	36.1111	6	11	4	44.4444	7	12	4	+	+
Q92974	Rho guanine nucleotide exchange factor 2 OS=Homo sapiens GN=ARHGEF2 PE=1 SV=4	43.6106	36	64	36	41.075	37	62	37	44.4219	41	65	41	+	+
Q9H9B4	Sideroflexin-1 OS=Homo sapiens GN=SFXN1 PE=1 SV=4	44.4099	14	62	12	44.4099	15	70	13	44.4099	14	65	12	+	+
P60983	Glia maturation factor beta OS=Homo sapiens GN=GMFB PE=1 SV=2	44.3662	7	20	7	44.3662	7	21	7	44.3662	7	22	7	+	+
O15116	U6 snRNA-associated Sm-like protein LSm1 OS=Homo sapiens GN=LSM1 PE=1 SV=1	30.0752	3	4	3	44.3609	4	5	4	44.3609	4	8	4	+	+
Q15120	[Pyruvate dehydrogenase [lipoamide]] kinase isozyme 3, mitochondrial OS=Homo sapiens GN=PDK3 PE=1 SV=1	38.9163	14	34	13	38.4237	12	31	11	44.335	15	32	14	+	+
Q9Y4W6	AFG3-like protein 2 OS=Homo sapiens GN=AFG3L2 PE=1 SV=2	44.542	33	62	32	39.3977	30	58	29	44.2911	33	57	32	+	+
P49407	Beta-arrestin-1 OS=Homo sapiens GN=ARRB1 PE=1 SV=2	50.9569	17	38	16	41.866	15	34	14	44.2584	15	30	15	+	+
P41227	N-alpha-acetyltransferase 10 OS=Homo sapiens GN=NAA10 PE=1 SV=1	34.8936	6	10	6	34.8936	6	13	6	44.2553	8	13	8	+
Q9GZN7	Protein rogdi homolog OS=Homo sapiens GN=ROGDI PE=2 SV=1	40.7666	10	22	10	44.2509	10	21	10	44.2509	10	26	10	+	+
Q9UNE7	E3 ubiquitin-protein ligase CHIP OS=Homo sapiens GN=STUB1 PE=1 SV=2	46.2046	16	38	16	46.5346	16	31	16	44.2244	14	30	14	+	+
P23526	Adenosylhomocysteinase OS=Homo sapiens GN=AHCY PE=1 SV=4	46.2963	22	70	20	44.213	21	61	19	44.213	21	67	19	+	+
Q8IVF2	Protein AHNAK2 OS=Homo sapiens GN=AHNAK2 PE=1 SV=2	44.3313	118	178	118	45.0216	119	183	119	44.2105	118	174	118	+	+
Q92614	Unconventional myosin-XVIIIa OS=Homo sapiens GN=MYO18A PE=1 SV=3	46.3973	78	132	78	44.0604	72	125	72	44.2064	72	129	72	+	+
O60884	DnaJ homolog subfamily A member 2 OS=Homo sapiens GN=DNAJA2 PE=1 SV=1	45.1456	16	33	16	46.1165	17	35	17	44.1748	15	38	15	+	+
Q5EBL4	RILP-like protein 1 OS=Homo sapiens GN=RILPL1 PE=1 SV=1	42.928	15	31	15	45.4094	16	31	16	44.1687	15	22	15	+
O95573	Long-chain-fatty-acid--CoA ligase 3 OS=Homo sapiens GN=ACSL3 PE=1 SV=3	37.5	22	45	21	36.5278	22	39	21	44.1667	24	40	23	+	+
Q5VWJ9	Sorting nexin-30 OS=Homo sapiens GN=SNX30 PE=1 SV=1	46.2243	18	32	18	46.2243	18	32	18	44.1648	16	30	16	+	+
P36957	Dihydrolipoyllysine-residue succinyltransferase component of 2-oxoglutarate dehydrogenase complex, mitochondrial OS=Homo sapiens GN=DLST PE=1 SV=4	41.9426	14	48	14	43.7086	14	50	14	44.1501	14	48	14	+	+
P29692	Elongation factor 1-delta OS=Homo sapiens GN=EEF1D PE=1 SV=5	55.1601	11	35	10	44.484	11	38	10	44.1281	11	37	10	+	+
Q16890	Tumor protein D53 OS=Homo sapiens GN=TPD52L1 PE=1 SV=1	44.1176	6	9	6	48.5294	7	9	7	44.1176	6	10	6	+	+
P37108	Signal recognition particle 14 kDa protein OS=Homo sapiens GN=SRP14 PE=1 SV=2	34.5588	3	5	3	43.3824	4	5	4	44.1176	5	7	5	+	+
Q9GZV7	Hyaluronan and proteoglycan link protein 2 OS=Homo sapiens GN=HAPLN2 PE=1 SV=1	44.1176	13	72	13	39.1176	11	70	11	44.1176	13	67	13	+	+
Q14168	MAGUK p55 subfamily member 2 OS=Homo sapiens GN=MPP2 PE=1 SV=3	45.3125	21	41	20	45.4861	23	39	22	44.0972	21	47	20		+
Q16851	UTP--glucose-1-phosphate uridylyltransferase OS=Homo sapiens GN=UGP2 PE=1 SV=5	42.7165	19	48	19	45.2756	20	51	20	44.0945	19	43	19	+	+
P62269	40S ribosomal protein S18 OS=Homo sapiens GN=RPS18 PE=1 SV=3	48.6842	9	13	9	44.0789	9	13	9	44.0789	8	11	8	+	+
Q9P0V9	Septin-10 OS=Homo sapiens GN=SEPT10 PE=1 SV=2	52.4229	17	44	13	43.6123	14	42	11	44.0529	15	38	12	+	+
Q92843	Bcl-2-like protein 2 OS=Homo sapiens GN=BCL2L2 PE=1 SV=2	44.0414	6	9	6	44.0414	6	10	6	44.0414	6	10	6	+	+
Q5TF21	Protein SOGA3 OS=Homo sapiens GN=SOGA3 PE=2 SV=1	46.6737	40	76	36	48.2577	42	76	38	44.0338	38	68	34	+	+
Q9UF11	Pleckstrin homology domain-containing family B member 1 OS=Homo sapiens GN=PLEKHB1 PE=1 SV=1	36.6255	9	37	9	44.856	10	35	10	44.0329	9	34	9	+	+
P20700	Lamin-B1 OS=Homo sapiens GN=LMNB1 PE=1 SV=2	46.7577	23	35	19	38.7372	20	32	16	44.0273	22	36	18	+	+
P61224	Ras-related protein Rap-1b OS=Homo sapiens GN=RAP1B PE=1 SV=1	59.2391	12	31	4	45.1087	10	25	3	44.0217	9	24	3	+	+
P07738	Bisphosphoglycerate mutase OS=Homo sapiens GN=BPGM PE=1 SV=2	40.9266	9	14	9	33.5907	8	17	8	44.0154	10	16	10	+	+
P29992	Guanine nucleotide-binding protein subunit alpha-11 OS=Homo sapiens GN=GNA11 PE=1 SV=2	44.5682	15	34	8	45.1253	16	33	8	44.0111	15	36	8	+	+
P62899	60S ribosomal protein L31 OS=Homo sapiens GN=RPL31 PE=1 SV=1	36.8	5	14	5	44	6	15	6	44	6	16	6	+	+
P61086	Ubiquitin-conjugating enzyme E2 K OS=Homo sapiens GN=UBE2K PE=1 SV=3	47	9	16	9	35	8	17	8	44	8	15	8	+	+
Q00587	Cdc42 effector protein 1 OS=Homo sapiens GN=CDC42EP1 PE=1 SV=1	39.8977	13	31	13	42.1995	14	25	14	43.9898	14	30	14	+	+
P12236	ADP/ATP translocase 3 OS=Homo sapiens GN=SLC25A6 PE=1 SV=4	46.3087	16	69	3	43.2886	16	74	2	43.9597	16	78	2	+	+
Q9NR31	GTP-binding protein SAR1a OS=Homo sapiens GN=SAR1A PE=1 SV=1	32.3232	5	13	1	43.9394	6	14	2	43.9394	6	13	2	+	+
P31942	Heterogeneous nuclear ribonucleoprotein H3 OS=Homo sapiens GN=HNRNPH3 PE=1 SV=2	43.9306	11	48	10	43.9306	11	47	10	43.9306	11	50	10	+	+
P84103	Serine/arginine-rich splicing factor 3 OS=Homo sapiens GN=SRSF3 PE=1 SV=1	40.2439	8	25	7	40.2439	9	30	8	43.9024	10	21	9	+	+
P06396	Gelsolin OS=Homo sapiens GN=GSN PE=1 SV=1	43.3504	33	194	33	48.3376	33	188	33	43.8619	33	183	33	+	+
P62244	40S ribosomal protein S15a OS=Homo sapiens GN=RPS15A PE=1 SV=2	36.1538	5	10	5	25.3846	4	7	4	43.8462	6	10	6	+	+
Q9UKK9	ADP-sugar pyrophosphatase OS=Homo sapiens GN=NUDT5 PE=1 SV=1	43.8356	9	23	9	39.726	7	17	7	43.8356	9	20	9	+	+
Q9BYN0	Sulfiredoxin-1 OS=Homo sapiens GN=SRXN1 PE=1 SV=2	53.2847	4	5	4	6.56934	1	1	1	43.7956	4	4	4		+
O95139	NADH dehydrogenase [ubiquinone] 1 beta subcomplex subunit 6 OS=Homo sapiens GN=NDUFB6 PE=1 SV=3	43.75	6	33	6	43.75	5	29	5	43.75	5	27	5	+	+
P24539	ATP synthase subunit b, mitochondrial OS=Homo sapiens GN=ATP5F1 PE=1 SV=2	43.75	14	61	14	43.3594	13	68	13	43.75	15	70	15	+	+
O94856	Neurofascin OS=Homo sapiens GN=NFASC PE=1 SV=4	42.6132	51	206	51	43.2814	52	197	52	43.7268	52	195	52	+	+
Q9Y376	Calcium-binding protein 39 OS=Homo sapiens GN=CAB39 PE=1 SV=1	46.0411	16	39	13	41.6422	14	35	11	43.695	15	36	12	+	+
O75116	Rho-associated protein kinase 2 OS=Homo sapiens GN=ROCK2 PE=1 SV=4	43.2277	56	88	48	41.6427	53	82	47	43.6599	56	81	50	+	+
O95741	Copine-6 OS=Homo sapiens GN=CPNE6 PE=1 SV=3	40.0359	19	35	18	46.8582	21	44	20	43.6266	21	38	20	+	+
Q9HBH1	Peptide deformylase, mitochondrial OS=Homo sapiens GN=PDF PE=1 SV=1	41.9753	8	11	8	38.6831	7	8	7	43.6214	8	9	8	+	+
Q9NX63	Coiled-coil-helix-coiled-coil-helix domain-containing protein 3, mitochondrial OS=Homo sapiens GN=CHCHD3 PE=1 SV=1	50.6608	16	36	16	43.6123	14	30	14	43.6123	13	35	13	+	+
P62829	60S ribosomal protein L23 OS=Homo sapiens GN=RPL23 PE=1 SV=1	37.8571	4	9	4	37.8571	4	10	4	43.5714	5	10	5	+	+
P48539	Purkinje cell protein 4 OS=Homo sapiens GN=PCP4 PE=1 SV=3	27.4194	2	9	2	27.4194	2	9	2	43.5484	3	10	3	+	+
O00273	DNA fragmentation factor subunit alpha OS=Homo sapiens GN=DFFA PE=1 SV=1	40.7855	11	19	11	46.8278	13	20	13	43.5045	12	20	12	+	+
Q5JQF8	Polyadenylate-binding protein 1-like 2 OS=Homo sapiens GN=PABPC1L2A PE=1 SV=1	36	5	11	4	32.5	5	10	3	43.5	7	14	4	+	+
Q8TCA0	Leucine-rich repeat-containing protein 20 OS=Homo sapiens GN=LRRC20 PE=2 SV=1	47.8261	7	11	7	52.7174	8	15	8	43.4783	6	11	6	+	+
Q9Y2J8	Protein-arginine deiminase type-2 OS=Homo sapiens GN=PADI2 PE=1 SV=2	43.609	25	71	25	37.2932	22	72	22	43.4586	26	78	26	+	+
O60925	Prefoldin subunit 1 OS=Homo sapiens GN=PFDN1 PE=1 SV=2	54.918	7	8	7	49.1803	5	6	5	43.4426	4	5	4	+	+
Q8N2F6	Armadillo repeat-containing protein 10 OS=Homo sapiens GN=ARMC10 PE=1 SV=1	40.8163	9	15	9	38.1924	8	16	8	43.4402	11	17	11	+	+
O43639	Cytoplasmic protein NCK2 OS=Homo sapiens GN=NCK2 PE=1 SV=2	32.8947	9	13	9	47.3684	16	23	15	43.4211	15	26	14	+	+
Q92499	ATP-dependent RNA helicase DDX1 OS=Homo sapiens GN=DDX1 PE=1 SV=2	44.054	27	60	27	44.3243	29	58	29	43.3784	28	54	28	+	+
P30048	Thioredoxin-dependent peroxide reductase, mitochondrial OS=Homo sapiens GN=PRDX3 PE=1 SV=3	43.3594	10	77	10	55.0781	11	79	11	43.3594	10	82	10	+	+
Q07065	Cytoskeleton-associated protein 4 OS=Homo sapiens GN=CKAP4 PE=1 SV=2	45.1827	22	35	21	41.5282	20	34	19	43.3555	21	36	20	+	+
Q16653	Myelin-oligodendrocyte glycoprotein OS=Homo sapiens GN=MOG PE=1 SV=2	41.7004	15	114	15	41.7004	16	111	16	43.3198	17	123	17	+	+
P10644	cAMP-dependent protein kinase type I-alpha regulatory subunit OS=Homo sapiens GN=PRKAR1A PE=1 SV=1	38.3202	15	36	12	41.2073	13	33	12	43.3071	16	34	13	+	+
P55809	Succinyl-CoA:3-ketoacid coenzyme A transferase 1, mitochondrial OS=Homo sapiens GN=OXCT1 PE=1 SV=1	50.3846	20	108	20	46.9231	18	99	18	43.2692	19	90	19	+
O60939	Sodium channel subunit beta-2 OS=Homo sapiens GN=SCN2B PE=1 SV=1	39.5349	7	17	7	43.2558	8	18	8	43.2558	8	23	8	+	+
P27824	Calnexin OS=Homo sapiens GN=CANX PE=1 SV=2	32.2635	21	71	21	35.1351	24	78	24	43.2432	25	75	25	+	+
Q9NVI7	ATPase family AAA domain-containing protein 3A OS=Homo sapiens GN=ATAD3A PE=1 SV=2	39.4322	22	47	7	35.8044	21	40	7	43.2177	24	40	11	+
P11234	Ras-related protein Ral-B OS=Homo sapiens GN=RALB PE=1 SV=1	43.2039	9	17	5	42.233	9	18	5	43.2039	9	18	5	+	+
P26378	ELAV-like protein 4 OS=Homo sapiens GN=ELAVL4 PE=1 SV=2	43.6842	16	25	4	43.6842	15	22	4	43.1579	15	24	4	+	+
P20618	Proteasome subunit beta type-1 OS=Homo sapiens GN=PSMB1 PE=1 SV=2	36.0996	7	28	7	36.0996	7	24	7	43.1535	8	27	8	+	+
Q8TCZ2	CD99 antigen-like protein 2 OS=Homo sapiens GN=CD99L2 PE=2 SV=1	43.1298	12	36	12	43.1298	11	40	11	43.1298	10	38	10	+	+
Q16566	Calcium/calmodulin-dependent protein kinase type IV OS=Homo sapiens GN=CAMK4 PE=1 SV=1	44.3975	17	31	16	51.797	22	37	21	43.129	19	32	18	+	+
P51991	Heterogeneous nuclear ribonucleoprotein A3 OS=Homo sapiens GN=HNRNPA3 PE=1 SV=2	42.328	21	71	20	43.1217	21	85	20	43.1217	21	67	20	+	+
P12074	Cytochrome c oxidase subunit 6A1, mitochondrial OS=Homo sapiens GN=COX6A1 PE=1 SV=4	43.1193	2	11	2	43.1193	2	12	2	43.1193	2	13	2	+	+
O43598	Deoxyribonucleoside 5'-monophosphate N-glycosidase OS=Homo sapiens GN=RCL PE=1 SV=1	30.4598	4	12	4	43.1035	6	13	6	43.1035	6	12	6	+	+
P20020	Plasma membrane calcium-transporting ATPase 1 OS=Homo sapiens GN=ATP2B1 PE=1 SV=3	44.1971	56	251	27	40.779	49	231	25	43.0843	53	240	28	+	+
O60268	Uncharacterized protein KIAA0513 OS=Homo sapiens GN=KIAA0513 PE=2 SV=1	41.6058	18	38	18	45.9854	20	44	20	43.0657	18	41	18	+	+
Q07960	Rho GTPase-activating protein 1 OS=Homo sapiens GN=ARHGAP1 PE=1 SV=1	49.2027	19	69	19	45.7859	17	57	17	43.0524	15	57	15	+	+
O00170	AH receptor-interacting protein OS=Homo sapiens GN=AIP PE=1 SV=2	35.4545	9	20	9	45.1515	11	24	11	43.0303	11	22	11		+
O96000	NADH dehydrogenase [ubiquinone] 1 beta subcomplex subunit 10 OS=Homo sapiens GN=NDUFB10 PE=1 SV=3	57.5581	11	28	11	43.0233	7	19	7	43.0233	7	22	7	+	+
Q9BWJ5	Splicing factor 3B subunit 5 OS=Homo sapiens GN=SF3B5 PE=1 SV=1	32.5581	2	3	2	25.5814	2	4	2	43.0233	3	4	3	+	+
Q13613	Myotubularin-related protein 1 OS=Homo sapiens GN=MTMR1 PE=1 SV=4	40.9023	23	36	21	46.4662	23	34	21	43.0075	21	34	19	+	+
P55036	26S proteasome non-ATPase regulatory subunit 4 OS=Homo sapiens GN=PSMD4 PE=1 SV=1	40.8488	12	26	12	35.5438	13	25	10	42.9708	14	27	14	+	+
P05141	ADP/ATP translocase 2 OS=Homo sapiens GN=SLC25A5 PE=1 SV=7	43.2886	16	59	6	40.604	15	65	5	42.953	15	66	5	+	+
P01023	Alpha-2-macroglobulin OS=Homo sapiens GN=A2M PE=1 SV=3	44.6404	51	138	50	45.3189	48	135	48	42.9444	47	126	46	+	+
Q15008	26S proteasome non-ATPase regulatory subunit 6 OS=Homo sapiens GN=PSMD6 PE=1 SV=1	44.473	19	31	19	38.0463	17	26	17	42.9306	18	30	18	+	+
O95057	GTP-binding protein Di-Ras1 OS=Homo sapiens GN=DIRAS1 PE=1 SV=1	45.4545	7	10	7	42.9293	7	9	5	42.9293	7	11	5	+	+
P49189	4-trimethylaminobutyraldehyde dehydrogenase OS=Homo sapiens GN=ALDH9A1 PE=1 SV=3	39.4737	18	50	18	39.6761	19	54	19	42.915	21	58	21	+	+
P53004	Biliverdin reductase A OS=Homo sapiens GN=BLVRA PE=1 SV=2	40.5405	12	19	12	42.9054	13	20	13	42.9054	13	19	13	+	+
Q14257	Reticulocalbin-2 OS=Homo sapiens GN=RCN2 PE=1 SV=1	43.5331	12	26	12	46.0568	12	33	12	42.9022	12	33	12	+	+
P05455	Lupus La protein OS=Homo sapiens GN=SSB PE=1 SV=2	35.7843	14	20	14	40.6863	17	25	17	42.8922	18	25	18	+	+
Q6DN90	IQ motif and SEC7 domain-containing protein 1 OS=Homo sapiens GN=IQSEC1 PE=1 SV=1	40.7061	35	80	29	41.2253	36	74	31	42.8868	38	82	33	+	+
Q5TDH0	Protein DDI1 homolog 2 OS=Homo sapiens GN=DDI2 PE=1 SV=1	47.3684	11	16	11	50.1253	13	17	13	42.8571	10	16	10	+	+
P02679	Fibrinogen gamma chain OS=Homo sapiens GN=FGG PE=1 SV=3	54.0839	21	63	21	48.1236	19	51	19	42.8256	15	46	15	+	+
Q9Y2A7	Nck-associated protein 1 OS=Homo sapiens GN=NCKAP1 PE=1 SV=1	42.1099	47	128	46	42.4645	48	130	47	42.8192	47	133	46	+	+
P51608	Methyl-CpG-binding protein 2 OS=Homo sapiens GN=MECP2 PE=1 SV=1	51.0288	20	40	20	45.679	20	38	20	42.7983	19	36	19	+	+
Q9UBB6	Neurochondrin OS=Homo sapiens GN=NCDN PE=1 SV=1	40.4664	27	92	27	41.8381	28	99	28	42.7983	27	95	27	+	+
Q9H1E3	Nuclear ubiquitous casein and cyclin-dependent kinase substrate 1 OS=Homo sapiens GN=NUCKS1 PE=1 SV=1	33.7449	7	13	7	35.8025	8	20	8	42.7983	10	16	10	+	+
O43617	Trafficking protein particle complex subunit 3 OS=Homo sapiens GN=TRAPPC3 PE=1 SV=1	38.3333	7	13	7	42.7778	8	13	8	42.7778	8	13	8	+	+
P45974	Ubiquitin carboxyl-terminal hydrolase 5 OS=Homo sapiens GN=USP5 PE=1 SV=2	40.5594	29	108	29	43.2401	32	115	32	42.7739	31	103	31	+	+
P57105	Synaptojanin-2-binding protein OS=Homo sapiens GN=SYNJ2BP PE=1 SV=2	42.7586	6	19	6	42.7586	6	16	6	42.7586	6	17	6	+
Q9BSJ8	Extended synaptotagmin-1 OS=Homo sapiens GN=ESYT1 PE=1 SV=1	42.4819	34	66	34	31.5217	27	59	27	42.7536	35	63	35	+	+
P36507	Dual specificity mitogen-activated protein kinase kinase 2 OS=Homo sapiens GN=MAP2K2 PE=1 SV=1	41	19	56	14	40.5	19	57	14	42.75	20	54	15	+	+
Q7Z6G3	N-terminal EF-hand calcium-binding protein 2 OS=Homo sapiens GN=NECAB2 PE=1 SV=1	44.8186	14	29	14	51.8135	15	29	15	42.7461	13	30	13	+	+
Q9UN86	Ras GTPase-activating protein-binding protein 2 OS=Homo sapiens GN=G3BP2 PE=1 SV=2	38.1743	14	30	14	46.2656	15	30	15	42.7386	13	25	13	+	+
P23677	Inositol-trisphosphate 3-kinase A OS=Homo sapiens GN=ITPKA PE=1 SV=1	49.6746	17	23	16	47.0716	17	22	16	42.7332	14	17	13	+	+
Q9P121	Neurotrimin OS=Homo sapiens GN=NTM PE=1 SV=1	41.8605	13	52	9	42.7326	14	51	10	42.7326	14	54	10	+	+
P11233	Ras-related protein Ral-A OS=Homo sapiens GN=RALA PE=1 SV=1	39.3204	8	18	4	42.7184	9	22	5	42.7184	9	24	5	+
P54578	Ubiquitin carboxyl-terminal hydrolase 14 OS=Homo sapiens GN=USP14 PE=1 SV=3	48.3806	21	60	21	43.7247	21	55	21	42.7126	21	54	21	+	+
Q9H7Z7	Prostaglandin E synthase 2 OS=Homo sapiens GN=PTGES2 PE=1 SV=1	36.6048	11	23	11	40.053	13	23	13	42.7056	12	22	12	+	+
P08195	4F2 cell-surface antigen heavy chain OS=Homo sapiens GN=SLC3A2 PE=1 SV=3	44.127	28	83	28	45.3968	29	89	29	42.6984	29	90	29	+	+
Q8TDC3	Serine/threonine-protein kinase BRSK1 OS=Homo sapiens GN=BRSK1 PE=1 SV=2	48.072	27	46	22	42.4164	22	46	18	42.6735	25	52	21	+	+
Q9Y490	Talin-1 OS=Homo sapiens GN=TLN1 PE=1 SV=3	47.4616	84	136	74	44.9036	81	131	72	42.6604	78	136	69	+	+
O95295	SNARE-associated protein Snapin OS=Homo sapiens GN=SNAPIN PE=1 SV=1	37.5	4	7	4	31.6177	4	7	4	42.6471	5	7	5	+	+
Q6EEV4	DNA-directed RNA polymerase II subunit GRINL1A, isoforms 4/5 OS=Homo sapiens GN=POLR2M PE=2 SV=1	42.5676	4	8	4	47.2973	4	10	4	42.5676	4	11	4
Q9NWU2	Glucose-induced degradation protein 8 homolog OS=Homo sapiens GN=GID8 PE=1 SV=1	36.4035	7	11	7	36.4035	7	14	7	42.5439	7	12	7	+	+
P12956	X-ray repair cross-complementing protein 6 OS=Homo sapiens GN=XRCC6 PE=1 SV=2	43.514	26	43	26	41.3793	25	51	25	42.5287	23	55	23	+	+
Q96BS2	Calcineurin B homologous protein 3 OS=Homo sapiens GN=TESC PE=1 SV=3	41.1215	8	16	8	47.1963	9	15	9	42.5234	8	15	8	+	+
O14617	AP-3 complex subunit delta-1 OS=Homo sapiens GN=AP3D1 PE=1 SV=1	48.8291	44	94	44	51.431	43	89	43	42.4978	40	82	40	+	+
Q92572	AP-3 complex subunit sigma-1 OS=Homo sapiens GN=AP3S1 PE=1 SV=1	34.715	7	10	7	41.9689	7	10	7	42.4871	8	11	8	+	+
O96011	Peroxisomal membrane protein 11B OS=Homo sapiens GN=PEX11B PE=1 SV=1	34.749	8	9	8	49.0348	10	16	10	42.471	11	16	11	+	+
P41208	Centrin-2 OS=Homo sapiens GN=CETN2 PE=1 SV=1	43.0233	7	14	7	48.2558	8	15	8	42.4419	7	12	7	+
Q13617	Cullin-2 OS=Homo sapiens GN=CUL2 PE=1 SV=2	43.4899	29	48	29	33.1544	23	37	22	42.4161	29	46	29	+	+
Q16204	Coiled-coil domain-containing protein 6 OS=Homo sapiens GN=CCDC6 PE=1 SV=2	40.5063	19	49	19	40.5063	19	47	19	42.4051	20	47	20	+	+
P36578	60S ribosomal protein L4 OS=Homo sapiens GN=RPL4 PE=1 SV=5	44.2623	20	45	20	42.1546	18	37	18	42.3888	19	41	19	+	+
P23763	Vesicle-associated membrane protein 1 OS=Homo sapiens GN=VAMP1 PE=1 SV=1	42.3729	6	24	4	42.3729	6	25	4	42.3729	6	21	4	+	+
O00154	Cytosolic acyl coenzyme A thioester hydrolase OS=Homo sapiens GN=ACOT7 PE=1 SV=3	34.7368	12	59	12	46.0526	16	63	16	42.3684	16	56	16	+	+
Q8TBC4	NEDD8-activating enzyme E1 catalytic subunit OS=Homo sapiens GN=UBA3 PE=1 SV=2	43.4125	14	21	14	49.46	16	26	16	42.3326	13	20	13	+	+
Q96QR8	Transcriptional activator protein Pur-beta OS=Homo sapiens GN=PURB PE=1 SV=3	50	9	14	8	18.5897	6	9	6	42.3077	8	17	8	+	+
Q8N568	Serine/threonine-protein kinase DCLK2 OS=Homo sapiens GN=DCLK2 PE=2 SV=4	40.7311	25	45	24	42.6893	24	51	23	42.2976	24	40	23	+	+
Q15417	Calponin-3 OS=Homo sapiens GN=CNN3 PE=1 SV=1	38.9058	9	15	9	37.9939	9	14	9	42.2492	10	16	10	+	+
P20290	Transcription factor BTF3 OS=Homo sapiens GN=BTF3 PE=1 SV=1	43.6893	6	9	6	40.2913	6	7	6	42.233	7	11	7	+	+
Q7Z434	Mitochondrial antiviral-signaling protein OS=Homo sapiens GN=MAVS PE=1 SV=2	33.8889	9	12	9	44.8148	10	15	10	42.2222	9	14	9	+	+
Q6IQ19	Centriole, cilia and spindle-associated protein OS=Homo sapiens GN=CCSAP PE=1 SV=2	42.2222	7	12	7	38.8889	5	11	5	42.2222	6	11	6	+	+
Q14155	Rho guanine nucleotide exchange factor 7 OS=Homo sapiens GN=ARHGEF7 PE=1 SV=2	41.7186	27	42	23	38.6052	24	44	19	42.2167	27	43	23	+	+
Q02156	Protein kinase C epsilon type OS=Homo sapiens GN=PRKCE PE=1 SV=1	41.384	29	68	27	43.1479	31	61	29	42.1981	29	64	27	+	+
P63000	Ras-related C3 botulinum toxin substrate 1 OS=Homo sapiens GN=RAC1 PE=1 SV=1	46.3542	9	50	3	46.3542	9	42	3	42.1875	8	44	3	+	+
P13667	Protein disulfide-isomerase A4 OS=Homo sapiens GN=PDIA4 PE=1 SV=2	38.4496	22	37	22	41.8605	27	37	27	42.1705	26	36	26	+	+
Q96CT7	Coiled-coil domain-containing protein 124 OS=Homo sapiens GN=CCDC124 PE=1 SV=1	56.0538	12	21	12	49.3274	10	15	10	42.1525	10	17	10	+	+
P21397	Amine oxidase [flavin-containing] A OS=Homo sapiens GN=MAOA PE=1 SV=1	42.8843	20	59	17	44.2125	21	61	18	42.1252	20	51	16	+	+
O75363	Breast carcinoma-amplified sequence 1 OS=Homo sapiens GN=BCAS1 PE=1 SV=2	42.1233	23	95	23	46.4041	23	89	23	42.1233	22	87	22	+	+
Q15276	Rab GTPase-binding effector protein 1 OS=Homo sapiens GN=RABEP1 PE=1 SV=2	44.4316	34	58	34	45.0116	34	60	34	42.1114	33	56	33	+	+
Q9P1U1	Actin-related protein 3B OS=Homo sapiens GN=ACTR3B PE=1 SV=1	49.2823	17	39	14	49.2823	17	41	14	42.1053	15	40	12	+
Q6ZV89	SH2 domain-containing protein 5 OS=Homo sapiens GN=SH2D5 PE=1 SV=2	39.2435	11	16	11	36.4066	10	17	10	42.0804	12	16	12	+	+
P61081	NEDD8-conjugating enzyme Ubc12 OS=Homo sapiens GN=UBE2M PE=1 SV=1	45.3552	9	19	9	42.0765	8	18	8	42.0765	9	18	9	+	+
P01877	Ig alpha-2 chain C region OS=Homo sapiens GN=IGHA2 PE=1 SV=3	43.5294	10	20	2	34.7059	9	25	1	42.0588	10	25	2		+
Q7Z3D6	UPF0317 protein C14orf159, mitochondrial OS=Homo sapiens GN=C14orf159 PE=2 SV=2	45.7792	23	68	23	43.3442	21	59	21	42.0455	20	53	20	+	+
P56385	ATP synthase subunit e, mitochondrial OS=Homo sapiens GN=ATP5I PE=1 SV=2	66.6667	5	19	5	66.6667	5	23	5	42.029	3	14	3	+	+
Q6BCY4	NADH-cytochrome b5 reductase 2 OS=Homo sapiens GN=CYB5R2 PE=1 SV=1	42.3913	11	13	11	45.2899	13	16	13	42.029	11	18	11	+	+
P30533	Alpha-2-macroglobulin receptor-associated protein OS=Homo sapiens GN=LRPAP1 PE=1 SV=1	43.9776	16	25	16	47.0588	18	24	18	42.0168	15	19	15	+	+
Q9NS86	LanC-like protein 2 OS=Homo sapiens GN=LANCL2 PE=1 SV=1	32.2222	15	37	15	44.6667	15	37	15	42	19	38	19	+	+
Q96EY8	Cob(I)yrinic acid a,c-diamide adenosyltransferase, mitochondrial OS=Homo sapiens GN=MMAB PE=1 SV=1	42	9	16	9	38.4	8	18	8	42	9	15	9	+	+
Q13200	26S proteasome non-ATPase regulatory subunit 2 OS=Homo sapiens GN=PSMD2 PE=1 SV=3	44.7137	36	81	35	45.2643	36	81	35	41.9603	32	75	31	+	+
O60716	Catenin delta-1 OS=Homo sapiens GN=CTNND1 PE=1 SV=1	45.4545	32	73	32	42.6653	30	64	30	41.9421	29	62	29	+	+
P35052	Glypican-1 OS=Homo sapiens GN=GPC1 PE=1 SV=2	41.2186	16	28	16	35.4839	16	29	16	41.9355	16	30	16	+	+
O75439	Mitochondrial-processing peptidase subunit beta OS=Homo sapiens GN=PMPCB PE=1 SV=2	41.9223	16	30	16	42.1268	17	23	17	41.9223	16	33	15	+	+
O43583	Density-regulated protein OS=Homo sapiens GN=DENR PE=1 SV=2	36.8687	6	13	6	41.9192	8	16	8	41.9192	8	17	8	+	+
P04083	Annexin A1 OS=Homo sapiens GN=ANXA1 PE=1 SV=2	33.526	9	17	9	46.8208	14	21	14	41.9075	12	17	12	+	+
Q96B49	Mitochondrial import receptor subunit TOM6 homolog OS=Homo sapiens GN=TOMM6 PE=1 SV=1	18.9189	1	1	1	18.9189	1	1	1	41.8919	2	2	2		+
Q9UJD0	Regulating synaptic membrane exocytosis protein 3 OS=Homo sapiens GN=RIMS3 PE=1 SV=1	48.3766	10	14	9	48.3766	9	18	7	41.8831	8	13	7	+	+
Q9UMY4	Sorting nexin-12 OS=Homo sapiens GN=SNX12 PE=1 SV=3	65.1163	11	26	9	41.8605	9	21	7	41.8605	9	21	7	+	+
Q9GZV4	Eukaryotic translation initiation factor 5A-2 OS=Homo sapiens GN=EIF5A2 PE=1 SV=3	41.1765	9	38	3	41.8301	10	40	3	41.8301	10	39	3	+	+
P63096	Guanine nucleotide-binding protein G(i) subunit alpha-1 OS=Homo sapiens GN=GNAI1 PE=1 SV=2	41.8079	16	84	8	41.8079	16	84	8	41.8079	16	75	8	+	+
P42330	Aldo-keto reductase family 1 member C3 OS=Homo sapiens GN=AKR1C3 PE=1 SV=4	43.9629	12	22	8	42.1053	11	24	8	41.7957	11	22	7	+	+
Q01995	Transgelin OS=Homo sapiens GN=TAGLN PE=1 SV=4	37.8109	7	10	6	35.8209	7	11	6	41.791	8	12	7	+	+
Q9UL25	Ras-related protein Rab-21 OS=Homo sapiens GN=RAB21 PE=1 SV=3	46.6667	10	16	10	32.4444	7	15	7	41.7778	9	15	9	+	+
Q8N5N7	39S ribosomal protein L50, mitochondrial OS=Homo sapiens GN=MRPL50 PE=1 SV=2	47.4684	5	7	5	48.1013	5	6	5	41.7722	5	7	5		+
Q9H479	Fructosamine-3-kinase OS=Homo sapiens GN=FN3K PE=1 SV=1	42.3948	13	35	13	37.5404	11	33	11	41.7476	13	31	13	+	+
Q9BTV5	Fibronectin type III and SPRY domain-containing protein 1 OS=Homo sapiens GN=FSD1 PE=1 SV=1	46.5726	19	42	19	46.1694	18	42	18	41.7339	19	42	19	+	+
Q12756	Kinesin-like protein KIF1A OS=Homo sapiens GN=KIF1A PE=1 SV=2	43.5503	52	87	39	35.7396	49	97	37	41.716	50	92	39	+	+
O95167	NADH dehydrogenase [ubiquinone] 1 alpha subcomplex subunit 3 OS=Homo sapiens GN=NDUFA3 PE=1 SV=1	41.6667	3	16	3	50	4	17	4	41.6667	3	13	3	+	+
Q9UMS4	Pre-mRNA-processing factor 19 OS=Homo sapiens GN=PRPF19 PE=1 SV=1	40.6746	10	28	10	48.0159	12	23	12	41.6667	12	20	12	+	+
P23381	Tryptophan--tRNA ligase, cytoplasmic OS=Homo sapiens GN=WARS PE=1 SV=2	44.7983	20	33	20	38.0042	17	27	17	41.6136	16	25	16	+	+
Q99757	Thioredoxin, mitochondrial OS=Homo sapiens GN=TXN2 PE=1 SV=2	41.5663	5	11	5	26.506	5	9	5	41.5663	6	13	6	+	+
Q8NHG7	Small VCP/p97-interacting protein OS=Homo sapiens GN=SVIP PE=2 SV=1	48.0519	4	13	4	41.5584	3	11	3	41.5584	3	10	3	+	+
O75569	Interferon-inducible double stranded RNA-dependent protein kinase activator A OS=Homo sapiens GN=PRKRA PE=1 SV=1	41.5335	14	35	14	41.5335	14	30	14	41.5335	14	27	14	+	+
P08754	Guanine nucleotide-binding protein G(k) subunit alpha OS=Homo sapiens GN=GNAI3 PE=1 SV=3	43.2203	13	53	6	43.7853	14	53	7	41.5254	14	53	7	+	+
Q13522	Protein phosphatase 1 regulatory subunit 1A OS=Homo sapiens GN=PPP1R1A PE=1 SV=2	46.7836	6	8	6	28.655	4	7	4	41.5205	5	6	5		+
Q969E4	Transcription elongation factor A protein-like 3 OS=Homo sapiens GN=TCEAL3 PE=1 SV=1	41.5	7	25	1	41.5	7	23	1	41.5	7	25	1	+	+
P36873	Serine/threonine-protein phosphatase PP1-gamma catalytic subunit OS=Homo sapiens GN=PPP1CC PE=1 SV=1	41.4861	14	37	1	41.4861	14	35	1	41.4861	14	36	1	+	+
Q8NFW8	N-acylneuraminate cytidylyltransferase OS=Homo sapiens GN=CMAS PE=1 SV=2	41.2442	16	23	16	41.4746	16	26	16	41.4746	16	25	16	+	+
Q9NTK5	Obg-like ATPase 1 OS=Homo sapiens GN=OLA1 PE=1 SV=2	54.2929	17	38	17	56.3131	18	38	18	41.4141	14	31	14	+	+
P22234	Multifunctional protein ADE2 OS=Homo sapiens GN=PAICS PE=1 SV=3	44.2353	16	29	16	46.3529	20	37	20	41.4118	19	34	19	+	+
Q02978	Mitochondrial 2-oxoglutarate/malate carrier protein OS=Homo sapiens GN=SLC25A11 PE=1 SV=3	50.3185	15	40	15	55.414	17	49	17	41.4013	13	40	13	+	+
P35573	Glycogen debranching enzyme OS=Homo sapiens GN=AGL PE=1 SV=3	38.9034	48	77	48	37.5979	49	83	49	41.3838	54	90	54	+	+
P50570	Dynamin-2 OS=Homo sapiens GN=DNM2 PE=1 SV=2	39.8851	37	105	18	39.0805	37	109	20	41.3793	36	113	18	+	+
Q96AG4	Leucine-rich repeat-containing protein 59 OS=Homo sapiens GN=LRRC59 PE=1 SV=1	38.4365	10	20	10	42.0195	10	15	10	41.3681	11	21	11	+	+
O75688	Protein phosphatase 1B OS=Homo sapiens GN=PPM1B PE=1 SV=1	33.4029	13	31	11	40.2923	16	39	13	41.3361	17	34	14	+	+
Q9H246	Uncharacterized protein C1orf21 OS=Homo sapiens GN=C1orf21 PE=1 SV=1	21.4876	2	4	2	41.3223	4	5	4	41.3223	4	6	4	+
P43243	Matrin-3 OS=Homo sapiens GN=MATR3 PE=1 SV=2	38.843	29	88	29	39.5514	31	81	31	41.3223	29	87	29	+	+
P82930	28S ribosomal protein S34, mitochondrial OS=Homo sapiens GN=MRPS34 PE=1 SV=2	32.5688	8	17	8	44.9541	9	18	9	41.2844	9	19	9	+	+
O60927	Protein phosphatase 1 regulatory subunit 11 OS=Homo sapiens GN=PPP1R11 PE=1 SV=1	41.2698	5	24	5	41.2698	5	21	5	41.2698	5	21	5	+	+
Q01518	Adenylyl cyclase-associated protein 1 OS=Homo sapiens GN=CAP1 PE=1 SV=5	40.6316	19	63	18	42.7368	22	55	21	41.2632	19	52	18	+	+
P50895	Basal cell adhesion molecule OS=Homo sapiens GN=BCAM PE=1 SV=2	38.6943	17	30	17	31.5287	16	32	16	41.242	19	29	19	+	+
P61626	Lysozyme C OS=Homo sapiens GN=LYZ PE=1 SV=1	24.3243	4	4	4	45.946	6	6	6	41.2162	5	5	5	+	+
Q9Y6X4	Protein FAM169A OS=Homo sapiens GN=FAM169A PE=1 SV=2	36.7164	18	42	18	43.7313	18	34	18	41.194	20	37	20	+	+
P61960	Ubiquitin-fold modifier 1 OS=Homo sapiens GN=UFM1 PE=1 SV=1	32.9412	1	2	1	42.3529	2	3	2	41.1765	3	4	3	+	+
Q9Y4L1	Hypoxia up-regulated protein 1 OS=Homo sapiens GN=HYOU1 PE=1 SV=1	42.7427	35	67	35	45.4455	35	64	35	41.1411	31	60	31	+	+
P40855	Peroxisomal biogenesis factor 19 OS=Homo sapiens GN=PEX19 PE=1 SV=1	44.4816	11	21	11	44.1472	10	22	10	41.1371	10	17	10	+
Q9HD26	Golgi-associated PDZ and coiled-coil motif-containing protein OS=Homo sapiens GN=GOPC PE=1 SV=1	38.3117	13	18	13	39.3939	15	22	15	41.1255	17	23	17	+	+
Q92882	Osteoclast-stimulating factor 1 OS=Homo sapiens GN=OSTF1 PE=1 SV=2	24.7664	4	11	4	32.243	5	8	5	41.1215	6	11	6	+	+
Q9HAP6	Protein lin-7 homolog B OS=Homo sapiens GN=LIN7B PE=1 SV=1	41.0628	7	12	5	31.8841	6	12	4	41.0628	7	15	5	+	+
Q8TB36	Ganglioside-induced differentiation-associated protein 1 OS=Homo sapiens GN=GDAP1 PE=1 SV=3	41.0615	13	47	13	43.2961	14	44	14	41.0615	13	38	13	+	+
P25686	DnaJ homolog subfamily B member 2 OS=Homo sapiens GN=DNAJB2 PE=1 SV=3	36.1111	12	28	11	38.8889	13	27	12	41.0494	13	26	12	+	+
Q9BSH5	Haloacid dehalogenase-like hydrolase domain-containing protein 3 OS=Homo sapiens GN=HDHD3 PE=1 SV=1	49.4024	11	23	11	41.8327	10	25	10	41.0359	9	22	9	+	+
Q7Z460	CLIP-associating protein 1 OS=Homo sapiens GN=CLASP1 PE=1 SV=1	42.7178	53	73	48	37.3212	49	80	44	41.0273	52	71	47	+	+
P62750	60S ribosomal protein L23a OS=Homo sapiens GN=RPL23A PE=1 SV=1	33.9744	7	18	7	33.9744	7	15	7	41.0256	8	19	8	+	+
P30040	Endoplasmic reticulum resident protein 29 OS=Homo sapiens GN=ERP29 PE=1 SV=4	42.9119	10	23	10	37.1647	9	28	9	40.9962	10	26	10	+	+
Q9BYB0	SH3 and multiple ankyrin repeat domains protein 3 OS=Homo sapiens GN=SHANK3 PE=1 SV=2	41.7002	48	95	48	43.0787	51	89	51	40.9535	50	92	50	+
P10599	Thioredoxin OS=Homo sapiens GN=TXN PE=1 SV=3	40.9524	4	19	4	40.9524	4	19	4	40.9524	4	22	4	+	+
Q86Y82	Syntaxin-12 OS=Homo sapiens GN=STX12 PE=1 SV=1	43.1159	10	30	9	43.1159	10	24	9	40.942	9	23	9	+	+
P18077	60S ribosomal protein L35a OS=Homo sapiens GN=RPL35A PE=1 SV=2	30	5	6	5	23.6364	4	5	4	40.9091	6	9	6	+	+
Q9NZL4	Hsp70-binding protein 1 OS=Homo sapiens GN=HSPBP1 PE=1 SV=1	30.3867	8	16	8	40.884	11	21	11	40.884	11	19	11	+	+
Q9NRW1	Ras-related protein Rab-6B OS=Homo sapiens GN=RAB6B PE=1 SV=1	46.6346	12	40	6	46.6346	11	37	5	40.8654	10	32	4	+	+
Q9UQ80	Proliferation-associated protein 2G4 OS=Homo sapiens GN=PA2G4 PE=1 SV=3	44.6701	17	30	17	42.6396	16	27	16	40.8629	13	24	13	+	+
Q14103	Heterogeneous nuclear ribonucleoprotein D0 OS=Homo sapiens GN=HNRNPD PE=1 SV=1	40.8451	15	45	13	37.4648	14	40	12	40.8451	15	54	13	+	+
P49840	Glycogen synthase kinase-3 alpha OS=Homo sapiens GN=GSK3A PE=1 SV=2	42.029	16	41	9	48.6542	17	39	10	40.7867	16	43	9	+	+
Q13618	Cullin-3 OS=Homo sapiens GN=CUL3 PE=1 SV=2	41.7969	29	44	28	42.7083	27	41	26	40.7552	28	46	27	+	+
Q13098	COP9 signalosome complex subunit 1 OS=Homo sapiens GN=GPS1 PE=1 SV=4	39.7149	19	49	19	39.1039	18	41	18	40.7332	19	33	19	+	+
Q8NFZ8	Cell adhesion molecule 4 OS=Homo sapiens GN=CADM4 PE=1 SV=1	40.4639	11	55	11	40.7216	13	56	13	40.7216	13	61	13	+	+
Q9C0C9	Ubiquitin-conjugating enzyme E2 O OS=Homo sapiens GN=UBE2O PE=1 SV=3	38.8545	35	77	35	38.6223	35	76	35	40.7121	37	84	37	+	+
Q5HYI7	Metaxin-3 OS=Homo sapiens GN=MTX3 PE=1 SV=2	30.1282	8	12	8	30.7692	9	10	8	40.7051	11	13	11	+	+
O00408	cGMP-dependent 3',5'-cyclic phosphodiesterase OS=Homo sapiens GN=PDE2A PE=1 SV=1	37.5133	28	59	28	37.6195	30	70	30	40.7014	30	70	30	+	+
P49458	Signal recognition particle 9 kDa protein OS=Homo sapiens GN=SRP9 PE=1 SV=2	40.6977	4	7	4	40.6977	4	6	4	40.6977	4	9	4	+	+
Q8N7J2	APC membrane recruitment protein 2 OS=Homo sapiens GN=FAM123A PE=1 SV=3	39.7914	21	40	21	32.3398	15	28	15	40.6855	21	39	21	+	+
Q8IXS6	Paralemmin-2 OS=Homo sapiens GN=PALM2 PE=1 SV=3	39.8417	14	28	14	44.0633	17	31	15	40.6332	15	30	14	+	+
Q9UQ03	Coronin-2B OS=Homo sapiens GN=CORO2B PE=2 SV=4	35.625	16	38	16	48.3333	20	48	20	40.625	15	39	15	+	+
P51178	1-phosphatidylinositol 4,5-bisphosphate phosphodiesterase delta-1 OS=Homo sapiens GN=PLCD1 PE=1 SV=2	40.873	20	47	20	43.7831	22	48	22	40.6085	21	46	21	+	+
P62424	60S ribosomal protein L7a OS=Homo sapiens GN=RPL7A PE=1 SV=2	40.9774	13	21	13	40.9774	12	18	12	40.6015	11	17	11	+	+
Q7Z406	Myosin-14 OS=Homo sapiens GN=MYH14 PE=1 SV=2	41.1529	69	124	57	36.8922	62	116	52	40.6015	66	120	54	+	+
P61006	Ras-related protein Rab-8A OS=Homo sapiens GN=RAB8A PE=1 SV=1	40.5797	11	34	3	46.3768	13	35	6	40.5797	10	32	3	+	+
Q02153	Guanylate cyclase soluble subunit beta-1 OS=Homo sapiens GN=GUCY1B3 PE=1 SV=1	43.6187	22	43	22	47.6575	24	39	24	40.5493	20	42	20	+	+
P04181	Ornithine aminotransferase, mitochondrial OS=Homo sapiens GN=OAT PE=1 SV=1	44.1913	16	39	16	40.5467	15	36	15	40.5467	15	39	15	+	+
Q8NBN7	Retinol dehydrogenase 13 OS=Homo sapiens GN=RDH13 PE=1 SV=2	21.4502	6	8	6	38.9728	11	14	11	40.4834	10	14	10	+	+
Q71UM5	40S ribosomal protein S27-like OS=Homo sapiens GN=RPS27L PE=1 SV=3	30.9524	4	6	3	40.4762	5	6	3	40.4762	4	4	2	+	+
O75146	Huntingtin-interacting protein 1-related protein OS=Homo sapiens GN=HIP1R PE=1 SV=2	39.1386	38	72	35	39.8876	41	66	39	40.4494	39	65	38	+	+
Q92796	Disks large homolog 3 OS=Homo sapiens GN=DLG3 PE=1 SV=2	39.0453	30	66	29	37.8213	27	54	26	40.3917	27	55	26	+	+
Q13367	AP-3 complex subunit beta-2 OS=Homo sapiens GN=AP3B2 PE=1 SV=2	41.6821	40	85	34	39.0018	38	87	33	40.3882	40	84	34	+	+
Q9UI08	Ena/VASP-like protein OS=Homo sapiens GN=EVL PE=1 SV=2	39.1827	14	29	14	46.875	18	32	17	40.3846	15	37	14	+	+
O75410	Transforming acidic coiled-coil-containing protein 1 OS=Homo sapiens GN=TACC1 PE=1 SV=2	36.3975	20	28	18	32.5466	19	25	17	40.3727	23	31	20	+	+
P61160	Actin-related protein 2 OS=Homo sapiens GN=ACTR2 PE=1 SV=1	40.1015	15	47	15	34.264	13	47	13	40.3553	14	47	14	+	+
Q16531	DNA damage-binding protein 1 OS=Homo sapiens GN=DDB1 PE=1 SV=1	38.3333	37	77	37	37.9825	38	78	38	40.3509	40	76	40	+	+
P01024	Complement C3 OS=Homo sapiens GN=C3 PE=1 SV=2	43.2953	63	132	63	44.3175	61	121	61	40.3488	57	108	57	+	+
P48506	Glutamate--cysteine ligase catalytic subunit OS=Homo sapiens GN=GCLC PE=1 SV=2	47.5667	22	45	21	41.1303	21	50	20	40.3454	21	39	20	+	+
Q15056	Eukaryotic translation initiation factor 4H OS=Homo sapiens GN=EIF4H PE=1 SV=5	36.6936	9	36	9	39.1129	9	38	9	40.3226	9	38	9	+	+
Q15102	Platelet-activating factor acetylhydrolase IB subunit gamma OS=Homo sapiens GN=PAFAH1B3 PE=1 SV=1	46.7533	9	29	9	43.29	8	20	8	40.2597	7	20	7	+	+
Q96A26	Protein FAM162A OS=Homo sapiens GN=FAM162A PE=1 SV=2	40.2597	9	32	9	40.2597	9	34	9	40.2597	9	32	9	+	+
P11940	Polyadenylate-binding protein 1 OS=Homo sapiens GN=PABPC1 PE=1 SV=2	34.434	19	39	5	39.3082	22	51	5	40.2516	23	48	5	+	+
O00519	Fatty-acid amide hydrolase 1 OS=Homo sapiens GN=FAAH PE=1 SV=2	34.8877	14	19	14	34.8877	14	21	14	40.2418	16	22	16	+	+
P04271	Protein S100-B OS=Homo sapiens GN=S100B PE=1 SV=2	40.2174	3	85	3	40.2174	3	96	3	40.2174	3	94	3	+	+
Q16543	Hsp90 co-chaperone Cdc37 OS=Homo sapiens GN=CDC37 PE=1 SV=1	40.2116	17	38	17	37.8307	17	36	17	40.2116	17	42	17	+	+
Q9NUJ1	Abhydrolase domain-containing protein 10, mitochondrial OS=Homo sapiens GN=ABHD10 PE=1 SV=1	43.1373	12	35	12	45.4248	12	36	12	40.1961	11	31	11	+	+
Q9UJC5	SH3 domain-binding glutamic acid-rich-like protein 2 OS=Homo sapiens GN=SH3BGRL2 PE=1 SV=2	40.1869	3	16	3	40.1869	3	14	3	40.1869	3	14	3	+	+
O95881	Thioredoxin domain-containing protein 12 OS=Homo sapiens GN=TXNDC12 PE=1 SV=1	27.3256	4	8	4	36.0465	5	9	5	40.1163	6	13	6	+	+
Q9HB21	Pleckstrin homology domain-containing family A member 1 OS=Homo sapiens GN=PLEKHA1 PE=1 SV=2	43.8119	14	21	14	42.3267	14	18	14	40.099	13	19	13	+	+
P23588	Eukaryotic translation initiation factor 4B OS=Homo sapiens GN=EIF4B PE=1 SV=2	40.4255	22	46	22	40.7529	25	51	25	40.0982	22	54	22	+	+
Q13907	Isopentenyl-diphosphate Delta-isomerase 1 OS=Homo sapiens GN=IDI1 PE=1 SV=2	44.4934	6	9	6	43.1718	7	11	7	40.0881	6	13	6	+	+
O43615	Mitochondrial import inner membrane translocase subunit TIM44 OS=Homo sapiens GN=TIMM44 PE=1 SV=2	42.2566	18	29	18	36.9469	16	21	16	40.0442	17	28	17	+	+
Q86WU2	Probable D-lactate dehydrogenase, mitochondrial OS=Homo sapiens GN=LDHD PE=1 SV=1	47.929	14	21	14	29.9803	10	15	10	40.0395	13	19	13	+	+
Q5JRX3	Presequence protease, mitochondrial OS=Homo sapiens GN=PITRM1 PE=1 SV=2	41.08	33	66	33	37.8978	30	52	30	40.0193	33	54	33	+	+
Q9H061	Transmembrane protein 126A OS=Homo sapiens GN=TMEM126A PE=1 SV=1	36.4103	7	10	7	41.0256	8	16	8	40	8	9	8	+	+
Q9Y333	U6 snRNA-associated Sm-like protein LSm2 OS=Homo sapiens GN=LSM2 PE=1 SV=1	40	2	3	2	40	3	4	3	40	2	3	2	+	+
P08708	40S ribosomal protein S17 OS=Homo sapiens GN=RPS17 PE=1 SV=2	40	5	10	5	40	6	15	6	40	5	14	5	+	+
Q13151	Heterogeneous nuclear ribonucleoprotein A0 OS=Homo sapiens GN=HNRNPA0 PE=1 SV=1	38.6885	7	21	6	38.6885	7	26	6	40	8	21	7	+	+
O00401	Neural Wiskott-Aldrich syndrome protein OS=Homo sapiens GN=WASL PE=1 SV=2	38.6139	14	35	14	29.703	13	40	13	40	15	39	15	+	+
Q9BX67	Junctional adhesion molecule C OS=Homo sapiens GN=JAM3 PE=1 SV=1	28.3871	7	14	7	24.8387	7	12	7	40	9	15	9	+	+
Q9BST9	Rhotekin OS=Homo sapiens GN=RTKN PE=1 SV=2	38.7211	15	20	15	37.4778	14	21	14	39.9645	15	29	15	+	+
Q8N2K0	Monoacylglycerol lipase ABHD12 OS=Homo sapiens GN=ABHD12 PE=2 SV=2	32.4121	10	16	10	21.8593	7	12	7	39.9498	12	15	12	+	+
Q5TC12	ATP synthase mitochondrial F1 complex assembly factor 1 OS=Homo sapiens GN=ATPAF1 PE=1 SV=1	36.8902	10	18	10	33.5366	9	16	9	39.939	12	20	12	+	+
Q15691	Microtubule-associated protein RP/EB family member 1 OS=Homo sapiens GN=MAPRE1 PE=1 SV=3	39.9254	12	32	11	39.9254	12	29	11	39.9254	12	28	11	+	+
Q92841	Probable ATP-dependent RNA helicase DDX17 OS=Homo sapiens GN=DDX17 PE=1 SV=2	42.3868	27	48	20	41.1523	27	49	20	39.9177	25	41	18	+	+
Q13564	NEDD8-activating enzyme E1 regulatory subunit OS=Homo sapiens GN=NAE1 PE=1 SV=1	43.633	16	32	16	41.7603	16	21	16	39.8876	15	30	15	+	+
P12081	Histidine--tRNA ligase, cytoplasmic OS=Homo sapiens GN=HARS PE=1 SV=2	41.4538	19	33	13	43.0255	19	29	14	39.8821	19	28	14	+	+
P49069	Calcium signal-modulating cyclophilin ligand OS=Homo sapiens GN=CAMLG PE=1 SV=1	39.8649	7	15	7	32.4324	6	13	6	39.8649	7	15	7	+	+
P62316	Small nuclear ribonucleoprotein Sm D2 OS=Homo sapiens GN=SNRPD2 PE=1 SV=1	55.9322	7	9	7	55.9322	7	10	7	39.8305	5	7	5	+	+
Q9GZM7	Tubulointerstitial nephritis antigen-like OS=Homo sapiens GN=TINAGL1 PE=1 SV=1	39.8287	12	29	12	46.2527	13	29	13	39.8287	13	34	13	+	+
Q8TCD5	5'(3')-deoxyribonucleotidase, cytosolic type OS=Homo sapiens GN=NT5C PE=1 SV=2	39.801	7	16	7	53.7313	9	17	9	39.801	6	13	6	+	+
P02763	Alpha-1-acid glycoprotein 1 OS=Homo sapiens GN=ORM1 PE=1 SV=1	36.8159	7	19	6	40.796	9	22	6	39.801	8	21	6	+	+
Q9BPW8	Protein NipSnap homolog 1 OS=Homo sapiens GN=NIPSNAP1 PE=1 SV=1	36.2676	10	29	9	39.4366	10	32	10	39.7887	11	34	11	+	+
Q14576	ELAV-like protein 3 OS=Homo sapiens GN=ELAVL3 PE=1 SV=3	35.6948	13	14	6	39.782	14	19	7	39.782	14	18	7	+	+
P55268	Laminin subunit beta-2 OS=Homo sapiens GN=LAMB2 PE=1 SV=2	45.8843	56	92	56	45.6062	55	98	55	39.7664	49	92	49	+	+
O95571	Protein ETHE1, mitochondrial OS=Homo sapiens GN=ETHE1 PE=1 SV=2	38.189	7	17	7	35.4331	7	17	7	39.7638	7	16	7	+	+
Q9UDY4	DnaJ homolog subfamily B member 4 OS=Homo sapiens GN=DNAJB4 PE=1 SV=1	42.73	12	22	11	39.7626	12	22	11	39.7626	11	22	10	+	+
Q96AE4	Far upstream element-binding protein 1 OS=Homo sapiens GN=FUBP1 PE=1 SV=3	43.4783	23	37	19	39.2857	21	40	17	39.7516	20	37	17	+	+
P07998	Ribonuclease pancreatic OS=Homo sapiens GN=RNASE1 PE=1 SV=4	44.8718	5	24	5	39.7436	4	21	4	39.7436	4	22	4	+	+
Q9H254	Spectrin beta chain, non-erythrocytic 4 OS=Homo sapiens GN=SPTBN4 PE=1 SV=2	46.9579	90	161	86	38.6115	73	131	70	39.7426	76	134	73	+	+
Q9BRX8	Redox-regulatory protein FAM213A OS=Homo sapiens GN=FAM213A PE=1 SV=3	44.5415	13	31	13	47.5983	13	29	13	39.738	11	33	11	+	+
Q8TAF3	WD repeat-containing protein 48 OS=Homo sapiens GN=WDR48 PE=1 SV=1	44.4609	21	43	21	37.0753	18	34	18	39.7341	20	31	20	+	+
P20337	Ras-related protein Rab-3B OS=Homo sapiens GN=RAB3B PE=1 SV=2	39.726	8	43	3	40.6393	9	50	3	39.726	8	45	3	+	+
Q96F24	Nuclear receptor-binding factor 2 OS=Homo sapiens GN=NRBF2 PE=1 SV=1	30.3136	6	10	6	36.5854	7	11	7	39.7212	8	11	8	+	+
O43716	Glutamyl-tRNA(Gln) amidotransferase subunit C, mitochondrial OS=Homo sapiens GN=GATC PE=1 SV=1	31.6177	3	3	3	39.7059	4	4	4	39.7059	4	5	4	+
P62318	Small nuclear ribonucleoprotein Sm D3 OS=Homo sapiens GN=SNRPD3 PE=1 SV=1	39.6825	3	7	3	47.6191	4	6	4	39.6825	3	8	3	+	+
Q9Y6K8	Adenylate kinase isoenzyme 5 OS=Homo sapiens GN=AK5 PE=1 SV=2	39.6797	19	43	18	34.5196	16	45	15	39.6797	19	46	18	+	+
Q8N5J2	Protein FAM63A OS=Homo sapiens GN=FAM63A PE=1 SV=2	33.4755	9	17	9	25.1599	8	14	8	39.6589	10	14	10	+	+
Q9NXR1	Nuclear distribution protein nudE homolog 1 OS=Homo sapiens GN=NDE1 PE=1 SV=2	43.6416	12	17	10	37.8613	11	16	8	39.5954	11	16	9	+	+
Q9BW62	Katanin p60 ATPase-containing subunit A-like 1 OS=Homo sapiens GN=KATNAL1 PE=1 SV=1	31.8367	13	14	13	17.3469	8	9	8	39.5918	16	18	16	+
Q684P5	Rap1 GTPase-activating protein 2 OS=Homo sapiens GN=RAP1GAP2 PE=1 SV=2	41.7808	21	37	19	47.1233	22	33	20	39.589	19	31	17	+	+
Q96I99	Succinyl-CoA ligase [GDP-forming] subunit beta, mitochondrial OS=Homo sapiens GN=SUCLG2 PE=1 SV=2	35.8796	12	16	12	36.3426	13	17	13	39.5833	14	18	14	+	+
P46736	Lys-63-specific deubiquitinase BRCC36 OS=Homo sapiens GN=BRCC3 PE=1 SV=2	34.1772	8	11	8	27.2152	6	8	6	39.557	9	11	9	+	+
Q8NB37	Parkinson disease 7 domain-containing protein 1 OS=Homo sapiens GN=PDDC1 PE=1 SV=1	39.5455	5	14	5	42.2727	6	14	6	39.5455	5	11	5	+	+
Q14738	Serine/threonine-protein phosphatase 2A 56 kDa regulatory subunit delta isoform OS=Homo sapiens GN=PPP2R5D PE=1 SV=1	41.6944	25	48	20	39.2027	21	45	18	39.5349	22	42	18	+	+
O60331	Phosphatidylinositol 4-phosphate 5-kinase type-1 gamma OS=Homo sapiens GN=PIP5K1C PE=1 SV=2	50.7485	21	53	18	40.2695	18	50	16	39.521	19	45	16	+
Q9P0L2	Serine/threonine-protein kinase MARK1 OS=Homo sapiens GN=MARK1 PE=1 SV=2	34.2138	19	30	13	37.9874	21	40	15	39.4969	22	37	17	+	+
P31153	S-adenosylmethionine synthase isoform type-2 OS=Homo sapiens GN=MAT2A PE=1 SV=1	42.0253	14	22	14	41.7722	14	19	13	39.4937	14	21	14	+	+
Q9UKG1	DCC-interacting protein 13-alpha OS=Homo sapiens GN=APPL1 PE=1 SV=1	46.6855	24	49	23	40.6206	23	46	22	39.4922	21	39	21	+	+
Q9NT62	Ubiquitin-like-conjugating enzyme ATG3 OS=Homo sapiens GN=ATG3 PE=1 SV=1	45.2229	10	16	10	36.3057	9	16	9	39.4905	10	16	10	+	+
P55957	BH3-interacting domain death agonist OS=Homo sapiens GN=BID PE=1 SV=1	39.4872	5	6	5	26.1538	3	3	3	39.4872	5	7	5	+	+
O60506	Heterogeneous nuclear ribonucleoprotein Q OS=Homo sapiens GN=SYNCRIP PE=1 SV=2	38.8443	20	37	16	43.3387	20	38	16	39.4864	18	38	15	+	+
O14828	Secretory carrier-associated membrane protein 3 OS=Homo sapiens GN=SCAMP3 PE=1 SV=3	38.9049	8	26	8	39.4813	9	28	9	39.4813	9	32	9	+	+
P53041	Serine/threonine-protein phosphatase 5 OS=Homo sapiens GN=PPP5C PE=1 SV=1	47.495	21	56	21	43.0862	18	43	18	39.479	18	37	18	+	+
O14880	Microsomal glutathione S-transferase 3 OS=Homo sapiens GN=MGST3 PE=1 SV=1	41.4474	7	45	7	38.8158	5	47	5	39.4737	6	40	6	+	+
Q8N128	Protein FAM177A1 OS=Homo sapiens GN=FAM177A1 PE=1 SV=1	38.0282	7	11	7	45.0704	8	13	8	39.4366	6	10	6	+	+
Q9BXM9	FSD1-like protein OS=Homo sapiens GN=FSD1L PE=2 SV=2	39.6226	18	32	18	40.9434	17	27	17	39.434	16	34	16	+	+
P49593	Protein phosphatase 1F OS=Homo sapiens GN=PPM1F PE=1 SV=3	41.1894	15	29	15	41.8502	15	26	15	39.4273	13	27	13	+	+
Q14982	Opioid-binding protein/cell adhesion molecule OS=Homo sapiens GN=OPCML PE=1 SV=1	39.4203	14	51	10	35.942	14	55	10	39.4203	13	58	9	+	+
Q9H0E2	Toll-interacting protein OS=Homo sapiens GN=TOLLIP PE=1 SV=1	39.0511	9	30	9	37.9562	8	29	8	39.4161	9	30	9	+	+
Q6WCQ1	Myosin phosphatase Rho-interacting protein OS=Homo sapiens GN=MPRIP PE=1 SV=3	41.9512	32	48	32	39.0244	29	43	29	39.4146	30	41	30	+	+
Q92752	Tenascin-R OS=Homo sapiens GN=TNR PE=1 SV=3	38.5125	45	245	45	38.5125	44	241	44	39.3962	44	259	44	+	+
P28070	Proteasome subunit beta type-4 OS=Homo sapiens GN=PSMB4 PE=1 SV=4	39.3939	7	15	7	39.3939	7	19	7	39.3939	7	17	7	+	+
Q96CX2	BTB/POZ domain-containing protein KCTD12 OS=Homo sapiens GN=KCTD12 PE=1 SV=1	52.6154	13	35	10	50.4615	12	36	9	39.3846	11	36	8	+	+
P53396	ATP-citrate synthase OS=Homo sapiens GN=ACLY PE=1 SV=3	38.6013	39	87	39	38.6013	39	85	39	39.3279	38	93	38	+	+
P23434	Glycine cleavage system H protein, mitochondrial OS=Homo sapiens GN=GCSH PE=1 SV=2	22.5434	3	14	3	39.3064	4	12	4	39.3064	4	13	4	+	+
P53365	Arfaptin-2 OS=Homo sapiens GN=ARFIP2 PE=1 SV=1	39.2962	13	28	12	36.0704	11	25	10	39.2962	13	26	12	+	+
P42677	40S ribosomal protein S27 OS=Homo sapiens GN=RPS27 PE=1 SV=3	29.7619	2	5	1	40.4762	5	7	3	39.2857	4	6	2	+	+
P30085	UMP-CMP kinase OS=Homo sapiens GN=CMPK1 PE=1 SV=3	38.7755	6	17	6	38.7755	7	22	7	39.2857	7	24	7	+	+
Q9NR45	Sialic acid synthase OS=Homo sapiens GN=NANS PE=1 SV=2	33.1476	8	19	8	37.3259	9	26	9	39.2758	10	24	10	+	+
Q9UBW8	COP9 signalosome complex subunit 7a OS=Homo sapiens GN=COPS7A PE=1 SV=1	46.9091	13	25	13	39.2727	11	23	11	39.2727	10	21	10	+	+
O14964	Hepatocyte growth factor-regulated tyrosine kinase substrate OS=Homo sapiens GN=HGS PE=1 SV=1	34.2342	19	41	19	26.7696	23	45	23	39.2535	22	40	22	+	+
A6NDG6	Phosphoglycolate phosphatase OS=Homo sapiens GN=PGP PE=1 SV=1	30.8411	8	15	8	32.3987	9	12	9	39.2523	10	13	10	+	+
Q14183	Double C2-like domain-containing protein alpha OS=Homo sapiens GN=DOC2A PE=1 SV=5	42.25	13	22	11	41.75	12	19	12	39.25	12	20	11	+	+
Q96MZ0	Ganglioside-induced differentiation-associated protein 1-like 1 OS=Homo sapiens GN=GDAP1L1 PE=2 SV=2	39.2371	10	28	10	38.9646	9	27	9	39.2371	11	29	11	+	+
Q02878	60S ribosomal protein L6 OS=Homo sapiens GN=RPL6 PE=1 SV=3	46.5278	16	34	16	46.875	16	40	16	39.2361	15	40	15	+	+
Q8NE62	Choline dehydrogenase, mitochondrial OS=Homo sapiens GN=CHDH PE=2 SV=2	35.6902	14	27	14	38.0471	15	21	15	39.2256	18	26	18	+	+
O76054	SEC14-like protein 2 OS=Homo sapiens GN=SEC14L2 PE=1 SV=1	24.0695	7	11	7	39.206	12	24	12	39.206	12	17	12	+	+
Q15438	Cytohesin-1 OS=Homo sapiens GN=CYTH1 PE=1 SV=1	34.9246	11	20	6	39.196	14	21	7	39.196	15	27	8	+	+
O60869	Endothelial differentiation-related factor 1 OS=Homo sapiens GN=EDF1 PE=1 SV=1	31.0811	5	8	5	39.1892	6	9	6	39.1892	6	9	6	+	+
Q8IYI6	Exocyst complex component 8 OS=Homo sapiens GN=EXOC8 PE=1 SV=2	40.6897	26	40	26	32.5517	20	32	20	39.1724	25	37	25	+	+
Q8TAC9	Secretory carrier-associated membrane protein 5 OS=Homo sapiens GN=SCAMP5 PE=1 SV=1	39.1489	5	50	5	39.1489	5	58	5	39.1489	5	57	5	+	+
P35268	60S ribosomal protein L22 OS=Homo sapiens GN=RPL22 PE=1 SV=2	18.75	2	5	2	43.75	4	7	4	39.0625	3	5	3	+	+
Q8N183	Mimitin, mitochondrial OS=Homo sapiens GN=NDUFAF2 PE=1 SV=1	46.7456	7	9	7	47.3373	6	9	6	39.0532	4	5	4	+	+
Q13449	Limbic system-associated membrane protein OS=Homo sapiens GN=LSAMP PE=1 SV=2	44.9704	17	84	17	43.787	16	78	16	39.0532	14	75	14	+	+
O43776	Asparagine--tRNA ligase, cytoplasmic OS=Homo sapiens GN=NARS PE=1 SV=1	38.8686	19	47	19	41.7883	21	49	21	39.0511	19	42	19	+	+
P31146	Coronin-1A OS=Homo sapiens GN=CORO1A PE=1 SV=4	38.3948	19	52	19	34.4902	17	42	17	39.0455	19	46	19	+	+
P62249	40S ribosomal protein S16 OS=Homo sapiens GN=RPS16 PE=1 SV=2	46.5753	8	12	8	54.1096	9	16	9	39.0411	6	10	6	+
P51572	B-cell receptor-associated protein 31 OS=Homo sapiens GN=BCAP31 PE=1 SV=3	32.5203	11	34	11	39.0244	14	40	14	39.0244	13	43	13	+	+
Q92734	Protein TFG OS=Homo sapiens GN=TFG PE=1 SV=2	37.25	13	47	12	40	13	41	13	39	14	42	13	+	+
Q9NQX3	Gephyrin OS=Homo sapiens GN=GPHN PE=1 SV=1	38.1793	19	34	19	36.0054	18	30	18	38.9946	20	30	20	+	+
P01860	Ig gamma-3 chain C region OS=Homo sapiens GN=IGHG3 PE=1 SV=2	38.992	12	67	4	36.0743	12	56	4	38.992	12	64	4		+
Q9UDY2	Tight junction protein ZO-2 OS=Homo sapiens GN=TJP2 PE=1 SV=2	34.7899	32	49	32	36.7227	35	55	35	38.9916	35	50	35	+	+
P30046	D-dopachrome decarboxylase OS=Homo sapiens GN=DDT PE=1 SV=3	38.1356	4	19	4	38.983	4	17	4	38.983	4	16	4	+
P40227	T-complex protein 1 subunit zeta OS=Homo sapiens GN=CCT6A PE=1 SV=3	40.3013	20	66	20	36.1582	19	59	19	38.983	19	56	19	+	+
Q9Y285	Phenylalanine--tRNA ligase alpha subunit OS=Homo sapiens GN=FARSA PE=1 SV=3	49.2126	20	71	20	43.3071	16	61	16	38.9764	16	64	16	+	+
O43426	Synaptojanin-1 OS=Homo sapiens GN=SYNJ1 PE=1 SV=2	37.8894	49	153	48	38.7158	50	153	49	38.9701	49	138	48	+	+
O95861	3'(2'),5'-bisphosphate nucleotidase 1 OS=Homo sapiens GN=BPNT1 PE=1 SV=1	50.3247	13	25	13	47.4026	12	25	12	38.961	10	22	10	+	+
Q5TFQ8	Signal-regulatory protein beta-1 isoform 3 OS=Homo sapiens GN=SIRPB1 PE=1 SV=1	36.1809	13	118	1	40.4523	15	109	1	38.9447	14	105	1	+	+
Q8N9I0	Synaptotagmin-2 OS=Homo sapiens GN=SYT2 PE=1 SV=2	39.8568	17	63	8	42.4821	16	69	9	38.9021	18	74	9	+	+
P07099	Epoxide hydrolase 1 OS=Homo sapiens GN=EPHX1 PE=1 SV=1	52.0879	23	46	23	42.6374	20	45	20	38.9011	19	43	19	+	+
P47813	Eukaryotic translation initiation factor 1A, X-chromosomal OS=Homo sapiens GN=EIF1AX PE=1 SV=2	38.1944	5	8	1	38.8889	7	8	2	38.8889	7	9	2	+	+
Q13572	Inositol-tetrakisphosphate 1-kinase OS=Homo sapiens GN=ITPK1 PE=1 SV=2	42.9952	10	15	10	31.1594	7	14	7	38.8889	9	11	9	+	+
Q9Y230	RuvB-like 2 OS=Homo sapiens GN=RUVBL2 PE=1 SV=3	40.6048	16	23	16	41.9006	19	28	19	38.8769	16	25	16	+	+
P10746	Uroporphyrinogen-III synthase OS=Homo sapiens GN=UROS PE=1 SV=1	33.5849	6	12	6	44.5283	8	12	8	38.8679	7	13	7	+	+
Q8TDJ6	DmX-like protein 2 OS=Homo sapiens GN=DMXL2 PE=1 SV=2	43.7088	100	190	97	41.0079	91	173	89	38.8669	89	166	88	+	+
P61586	Transforming protein RhoA OS=Homo sapiens GN=RHOA PE=1 SV=1	38.8601	8	41	3	38.8601	8	38	3	38.8601	8	42	3	+	+
Q8TBF8	Protein FAM81A OS=Homo sapiens GN=FAM81A PE=2 SV=3	38.0435	13	18	13	42.3913	16	19	16	38.8587	14	20	14	+	+
Q9BSF4	Uncharacterized protein C19orf52 OS=Homo sapiens GN=C19orf52 PE=1 SV=2	36.1538	6	10	6	38.8462	7	9	7	38.8462	7	9	7	+	+
Q5HYK3	2-methoxy-6-polyprenyl-1,4-benzoquinol methylase, mitochondrial OS=Homo sapiens GN=COQ5 PE=1 SV=2	45.8716	12	15	12	37.6147	9	17	9	38.8379	10	14	10	+	+
P25685	DnaJ homolog subfamily B member 1 OS=Homo sapiens GN=DNAJB1 PE=1 SV=4	32.6471	11	22	10	35.5882	11	28	10	38.8235	13	25	12	+	+
Q14974	Importin subunit beta-1 OS=Homo sapiens GN=KPNB1 PE=1 SV=2	36.1872	25	74	25	33.4475	22	65	22	38.8128	26	82	26	+	+
P30050	60S ribosomal protein L12 OS=Homo sapiens GN=RPL12 PE=1 SV=1	50.303	6	12	6	44.8485	5	9	5	38.7879	5	8	5	+	+
P50502	Hsc70-interacting protein OS=Homo sapiens GN=ST13 PE=1 SV=2	40.3794	14	64	6	38.7534	13	60	6	38.7534	12	50	12	+	+
P82663	28S ribosomal protein S25, mitochondrial OS=Homo sapiens GN=MRPS25 PE=1 SV=1	38.7283	6	7	6	33.526	5	6	5	38.7283	6	8	6	+	+
Q6P1M0	Long-chain fatty acid transport protein 4 OS=Homo sapiens GN=SLC27A4 PE=1 SV=1	38.4137	21	32	19	37.9471	19	34	17	38.7247	21	35	18	+	+
Q13409	Cytoplasmic dynein 1 intermediate chain 2 OS=Homo sapiens GN=DYNC1I2 PE=1 SV=3	43.1035	18	46	18	38.2445	17	39	17	38.7147	17	39	17	+	+
Q8WXF7	Atlastin-1 OS=Homo sapiens GN=ATL1 PE=1 SV=1	37.276	22	66	21	44.8029	26	73	25	38.7097	24	71	23	+	+
O95169	NADH dehydrogenase [ubiquinone] 1 beta subcomplex subunit 8, mitochondrial OS=Homo sapiens GN=NDUFB8 PE=1 SV=1	38.7097	6	27	6	38.7097	6	21	6	38.7097	6	25	6	+	+
P62906	60S ribosomal protein L10a OS=Homo sapiens GN=RPL10A PE=1 SV=2	37.3272	9	20	9	38.7097	10	22	10	38.7097	10	25	10	+	+
P12270	Nucleoprotein TPR OS=Homo sapiens GN=TPR PE=1 SV=3	30.8083	57	87	57	38.0025	66	95	66	38.6796	69	100	69	+	+
P42224	Signal transducer and activator of transcription 1-alpha/beta OS=Homo sapiens GN=STAT1 PE=1 SV=2	33.7333	20	40	20	38.1333	22	44	22	38.6667	23	39	23	+	+
Q12840	Kinesin heavy chain isoform 5A OS=Homo sapiens GN=KIF5A PE=1 SV=2	39.3411	32	73	20	37.9845	32	81	20	38.6628	32	73	21	+	+
Q8WW59	SPRY domain-containing protein 4 OS=Homo sapiens GN=SPRYD4 PE=1 SV=2	33.8164	6	7	6	28.9855	6	9	6	38.6473	7	10	7	+	+
O75828	Carbonyl reductase [NADPH] 3 OS=Homo sapiens GN=CBR3 PE=1 SV=3	50.5415	12	63	9	45.1264	11	74	8	38.6282	9	70	6	+	+
P60201	Myelin proteolipid protein OS=Homo sapiens GN=PLP1 PE=1 SV=2	38.6282	15	215	15	36.1011	14	201	14	38.6282	14	206	14	+	+
Q9GZZ9	Ubiquitin-like modifier-activating enzyme 5 OS=Homo sapiens GN=UBA5 PE=1 SV=1	38.6139	9	18	9	38.6139	9	21	9	38.6139	9	15	9	+	+
P09429	High mobility group protein B1 OS=Homo sapiens GN=HMGB1 PE=1 SV=3	39.0698	13	52	12	38.6046	13	46	12	38.6046	12	46	11	+	+
O95352	Ubiquitin-like modifier-activating enzyme ATG7 OS=Homo sapiens GN=ATG7 PE=1 SV=1	34.7084	20	31	20	41.394	23	30	23	38.5491	21	33	21	+	+
Q9P0J1	[Pyruvate dehydrogenase [acetyl-transferring]]-phosphatase 1, mitochondrial OS=Homo sapiens GN=PDP1 PE=1 SV=3	42.8305	17	29	17	41.1546	16	24	16	38.5475	15	20	15	+	+
P42167	Lamina-associated polypeptide 2, isoforms beta/gamma OS=Homo sapiens GN=TMPO PE=1 SV=2	42.0705	12	29	5	38.5463	11	24	4	38.5463	11	25	4	+	+
Q9Y4E6	WD repeat-containing protein 7 OS=Homo sapiens GN=WDR7 PE=2 SV=2	36.7114	40	87	40	35.0336	39	86	39	38.5235	43	101	43	+	+
Q6YN16	Hydroxysteroid dehydrogenase-like protein 2 OS=Homo sapiens GN=HSDL2 PE=1 SV=1	31.5789	13	24	13	32.5359	14	26	14	38.5168	14	25	14	+	+
P46379	Large proline-rich protein BAG6 OS=Homo sapiens GN=BAG6 PE=1 SV=2	41.1661	27	48	27	35.6007	26	53	26	38.5159	23	46	23	+	+
Q13596	Sorting nexin-1 OS=Homo sapiens GN=SNX1 PE=1 SV=3	38.6973	19	37	18	45.0192	22	38	20	38.5057	19	35	17	+	+
Q9BWF3	RNA-binding protein 4 OS=Homo sapiens GN=RBM4 PE=1 SV=1	39.5604	13	20	2	45.0549	14	21	3	38.4615	12	16	3	+	+
Q15493	Regucalcin OS=Homo sapiens GN=RGN PE=1 SV=1	32.107	8	12	8	39.4649	10	14	10	38.4615	10	14	10	+	+
P17612	cAMP-dependent protein kinase catalytic subunit alpha OS=Homo sapiens GN=PRKACA PE=1 SV=2	37.8917	13	34	5	38.4615	14	30	5	38.4615	14	26	5	+	+
A5YM72	Carnosine synthase 1 OS=Homo sapiens GN=CARNS1 PE=1 SV=3	43.8936	24	60	23	38.4522	23	61	22	38.4522	23	58	22	+	+
O43488	Aflatoxin B1 aldehyde reductase member 2 OS=Homo sapiens GN=AKR7A2 PE=1 SV=3	39.5543	11	21	10	34.2618	11	26	10	38.4401	11	28	10	+	+
Q9UMF0	Intercellular adhesion molecule 5 OS=Homo sapiens GN=ICAM5 PE=1 SV=3	35.2814	21	55	21	32.7922	22	57	22	38.4199	23	61	23	+	+
Q9UMR2	ATP-dependent RNA helicase DDX19B OS=Homo sapiens GN=DDX19B PE=1 SV=1	41.9624	17	25	17	34.8643	14	17	1	38.4134	15	17	1	+	+
O43295	SLIT-ROBO Rho GTPase-activating protein 3 OS=Homo sapiens GN=SRGAP3 PE=1 SV=3	37.2156	33	46	32	36.3967	32	53	29	38.3985	33	55	31	+	+
Q9C005	Protein dpy-30 homolog OS=Homo sapiens GN=DPY30 PE=1 SV=1	40.404	3	7	3	40.404	3	7	3	38.3838	2	6	2	+	+
Q14011	Cold-inducible RNA-binding protein OS=Homo sapiens GN=CIRBP PE=1 SV=1	43.6046	7	12	7	26.1628	4	7	4	38.3721	5	7	5	+	+
Q9Y296	Trafficking protein particle complex subunit 4 OS=Homo sapiens GN=TRAPPC4 PE=1 SV=1	34.2466	6	11	6	38.3562	7	13	7	38.3562	7	14	7	+	+
Q14166	Tubulin--tyrosine ligase-like protein 12 OS=Homo sapiens GN=TTLL12 PE=1 SV=2	46.4286	21	33	21	35.2484	17	30	17	38.354	16	24	16	+	+
P45985	Dual specificity mitogen-activated protein kinase kinase 4 OS=Homo sapiens GN=MAP2K4 PE=1 SV=1	39.3484	13	23	13	32.3308	11	21	11	38.3459	13	26	13	+	+
Q6NVY1	3-hydroxyisobutyryl-CoA hydrolase, mitochondrial OS=Homo sapiens GN=HIBCH PE=1 SV=2	35.7513	14	28	14	33.9378	13	26	13	38.342	15	27	15	+	+
Q13542	Eukaryotic translation initiation factor 4E-binding protein 2 OS=Homo sapiens GN=EIF4EBP2 PE=1 SV=1	38.3333	3	7	3	38.3333	3	4	3	38.3333	3	5	3	+	+
P04040	Catalase OS=Homo sapiens GN=CAT PE=1 SV=3	35.1044	17	31	17	45.9203	20	34	20	38.3302	19	35	19	+	+
P49591	Serine--tRNA ligase, cytoplasmic OS=Homo sapiens GN=SARS PE=1 SV=3	40.6615	17	39	17	41.4397	19	40	19	38.3269	16	38	16	+	+
Q9UBB4	Ataxin-10 OS=Homo sapiens GN=ATXN10 PE=1 SV=1	40.6316	18	30	18	42.3158	19	30	19	38.3158	17	22	17	+	+
P22059	Oxysterol-binding protein 1 OS=Homo sapiens GN=OSBP PE=1 SV=1	38.0421	20	39	20	32.9616	21	36	20	38.29	24	41	23	+	+
P56277	Mature T-cell proliferation 1 neighbor protein OS=Homo sapiens GN=MTCP1NB PE=1 SV=1	54.4118	3	3	3	38.2353	2	3	2	38.2353	2	2	2	+	+
Q96BJ3	Axin interactor, dorsalization-associated protein OS=Homo sapiens GN=AIDA PE=1 SV=1	45.7516	9	16	9	24.183	6	11	6	38.2353	7	13	7	+	+
Q9BRA2	Thioredoxin domain-containing protein 17 OS=Homo sapiens GN=TXNDC17 PE=1 SV=1	38.2114	4	11	4	38.2114	4	10	4	38.2114	4	9	4	+	+
Q96RQ3	Methylcrotonoyl-CoA carboxylase subunit alpha, mitochondrial OS=Homo sapiens GN=MCCC1 PE=1 SV=3	31.3103	15	29	15	33.7931	16	21	16	38.2069	16	20	16	+	+
Q93009	Ubiquitin carboxyl-terminal hydrolase 7 OS=Homo sapiens GN=USP7 PE=1 SV=2	40.3811	36	64	36	35.0272	33	53	33	38.2033	36	59	36	+	+
O14602	Eukaryotic translation initiation factor 1A, Y-chromosomal OS=Homo sapiens GN=EIF1AY PE=1 SV=4	38.1944	5	8	1	38.1944	6	7	1	38.1944	6	8	1	+
Q96D71	RalBP1-associated Eps domain-containing protein 1 OS=Homo sapiens GN=REPS1 PE=1 SV=3	37.0603	19	33	18	37.6884	19	38	18	38.191	20	29	19	+	+
Q9UNH7	Sorting nexin-6 OS=Homo sapiens GN=SNX6 PE=1 SV=1	43.3498	17	24	16	41.6256	17	25	15	38.1773	15	23	13	+	+
P26639	Threonine--tRNA ligase, cytoplasmic OS=Homo sapiens GN=TARS PE=1 SV=3	28.9073	19	28	17	31.9502	19	27	17	38.1743	22	34	20	+	+
Q96EQ0	Small glutamine-rich tetratricopeptide repeat-containing protein beta OS=Homo sapiens GN=SGTB PE=1 SV=1	34.8684	9	21	9	34.8684	9	20	9	38.1579	10	21	10	+	+
Q07002	Cyclin-dependent kinase 18 OS=Homo sapiens GN=CDK18 PE=1 SV=3	53.3898	23	38	18	40.4661	20	36	17	38.1356	18	30	15	+	+
O75348	V-type proton ATPase subunit G 1 OS=Homo sapiens GN=ATP6V1G1 PE=1 SV=3	38.1356	5	7	5	38.1356	5	6	5	38.1356	5	7	5	+	+
Q7KZF4	Staphylococcal nuclease domain-containing protein 1 OS=Homo sapiens GN=SND1 PE=1 SV=1	35.9341	25	54	25	36.3736	25	53	25	38.1319	28	54	27	+	+
O14936	Peripheral plasma membrane protein CASK OS=Homo sapiens GN=CASK PE=1 SV=3	35.6371	31	57	31	33.6933	26	50	26	38.121	30	61	30	+	+
Q9UDW1	Cytochrome b-c1 complex subunit 9 OS=Homo sapiens GN=UQCR10 PE=1 SV=3	38.0952	2	7	2	38.0952	2	6	2	38.0952	2	7	2	+	+
P05090	Apolipoprotein D OS=Homo sapiens GN=APOD PE=1 SV=1	38.0952	8	42	8	34.9206	7	42	7	38.0952	9	45	9	+	+
Q14061	Cytochrome c oxidase copper chaperone OS=Homo sapiens GN=COX17 PE=1 SV=2	31.746	2	3	2	31.746	2	3	2	38.0952	3	4	3	+	+
Q96TC7	Regulator of microtubule dynamics protein 3 OS=Homo sapiens GN=FAM82A2 PE=1 SV=2	30	13	31	13	37.8723	16	33	16	38.0851	14	32	14	+	+
Q9ULJ8	Neurabin-1 OS=Homo sapiens GN=PPP1R9A PE=1 SV=2	36.2477	29	49	27	36.7942	30	50	29	38.0692	34	57	32	+	+
Q5SW79	Centrosomal protein of 170 kDa OS=Homo sapiens GN=CEP170 PE=1 SV=1	37.1212	42	76	34	40.7828	46	86	45	38.0682	43	74	35	+	+
P55010	Eukaryotic translation initiation factor 5 OS=Homo sapiens GN=EIF5 PE=1 SV=2	36.4269	14	23	14	49.1879	17	29	17	38.051	15	24	15	+	+
O95140	Mitofusin-2 OS=Homo sapiens GN=MFN2 PE=1 SV=3	34.8745	26	50	25	34.7424	28	51	27	38.0449	28	53	27	+	+
Q9NPQ8	Synembryn-A OS=Homo sapiens GN=RIC8A PE=1 SV=3	36.9115	14	20	14	37.8531	16	24	15	38.0414	16	24	15	+	+
Q6QNY1	Biogenesis of lysosome-related organelles complex 1 subunit 2 OS=Homo sapiens GN=BLOC1S2 PE=1 SV=1	16.9014	2	3	2	16.9014	2	2	2	38.0282	3	3	3	+	+
Q96D05	Uncharacterized protein C10orf35 OS=Homo sapiens GN=C10orf35 PE=1 SV=1	38.0165	4	12	4	27.2727	3	8	3	38.0165	4	10	4	+	+
P20674	Cytochrome c oxidase subunit 5A, mitochondrial OS=Homo sapiens GN=COX5A PE=1 SV=2	38	8	52	8	38	7	55	7	38	8	66	8	+	+
Q8NC51	Plasminogen activator inhibitor 1 RNA-binding protein OS=Homo sapiens GN=SERBP1 PE=1 SV=2	43.3824	12	32	12	40.6863	14	31	14	37.9902	11	35	11	+	+
Q53HC9	Protein TSSC1 OS=Homo sapiens GN=TSSC1 PE=1 SV=2	37.9845	10	16	10	35.9173	9	17	9	37.9845	10	16	10	+	+
P46779	60S ribosomal protein L28 OS=Homo sapiens GN=RPL28 PE=1 SV=3	19.708	4	5	4	26.2774	4	8	4	37.9562	6	9	6	+	+
Q9Y3C6	Peptidyl-prolyl cis-trans isomerase-like 1 OS=Homo sapiens GN=PPIL1 PE=1 SV=1	42.1687	6	15	6	37.9518	6	16	6	37.9518	6	16	6	+	+
P17252	Protein kinase C alpha type OS=Homo sapiens GN=PRKCA PE=1 SV=4	38.3929	23	74	12	35.4167	22	83	12	37.9464	22	76	11	+	+
Q13232	Nucleoside diphosphate kinase 3 OS=Homo sapiens GN=NME3 PE=1 SV=2	30.1775	6	10	6	39.0532	6	9	6	37.8698	7	10	7	+	+
P08574	Cytochrome c1, heme protein, mitochondrial OS=Homo sapiens GN=CYC1 PE=1 SV=3	35.6923	9	74	9	38.1538	10	84	10	37.8462	10	75	10	+	+
Q9H2X9	Solute carrier family 12 member 5 OS=Homo sapiens GN=SLC12A5 PE=2 SV=3	30.7287	33	86	26	33.0114	32	95	27	37.8402	36	89	30	+	+
P46060	Ran GTPase-activating protein 1 OS=Homo sapiens GN=RANGAP1 PE=1 SV=1	38.3305	18	23	18	35.6048	17	27	17	37.8194	18	26	18	+	+
O95298	NADH dehydrogenase [ubiquinone] 1 subunit C2 OS=Homo sapiens GN=NDUFC2 PE=1 SV=1	37.8151	7	13	7	36.9748	6	14	6	37.8151	8	14	8	+
P61769	Beta-2-microglobulin OS=Homo sapiens GN=B2M PE=1 SV=1	29.4118	3	7	3	29.4118	3	6	3	37.8151	4	10	4	+	+
P62314	Small nuclear ribonucleoprotein Sm D1 OS=Homo sapiens GN=SNRPD1 PE=1 SV=1	37.8151	4	4	4	28.5714	3	5	3	37.8151	4	7	4	+	+
Q9NVE7	Pantothenate kinase 4 OS=Homo sapiens GN=PANK4 PE=1 SV=1	43.9845	26	41	26	52.2639	31	46	31	37.7749	25	40	25		+
P39687	Acidic leucine-rich nuclear phosphoprotein 32 family member A OS=Homo sapiens GN=ANP32A PE=1 SV=1	37.751	12	27	6	38.1526	13	24	7	37.751	12	25	6	+
Q6PIU2	Neutral cholesterol ester hydrolase 1 OS=Homo sapiens GN=NCEH1 PE=1 SV=3	37.7451	13	35	13	35.7843	12	33	12	37.7451	13	37	13	+	+
Q9Y2R0	Cytochrome C oxidase assembly factor 3 homolog, mitochondrial OS=Homo sapiens GN=COA3 PE=1 SV=1	28.3019	4	10	4	36.7925	5	13	5	37.7358	6	13	6	+	+
Q9GZS3	WD repeat-containing protein 61 OS=Homo sapiens GN=WDR61 PE=1 SV=1	23.6066	6	13	6	30.4918	7	14	7	37.7049	7	13	7	+	+
Q12905	Interleukin enhancer-binding factor 2 OS=Homo sapiens GN=ILF2 PE=1 SV=2	37.4359	13	22	13	35.3846	12	19	12	37.6923	13	18	13	+	+
Q6UWP2	Dehydrogenase/reductase SDR family member 11 OS=Homo sapiens GN=DHRS11 PE=1 SV=1	32.6923	6	11	6	25	5	8	5	37.6923	7	11	7	+	+
P53701	Cytochrome c-type heme lyase OS=Homo sapiens GN=HCCS PE=1 SV=1	36.194	6	7	6	23.1343	5	6	5	37.6866	7	8	7	+	+
P01034	Cystatin-C OS=Homo sapiens GN=CST3 PE=1 SV=1	37.6712	6	26	6	37.6712	6	29	6	37.6712	6	26	6	+	+
Q8N9N7	Leucine-rich repeat-containing protein 57 OS=Homo sapiens GN=LRRC57 PE=1 SV=1	35.1464	9	15	9	35.9833	9	17	9	37.6569	10	14	10	+	+
Q8NEU8	DCC-interacting protein 13-beta OS=Homo sapiens GN=APPL2 PE=1 SV=3	38.5542	19	25	18	41.4157	20	25	19	37.6506	18	23	18	+	+
O60825	6-phosphofructo-2-kinase/fructose-2,6-bisphosphatase 2 OS=Homo sapiens GN=PFKFB2 PE=1 SV=2	36.4356	17	30	17	35.6436	17	27	17	37.6238	20	27	18	+	+
Q5T848	Probable G-protein coupled receptor 158 OS=Homo sapiens GN=GPR158 PE=1 SV=1	40	34	65	34	38.4362	33	63	33	37.6132	33	57	33	+	+
Q13418	Integrin-linked protein kinase OS=Homo sapiens GN=ILK PE=1 SV=2	35.3982	16	28	16	36.062	16	23	16	37.6106	17	25	17	+	+
Q08AM6	Protein VAC14 homolog OS=Homo sapiens GN=VAC14 PE=1 SV=1	34.5269	20	35	20	35.422	21	35	21	37.5959	23	32	23	+	+
Q96I24	Far upstream element-binding protein 3 OS=Homo sapiens GN=FUBP3 PE=1 SV=2	41.958	18	25	15	34.6154	15	18	13	37.5874	18	19	16	+	+
Q16798	NADP-dependent malic enzyme, mitochondrial OS=Homo sapiens GN=ME3 PE=2 SV=2	36.4238	18	57	18	37.4172	18	67	18	37.5828	20	57	20	+	+
Q8TAE6	Protein phosphatase 1 regulatory subunit 14C OS=Homo sapiens GN=PPP1R14C PE=1 SV=3	41.8182	5	8	4	37.5758	4	9	4	37.5758	4	8	4	+	+
Q00325	Phosphate carrier protein, mitochondrial OS=Homo sapiens GN=SLC25A3 PE=1 SV=2	38.3978	17	113	17	33.4254	15	95	15	37.5691	15	110	15	+	+
Q9BY67	Cell adhesion molecule 1 OS=Homo sapiens GN=CADM1 PE=1 SV=2	36.1991	13	45	12	36.6516	14	40	13	37.5566	14	47	13	+	+
Q9ULV4	Coronin-1C OS=Homo sapiens GN=CORO1C PE=1 SV=1	31.4346	12	27	11	36.0759	13	22	13	37.5527	14	24	13	+	+
P35270	Sepiapterin reductase OS=Homo sapiens GN=SPR PE=1 SV=1	37.5479	8	11	8	37.5479	8	10	8	37.5479	8	12	8	+	+
Q92529	SHC-transforming protein 3 OS=Homo sapiens GN=SHC3 PE=1 SV=1	47.4748	20	34	19	45.1178	18	30	17	37.5421	16	34	15	+	+
O14908	PDZ domain-containing protein GIPC1 OS=Homo sapiens GN=GIPC1 PE=1 SV=2	29.4294	8	15	8	32.1321	9	16	9	37.5375	10	17	10	+
Q96L92	Sorting nexin-27 OS=Homo sapiens GN=SNX27 PE=1 SV=2	33.4566	15	42	15	41.0351	16	37	16	37.5231	17	38	17	+	+
Q15334	Lethal(2) giant larvae protein homolog 1 OS=Homo sapiens GN=LLGL1 PE=1 SV=3	35.9023	29	75	29	40.2256	32	78	32	37.5	29	78	29	+	+
Q15382	GTP-binding protein Rheb OS=Homo sapiens GN=RHEB PE=1 SV=1	41.3043	9	13	9	37.5	8	14	8	37.5	8	14	8	+	+
Q9BQ61	Uncharacterized protein C19orf43 OS=Homo sapiens GN=C19orf43 PE=1 SV=1	37.5	5	6	5	35.7955	4	4	4	37.5	4	4	4	+	+
Q53GQ0	Estradiol 17-beta-dehydrogenase 12 OS=Homo sapiens GN=HSD17B12 PE=1 SV=2	36.5385	10	18	10	34.2949	9	19	9	37.5	10	21	10	+	+
O15484	Calpain-5 OS=Homo sapiens GN=CAPN5 PE=1 SV=2	35	19	32	19	33.5938	17	26	17	37.5	19	32	19	+	+
Q14CZ8	Hepatocyte cell adhesion molecule OS=Homo sapiens GN=HEPACAM PE=1 SV=1	29.3269	10	41	10	33.1731	13	41	13	37.5	13	38	13	+	+
Q4VC31	Coiled-coil domain-containing protein 58 OS=Homo sapiens GN=CCDC58 PE=1 SV=1	34.7222	4	9	4	27.0833	3	7	3	37.5	4	7	4	+	+
O96033	Molybdopterin synthase sulfur carrier subunit OS=Homo sapiens GN=MOCS2 PE=1 SV=1	30.6818	3	4	3	21.5909	2	5	2	37.5	3	5	3	+	+
Q9NX46	Poly(ADP-ribose) glycohydrolase ARH3 OS=Homo sapiens GN=ADPRHL2 PE=1 SV=1	25.3443	8	16	8	37.4656	10	18	10	37.4656	10	18	10	+	+
Q9BQA1	Methylosome protein 50 OS=Homo sapiens GN=WDR77 PE=1 SV=1	40.9357	8	11	8	37.7193	8	15	8	37.4269	7	12	7	+	+
Q13177	Serine/threonine-protein kinase PAK 2 OS=Homo sapiens GN=PAK2 PE=1 SV=3	38.9313	15	41	7	44.2748	18	46	9	37.4046	15	36	7	+	+
Q9H098	Protein FAM107B OS=Homo sapiens GN=FAM107B PE=1 SV=1	29.0076	5	7	5	37.4046	7	8	7	37.4046	8	9	8		+
Q9BVJ7	Dual specificity protein phosphatase 23 OS=Homo sapiens GN=DUSP23 PE=1 SV=1	29.3333	4	7	4	37.3333	5	9	5	37.3333	5	7	5	+	+
Q9Y3A3	MOB-like protein phocein OS=Homo sapiens GN=MOB4 PE=1 SV=1	28.4444	5	11	5	23.5556	4	10	4	37.3333	6	11	6	+	+
Q9NP90	Ras-related protein Rab-9B OS=Homo sapiens GN=RAB9B PE=1 SV=1	38.3085	5	6	4	43.7811	5	8	4	37.3134	5	6	3	+	+
P49721	Proteasome subunit beta type-2 OS=Homo sapiens GN=PSMB2 PE=1 SV=1	33.8308	8	17	8	37.3134	9	18	9	37.3134	9	21	9	+	+
Q8N608	Inactive dipeptidyl peptidase 10 OS=Homo sapiens GN=DPP10 PE=1 SV=2	33.5427	26	51	25	37.9397	29	60	28	37.3116	28	54	26	+	+
Q13423	NAD(P) transhydrogenase, mitochondrial OS=Homo sapiens GN=NNT PE=1 SV=3	37.2007	36	135	36	38.7661	37	128	37	37.2928	36	120	36	+	+
O95394	Phosphoacetylglucosamine mutase OS=Homo sapiens GN=PGM3 PE=1 SV=1	33.9483	15	21	15	30.8118	15	19	15	37.2694	16	21	16	+	+
Q6YP21	Kynurenine--oxoglutarate transaminase 3 OS=Homo sapiens GN=CCBL2 PE=1 SV=1	38.326	15	20	14	35.9031	14	22	13	37.2247	14	25	13	+	+
Q13510	Acid ceramidase OS=Homo sapiens GN=ASAH1 PE=1 SV=5	33.9241	13	36	13	36.962	14	34	14	37.2152	15	36	15	+	+
Q9NVH1	DnaJ homolog subfamily C member 11 OS=Homo sapiens GN=DNAJC11 PE=1 SV=2	33.0948	16	25	16	33.2737	17	25	17	37.2093	19	31	19	+	+
O95831	Apoptosis-inducing factor 1, mitochondrial OS=Homo sapiens GN=AIFM1 PE=1 SV=1	43.8825	21	39	21	44.8613	21	44	21	37.1941	19	36	19	+	+
P10909	Clusterin OS=Homo sapiens GN=CLU PE=1 SV=1	37.1938	19	73	19	37.1938	18	69	18	37.1938	19	79	19	+	+
Q86YR5	G-protein-signaling modulator 1 OS=Homo sapiens GN=GPSM1 PE=1 SV=2	28.4444	16	26	16	29.4815	15	27	15	37.1852	17	31	17	+
O94905	Erlin-2 OS=Homo sapiens GN=ERLIN2 PE=1 SV=1	40.413	14	22	11	33.9233	12	17	10	37.1681	12	19	8	+	+
Q96F07	Cytoplasmic FMR1-interacting protein 2 OS=Homo sapiens GN=CYFIP2 PE=1 SV=2	34.2723	42	117	26	38.5759	46	130	29	37.1675	49	126	31	+	+
O00468	Agrin OS=Homo sapiens GN=AGRN PE=1 SV=4	36.9682	51	73	51	34.2787	49	77	49	37.1638	52	82	52	+	+
Q9Y4G8	Rap guanine nucleotide exchange factor 2 OS=Homo sapiens GN=RAPGEF2 PE=1 SV=1	34.8232	37	70	36	35.3569	40	59	39	37.1581	38	67	37	+	+
P56537	Eukaryotic translation initiation factor 6 OS=Homo sapiens GN=EIF6 PE=1 SV=1	42.8571	6	15	6	32.6531	5	16	5	37.1429	6	16	6	+	+
Q15223	Poliovirus receptor-related protein 1 OS=Homo sapiens GN=PVRL1 PE=1 SV=3	39.4584	12	23	12	38.6847	11	22	11	37.1373	11	15	11	+	+
P16219	Short-chain specific acyl-CoA dehydrogenase, mitochondrial OS=Homo sapiens GN=ACADS PE=1 SV=1	31.068	10	15	10	34.2233	11	18	11	37.1359	12	21	12	+	+
P50542	Peroxisomal targeting signal 1 receptor OS=Homo sapiens GN=PEX5 PE=1 SV=3	31.6119	10	15	10	25.6651	12	18	12	37.0892	13	17	13	+	+
P62277	40S ribosomal protein S13 OS=Homo sapiens GN=RPS13 PE=1 SV=2	44.3709	7	14	7	37.0861	5	11	5	37.0861	5	11	5	+	+
P05060	Secretogranin-1 OS=Homo sapiens GN=CHGB PE=1 SV=2	31.0192	17	25	17	37.6662	19	34	19	37.0753	18	30	18	+	+
P49589	Cysteine--tRNA ligase, cytoplasmic OS=Homo sapiens GN=CARS PE=1 SV=3	44.5187	29	55	29	43.4492	28	49	28	37.0321	23	49	23	+	+
Q9H3H9	Transcription elongation factor A protein-like 2 OS=Homo sapiens GN=TCEAL2 PE=2 SV=1	29.5154	5	7	3	29.5154	5	7	5	37.0044	7	9	5	+	+
Q86X76	Nitrilase homolog 1 OS=Homo sapiens GN=NIT1 PE=1 SV=2	47.0948	11	21	11	47.0948	11	22	11	37.0031	10	20	10	+	+
Q27J81	Inverted formin-2 OS=Homo sapiens GN=INF2 PE=1 SV=2	37.9504	30	51	30	35.3083	27	44	26	36.9896	28	50	28	+	+
P26373	60S ribosomal protein L13 OS=Homo sapiens GN=RPL13 PE=1 SV=4	36.9668	8	16	8	31.7536	7	15	7	36.9668	8	14	8	+	+
Q86SX6	Glutaredoxin-related protein 5, mitochondrial OS=Homo sapiens GN=GLRX5 PE=1 SV=2	35.6688	6	12	6	48.4076	7	14	7	36.9427	6	11	6	+	+
Q9C0D0	Phosphatase and actin regulator 1 OS=Homo sapiens GN=PHACTR1 PE=2 SV=3	42.4138	22	40	22	37.069	22	36	22	36.8965	19	38	19	+	+
P28074	Proteasome subunit beta type-5 OS=Homo sapiens GN=PSMB5 PE=1 SV=3	28.5171	6	9	6	42.5855	12	14	12	36.8821	9	14	9	+	+
O75379	Vesicle-associated membrane protein 4 OS=Homo sapiens GN=VAMP4 PE=1 SV=2	23.4043	3	3	3	23.4043	3	3	3	36.8794	4	5	4	+	+
P46778	60S ribosomal protein L21 OS=Homo sapiens GN=RPL21 PE=1 SV=2	31.25	4	7	4	27.5	4	7	4	36.875	5	8	5	+	+
Q9UBP4	Dickkopf-related protein 3 OS=Homo sapiens GN=DKK3 PE=1 SV=2	36.8571	9	21	9	36.8571	9	22	9	36.8571	9	23	9	+	+
Q9ULP9	TBC1 domain family member 24 OS=Homo sapiens GN=TBC1D24 PE=1 SV=2	31.8426	16	32	16	38.8193	18	32	18	36.8515	18	35	18	+	+
O14490	Disks large-associated protein 1 OS=Homo sapiens GN=DLGAP1 PE=1 SV=1	33.7769	25	47	25	37.7687	27	51	26	36.8475	24	34	24	+	+
O96008	Mitochondrial import receptor subunit TOM40 homolog OS=Homo sapiens GN=TOMM40 PE=1 SV=1	37.1191	8	20	8	36.8421	7	18	7	36.8421	7	23	7	+	+
P12429	Annexin A3 OS=Homo sapiens GN=ANXA3 PE=1 SV=3	37.7709	12	14	12	26.935	8	10	8	36.8421	11	14	11	+	+
P21333	Filamin-A OS=Homo sapiens GN=FLNA PE=1 SV=4	38.0053	66	100	59	39.0631	74	111	68	36.8342	68	108	62	+	+
O75382	Tripartite motif-containing protein 3 OS=Homo sapiens GN=TRIM3 PE=1 SV=2	38.9785	24	39	22	39.6505	25	38	23	36.828	22	39	20	+	+
Q9UBQ0	Vacuolar protein sorting-associated protein 29 OS=Homo sapiens GN=VPS29 PE=1 SV=1	40.6593	7	16	7	48.3516	8	16	8	36.8132	6	16	6	+	+
O43390	Heterogeneous nuclear ribonucleoprotein R OS=Homo sapiens GN=HNRNPR PE=1 SV=1	34.1232	19	41	15	30.9637	18	33	14	36.8088	19	42	16	+	+
Q9Y570	Protein phosphatase methylesterase 1 OS=Homo sapiens GN=PPME1 PE=1 SV=3	37.8238	13	19	13	40.4145	16	35	16	36.7876	14	27	14	+	+
P10515	Dihydrolipoyllysine-residue acetyltransferase component of pyruvate dehydrogenase complex, mitochondrial OS=Homo sapiens GN=DLAT PE=1 SV=3	32.3029	18	60	18	31.9938	17	58	17	36.7852	19	60	19	+	+
O15083	ERC protein 2 OS=Homo sapiens GN=ERC2 PE=1 SV=3	44.4096	43	62	34	34.2738	35	53	24	36.7816	39	58	26	+	+
O94832	Unconventional myosin-Id OS=Homo sapiens GN=MYO1D PE=1 SV=2	40.9543	36	61	36	39.0656	35	64	35	36.7793	32	56	32	+
O00244	Copper transport protein ATOX1 OS=Homo sapiens GN=ATOX1 PE=1 SV=1	64.7059	4	7	4	39.7059	4	7	4	36.7647	2	6	2	+	+
P36915	Guanine nucleotide-binding protein-like 1 OS=Homo sapiens GN=GNL1 PE=1 SV=2	38.8797	22	59	22	34.7611	20	51	20	36.7381	21	52	21	+	+
P51570	Galactokinase OS=Homo sapiens GN=GALK1 PE=1 SV=1	37.7551	12	20	12	39.7959	13	20	13	36.7347	13	18	13	+	+
O43676	NADH dehydrogenase [ubiquinone] 1 beta subcomplex subunit 3 OS=Homo sapiens GN=NDUFB3 PE=1 SV=3	36.7347	5	12	5	36.7347	5	13	5	36.7347	5	13	5	+	+
Q9NQX7	Integral membrane protein 2C OS=Homo sapiens GN=ITM2C PE=1 SV=1	27.7154	5	5	5	27.7154	5	5	5	36.7041	7	8	7	+	+
Q07699	Sodium channel subunit beta-1 OS=Homo sapiens GN=SCN1B PE=1 SV=1	22.9358	4	6	4	29.3578	5	7	5	36.6972	7	10	7	+	+
Q86WQ0	Nuclear receptor 2C2-associated protein OS=Homo sapiens GN=NR2C2AP PE=1 SV=1	28.0575	3	3	3	28.0575	2	2	2	36.6906	3	4	3	+	+
P51659	Peroxisomal multifunctional enzyme type 2 OS=Homo sapiens GN=HSD17B4 PE=1 SV=3	35.7337	22	39	22	37.7717	23	54	23	36.6848	24	45	24	+	+
Q9NQ88	Fructose-2,6-bisphosphatase TIGAR OS=Homo sapiens GN=TIGAR PE=1 SV=1	54.8148	9	15	9	19.6296	5	6	5	36.6667	7	14	7	+	+
Q6UWE0	E3 ubiquitin-protein ligase LRSAM1 OS=Homo sapiens GN=LRSAM1 PE=1 SV=1	29.184	20	24	20	34.5782	24	31	24	36.6528	25	36	25	+	+
Q9BR01	Sulfotransferase 4A1 OS=Homo sapiens GN=SULT4A1 PE=1 SV=2	44.3662	11	20	11	48.2394	12	21	12	36.6197	10	14	10	+	+
P07384	Calpain-1 catalytic subunit OS=Homo sapiens GN=CAPN1 PE=1 SV=1	42.9972	31	56	31	41.3165	25	49	25	36.5546	26	48	26	+	+
P07814	Bifunctional glutamate/proline--tRNA ligase OS=Homo sapiens GN=EPRS PE=1 SV=5	45.172	52	94	52	41.8651	48	85	48	36.5079	47	81	47	+	+
Q99622	Protein C10 OS=Homo sapiens GN=C12orf57 PE=1 SV=1	14.2857	1	3	1	24.6032	2	3	2	36.5079	3	6	3	+	+
Q9H4X1	Regulator of cell cycle RGCC OS=Homo sapiens GN=RGCC PE=1 SV=1	36.4963	3	3	3	29.1971	2	2	2	36.4963	3	4	3
P02671	Fibrinogen alpha chain OS=Homo sapiens GN=FGA PE=1 SV=2	33.4873	20	54	20	37.4134	22	62	22	36.4896	22	64	22	+	+
P55060	Exportin-2 OS=Homo sapiens GN=CSE1L PE=1 SV=3	33.8826	31	65	31	36.0453	31	65	31	36.4573	35	72	35	+	+
P40429	60S ribosomal protein L13a OS=Homo sapiens GN=RPL13A PE=1 SV=2	19.2118	5	10	5	25.6158	6	11	6	36.4532	8	14	8	+	+
O95168	NADH dehydrogenase [ubiquinone] 1 beta subcomplex subunit 4 OS=Homo sapiens GN=NDUFB4 PE=1 SV=3	31.0078	4	16	4	36.4341	5	13	5	36.4341	5	13	5	+	+
P42658	Dipeptidyl aminopeptidase-like protein 6 OS=Homo sapiens GN=DPP6 PE=1 SV=2	38.1503	30	106	29	39.7688	33	94	32	36.4162	28	91	26	+	+
P06748	Nucleophosmin OS=Homo sapiens GN=NPM1 PE=1 SV=2	42.517	12	40	11	31.6327	11	34	10	36.3946	13	45	12	+	+
Q13614	Myotubularin-related protein 2 OS=Homo sapiens GN=MTMR2 PE=1 SV=4	41.6796	18	31	16	40.591	18	31	16	36.3919	17	27	15	+	+
Q16775	Hydroxyacylglutathione hydrolase, mitochondrial OS=Homo sapiens GN=HAGH PE=1 SV=2	46.7533	13	30	12	51.2987	13	37	12	36.3636	10	27	9	+	+
O94903	Proline synthase co-transcribed bacterial homolog protein OS=Homo sapiens GN=PROSC PE=1 SV=1	43.2727	10	16	10	44	10	20	10	36.3636	9	18	9	+	+
Q86TX2	Acyl-coenzyme A thioesterase 1 OS=Homo sapiens GN=ACOT1 PE=1 SV=1	33.4917	13	28	13	36.1045	14	27	14	36.342	14	23	14	+	+
Q99726	Zinc transporter 3 OS=Homo sapiens GN=SLC30A3 PE=2 SV=2	36.3402	11	40	11	33.7629	10	32	10	36.3402	11	40	11	+	+
P20042	Eukaryotic translation initiation factor 2 subunit 2 OS=Homo sapiens GN=EIF2S2 PE=1 SV=2	34.8348	12	16	12	28.5285	10	14	10	36.3363	13	18	13	+	+
P51151	Ras-related protein Rab-9A OS=Homo sapiens GN=RAB9A PE=1 SV=1	34.8259	6	9	5	33.8308	5	6	4	36.3184	6	8	4	+	+
Q6PKG0	La-related protein 1 OS=Homo sapiens GN=LARP1 PE=1 SV=2	31.0219	23	52	23	39.6898	27	54	27	36.3139	27	57	27	+	+
Q92947	Glutaryl-CoA dehydrogenase, mitochondrial OS=Homo sapiens GN=GCDH PE=1 SV=1	29.6804	8	25	8	37.8995	11	30	11	36.3014	10	25	10	+	+
Q92783	Signal transducing adapter molecule 1 OS=Homo sapiens GN=STAM PE=1 SV=3	33.8889	14	42	12	36.1111	15	47	13	36.2963	14	44	12	+	+
Q9NTJ5	Phosphatidylinositide phosphatase SAC1 OS=Homo sapiens GN=SACM1L PE=1 SV=2	31.8569	17	40	17	34.4123	19	40	19	36.2862	20	51	20	+	+
Q16527	Cysteine and glycine-rich protein 2 OS=Homo sapiens GN=CSRP2 PE=1 SV=3	24.8705	4	5	4	27.4611	4	5	4	36.2694	5	5	5	+	+
P07919	Cytochrome b-c1 complex subunit 6, mitochondrial OS=Homo sapiens GN=UQCRH PE=1 SV=2	45.0549	5	25	5	36.2637	4	19	4	36.2637	4	25	4	+
Q9HD34	LYR motif-containing protein 4 OS=Homo sapiens GN=LYRM4 PE=1 SV=1	28.5714	2	6	2	28.5714	2	7	2	36.2637	3	8	3	+	+
Q86VP6	Cullin-associated NEDD8-dissociated protein 1 OS=Homo sapiens GN=CAND1 PE=1 SV=2	42.8455	46	119	43	43.252	47	114	43	36.2602	42	123	38	+	+
Q96JH7	Deubiquitinating protein VCIP135 OS=Homo sapiens GN=VCPIP1 PE=1 SV=2	31.6694	30	41	30	32.0786	32	42	32	36.252	37	44	37	+	+
Q16720	Plasma membrane calcium-transporting ATPase 3 OS=Homo sapiens GN=ATP2B3 PE=1 SV=3	42.2131	47	158	25	35.9836	43	157	24	36.2295	42	163	23	+	+
Q8N8S7	Protein enabled homolog OS=Homo sapiens GN=ENAH PE=1 SV=2	29.1032	12	32	12	31.3029	16	33	15	36.2098	18	35	17	+	+
Q15717	ELAV-like protein 1 OS=Homo sapiens GN=ELAVL1 PE=1 SV=2	33.4356	8	18	7	36.8098	9	18	8	36.1963	9	17	8	+	+
Q9Y3U8	60S ribosomal protein L36 OS=Homo sapiens GN=RPL36 PE=1 SV=3	30.4762	4	7	4	36.1905	5	9	4	36.1905	5	9	4	+	+
Q96IU4	Abhydrolase domain-containing protein 14B OS=Homo sapiens GN=ABHD14B PE=1 SV=1	36.1905	6	17	6	32.8571	5	15	5	36.1905	6	15	6	+	+
Q9C0C2	182 kDa tankyrase-1-binding protein OS=Homo sapiens GN=TNKS1BP1 PE=1 SV=4	28.7449	31	41	31	33.1984	34	45	34	36.1481	35	50	35	+	+
O00299	Chloride intracellular channel protein 1 OS=Homo sapiens GN=CLIC1 PE=1 SV=4	43.1535	7	9	7	24.8963	5	6	5	36.0996	6	6	6	+	+
Q9BU89	Deoxyhypusine hydroxylase OS=Homo sapiens GN=DOHH PE=1 SV=1	23.8411	4	8	4	36.0927	6	9	6	36.0927	6	9	6		+
Q15257	Serine/threonine-protein phosphatase 2A activator OS=Homo sapiens GN=PPP2R4 PE=1 SV=3	37.7095	11	26	11	40.5028	12	27	12	36.0335	12	31	12	+	+
P53667	LIM domain kinase 1 OS=Homo sapiens GN=LIMK1 PE=1 SV=3	36.6306	16	35	16	34.4668	15	30	15	36.0124	16	27	16	+	+
P51693	Amyloid-like protein 1 OS=Homo sapiens GN=APLP1 PE=1 SV=3	36.3077	19	49	19	32.1538	17	52	17	36	19	51	19	+	+
Q96FV2	Secernin-2 OS=Homo sapiens GN=SCRN2 PE=2 SV=3	24	7	11	7	28	8	13	8	36	10	12	10	+	+
Q9BX66	Sorbin and SH3 domain-containing protein 1 OS=Homo sapiens GN=SORBS1 PE=1 SV=3	41.7183	38	72	37	35.6037	33	66	32	35.9907	34	63	33	+	+
Q03135	Caveolin-1 OS=Homo sapiens GN=CAV1 PE=1 SV=4	43.8202	7	8	7	28.6517	4	9	4	35.9551	5	7	5	+
P06241	Tyrosine-protein kinase Fyn OS=Homo sapiens GN=FYN PE=1 SV=3	37.9888	18	30	13	31.8436	16	27	10	35.9404	17	28	13	+	+
Q99569	Plakophilin-4 OS=Homo sapiens GN=PKP4 PE=1 SV=2	39.094	36	56	31	39.1778	36	54	31	35.906	32	50	28	+	+
Q96AG3	Solute carrier family 25 member 46 OS=Homo sapiens GN=SLC25A46 PE=1 SV=1	29.9043	11	21	11	36.6029	10	19	10	35.8852	10	17	10	+	+
Q12955	Ankyrin-3 OS=Homo sapiens GN=ANK3 PE=1 SV=3	40.1645	122	225	109	38.5424	118	225	105	35.8693	118	227	104	+	+
Q8TC12	Retinol dehydrogenase 11 OS=Homo sapiens GN=RDH11 PE=1 SV=2	37.7358	9	20	9	32.7044	8	20	8	35.8491	9	22	9	+
P15880	40S ribosomal protein S2 OS=Homo sapiens GN=RPS2 PE=1 SV=2	35.1536	9	15	9	29.6928	8	17	8	35.8362	9	16	9	+	+
P48444	Coatomer subunit delta OS=Homo sapiens GN=ARCN1 PE=1 SV=1	32.4853	16	24	16	42.8571	18	27	18	35.8121	19	25	19	+	+
Q9UID3	Vacuolar protein sorting-associated protein 51 homolog OS=Homo sapiens GN=VPS51 PE=1 SV=2	39.1304	24	37	24	37.3402	22	31	22	35.8056	25	39	25	+	+
Q9P1F3	Costars family protein ABRACL OS=Homo sapiens GN=ABRACL PE=1 SV=1	35.8025	2	5	2	35.8025	2	7	2	35.8025	2	6	2	+	+
P62070	Ras-related protein R-Ras2 OS=Homo sapiens GN=RRAS2 PE=1 SV=1	36.2745	6	12	4	39.2157	7	13	5	35.7843	6	10	4	+	+
Q9UPX8	SH3 and multiple ankyrin repeat domains protein 2 OS=Homo sapiens GN=SHANK2 PE=1 SV=3	31.9048	30	44	29	31.4286	32	49	31	35.7823	29	48	29	+	+
P21399	Cytoplasmic aconitate hydratase OS=Homo sapiens GN=ACO1 PE=1 SV=3	36.6704	24	37	24	38.4702	25	40	25	35.7705	25	39	25	+	+
Q8N163	DBIRD complex subunit KIAA1967 OS=Homo sapiens GN=KIAA1967 PE=1 SV=2	34.4529	20	33	20	34.0195	20	26	20	35.753	23	28	23	+	+
Q1KMD3	Heterogeneous nuclear ribonucleoprotein U-like protein 2 OS=Homo sapiens GN=HNRNPUL2 PE=1 SV=1	34.1365	23	44	23	33.7349	21	39	21	35.743	23	42	23	+
O00217	NADH dehydrogenase [ubiquinone] iron-sulfur protein 8, mitochondrial OS=Homo sapiens GN=NDUFS8 PE=1 SV=1	44.7619	8	35	8	40.9524	9	31	9	35.7143	7	22	7	+	+
P48426	Phosphatidylinositol 5-phosphate 4-kinase type-2 alpha OS=Homo sapiens GN=PIP4K2A PE=1 SV=2	36.2069	22	53	15	37.6847	21	49	13	35.7143	20	51	15	+	+
P22830	Ferrochelatase, mitochondrial OS=Homo sapiens GN=FECH PE=1 SV=2	50.1182	18	30	18	42.0804	14	28	14	35.6974	14	23	14	+	+
P26440	Isovaleryl-CoA dehydrogenase, mitochondrial OS=Homo sapiens GN=IVD PE=1 SV=1	31.4421	11	15	11	34.9882	13	21	13	35.6974	13	22	13	+	+
Q9H469	F-box/LRR-repeat protein 15 OS=Homo sapiens GN=FBXL15 PE=1 SV=2	29	5	5	5	23	5	7	5	35.6667	7	9	7	+	+
Q9Y6E0	Serine/threonine-protein kinase 24 OS=Homo sapiens GN=STK24 PE=1 SV=1	27.088	11	22	5	27.088	11	18	7	35.6659	11	19	8	+	+
Q9Y6C9	Mitochondrial carrier homolog 2 OS=Homo sapiens GN=MTCH2 PE=1 SV=1	30.363	9	39	9	39.934	11	41	11	35.6436	9	35	9	+	+
O00410	Importin-5 OS=Homo sapiens GN=IPO5 PE=1 SV=4	36.5542	33	68	32	40.8387	34	75	33	35.6427	30	61	29	+	+
P40121	Macrophage-capping protein OS=Homo sapiens GN=CAPG PE=1 SV=2	28.1609	7	15	7	33.6207	9	18	9	35.6322	8	15	8	+	+
Q15366	Poly(rC)-binding protein 2 OS=Homo sapiens GN=PCBP2 PE=1 SV=1	44.3836	11	38	7	35.6164	10	45	4	35.6164	9	45	4	+	+
Q14165	Malectin OS=Homo sapiens GN=MLEC PE=1 SV=1	24.6575	7	13	7	30.137	7	10	7	35.6164	8	14	8	+	+
Q9UEW8	STE20/SPS1-related proline-alanine-rich protein kinase OS=Homo sapiens GN=STK39 PE=1 SV=3	37.0642	17	29	13	27.7064	12	30	8	35.5963	16	31	12	+	+
P49758	Regulator of G-protein signaling 6 OS=Homo sapiens GN=RGS6 PE=1 SV=5	34.1102	16	30	12	39.1949	15	27	12	35.5932	17	31	14	+	+
Q15165	Serum paraoxonase/arylesterase 2 OS=Homo sapiens GN=PON2 PE=1 SV=3	30.791	7	21	7	21.7514	6	15	6	35.5932	8	18	8	+	+
P61457	Pterin-4-alpha-carbinolamine dehydratase OS=Homo sapiens GN=PCBD1 PE=1 SV=2	42.3077	6	13	5	42.3077	6	14	5	35.5769	3	7	3	+	+
Q9Y3C0	WASH complex subunit CCDC53 OS=Homo sapiens GN=CCDC53 PE=1 SV=1	26.8041	4	4	4	35.567	5	6	5	35.567	5	6	5	+	+
P11277	Spectrin beta chain, erythrocytic OS=Homo sapiens GN=SPTB PE=1 SV=5	37.1549	67	131	55	35.7043	64	133	51	35.5639	65	136	53	+	+
P42262	Glutamate receptor 2 OS=Homo sapiens GN=GRIA2 PE=1 SV=3	40.8834	38	74	28	34.5413	30	71	22	35.5606	32	61	23	+	+
Q96QK1	Vacuolar protein sorting-associated protein 35 OS=Homo sapiens GN=VPS35 PE=1 SV=2	36.4322	28	73	28	33.9196	27	71	27	35.5528	27	69	27	+	+
Q96A65	Exocyst complex component 4 OS=Homo sapiens GN=EXOC4 PE=1 SV=1	32.8542	27	47	27	36.961	29	46	29	35.5236	29	45	29	+	+
Q9Y4F1	FERM, RhoGEF and pleckstrin domain-containing protein 1 OS=Homo sapiens GN=FARP1 PE=1 SV=1	34.7368	28	49	28	29.378	25	46	25	35.5024	25	44	25	+	+
Q9NVG8	TBC1 domain family member 13 OS=Homo sapiens GN=TBC1D13 PE=1 SV=3	38	12	21	12	34	10	12	10	35.5	11	16	11	+	+
P34949	Mannose-6-phosphate isomerase OS=Homo sapiens GN=MPI PE=1 SV=2	35.461	11	25	11	37.5887	10	20	10	35.461	10	20	10	+	+
Q8WXG6	MAP kinase-activating death domain protein OS=Homo sapiens GN=MADD PE=1 SV=2	30.2975	39	85	39	33.8798	40	75	40	35.4584	43	85	43	+	+
Q15084	Protein disulfide-isomerase A6 OS=Homo sapiens GN=PDIA6 PE=1 SV=1	42.9545	13	19	13	30.2273	10	21	10	35.4545	11	22	11	+	+
Q9H6Z4	Ran-binding protein 3 OS=Homo sapiens GN=RANBP3 PE=1 SV=1	23.9859	11	17	11	30.1587	12	16	12	35.4497	13	17	13	+	+
Q9GZT6	Coiled-coil domain-containing protein 90B, mitochondrial OS=Homo sapiens GN=CCDC90B PE=1 SV=2	30.7087	8	15	8	38.5827	9	13	9	35.4331	9	11	9	+	+
Q08211	ATP-dependent RNA helicase A OS=Homo sapiens GN=DHX9 PE=1 SV=4	37.6378	40	77	40	33.5433	35	68	35	35.4331	39	72	39	+	+
Q9NXG2	THUMP domain-containing protein 1 OS=Homo sapiens GN=THUMPD1 PE=1 SV=2	34.2776	8	13	8	19.2635	6	9	6	35.4108	7	11	7	+	+
O75390	Citrate synthase, mitochondrial OS=Homo sapiens GN=CS PE=1 SV=2	37.5536	17	76	17	35.4077	15	66	15	35.4077	15	64	15	+	+
P04216	Thy-1 membrane glycoprotein OS=Homo sapiens GN=THY1 PE=1 SV=2	35.4037	5	59	5	35.4037	5	56	5	35.4037	5	50	5	+	+
Q9NSE4	Isoleucine--tRNA ligase, mitochondrial OS=Homo sapiens GN=IARS2 PE=1 SV=2	44.4664	36	77	36	33.5968	31	66	31	35.3755	33	81	33	+	+
O60763	General vesicular transport factor p115 OS=Homo sapiens GN=USO1 PE=1 SV=2	36.5904	29	60	29	35.9667	30	56	30	35.343	28	55	28		+
Q9Y2Q0	Probable phospholipid-transporting ATPase IA OS=Homo sapiens GN=ATP8A1 PE=1 SV=1	39.9485	40	89	38	37.6289	36	84	36	35.3093	36	91	35	+	+
O00232	26S proteasome non-ATPase regulatory subunit 12 OS=Homo sapiens GN=PSMD12 PE=1 SV=3	33.114	15	26	14	32.6754	16	29	15	35.307	16	26	15	+	+
P52565	Rho GDP-dissociation inhibitor 1 OS=Homo sapiens GN=ARHGDIA PE=1 SV=3	35.7843	7	39	7	54.902	9	45	9	35.2941	8	39	8	+	+
P56381	ATP synthase subunit epsilon, mitochondrial OS=Homo sapiens GN=ATP5E PE=1 SV=2	45.098	3	8	3	45.098	3	6	3	35.2941	3	6	3	+
P49257	Protein ERGIC-53 OS=Homo sapiens GN=LMAN1 PE=1 SV=2	36.2745	14	29	13	36.4706	11	23	10	35.2941	12	24	12	+	+
P26640	Valine--tRNA ligase OS=Homo sapiens GN=VARS PE=1 SV=4	32.4367	31	62	31	35.8386	35	66	35	35.2848	35	58	35	+	+
O75521	Enoyl-CoA delta isomerase 2, mitochondrial OS=Homo sapiens GN=ECI2 PE=1 SV=4	37.5635	9	19	9	26.3959	8	12	8	35.2792	10	14	10	+	+
Q96JJ3	Engulfment and cell motility protein 2 OS=Homo sapiens GN=ELMO2 PE=1 SV=2	29.0278	17	27	15	32.3611	19	24	16	35.2778	22	33	19	+	+
P01859	Ig gamma-2 chain C region OS=Homo sapiens GN=IGHG2 PE=1 SV=2	45.7055	11	75	4	37.7301	10	73	3	35.2761	9	68	2		+
P78357	Contactin-associated protein 1 OS=Homo sapiens GN=CNTNAP1 PE=1 SV=1	34.3931	36	140	36	31.7197	35	114	35	35.2601	38	127	38	+	+
P13647	Keratin, type II cytoskeletal 5 OS=Homo sapiens GN=KRT5 PE=1 SV=3	33.2203	26	51	13	35.5932	27	44	14	35.2542	27	53	13	+
P20073	Annexin A7 OS=Homo sapiens GN=ANXA7 PE=1 SV=3	31.7623	17	51	17	34.0164	18	48	18	35.2459	19	47	19	+	+
P43490	Nicotinamide phosphoribosyltransferase OS=Homo sapiens GN=NAMPT PE=1 SV=1	38.9002	17	24	17	33.8085	15	23	15	35.2342	15	27	15	+	+
Q9BU02	Thiamine-triphosphatase OS=Homo sapiens GN=THTPA PE=1 SV=3	28.6957	5	9	5	34.3478	7	7	7	35.2174	7	8	7	+	+
Q92556	Engulfment and cell motility protein 1 OS=Homo sapiens GN=ELMO1 PE=1 SV=2	32.8748	20	33	18	33.2875	21	29	18	35.2132	23	33	20	+	+
O75170	Serine/threonine-protein phosphatase 6 regulatory subunit 2 OS=Homo sapiens GN=PPP6R2 PE=1 SV=2	31.3665	25	40	25	30.1242	21	34	21	35.1967	25	52	25	+	+
Q5T6V5	UPF0553 protein C9orf64 OS=Homo sapiens GN=C9orf64 PE=1 SV=1	24.6334	7	13	7	24.6334	7	10	7	35.1906	10	15	10	+	+
Q9NZN4	EH domain-containing protein 2 OS=Homo sapiens GN=EHD2 PE=1 SV=2	32.965	12	19	10	38.1215	14	24	12	35.175	13	24	11	+	+
O43427	Acidic fibroblast growth factor intracellular-binding protein OS=Homo sapiens GN=FIBP PE=1 SV=3	36.8132	11	24	11	30.7692	9	20	9	35.1648	11	24	11	+	+
Q13740	CD166 antigen OS=Homo sapiens GN=ALCAM PE=1 SV=2	36.5352	18	48	18	36.7067	19	45	19	35.163	19	39	19	+	+
P17655	Calpain-2 catalytic subunit OS=Homo sapiens GN=CAPN2 PE=1 SV=6	26.1429	17	33	17	30.4286	16	32	16	35.1429	20	39	20	+	+
P30740	Leukocyte elastase inhibitor OS=Homo sapiens GN=SERPINB1 PE=1 SV=1	37.467	13	16	12	27.1768	9	15	8	35.0924	11	18	10	+	+
Q9HB90	Ras-related GTP-binding protein C OS=Homo sapiens GN=RRAGC PE=1 SV=1	32.8321	9	14	9	28.8221	10	14	10	35.0877	10	16	10	+	+
O43681	ATPase ASNA1 OS=Homo sapiens GN=ASNA1 PE=1 SV=2	35.0575	10	22	10	35.0575	10	30	10	35.0575	10	27	10	+	+
P46781	40S ribosomal protein S9 OS=Homo sapiens GN=RPS9 PE=1 SV=3	38.1443	11	17	11	39.1753	11	16	11	35.0515	10	15	10	+	+
Q8WVJ2	NudC domain-containing protein 2 OS=Homo sapiens GN=NUDCD2 PE=1 SV=1	35.0318	4	9	4	41.4013	5	10	5	35.0318	4	9	4	+	+
Q86V81	THO complex subunit 4 OS=Homo sapiens GN=ALYREF PE=1 SV=3	37.7432	7	16	7	35.0195	6	12	6	35.0195	6	13	6	+	+
Q93050	V-type proton ATPase 116 kDa subunit a isoform 1 OS=Homo sapiens GN=ATP6V0A1 PE=1 SV=3	34.1696	29	183	29	34.2891	30	170	30	35.006	33	171	33	+	+
O95502	Neuronal pentraxin receptor OS=Homo sapiens GN=NPTXR PE=2 SV=2	38.8	14	27	14	38.4	15	26	15	35	13	23	13	+	+
Q9H9P8	L-2-hydroxyglutarate dehydrogenase, mitochondrial OS=Homo sapiens GN=L2HGDH PE=1 SV=3	33.4773	11	15	11	33.2613	11	15	11	34.9892	12	16	12	+	+
O43581	Synaptotagmin-7 OS=Homo sapiens GN=SYT7 PE=1 SV=3	33.4988	13	23	13	33.2506	14	27	14	34.9876	12	22	12	+	+
Q92932	Receptor-type tyrosine-protein phosphatase N2 OS=Homo sapiens GN=PTPRN2 PE=1 SV=2	38.3251	28	54	27	37.8325	27	49	26	34.9754	27	53	26	+	+
Q9BVC4	Target of rapamycin complex subunit LST8 OS=Homo sapiens GN=MLST8 PE=1 SV=1	33.1288	8	14	8	34.9693	9	13	9	34.9693	9	13	9	+	+
Q14157	Ubiquitin-associated protein 2-like OS=Homo sapiens GN=UBAP2L PE=1 SV=2	35.2346	20	44	20	32.9347	19	41	19	34.9586	20	39	20	+	+
O14530	Thioredoxin domain-containing protein 9 OS=Homo sapiens GN=TXNDC9 PE=1 SV=2	40.2655	9	11	9	34.9558	8	10	8	34.9558	8	12	8	+	+
Q7Z6K5	UPF0552 protein C15orf38 OS=Homo sapiens GN=C15orf38 PE=1 SV=1	29.2035	5	10	5	25.6637	4	10	4	34.9558	6	16	6	+
Q96FQ6	Protein S100-A16 OS=Homo sapiens GN=S100A16 PE=1 SV=1	34.9515	4	11	4	34.9515	4	11	4	34.9515	4	14	4	+	+
Q9ULA0	Aspartyl aminopeptidase OS=Homo sapiens GN=DNPEP PE=1 SV=1	34.9474	12	23	12	34.9474	12	25	12	34.9474	11	28	11	+	+
O75367	Core histone macro-H2A.1 OS=Homo sapiens GN=H2AFY PE=1 SV=4	38.172	11	19	9	40.5914	12	20	10	34.9462	9	19	7	+	+
P52597	Heterogeneous nuclear ribonucleoprotein F OS=Homo sapiens GN=HNRNPF PE=1 SV=3	28.9157	8	24	6	30.8434	9	29	7	34.9398	10	25	8	+	+
P09497	Clathrin light chain B OS=Homo sapiens GN=CLTB PE=1 SV=1	37.5546	11	35	11	38.428	12	44	12	34.9345	11	31	11	+	+
P32004	Neural cell adhesion molecule L1 OS=Homo sapiens GN=L1CAM PE=1 SV=2	35.4813	41	123	41	34.5266	40	120	39	34.9244	41	122	40	+	+
Q9Y5X3	Sorting nexin-5 OS=Homo sapiens GN=SNX5 PE=1 SV=1	37.3762	12	15	12	39.604	13	16	12	34.901	11	15	11	+	+
P60763	Ras-related C3 botulinum toxin substrate 3 OS=Homo sapiens GN=RAC3 PE=1 SV=1	39.0625	8	26	2	39.0625	8	22	2	34.8958	7	22	2	+	+
O75396	Vesicle-trafficking protein SEC22b OS=Homo sapiens GN=SEC22B PE=1 SV=4	34.8837	7	22	7	34.8837	7	21	7	34.8837	7	19	7	+	+
P17858	6-phosphofructokinase, liver type OS=Homo sapiens GN=PFKL PE=1 SV=6	40.7692	27	82	23	35.5128	25	78	21	34.8718	25	77	22	+	+
P11586	C-1-tetrahydrofolate synthase, cytoplasmic OS=Homo sapiens GN=MTHFD1 PE=1 SV=3	39.1444	32	49	31	33.5829	28	49	27	34.8663	29	48	29	+	+
P25789	Proteasome subunit alpha type-4 OS=Homo sapiens GN=PSMA4 PE=1 SV=1	40.613	8	17	8	46.7433	10	17	10	34.8659	8	13	8	+	+
Q9P0I2	ER membrane protein complex subunit 3 OS=Homo sapiens GN=EMC3 PE=1 SV=3	22.9885	4	12	4	26.0536	6	9	6	34.8659	7	9	7	+	+
Q9P032	NADH dehydrogenase [ubiquinone] 1 alpha subcomplex assembly factor 4 OS=Homo sapiens GN=NDUFAF4 PE=1 SV=1	31.4286	5	9	5	26.2857	4	7	4	34.8571	7	10	7	+	+
Q9NP79	Vacuolar protein sorting-associated protein VTA1 homolog OS=Homo sapiens GN=VTA1 PE=1 SV=1	34.8534	10	21	10	34.8534	10	23	10	34.8534	10	25	10	+	+
Q9NYB0	Telomeric repeat-binding factor 2-interacting protein 1 OS=Homo sapiens GN=TERF2IP PE=1 SV=1	36.8421	11	16	11	28.8221	8	11	8	34.8371	9	14	9	+	+
P13010	X-ray repair cross-complementing protein 5 OS=Homo sapiens GN=XRCC5 PE=1 SV=3	35.5191	22	44	22	38.1148	22	56	21	34.8361	20	52	20	+	+
P0CG29	Glutathione S-transferase theta-2 OS=Homo sapiens GN=GSTT2 PE=1 SV=1	34.8361	8	29	8	29.918	7	21	7	34.8361	8	24	8
P12694	2-oxoisovalerate dehydrogenase subunit alpha, mitochondrial OS=Homo sapiens GN=BCKDHA PE=1 SV=2	42.0225	14	33	14	39.5506	16	40	16	34.8315	14	32	14	+
Q99598	Translin-associated protein X OS=Homo sapiens GN=TSNAX PE=1 SV=1	47.2414	10	14	10	45.5172	9	11	9	34.8276	7	11	7	+
O00625	Pirin OS=Homo sapiens GN=PIR PE=1 SV=1	34.8276	7	10	7	31.3793	6	6	6	34.8276	7	11	7	+	+
Q9Y3Z3	SAM domain and HD domain-containing protein 1 OS=Homo sapiens GN=SAMHD1 PE=1 SV=2	28.5942	14	19	14	31.4697	15	22	15	34.8243	17	24	17	+	+
Q12979	Active breakpoint cluster region-related protein OS=Homo sapiens GN=ABR PE=2 SV=2	36.4377	25	66	22	33.6438	22	56	20	34.8079	25	61	22	+	+
Q4J6C6	Prolyl endopeptidase-like OS=Homo sapiens GN=PREPL PE=1 SV=1	38.3769	24	51	24	37.0014	22	37	22	34.8006	20	40	20	+	+
P13746	HLA class I histocompatibility antigen, A-11 alpha chain OS=Homo sapiens GN=HLA-A PE=1 SV=1	38.3562	10	21	1	38.3562	10	25	2	34.7945	9	21	3
P02749	Beta-2-glycoprotein 1 OS=Homo sapiens GN=APOH PE=1 SV=3	37.3913	11	18	11	24.6377	8	11	8	34.7826	9	13	9	+	+
Q13363	C-terminal-binding protein 1 OS=Homo sapiens GN=CTBP1 PE=1 SV=2	47.7273	14	34	12	42.5	13	36	11	34.7727	12	30	10	+	+
Q9NZ32	Actin-related protein 10 OS=Homo sapiens GN=ACTR10 PE=1 SV=1	34.7722	13	28	12	33.3333	12	30	12	34.7722	12	24	12	+	+
Q8WWI1	LIM domain only protein 7 OS=Homo sapiens GN=LMO7 PE=1 SV=3	31.3726	40	64	40	35.1753	47	74	47	34.7594	45	75	45	+	+
Q86TV6	Tetratricopeptide repeat protein 7B OS=Homo sapiens GN=TTC7B PE=1 SV=3	40.688	29	45	29	37.841	28	50	28	34.7568	24	44	24	+	+
Q9NVT9	Armadillo repeat-containing protein 1 OS=Homo sapiens GN=ARMC1 PE=1 SV=1	35.1064	9	19	9	27.305	6	14	6	34.7518	8	18	8	+	+
P54289	Voltage-dependent calcium channel subunit alpha-2/delta-1 OS=Homo sapiens GN=CACNA2D1 PE=1 SV=3	35.4488	35	76	34	33.5449	33	68	32	34.7235	37	64	36	+	+
Q5VST6	Abhydrolase domain-containing protein FAM108B1 OS=Homo sapiens GN=FAM108B1 PE=2 SV=1	36.8056	8	14	7	40.625	9	13	8	34.7222	8	11	7	+	+
Q9BRF8	Calcineurin-like phosphoesterase domain-containing protein 1 OS=Homo sapiens GN=CPPED1 PE=1 SV=3	37.8981	9	18	9	40.1274	10	15	10	34.7134	8	14	8	+	+
Q9H492	Microtubule-associated proteins 1A/1B light chain 3A OS=Homo sapiens GN=MAP1LC3A PE=1 SV=2	34.7107	5	13	3	28.9256	5	11	4	34.7107	6	19	4	+	+
Q9UHF0	Tachykinin-3 OS=Homo sapiens GN=TAC3 PE=1 SV=1	8.26446	1	1	1	8.26446	1	1	1	34.7107	3	3	3		+
Q6UXV4	Apolipoprotein O-like OS=Homo sapiens GN=APOOL PE=1 SV=1	42.5373	8	19	8	42.5373	8	19	8	34.7015	6	12	6	+	+
Q9Y2V2	Calcium-regulated heat stable protein 1 OS=Homo sapiens GN=CARHSP1 PE=1 SV=2	59.1837	6	8	6	36.0544	6	6	6	34.6939	5	8	5	+	+
P47985	Cytochrome b-c1 complex subunit Rieske, mitochondrial OS=Homo sapiens GN=UQCRFS1 PE=1 SV=2	34.6715	11	38	2	34.6715	11	41	11	34.6715	11	38	2	+	+
P24821	Tenascin OS=Homo sapiens GN=TNC PE=1 SV=3	37.1649	54	102	54	33.4848	54	98	54	34.6661	54	94	54	+	+
Q92688	Acidic leucine-rich nuclear phosphoprotein 32 family member B OS=Homo sapiens GN=ANP32B PE=1 SV=1	34.6613	10	22	4	34.6613	10	16	4	34.6613	10	19	4	+	+
P23246	Splicing factor, proline- and glutamine-rich OS=Homo sapiens GN=SFPQ PE=1 SV=2	37.7652	26	70	25	36.9166	23	60	22	34.6535	26	55	25	+	+
Q7Z4S6	Kinesin-like protein KIF21A OS=Homo sapiens GN=KIF21A PE=1 SV=2	33.3931	51	107	48	34.4683	49	96	46	34.6476	47	96	44	+	+
P84090	Enhancer of rudimentary homolog OS=Homo sapiens GN=ERH PE=1 SV=1	34.6154	3	5	3	38.4615	4	6	4	34.6154	3	3	3	+	+
Q7Z7J9	Calcium/calmodulin-dependent protein kinase II inhibitor 1 OS=Homo sapiens GN=CAMK2N1 PE=2 SV=1	17.9487	1	1	1	34.6154	2	3	2	34.6154	2	3	2		+
Q96SB3	Neurabin-2 OS=Homo sapiens GN=PPP1R9B PE=1 SV=2	34.7239	25	57	23	37.6687	22	50	21	34.6012	23	47	21	+	+
O95870	Abhydrolase domain-containing protein 16A OS=Homo sapiens GN=ABHD16A PE=1 SV=3	33.1541	15	26	15	34.767	15	26	15	34.5878	14	21	14	+	+
P16435	NADPH--cytochrome P450 reductase OS=Homo sapiens GN=POR PE=1 SV=2	32.644	23	33	23	37.0753	25	34	25	34.5643	22	32	22	+	+
Q9BTW9	Tubulin-specific chaperone D OS=Homo sapiens GN=TBCD PE=1 SV=2	31.7953	31	54	31	31.8792	29	52	29	34.5638	31	51	31	+	+
P26641	Elongation factor 1-gamma OS=Homo sapiens GN=EEF1G PE=1 SV=3	40.5034	19	54	19	40.5034	19	50	19	34.5538	16	44	16	+	+
Q7RTV0	PHD finger-like domain-containing protein 5A OS=Homo sapiens GN=PHF5A PE=1 SV=1	27.2727	3	6	3	26.3636	3	6	3	34.5455	4	8	4	+	+
P41091	Eukaryotic translation initiation factor 2 subunit 3 OS=Homo sapiens GN=EIF2S3 PE=1 SV=3	35.5932	12	19	12	38.3475	13	23	13	34.5339	13	19	13	+
Q9UPR5	Sodium/calcium exchanger 2 OS=Homo sapiens GN=SLC8A2 PE=2 SV=2	32.3561	22	71	22	32.5733	24	67	23	34.5277	25	62	24	+	+
Q8TB22	Spermatogenesis-associated protein 20 OS=Homo sapiens GN=SPATA20 PE=2 SV=3	35.4962	23	28	23	29.1349	20	27	20	34.4784	23	31	23	+	+
Q8N4C8	Misshapen-like kinase 1 OS=Homo sapiens GN=MINK1 PE=1 SV=2	29.0541	30	58	22	32.8078	35	59	26	34.4595	35	63	25	+	+
Q8TBX8	Phosphatidylinositol 5-phosphate 4-kinase type-2 gamma OS=Homo sapiens GN=PIP4K2C PE=1 SV=3	27.5534	10	20	10	27.5534	11	19	11	34.4418	14	23	14	+	+
Q9UBQ5	Eukaryotic translation initiation factor 3 subunit K OS=Homo sapiens GN=EIF3K PE=1 SV=1	35.3211	6	8	6	41.7431	7	9	7	34.4037	6	9	6	+	+
Q5JTJ3	Uncharacterized protein C1orf31 OS=Homo sapiens GN=C1orf31 PE=1 SV=1	34.4	5	13	5	34.4	5	14	5	34.4	5	14	5	+	+
P15259	Phosphoglycerate mutase 2 OS=Homo sapiens GN=PGAM2 PE=1 SV=3	37.1542	10	57	3	45.4545	12	58	5	34.3873	9	60	3	+	+
O60783	28S ribosomal protein S14, mitochondrial OS=Homo sapiens GN=MRPS14 PE=1 SV=1	21.875	2	4	2	21.875	2	6	2	34.375	4	6	4	+	+
Q99873	Protein arginine N-methyltransferase 1 OS=Homo sapiens GN=PRMT1 PE=1 SV=2	39.0582	15	24	12	34.626	12	15	9	34.349	12	18	10	+	+
P02656	Apolipoprotein C-III OS=Homo sapiens GN=APOC3 PE=1 SV=1	34.3434	3	5	3	27.2727	2	2	2	34.3434	3	5	3	+	+
Q8WUD4	Coiled-coil domain-containing protein 12 OS=Homo sapiens GN=CCDC12 PE=1 SV=1	31.3253	3	3	3	19.2771	2	2	2	34.3374	3	3	3		+
Q9NQP4	Prefoldin subunit 4 OS=Homo sapiens GN=PFDN4 PE=1 SV=1	34.3284	6	11	6	29.8508	5	9	5	34.3284	6	12	6	+	+
P34931	Heat shock 70 kDa protein 1-like OS=Homo sapiens GN=HSPA1L PE=1 SV=2	33.3853	18	126	2	34.3214	20	124	4	34.3214	19	137	3	+	+
Q99460	26S proteasome non-ATPase regulatory subunit 1 OS=Homo sapiens GN=PSMD1 PE=1 SV=2	38.1952	30	68	30	36.2015	30	65	30	34.3127	28	56	28	+	+
Q7Z5G4	Golgin subfamily A member 7 OS=Homo sapiens GN=GOLGA7 PE=1 SV=2	27.0073	3	10	3	38.6861	5	8	5	34.3066	4	9	4	+	+
O75208	Ubiquinone biosynthesis protein COQ9, mitochondrial OS=Homo sapiens GN=COQ9 PE=1 SV=1	34.2767	7	37	7	36.478	8	35	8	34.2767	7	33	7	+	+
Q8WW12	PEST proteolytic signal-containing nuclear protein OS=Homo sapiens GN=PCNP PE=1 SV=2	31.4607	5	6	5	46.6292	7	11	7	34.2697	5	6	5	+	+
P49755	Transmembrane emp24 domain-containing protein 10 OS=Homo sapiens GN=TMED10 PE=1 SV=2	34.2466	6	18	6	34.2466	6	15	6	34.2466	7	20	7	+	+
Q6ZMI0	Protein phosphatase 1 regulatory subunit 21 OS=Homo sapiens GN=PPP1R21 PE=1 SV=1	43.3333	27	37	27	38.0769	23	42	23	34.2308	22	36	22	+	+
O14548	Cytochrome c oxidase subunit 7A-related protein, mitochondrial OS=Homo sapiens GN=COX7A2L PE=1 SV=2	63.1579	5	11	5	35.0877	5	13	5	34.2105	4	11	4	+	+
O95294	RasGAP-activating-like protein 1 OS=Homo sapiens GN=RASAL1 PE=1 SV=3	34.7015	22	37	22	32.8358	21	33	21	34.204	21	35	21	+	+
P62745	Rho-related GTP-binding protein RhoB OS=Homo sapiens GN=RHOB PE=1 SV=1	34.1837	7	24	6	37.7551	8	24	6	34.1837	7	24	6	+	+
Q9Y639	Neuroplastin OS=Homo sapiens GN=NPTN PE=1 SV=2	37.9397	15	53	15	38.9447	17	55	17	34.1709	15	58	15	+	+
Q9BR76	Coronin-1B OS=Homo sapiens GN=CORO1B PE=1 SV=1	33.9468	13	32	13	32.7198	14	30	14	34.1513	14	23	14	+	+
Q96JJ7	Protein disulfide-isomerase TMX3 OS=Homo sapiens GN=TMX3 PE=1 SV=2	27.7533	11	26	11	29.956	13	31	13	34.141	13	26	13	+	+
Q09019	Dystrophia myotonica WD repeat-containing protein OS=Homo sapiens GN=DMWD PE=1 SV=3	31.6024	12	25	12	29.9703	14	23	14	34.1246	17	27	17	+
Q14697	Neutral alpha-glucosidase AB OS=Homo sapiens GN=GANAB PE=1 SV=3	37.2881	29	77	29	37.9237	31	85	31	34.1102	28	72	28	+	+
P53618	Coatomer subunit beta OS=Homo sapiens GN=COPB1 PE=1 SV=3	36.0965	27	46	27	34.3127	24	40	24	34.1028	26	43	26	+	+
P04843	Dolichyl-diphosphooligosaccharide--protein glycosyltransferase subunit 1 OS=Homo sapiens GN=RPN1 PE=1 SV=1	32.2899	16	38	16	37.5618	18	33	18	34.1021	16	35	16	+	+
O43813	LanC-like protein 1 OS=Homo sapiens GN=LANCL1 PE=1 SV=1	33.584	11	74	11	34.0852	12	68	12	34.0852	12	73	12	+	+
Q13190	Syntaxin-5 OS=Homo sapiens GN=STX5 PE=1 SV=2	30.1409	7	11	7	24.7887	7	8	7	34.0845	9	14	9	+	+
P47897	Glutamine--tRNA ligase OS=Homo sapiens GN=QARS PE=1 SV=1	30.8387	20	35	20	31.4839	20	30	20	34.0645	22	32	22	+	+
P23786	Carnitine O-palmitoyltransferase 2, mitochondrial OS=Homo sapiens GN=CPT2 PE=1 SV=2	32.3708	18	34	18	34.6505	18	36	18	34.0425	18	34	18	+	+
P45973	Chromobox protein homolog 5 OS=Homo sapiens GN=CBX5 PE=1 SV=1	40.3141	8	13	7	34.0314	7	10	7	34.0314	7	11	7	+	+
P55008	Allograft inflammatory factor 1 OS=Homo sapiens GN=AIF1 PE=1 SV=1	34.0136	5	10	5	34.0136	4	7	4	34.0136	4	6	4	+	+
Q86U42	Polyadenylate-binding protein 2 OS=Homo sapiens GN=PABPN1 PE=1 SV=3	19.2811	5	6	5	33.9869	6	10	6	33.9869	6	7	6	+	+
Q96GG9	DCN1-like protein 1 OS=Homo sapiens GN=DCUN1D1 PE=1 SV=1	24.7104	6	9	6	33.9768	8	11	8	33.9768	8	10	8	+	+
P51665	26S proteasome non-ATPase regulatory subunit 7 OS=Homo sapiens GN=PSMD7 PE=1 SV=2	40.1235	10	25	10	40.1235	10	23	10	33.9506	8	15	8	+	+
P48507	Glutamate--cysteine ligase regulatory subunit OS=Homo sapiens GN=GCLM PE=1 SV=1	33.9416	7	12	7	30.292	7	9	7	33.9416	7	11	7	+	+
P59998	Actin-related protein 2/3 complex subunit 4 OS=Homo sapiens GN=ARPC4 PE=1 SV=3	33.9286	5	13	5	39.2857	6	13	6	33.9286	5	12	5	+	+
Q9P253	Vacuolar protein sorting-associated protein 18 homolog OS=Homo sapiens GN=VPS18 PE=1 SV=2	27.9548	21	33	21	31.963	24	35	24	33.9157	25	44	25	+	+
Q8N1A0	Keratin-like protein KRT222 OS=Homo sapiens GN=KRT222 PE=2 SV=1	38.3051	11	19	10	32.2034	10	19	9	33.8983	10	19	9	+	+
P23193	Transcription elongation factor A protein 1 OS=Homo sapiens GN=TCEA1 PE=1 SV=2	36.8771	10	12	10	37.8738	10	12	10	33.887	9	11	7	+	+
Q68DU8	BTB/POZ domain-containing protein KCTD16 OS=Homo sapiens GN=KCTD16 PE=2 SV=1	37.1495	20	42	18	29.9065	15	41	13	33.8785	18	43	16	+	+
O14907	Tax1-binding protein 3 OS=Homo sapiens GN=TAX1BP3 PE=1 SV=2	33.871	3	11	3	33.871	3	9	3	33.871	3	7	3	+	+
Q99733	Nucleosome assembly protein 1-like 4 OS=Homo sapiens GN=NAP1L4 PE=1 SV=1	34.1333	11	28	10	30.9333	9	22	8	33.8667	9	23	8	+	+
P43155	Carnitine O-acetyltransferase OS=Homo sapiens GN=CRAT PE=1 SV=5	32.4281	19	55	19	30.3514	17	55	17	33.8658	20	62	20		+
P54619	5'-AMP-activated protein kinase subunit gamma-1 OS=Homo sapiens GN=PRKAG1 PE=1 SV=1	29.9094	9	11	7	37.7644	11	12	9	33.8369	10	11	8	+	+
P52566	Rho GDP-dissociation inhibitor 2 OS=Homo sapiens GN=ARHGDIB PE=1 SV=3	26.3682	3	8	3	23.8806	3	9	3	33.8308	5	8	5	+	+
Q8TD22	Sideroflexin-5 OS=Homo sapiens GN=SFXN5 PE=2 SV=1	33.8235	9	19	9	33.8235	9	17	9	33.8235	9	14	9	+	+
Q15814	Tubulin-specific chaperone C OS=Homo sapiens GN=TBCC PE=1 SV=2	29.7688	9	12	9	28.9017	8	10	8	33.815	10	13	10	+	+
Q02410	Amyloid beta A4 precursor protein-binding family A member 1 OS=Homo sapiens GN=APBA1 PE=1 SV=3	35.006	17	35	15	33.6918	15	41	14	33.8112	16	36	14	+	+
Q14008	Cytoskeleton-associated protein 5 OS=Homo sapiens GN=CKAP5 PE=1 SV=3	36.7126	63	109	63	38.3366	67	106	67	33.8091	62	109	62	+	+
P62826	GTP-binding nuclear protein Ran OS=Homo sapiens GN=RAN PE=1 SV=3	33.7963	8	22	8	35.6482	9	19	9	33.7963	8	23	8	+	+
Q7Z699	Sprouty-related, EVH1 domain-containing protein 1 OS=Homo sapiens GN=SPRED1 PE=1 SV=2	27.027	8	11	7	31.982	9	12	8	33.7838	10	13	9	+	+
P07602	Proactivator polypeptide OS=Homo sapiens GN=PSAP PE=1 SV=2	31.2977	19	78	19	31.1069	18	81	18	33.7786	20	78	20	+	+
P06756	Integrin alpha-V OS=Homo sapiens GN=ITGAV PE=1 SV=2	32.6336	30	45	30	28.2443	26	42	26	33.7786	31	46	31	+	+
Q9UHQ9	NADH-cytochrome b5 reductase 1 OS=Homo sapiens GN=CYB5R1 PE=1 SV=1	43.9344	10	19	10	43.9344	10	18	10	33.7705	9	18	9	+	+
Q14696	LDLR chaperone MESD OS=Homo sapiens GN=MESDC2 PE=1 SV=2	30.3419	7	11	7	27.7778	7	13	7	33.7607	7	15	7	+	+
Q9BS26	Endoplasmic reticulum resident protein 44 OS=Homo sapiens GN=ERP44 PE=1 SV=1	33.7438	12	18	11	31.7734	11	23	10	33.7438	12	26	11	+	+
Q14914	Prostaglandin reductase 1 OS=Homo sapiens GN=PTGR1 PE=1 SV=2	30.0912	9	29	9	32.8267	10	23	10	33.7386	10	23	10	+	+
P60228	Eukaryotic translation initiation factor 3 subunit E OS=Homo sapiens GN=EIF3E PE=1 SV=1	28.9888	12	16	12	31.0112	13	19	13	33.7079	14	20	14	+	+
Q9H4A4	Aminopeptidase B OS=Homo sapiens GN=RNPEP PE=1 SV=2	30.6154	16	24	16	33.6923	17	22	17	33.6923	16	21	16	+	+
Q07021	Complement component 1 Q subcomponent-binding protein, mitochondrial OS=Homo sapiens GN=C1QBP PE=1 SV=1	42.9078	9	55	9	33.6879	8	47	8	33.6879	8	45	8	+	+
Q53T59	HCLS1-binding protein 3 OS=Homo sapiens GN=HS1BP3 PE=1 SV=1	30.8673	8	10	8	35.9694	8	10	8	33.6735	7	9	7	+	+
O00213	Amyloid beta A4 precursor protein-binding family B member 1 OS=Homo sapiens GN=APBB1 PE=1 SV=2	32.9577	14	20	14	32.1127	13	21	13	33.662	14	19	13	+
Q8WXF1	Paraspeckle component 1 OS=Homo sapiens GN=PSPC1 PE=1 SV=1	49.3308	18	33	18	50.6692	21	40	21	33.652	18	31	18	+	+
Q99615	DnaJ homolog subfamily C member 7 OS=Homo sapiens GN=DNAJC7 PE=1 SV=2	24.6964	11	16	11	20.0405	9	11	9	33.6032	17	21	17	+	+
P55769	NHP2-like protein 1 OS=Homo sapiens GN=NHP2L1 PE=1 SV=3	25	3	3	3	33.5938	4	4	4	33.5938	4	4	4	+	+
Q6PCB7	Long-chain fatty acid transport protein 1 OS=Homo sapiens GN=SLC27A1 PE=2 SV=1	22.6006	11	13	9	33.4365	16	21	14	33.5913	15	22	12	+	+
P30622	CAP-Gly domain-containing linker protein 1 OS=Homo sapiens GN=CLIP1 PE=1 SV=2	39.3602	57	97	50	37.3435	50	80	44	33.5883	45	73	39	+	+
Q9P1Z2	Calcium-binding and coiled-coil domain-containing protein 1 OS=Homo sapiens GN=CALCOCO1 PE=1 SV=2	34.5876	19	26	19	32.5615	21	34	21	33.5745	22	29	22	+	+
Q15818	Neuronal pentraxin-1 OS=Homo sapiens GN=NPTX1 PE=2 SV=2	31.9444	14	33	14	34.7222	15	26	15	33.5648	15	31	15	+	+
P02790	Hemopexin OS=Homo sapiens GN=HPX PE=1 SV=2	38.0952	12	30	11	34.8485	11	28	10	33.5498	10	30	9	+	+
Q16401	26S proteasome non-ATPase regulatory subunit 5 OS=Homo sapiens GN=PSMD5 PE=1 SV=3	34.7222	14	22	14	28.5714	12	19	12	33.5318	13	19	13	+	+
Q9Y6I3	Epsin-1 OS=Homo sapiens GN=EPN1 PE=1 SV=2	27.4306	14	51	13	27.4306	14	55	13	33.5069	15	52	14	+
Q9UK41	Vacuolar protein sorting-associated protein 28 homolog OS=Homo sapiens GN=VPS28 PE=1 SV=1	47.9638	9	19	9	47.0588	9	17	9	33.4842	6	11	6	+	+
Q99490	Arf-GAP with GTPase, ANK repeat and PH domain-containing protein 2 OS=Homo sapiens GN=AGAP2 PE=1 SV=2	28.1879	23	49	22	34.5638	29	54	28	33.4731	28	54	27	+	+
P33402	Guanylate cyclase soluble subunit alpha-2 OS=Homo sapiens GN=GUCY1A2 PE=1 SV=1	32.5137	21	27	21	35.5191	20	27	20	33.4699	22	31	22	+	+
P50995	Annexin A11 OS=Homo sapiens GN=ANXA11 PE=1 SV=1	33.6634	17	29	17	35.0495	17	33	17	33.4654	17	31	17	+
Q9Y5S2	Serine/threonine-protein kinase MRCK beta OS=Homo sapiens GN=CDC42BPB PE=1 SV=2	33.8983	51	83	41	29.5734	49	72	41	33.4307	53	83	43	+	+
O14775	Guanine nucleotide-binding protein subunit beta-5 OS=Homo sapiens GN=GNB5 PE=1 SV=2	33.4177	10	36	10	30.8861	10	36	10	33.4177	10	33	10	+	+
P48163	NADP-dependent malic enzyme OS=Homo sapiens GN=ME1 PE=1 SV=1	36.014	18	40	18	36.014	18	42	18	33.3916	18	42	18	+	+
Q8N350	Protein Dos OS=Homo sapiens GN=DOS PE=1 SV=2	35.5862	17	28	17	39.8621	18	26	18	33.3793	14	26	14		+
Q9P265	Disco-interacting protein 2 homolog B OS=Homo sapiens GN=DIP2B PE=1 SV=3	31.599	37	62	34	30.7741	36	61	33	33.3756	40	67	37	+	+
O43526	Potassium voltage-gated channel subfamily KQT member 2 OS=Homo sapiens GN=KCNQ2 PE=1 SV=2	25.5734	18	28	17	32.7982	23	32	22	33.3716	23	33	22	+	+
Q9NUL5	UPF0515 protein C19orf66 OS=Homo sapiens GN=C19orf66 PE=2 SV=2	22.3368	7	12	7	34.7079	10	17	10	33.3333	10	18	10	+	+
Q4G0I0	Protein CCSMST1 OS=Homo sapiens GN=CCSMST1 PE=2 SV=1	33.3333	3	4	3	33.3333	3	4	3	33.3333	2	3	2		+
Q9Y547	Heat shock protein beta-11 OS=Homo sapiens GN=HSPB11 PE=1 SV=1	33.3333	3	6	3	33.3333	3	9	3	33.3333	3	8	3	+	+
O43924	Retinal rod rhodopsin-sensitive cGMP 3',5'-cyclic phosphodiesterase subunit delta OS=Homo sapiens GN=PDE6D PE=1 SV=1	33.3333	4	6	4	33.3333	4	5	4	33.3333	4	8	4	+	+
Q96FZ7	Charged multivesicular body protein 6 OS=Homo sapiens GN=CHMP6 PE=1 SV=3	36.8159	7	13	7	33.3333	6	12	6	33.3333	6	10	6	+	+
Q15631	Translin OS=Homo sapiens GN=TSN PE=1 SV=1	30.2632	10	24	10	29.8246	8	14	8	33.3333	11	21	11	+	+
O00471	Exocyst complex component 5 OS=Homo sapiens GN=EXOC5 PE=1 SV=1	35.3107	21	24	21	28.9548	19	23	19	33.3333	22	28	22	+	+
Q15843	NEDD8 OS=Homo sapiens GN=NEDD8 PE=1 SV=1	33.3333	4	18	4	28.3951	3	18	3	33.3333	4	23	4	+
Q13185	Chromobox protein homolog 3 OS=Homo sapiens GN=CBX3 PE=1 SV=4	33.3333	7	14	5	23.4973	5	11	4	33.3333	7	17	6	+	+
O76071	Probable cytosolic iron-sulfur protein assembly protein CIAO1 OS=Homo sapiens GN=CIAO1 PE=1 SV=1	25.0738	5	7	5	22.7139	5	6	5	33.3333	7	10	7	+	+
P41223	Protein BUD31 homolog OS=Homo sapiens GN=BUD31 PE=1 SV=2	19.4444	3	3	3	12.5	2	2	2	33.3333	4	4	4	+	+
P23258	Tubulin gamma-1 chain OS=Homo sapiens GN=TUBG1 PE=1 SV=2	33.7029	10	23	1	25.2772	9	15	1	33.2594	11	14	1	+	+
Q9NRH3	Tubulin gamma-2 chain OS=Homo sapiens GN=TUBG2 PE=1 SV=1	33.7029	10	21	1	25.2772	9	14	1	33.2594	11	13	1	+
P29144	Tripeptidyl-peptidase 2 OS=Homo sapiens GN=TPP2 PE=1 SV=4	38.1906	40	74	40	34.988	37	68	37	33.2266	36	66	36	+	+
P36542	ATP synthase subunit gamma, mitochondrial OS=Homo sapiens GN=ATP5C1 PE=1 SV=1	37.5839	12	45	12	37.5839	12	36	12	33.2215	11	39	11	+	+
B7ZAP0	Rab GTPase-activating protein 1-like, isoform 10 OS=Homo sapiens GN=RABGAP1L PE=2 SV=1	40.3162	9	12	7	27.668	6	12	4	33.2016	7	11	5	+	+
Q92876	Kallikrein-6 OS=Homo sapiens GN=KLK6 PE=1 SV=1	28.6885	5	9	5	25.8197	5	10	5	33.1967	6	10	6	+	+
O75940	Survival of motor neuron-related-splicing factor 30 OS=Homo sapiens GN=SMNDC1 PE=1 SV=1	33.1933	4	5	4	13.0252	2	2	2	33.1933	4	6	4		+
Q02246	Contactin-2 OS=Homo sapiens GN=CNTN2 PE=1 SV=1	41.25	29	53	29	38.9423	29	55	29	33.1731	25	50	25	+	+
Q9GZT8	NIF3-like protein 1 OS=Homo sapiens GN=NIF3L1 PE=1 SV=2	28.9125	8	15	8	29.7082	8	10	8	33.1565	9	20	9	+	+
P51513	RNA-binding protein Nova-1 OS=Homo sapiens GN=NOVA1 PE=1 SV=1	34.1176	12	19	10	33.1373	13	24	10	33.1373	13	22	10	+	+
Q9UNF0	Protein kinase C and casein kinase substrate in neurons protein 2 OS=Homo sapiens GN=PACSIN2 PE=1 SV=2	40.7407	19	38	16	34.9794	18	31	15	33.1276	17	30	14	+	+
O15294	UDP-N-acetylglucosamine--peptide N-acetylglucosaminyltransferase 110 kDa subunit OS=Homo sapiens GN=OGT PE=1 SV=3	36.6157	34	65	34	33.9388	32	63	32	33.0784	30	59	30	+	+
P18124	60S ribosomal protein L7 OS=Homo sapiens GN=RPL7 PE=1 SV=1	38.3064	11	24	11	38.3064	11	21	11	33.0645	11	21	11	+	+
Q8NFU3	Thiosulfate sulfurtransferase/rhodanese-like domain-containing protein 1 OS=Homo sapiens GN=TSTD1 PE=1 SV=3	33.0435	4	7	4	39.1304	5	8	5	33.0435	4	6	4	+	+
Q86UY8	5'-nucleotidase domain-containing protein 3 OS=Homo sapiens GN=NT5DC3 PE=2 SV=1	28.8321	13	22	13	27.9197	15	28	15	33.0292	15	25	15	+	+
Q5JU85	IQ motif and SEC7 domain-containing protein 2 OS=Homo sapiens GN=IQSEC2 PE=1 SV=1	33.6942	40	84	34	31.9351	36	80	31	33.0176	38	74	33	+	+
Q8IWQ3	Serine/threonine-protein kinase BRSK2 OS=Homo sapiens GN=BRSK2 PE=1 SV=3	33.8315	16	27	11	32.0652	18	32	14	33.0163	18	27	14	+	+
Q9UKU7	Isobutyryl-CoA dehydrogenase, mitochondrial OS=Homo sapiens GN=ACAD8 PE=1 SV=1	17.1084	7	10	7	24.8193	10	13	10	33.0121	11	13	11	+	+
Q9NQ50	39S ribosomal protein L40, mitochondrial OS=Homo sapiens GN=MRPL40 PE=1 SV=1	16.5049	2	3	2	37.3786	5	7	5	33.0097	4	7	4	+	+
P46777	60S ribosomal protein L5 OS=Homo sapiens GN=RPL5 PE=1 SV=3	39.0572	13	25	13	41.0774	13	21	13	32.9966	12	24	12	+	+
Q13586	Stromal interaction molecule 1 OS=Homo sapiens GN=STIM1 PE=1 SV=3	29.927	15	31	15	33.7226	18	28	18	32.9927	17	25	17	+	+
Q9P1Y5	Calmodulin-regulated spectrin-associated protein 3 OS=Homo sapiens GN=CAMSAP3 PE=1 SV=2	31.6253	25	43	23	38.8311	31	43	29	32.9864	25	41	24	+	+
Q9Y262	Eukaryotic translation initiation factor 3 subunit L OS=Homo sapiens GN=EIF3L PE=1 SV=1	27.1277	16	20	16	30.1418	16	17	16	32.9787	17	21	17	+	+
P04844	Dolichyl-diphosphooligosaccharide--protein glycosyltransferase subunit 2 OS=Homo sapiens GN=RPN2 PE=1 SV=3	31.0618	13	28	13	29.794	12	20	12	32.9635	14	35	14	+	+
Q86UL8	Membrane-associated guanylate kinase, WW and PDZ domain-containing protein 2 OS=Homo sapiens GN=MAGI2 PE=1 SV=3	39.8625	39	62	38	30.1031	35	49	34	32.921	38	57	37	+	+
Q9BZL4	Protein phosphatase 1 regulatory subunit 12C OS=Homo sapiens GN=PPP1R12C PE=1 SV=1	34.6547	21	30	21	36.8286	20	32	20	32.8644	19	33	19	+	+
Q9Y5M8	Signal recognition particle receptor subunit beta OS=Homo sapiens GN=SRPRB PE=1 SV=3	36.9004	7	13	7	36.9004	7	10	7	32.8413	7	9	7	+	+
Q13642	Four and a half LIM domains protein 1 OS=Homo sapiens GN=FHL1 PE=1 SV=4	27.5542	9	18	9	32.1981	10	23	10	32.8173	10	22	10	+	+
Q8TF44	C2 calcium-dependent domain-containing protein 4C OS=Homo sapiens GN=C2CD4C PE=2 SV=2	38.0048	9	15	9	32.7791	8	14	8	32.7791	8	16	8	+	+
P53677	AP-3 complex subunit mu-2 OS=Homo sapiens GN=AP3M2 PE=1 SV=1	38.5168	12	31	10	41.6268	12	32	10	32.7751	10	24	9	+	+
Q9Y5X1	Sorting nexin-9 OS=Homo sapiens GN=SNX9 PE=1 SV=1	29.916	11	14	11	35.126	14	18	14	32.7731	14	19	14	+	+
Q9NRY4	Rho GTPase-activating protein 35 OS=Homo sapiens GN=ARHGAP35 PE=1 SV=3	32.9553	35	61	34	30.6204	34	51	33	32.7552	32	56	32	+	+
P68402	Platelet-activating factor acetylhydrolase IB subunit beta OS=Homo sapiens GN=PAFAH1B2 PE=1 SV=1	62.0087	10	37	10	59.3886	9	31	9	32.7511	7	29	7	+	+
Q96AJ9	Vesicle transport through interaction with t-SNAREs homolog 1A OS=Homo sapiens GN=VTI1A PE=1 SV=2	31.3364	7	10	7	31.3364	6	9	6	32.7189	7	11	7	+	+
Q9H0W9	Ester hydrolase C11orf54 OS=Homo sapiens GN=C11orf54 PE=1 SV=1	26.9841	7	14	7	30.1587	7	14	7	32.6984	8	16	8	+	+
Q9Y5Z4	Heme-binding protein 2 OS=Homo sapiens GN=HEBP2 PE=1 SV=1	25.3658	5	8	5	32.6829	6	9	6	32.6829	6	10	6	+	+
P15882	N-chimaerin OS=Homo sapiens GN=CHN1 PE=1 SV=3	31.1547	11	17	10	33.7691	13	18	13	32.6797	12	19	11	+	+
Q9BVA0	Katanin p80 WD40-containing subunit B1 OS=Homo sapiens GN=KATNB1 PE=1 SV=1	34.9618	17	27	17	33.2824	16	27	16	32.6718	15	25	15	+	+
Q9BQI0	Allograft inflammatory factor 1-like OS=Homo sapiens GN=AIF1L PE=1 SV=1	32.6667	5	9	5	38.6667	5	11	5	32.6667	4	7	4	+	+
Q12846	Syntaxin-4 OS=Homo sapiens GN=STX4 PE=1 SV=2	26.2626	8	13	8	29.6296	7	14	7	32.6599	8	13	8	+	+
Q5SRE7	Phytanoyl-CoA dioxygenase domain-containing protein 1 OS=Homo sapiens GN=PHYHD1 PE=1 SV=2	32.6461	6	11	6	27.835	5	11	5	32.6461	6	12	6	+	+
P08134	Rho-related GTP-binding protein RhoC OS=Homo sapiens GN=RHOC PE=1 SV=1	32.6425	6	25	1	36.2694	7	22	1	32.6425	6	23	1	+	+
P01011	Alpha-1-antichymotrypsin OS=Homo sapiens GN=SERPINA3 PE=1 SV=2	34.9882	16	30	16	34.0425	16	33	16	32.6241	15	31	15	+	+
P02538	Keratin, type II cytoskeletal 6A OS=Homo sapiens GN=KRT6A PE=1 SV=3	34.2199	24	44	3	32.4468	23	35	3	32.6241	24	48	3	+
Q8IUD2	ELKS/Rab6-interacting/CAST family member 1 OS=Homo sapiens GN=ERC1 PE=1 SV=1	26.7025	27	39	18	33.1541	37	47	25	32.6165	37	47	23	+	+
O00533	Neural cell adhesion molecule L1-like protein OS=Homo sapiens GN=CHL1 PE=1 SV=4	37.0033	32	79	32	38.3278	33	93	32	32.6159	30	91	29	+	+
P62910	60S ribosomal protein L32 OS=Homo sapiens GN=RPL32 PE=1 SV=2	32.5926	4	7	4	38.5185	5	8	5	32.5926	4	6	4	+	+
Q12926	ELAV-like protein 2 OS=Homo sapiens GN=ELAVL2 PE=1 SV=2	37.883	14	23	3	37.883	13	19	3	32.5905	12	19	2	+	+
Q92506	Estradiol 17-beta-dehydrogenase 8 OS=Homo sapiens GN=HSD17B8 PE=1 SV=2	35.6322	7	8	7	37.1647	7	12	7	32.5671	6	8	6	+	+
P55884	Eukaryotic translation initiation factor 3 subunit B OS=Homo sapiens GN=EIF3B PE=1 SV=3	35.258	21	31	21	29.484	16	26	16	32.5553	22	39	22	+	+
P51116	Fragile X mental retardation syndrome-related protein 2 OS=Homo sapiens GN=FXR2 PE=1 SV=2	39.9703	16	23	12	29.8663	14	20	11	32.5409	16	23	12	+	+
Q9UHB9	Signal recognition particle 68 kDa protein OS=Homo sapiens GN=SRP68 PE=1 SV=2	32.5359	16	23	16	34.9282	17	23	17	32.5359	17	23	17	+	+
O00330	Pyruvate dehydrogenase protein X component, mitochondrial OS=Homo sapiens GN=PDHX PE=1 SV=3	34.3313	14	29	14	37.9241	15	31	15	32.5349	13	35	13	+	+
Q00839	Heterogeneous nuclear ribonucleoprotein U OS=Homo sapiens GN=HNRNPU PE=1 SV=6	32.2424	23	55	23	31.0303	22	54	22	32.4849	24	58	24	+	+
O75475	PC4 and SFRS1-interacting protein OS=Homo sapiens GN=PSIP1 PE=1 SV=1	18.8679	12	29	11	25.4717	15	28	14	32.4528	15	28	14	+	+
P62263	40S ribosomal protein S14 OS=Homo sapiens GN=RPS14 PE=1 SV=3	39.0729	7	11	7	36.4238	4	9	4	32.4503	6	9	6	+	+
P56192	Methionine--tRNA ligase, cytoplasmic OS=Homo sapiens GN=MARS PE=1 SV=2	31.3333	21	31	21	32.1111	22	34	22	32.4444	23	38	23	+	+
P31937	3-hydroxyisobutyrate dehydrogenase, mitochondrial OS=Homo sapiens GN=HIBADH PE=1 SV=2	36.6071	8	19	8	34.2262	8	18	8	32.4405	9	18	9	+	+
A1L188	Uncharacterized protein C17orf89 OS=Homo sapiens GN=C17orf89 PE=1 SV=1	14.8649	1	6	1	25.6757	2	4	2	32.4324	2	3	2	+	+
Q9HCM2	Plexin-A4 OS=Homo sapiens GN=PLXNA4 PE=1 SV=4	33.3157	51	92	35	30.4646	47	96	32	32.4182	51	101	35	+	+
P17844	Probable ATP-dependent RNA helicase DDX5 OS=Homo sapiens GN=DDX5 PE=1 SV=1	40.228	23	41	16	33.3876	21	35	14	32.4104	22	39	15	+	+
P45954	Short/branched chain specific acyl-CoA dehydrogenase, mitochondrial OS=Homo sapiens GN=ACADSB PE=1 SV=1	26.6204	10	15	10	39.8148	12	16	12	32.4074	10	13	10	+	+
O60645	Exocyst complex component 3 OS=Homo sapiens GN=EXOC3 PE=1 SV=2	35.8466	23	39	23	31.4815	20	36	20	32.4074	21	38	21	+	+
O60299	ProSAP-interacting protein 1 OS=Homo sapiens GN=PROSAPIP1 PE=2 SV=1	31.6493	13	20	13	34.0267	15	22	13	32.3923	15	21	15		+
Q9UIA9	Exportin-7 OS=Homo sapiens GN=XPO7 PE=1 SV=3	30.9108	29	45	29	30.4508	30	49	30	32.3827	29	53	29	+	+
Q15811	Intersectin-1 OS=Homo sapiens GN=ITSN1 PE=1 SV=3	36.0256	52	87	46	31.6676	43	69	38	32.3649	44	79	39	+	+
P11766	Alcohol dehydrogenase class-3 OS=Homo sapiens GN=ADH5 PE=1 SV=4	36.3636	13	37	13	32.6203	11	35	11	32.3529	11	32	11	+	+
A6NKN8	Purkinje cell protein 4-like protein 1 OS=Homo sapiens GN=PCP4L1 PE=2 SV=3	32.3529	2	8	2	32.3529	2	4	2	32.3529	2	6	2		+
P03928	ATP synthase protein 8 OS=Homo sapiens GN=MT-ATP8 PE=1 SV=1	32.3529	3	10	3	32.3529	3	9	3	32.3529	3	8	3	+	+
A0AVT1	Ubiquitin-like modifier-activating enzyme 6 OS=Homo sapiens GN=UBA6 PE=1 SV=1	29.2776	24	33	24	27.4715	23	33	23	32.3194	27	33	27	+	+
O43684	Mitotic checkpoint protein BUB3 OS=Homo sapiens GN=BUB3 PE=1 SV=1	34.7561	11	16	11	34.4512	10	13	10	32.3171	9	14	9	+	+
Q05084	Islet cell autoantigen 1 OS=Homo sapiens GN=ICA1 PE=1 SV=2	37.6812	16	25	14	37.6812	16	23	14	32.2981	14	22	12	+	+
O95208	Epsin-2 OS=Homo sapiens GN=EPN2 PE=1 SV=3	26.5211	12	27	11	29.1732	12	23	11	32.2933	14	27	13	+	+
Q8WWN9	Interactor protein for cytohesin exchange factors 1 OS=Homo sapiens GN=IPCEF1 PE=1 SV=1	17.6201	6	8	6	29.2906	8	12	8	32.2655	9	13	9	+	+
P15170	Eukaryotic peptide chain release factor GTP-binding subunit ERF3A OS=Homo sapiens GN=GSPT1 PE=1 SV=1	25.6513	11	13	5	30.6613	12	15	6	32.2645	12	15	5	+	+
Q6UW78	UPF0723 protein C11orf83 OS=Homo sapiens GN=C11orf83 PE=1 SV=2	38.7097	2	4	2	38.7097	2	4	2	32.2581	2	6	2	+	+
Q9H299	SH3 domain-binding glutamic acid-rich-like protein 3 OS=Homo sapiens GN=SH3BGRL3 PE=1 SV=1	32.2581	4	17	4	21.5054	3	19	3	32.2581	4	18	4	+	+
Q6P4F2	Adrenodoxin-like protein, mitochondrial OS=Homo sapiens GN=FDX1L PE=1 SV=1	32.2404	4	13	4	32.2404	4	14	4	32.2404	4	13	4		+
Q7KZI7	Serine/threonine-protein kinase MARK2 OS=Homo sapiens GN=MARK2 PE=1 SV=2	27.9188	17	28	12	35.1523	21	34	15	32.2335	19	30	13	+	+
Q8IUQ0	Clavesin-1 OS=Homo sapiens GN=CLVS1 PE=1 SV=1	25.1412	8	12	6	31.9209	9	14	7	32.2034	9	13	7	+	+
Q9UHX1	Poly(U)-binding-splicing factor PUF60 OS=Homo sapiens GN=PUF60 PE=1 SV=1	29.8748	12	16	12	29.3381	11	15	11	32.2004	12	18	12	+	+
P32320	Cytidine deaminase OS=Homo sapiens GN=CDA PE=1 SV=2	25.3425	2	2	2	32.1918	3	4	3	32.1918	3	4	3
Q9Y2G0	Protein EFR3 homolog B OS=Homo sapiens GN=EFR3B PE=2 SV=2	28.8862	21	30	20	30.1102	21	28	20	32.1909	23	32	22	+	+
Q8NBS9	Thioredoxin domain-containing protein 5 OS=Homo sapiens GN=TXNDC5 PE=1 SV=2	30.0926	12	19	12	32.4074	14	20	14	32.1759	13	18	13	+
O14594	Neurocan core protein OS=Homo sapiens GN=NCAN PE=2 SV=3	29.1446	32	150	31	28.6904	33	146	32	32.1726	35	153	34	+	+
P02730	Band 3 anion transport protein OS=Homo sapiens GN=SLC4A1 PE=1 SV=3	29.528	19	37	19	25.3568	16	32	16	32.1625	21	39	21	+	+
Q13825	Methylglutaconyl-CoA hydratase, mitochondrial OS=Homo sapiens GN=AUH PE=1 SV=1	32.1534	11	26	11	32.1534	11	21	11	32.1534	11	23	11	+	+
Q8TF61	F-box only protein 41 OS=Homo sapiens GN=FBXO41 PE=2 SV=5	32	22	35	22	32	21	38	21	32.1143	23	34	23	+	+
Q9UPT5	Exocyst complex component 7 OS=Homo sapiens GN=EXOC7 PE=1 SV=3	32.3809	23	30	23	31.9728	21	27	21	32.1088	21	34	21	+	+
P55011	Solute carrier family 12 member 2 OS=Homo sapiens GN=SLC12A2 PE=1 SV=1	34.0759	30	58	29	31.5181	29	59	29	32.0957	29	52	29	+	+
P42356	Phosphatidylinositol 4-kinase alpha OS=Homo sapiens GN=PI4KA PE=1 SV=3	33.5616	60	102	60	31.8493	59	84	59	32.0939	56	91	56	+	+
Q96R05	Retinoid-binding protein 7 OS=Homo sapiens GN=RBP7 PE=1 SV=1	24.6269	3	10	3	32.0896	4	12	4	32.0896	4	9	4	+	+
Q9NRY5	Protein FAM114A2 OS=Homo sapiens GN=FAM114A2 PE=1 SV=4	23.1683	10	14	10	20.5941	10	15	10	32.0792	12	18	12	+	+
Q9NZD2	Glycolipid transfer protein OS=Homo sapiens GN=GLTP PE=1 SV=3	39.2345	9	15	9	37.799	9	15	9	32.0574	8	12	8	+	+
Q9UHD9	Ubiquilin-2 OS=Homo sapiens GN=UBQLN2 PE=1 SV=2	32.0513	13	76	7	32.0513	13	54	7	32.0513	12	53	6	+	+
P31321	cAMP-dependent protein kinase type I-beta regulatory subunit OS=Homo sapiens GN=PRKAR1B PE=1 SV=4	28.3465	12	17	9	30.1837	9	12	8	32.021	10	13	7	+	+
Q9Y3E1	Hepatoma-derived growth factor-related protein 3 OS=Homo sapiens GN=HDGFRP3 PE=1 SV=1	32.0197	7	19	6	32.0197	7	18	6	32.0197	7	20	6	+	+
Q12981	Vesicle transport protein SEC20 OS=Homo sapiens GN=BNIP1 PE=1 SV=3	40.3509	7	7	7	27.6316	6	7	6	32.0175	7	7	7	+	+
Q9BT09	Protein canopy homolog 3 OS=Homo sapiens GN=CNPY3 PE=1 SV=1	27.6978	6	9	6	21.223	5	7	5	32.0144	8	11	8	+	+
O43181	NADH dehydrogenase [ubiquinone] iron-sulfur protein 4, mitochondrial OS=Homo sapiens GN=NDUFS4 PE=1 SV=1	32	6	17	6	34.8571	6	17	6	32	6	21	6	+	+
Q3LXA3	Bifunctional ATP-dependent dihydroxyacetone kinase/FAD-AMP lyase (cyclizing) OS=Homo sapiens GN=DAK PE=1 SV=2	30.7826	13	21	13	31.1304	14	20	14	32	14	18	14	+	+
Q8WW22	DnaJ homolog subfamily A member 4 OS=Homo sapiens GN=DNAJA4 PE=1 SV=1	22.9219	10	18	10	30.4786	10	17	10	31.9899	12	19	12	+	+
Q9P2J5	Leucine--tRNA ligase, cytoplasmic OS=Homo sapiens GN=LARS PE=1 SV=2	30.017	32	43	32	26.6156	27	36	27	31.9728	31	40	31	+	+
[truncated: 6,605 more rows]

## Sheet: B
Table S1 Brain proteome database in BA46
Protein identification summary of BA 46
Technical repeat	Number of proteins	Number of peptides	Number of spectra	Number of peptides per protein	Average sequence coverage
1	7738	73111	192463	9.45	0.2196
2	7668	72173	187182	9.41	0.2179
3	7620	71975	186252	9.44	0.2191
All	8600			9.44	0.2189

## Sheet: C
Table S1 Brain proteome database in BA46
Quantitative data of BA 46
Accession Number	Description	Log iBAQ	iBAQ	Abundance in repeat 1	Abundance in repeat 2	Abundance in repeat 3	Abudnance average	High/mid/low*
P69905	Hemoglobin subunit alpha OS=Homo sapiens GN=HBA1 PE=1 SV=2	9.48225	3.03564e+09	2.48942e+10	2.2704e+10	2.52573e+10	2.42852e+10	1
P63261	Actin, cytoplasmic 2 OS=Homo sapiens GN=ACTG1 PE=1 SV=1	9.44469	2.78415e+09	7.01374e+10	6.19329e+10	6.00361e+10	6.40355e+10	1
P68871	Hemoglobin subunit beta OS=Homo sapiens GN=HBB PE=1 SV=2	9.34176	2.19666e+09	2.67608e+10	2.36148e+10	2.21143e+10	2.41633e+10	1
P02686	Myelin basic protein OS=Homo sapiens GN=MBP PE=1 SV=3	9.29338	1.96507e+09	4.18228e+10	4.0555e+10	4.14217e+10	4.12665e+10	1
P12277	Creatine kinase B-type OS=Homo sapiens GN=CKB PE=1 SV=1	9.26221	1.82899e+09	4.30214e+10	4.12145e+10	4.19643e+10	4.20668e+10	1
P60201	Myelin proteolipid protein OS=Homo sapiens GN=PLP1 PE=1 SV=2	9.24366	1.75249e+09	1.86856e+10	1.94719e+10	1.96747e+10	1.92774e+10	1
P62158	Calmodulin OS=Homo sapiens GN=CALM1 PE=1 SV=2	9.19562	1.56899e+09	1.46802e+10	1.42364e+10	1.34461e+10	1.41209e+10	1
Q16555	Dihydropyrimidinase-related protein 2 OS=Homo sapiens GN=DPYSL2 PE=1 SV=1	9.16573	1.46462e+09	4.96386e+10	5.17932e+10	4.79597e+10	4.97972e+10	1
P04406	Glyceraldehyde-3-phosphate dehydrogenase OS=Homo sapiens GN=GAPDH PE=1 SV=3	9.13372	1.36058e+09	2.64073e+10	2.63144e+10	2.48311e+10	2.5851e+10	1
P09936	Ubiquitin carboxyl-terminal hydrolase isozyme L1 OS=Homo sapiens GN=UCHL1 PE=1 SV=2	9.13292	1.35805e+09	1.84476e+10	1.68522e+10	1.76642e+10	1.76547e+10	1
P30086	Phosphatidylethanolamine-binding protein 1 OS=Homo sapiens GN=PEBP1 PE=1 SV=3	9.05938	1.14653e+09	1.26774e+10	1.23448e+10	1.28133e+10	1.26118e+10	1
P09471	Guanine nucleotide-binding protein G(o) subunit alpha OS=Homo sapiens GN=GNAO1 PE=1 SV=4	9.05111	1.12489e+09	2.09643e+10	2.00642e+10	1.97157e+10	2.02481e+10	1
Q9BVA1	Tubulin beta-2B chain OS=Homo sapiens GN=TUBB2B PE=1 SV=1	8.98527	9.66659e+08	2.27924e+10	2.11436e+10	1.98635e+10	2.12665e+10	1
P17677	Neuromodulin OS=Homo sapiens GN=GAP43 PE=1 SV=1	8.91639	8.24884e+08	1.35254e+10	1.32717e+10	1.27974e+10	1.31981e+10	1
P00441	Superoxide dismutase [Cu-Zn] OS=Homo sapiens GN=SOD1 PE=1 SV=2	8.7628	5.79169e+08	6.17767e+09	6.45395e+09	6.48095e+09	6.37085e+09	1
P09543	2',3'-cyclic-nucleotide 3'-phosphodiesterase OS=Homo sapiens GN=CNP PE=1 SV=2	8.74595	5.5712e+08	1.82952e+10	1.76963e+10	1.58207e+10	1.72707e+10	1
P04350	Tubulin beta-4A chain OS=Homo sapiens GN=TUBB4A PE=1 SV=2	8.72109	5.26129e+08	1.20775e+10	1.13015e+10	1.13455e+10	1.15748e+10	1
P04271	Protein S100-B OS=Homo sapiens GN=S100B PE=1 SV=2	8.71118	5.14261e+08	2.12759e+09	2.07351e+09	1.97003e+09	2.05704e+09	1
P62937	Peptidyl-prolyl cis-trans isomerase A OS=Homo sapiens GN=PPIA PE=1 SV=2	8.70679	5.09088e+08	7.2501e+09	6.86639e+09	7.26521e+09	7.12723e+09	1
P60880	Synaptosomal-associated protein 25 OS=Homo sapiens GN=SNAP25 PE=1 SV=1	8.6694	4.67094e+08	7.31866e+09	6.7126e+09	6.98799e+09	7.00642e+09	1
P60174	Triosephosphate isomerase OS=Homo sapiens GN=TPI1 PE=1 SV=3	8.64795	4.44582e+08	9.97147e+09	8.52987e+09	8.17356e+09	8.89163e+09	1
P62873	Guanine nucleotide-binding protein G(I)/G(S)/G(T) subunit beta-1 OS=Homo sapiens GN=GNB1 PE=1 SV=3	8.6375	4.34012e+08	5.7469e+09	5.62564e+09	5.55392e+09	5.64216e+09	1
P09972	Fructose-bisphosphate aldolase C OS=Homo sapiens GN=ALDOC PE=1 SV=2	8.60842	4.059e+08	1.00792e+10	9.92828e+09	9.21736e+09	9.74161e+09	1
P63104	14-3-3 protein zeta/delta OS=Homo sapiens GN=YWHAZ PE=1 SV=1	8.60405	4.01836e+08	7.07896e+09	8.12736e+09	7.69836e+09	7.63489e+09	1
P80723	Brain acid soluble protein 1 OS=Homo sapiens GN=BASP1 PE=1 SV=2	8.60178	3.99744e+08	6.24452e+09	6.23065e+09	5.51333e+09	5.99616e+09	1
P68133	Actin, alpha skeletal muscle OS=Homo sapiens GN=ACTA1 PE=1 SV=1	8.59472	3.93297e+08	1.17727e+10	7.98755e+09	7.37726e+09	9.04584e+09	1
P18669	Phosphoglycerate mutase 1 OS=Homo sapiens GN=PGAM1 PE=1 SV=2	8.58122	3.81258e+08	5.94467e+09	5.62082e+09	5.59113e+09	5.71887e+09	1
P06576	ATP synthase subunit beta, mitochondrial OS=Homo sapiens GN=ATP5B PE=1 SV=3	8.55795	3.61364e+08	1.0694e+10	1.13538e+10	1.0475e+10	1.08409e+10	1
Q9H0Q3	FXYD domain-containing ion transport regulator 6 OS=Homo sapiens GN=FXYD6 PE=2 SV=1	8.55399	3.58087e+08	2.18263e+09	1.71453e+09	1.47414e+09	1.79043e+09	1
P02794	Ferritin heavy chain OS=Homo sapiens GN=FTH1 PE=1 SV=2	8.54754	3.52812e+08	4.08352e+09	4.46606e+09	4.15167e+09	4.23375e+09	1
P62258	14-3-3 protein epsilon OS=Homo sapiens GN=YWHAE PE=1 SV=1	8.54483	3.50617e+08	6.2406e+09	6.37492e+09	6.31777e+09	6.3111e+09	1
P05026	Sodium/potassium-transporting ATPase subunit beta-1 OS=Homo sapiens GN=ATP1B1 PE=1 SV=1	8.52986	3.38736e+08	5.50649e+09	5.60919e+09	5.14365e+09	5.41978e+09	1
P02511	Alpha-crystallin B chain OS=Homo sapiens GN=CRYAB PE=1 SV=2	8.51963	3.30852e+08	4.13319e+09	4.50818e+09	4.26186e+09	4.30108e+09	1
Q9H3Z4	DnaJ homolog subfamily C member 5 OS=Homo sapiens GN=DNAJC5 PE=1 SV=1	8.50661	3.21079e+08	2.44061e+09	2.33809e+09	1.96395e+09	2.24755e+09	1
P62805	Histone H4 OS=Homo sapiens GN=HIST1H4A PE=1 SV=2	8.50421	3.19309e+08	1.9008e+09	1.87987e+09	1.96689e+09	1.91585e+09	1
P25705	ATP synthase subunit alpha, mitochondrial OS=Homo sapiens GN=ATP5A1 PE=1 SV=1	8.49683	3.13928e+08	1.067e+10	1.16102e+10	1.1624e+10	1.13014e+10	1
P02042	Hemoglobin subunit delta OS=Homo sapiens GN=HBD PE=1 SV=2	8.4858	3.06058e+08	3.23178e+09	3.56647e+09	3.30166e+09	3.36664e+09	1
Q99497	Protein DJ-1 OS=Homo sapiens GN=PARK7 PE=1 SV=2	8.48318	3.04212e+08	3.88179e+09	4.22551e+09	3.75697e+09	3.95476e+09	1
P14136	Glial fibrillary acidic protein OS=Homo sapiens GN=GFAP PE=1 SV=1	8.47256	2.96866e+08	1.13774e+10	1.01369e+10	9.65659e+09	1.03903e+10	1
P61764	Syntaxin-binding protein 1 OS=Homo sapiens GN=STXBP1 PE=1 SV=1	8.47188	2.96404e+08	1.28722e+10	1.23267e+10	1.21481e+10	1.2449e+10	1
P04075	Fructose-bisphosphate aldolase A OS=Homo sapiens GN=ALDOA PE=1 SV=2	8.45973	2.88226e+08	6.80005e+09	7.1124e+09	6.83981e+09	6.91742e+09	1
Q96AB6	Protein N-terminal asparagine amidohydrolase OS=Homo sapiens GN=NTAN1 PE=1 SV=3	8.45869	2.87537e+08	6.51595e+09	6.49687e+09	6.82724e+09	6.61335e+09	1
P01834	Ig kappa chain C region OS=Homo sapiens GN=IGKC PE=1 SV=1	8.45081	2.82365e+08	1.34173e+09	1.44687e+09	1.44688e+09	1.41183e+09	1
P18859	ATP synthase-coupling factor 6, mitochondrial OS=Homo sapiens GN=ATP5J PE=1 SV=1	8.43351	2.71336e+08	1.95655e+09	1.86068e+09	1.88083e+09	1.89935e+09	1
P07197	Neurofilament medium polypeptide OS=Homo sapiens GN=NEFM PE=1 SV=3	8.43041	2.6941e+08	1.62441e+10	1.65817e+10	1.48598e+10	1.58952e+10	1
P07195	L-lactate dehydrogenase B chain OS=Homo sapiens GN=LDHB PE=1 SV=2	8.42725	2.67456e+08	5.35587e+09	5.84711e+09	5.64674e+09	5.61657e+09	1
P14618	Pyruvate kinase isozymes M1/M2 OS=Homo sapiens GN=PKM PE=1 SV=4	8.42345	2.65127e+08	1.01033e+10	1.0137e+10	9.98416e+09	1.00748e+10	1
Q9BY50	Signal peptidase complex catalytic subunit SEC11C OS=Homo sapiens GN=SEC11C PE=1 SV=3	8.41183	2.58122e+08	2.76064e+09	2.83301e+09	2.92439e+09	2.83934e+09	1
P62979	Ubiquitin-40S ribosomal protein S27a OS=Homo sapiens GN=RPS27A PE=1 SV=2	8.40302	2.52942e+08	2.77096e+09	2.81749e+09	2.75863e+09	2.78236e+09	1
P40926	Malate dehydrogenase, mitochondrial OS=Homo sapiens GN=MDH2 PE=1 SV=3	8.39993	2.51149e+08	6.39146e+09	5.7659e+09	5.92539e+09	6.02759e+09	1
P29966	Myristoylated alanine-rich C-kinase substrate OS=Homo sapiens GN=MARCKS PE=1 SV=4	8.39014	2.45552e+08	3.36491e+09	3.48737e+09	3.46088e+09	3.43772e+09	1
P17600	Synapsin-1 OS=Homo sapiens GN=SYN1 PE=1 SV=3	8.38248	2.41259e+08	1.13531e+10	1.07635e+10	1.04534e+10	1.08566e+10	1
P07196	Neurofilament light polypeptide OS=Homo sapiens GN=NEFL PE=1 SV=3	8.37007	2.34458e+08	1.01454e+10	9.84606e+09	9.55022e+09	9.84724e+09	1
P31150	Rab GDP dissociation inhibitor alpha OS=Homo sapiens GN=GDI1 PE=1 SV=2	8.35165	2.24722e+08	5.76638e+09	6.15978e+09	6.27634e+09	6.0675e+09	1
P61266	Syntaxin-1B OS=Homo sapiens GN=STX1B PE=2 SV=1	8.34907	2.23393e+08	4.29185e+09	4.66053e+09	4.45122e+09	4.46787e+09	1
P55087	Aquaporin-4 OS=Homo sapiens GN=AQP4 PE=1 SV=2	8.34352	2.20554e+08	1.8682e+09	2.04236e+09	2.04441e+09	1.98499e+09	1
P07108	Acyl-CoA-binding protein OS=Homo sapiens GN=DBI PE=1 SV=2	8.33383	2.1569e+08	1.36778e+09	1.25641e+09	1.25823e+09	1.29414e+09	1
P09104	Gamma-enolase OS=Homo sapiens GN=ENO2 PE=1 SV=3	8.32175	2.09773e+08	5.67839e+09	5.36716e+09	5.94609e+09	5.66388e+09	1
Q96IX5	Up-regulated during skeletal muscle growth protein 5 OS=Homo sapiens GN=USMG5 PE=1 SV=1	8.31403	2.06078e+08	5.97907e+08	6.39625e+08	6.17173e+08	6.18235e+08	1
P21796	Voltage-dependent anion-selective channel protein 1 OS=Homo sapiens GN=VDAC1 PE=1 SV=2	8.31095	2.04621e+08	3.94515e+09	3.67595e+09	3.42841e+09	3.68317e+09	1
P04216	Thy-1 membrane glycoprotein OS=Homo sapiens GN=THY1 PE=1 SV=2	8.30081	1.99899e+08	1.43566e+09	1.39232e+09	1.36991e+09	1.3993e+09	1
P37840	Alpha-synuclein OS=Homo sapiens GN=SNCA PE=1 SV=1	8.27986	1.90483e+08	1.32497e+09	1.29649e+09	1.3787e+09	1.33338e+09	1
P08247	Synaptophysin OS=Homo sapiens GN=SYP PE=1 SV=3	8.27449	1.88143e+08	2.33488e+09	2.54808e+09	2.4546e+09	2.44585e+09	1
P02792	Ferritin light chain OS=Homo sapiens GN=FTL PE=1 SV=2	8.26616	1.84568e+08	2.1607e+09	1.82342e+09	2.10662e+09	2.03024e+09	1
P02768	Serum albumin OS=Homo sapiens GN=ALB PE=1 SV=2	8.26408	1.83688e+08	8.0201e+09	7.56891e+09	7.55561e+09	7.71488e+09	1
P23297	Protein S100-A1 OS=Homo sapiens GN=S100A1 PE=1 SV=2	8.25827	1.81245e+08	5.51556e+08	5.4172e+08	5.37933e+08	5.43736e+08	1
P07437	Tubulin beta chain OS=Homo sapiens GN=TUBB PE=1 SV=2	8.24982	1.77756e+08	3.63084e+09	3.88434e+09	4.21673e+09	3.91063e+09	1
Q99798	Aconitate hydratase, mitochondrial OS=Homo sapiens GN=ACO2 PE=1 SV=2	8.23797	1.72971e+08	7.18554e+09	7.13499e+09	7.47379e+09	7.26477e+09	1
P15104	Glutamine synthetase OS=Homo sapiens GN=GLUL PE=1 SV=4	8.2377	1.72863e+08	3.17627e+09	3.29517e+09	3.38176e+09	3.2844e+09	1
O94811	Tubulin polymerization-promoting protein OS=Homo sapiens GN=TPPP PE=1 SV=1	8.20418	1.60023e+08	2.28001e+09	2.49432e+09	1.94663e+09	2.24032e+09	1
P18433	Receptor-type tyrosine-protein phosphatase alpha OS=Homo sapiens GN=PTPRA PE=1 SV=2	8.19651	1.57221e+08	5.67183e+09	6.42118e+09	6.7735e+09	6.28884e+09	1
Q9BY11	Protein kinase C and casein kinase substrate in neurons protein 1 OS=Homo sapiens GN=PACSIN1 PE=1 SV=1	8.17763	1.50532e+08	3.85921e+09	4.00585e+09	3.87645e+09	3.91383e+09	1
O94760	N(G),N(G)-dimethylarginine dimethylaminohydrolase 1 OS=Homo sapiens GN=DDAH1 PE=1 SV=3	8.17515	1.49674e+08	2.85395e+09	2.89496e+09	2.78253e+09	2.84381e+09	1
P23528	Cofilin-1 OS=Homo sapiens GN=CFL1 PE=1 SV=3	8.17256	1.48785e+08	1.80045e+09	1.71853e+09	1.83727e+09	1.78542e+09	1
P22695	Cytochrome b-c1 complex subunit 2, mitochondrial OS=Homo sapiens GN=UQCRC2 PE=1 SV=3	8.17084	1.48197e+08	3.5045e+09	3.27269e+09	3.44841e+09	3.40853e+09	1
P30049	ATP synthase subunit delta, mitochondrial OS=Homo sapiens GN=ATP5D PE=1 SV=2	8.16894	1.47549e+08	9.04276e+08	8.77653e+08	8.73946e+08	8.85292e+08	1
Q14894	Thiomorpholine-carboxylate dehydrogenase OS=Homo sapiens GN=CRYM PE=1 SV=1	8.16055	1.44726e+08	2.18495e+09	2.14829e+09	2.17941e+09	2.17088e+09	1
P62942	Peptidyl-prolyl cis-trans isomerase FKBP1A OS=Homo sapiens GN=FKBP1A PE=1 SV=2	8.14756	1.40463e+08	4.09677e+08	4.20459e+08	4.34034e+08	4.2139e+08	1
P43003	Excitatory amino acid transporter 1 OS=Homo sapiens GN=SLC1A3 PE=1 SV=1	8.1389	1.3769e+08	2.3657e+09	2.26006e+09	2.80951e+09	2.47842e+09	1
P31946	14-3-3 protein beta/alpha OS=Homo sapiens GN=YWHAB PE=1 SV=3	8.13115	1.35252e+08	2.3332e+09	2.37294e+09	2.19173e+09	2.29929e+09	1
P49418	Amphiphysin OS=Homo sapiens GN=AMPH PE=1 SV=1	8.12434	1.33151e+08	4.45147e+09	4.62115e+09	4.10932e+09	4.39398e+09	1
Q13813	Spectrin alpha chain, non-erythrocytic 1 OS=Homo sapiens GN=SPTAN1 PE=1 SV=3	8.12103	1.32138e+08	2.48903e+10	2.61943e+10	2.46302e+10	2.52383e+10	1
P13073	Cytochrome c oxidase subunit 4 isoform 1, mitochondrial OS=Homo sapiens GN=COX4I1 PE=1 SV=1	8.11559	1.30495e+08	1.5493e+09	1.60519e+09	1.54331e+09	1.56593e+09	1
P09382	Galectin-1 OS=Homo sapiens GN=LGALS1 PE=1 SV=2	8.10468	1.27255e+08	1.24939e+09	1.33106e+09	1.23722e+09	1.27255e+09	1
Q7Z6L0	Proline-rich transmembrane protein 2 OS=Homo sapiens GN=PRRT2 PE=1 SV=1	8.101	1.26183e+08	1.95401e+09	1.87034e+09	1.85386e+09	1.89274e+09	1
P32119	Peroxiredoxin-2 OS=Homo sapiens GN=PRDX2 PE=1 SV=5	8.09926	1.25679e+08	1.72369e+09	1.75185e+09	1.80298e+09	1.75951e+09	1
Q99962	Endophilin-A1 OS=Homo sapiens GN=SH3GL2 PE=1 SV=1	8.08909	1.22769e+08	2.44855e+09	2.34202e+09	2.57555e+09	2.45537e+09	1
P63027	Vesicle-associated membrane protein 2 OS=Homo sapiens GN=VAMP2 PE=1 SV=3	8.08759	1.22345e+08	6.07251e+08	5.81864e+08	6.46058e+08	6.11724e+08	1
P52565	Rho GDP-dissociation inhibitor 1 OS=Homo sapiens GN=ARHGDIA PE=1 SV=3	8.08151	1.20646e+08	1.66193e+09	1.48292e+09	1.56035e+09	1.5684e+09	1
P12532	Creatine kinase U-type, mitochondrial OS=Homo sapiens GN=CKMT1A PE=1 SV=1	8.07801	1.19676e+08	3.27724e+09	3.17196e+09	3.24455e+09	3.23125e+09	1
Q07002	Cyclin-dependent kinase 18 OS=Homo sapiens GN=CDK18 PE=1 SV=3	8.07371	1.18497e+08	4.20993e+09	3.44384e+09	3.36645e+09	3.67341e+09	1
P23763	Vesicle-associated membrane protein 1 OS=Homo sapiens GN=VAMP1 PE=1 SV=1	8.06607	1.16431e+08	4.83867e+08	4.42262e+08	4.71048e+08	4.65725e+08	1
O60262	Guanine nucleotide-binding protein G(I)/G(S)/G(O) subunit gamma-7 OS=Homo sapiens GN=GNG7 PE=1 SV=1	8.0651	1.16172e+08	4.99494e+08	6.24539e+08	6.18552e+08	5.80862e+08	1
P16152	Carbonyl reductase [NADPH] 1 OS=Homo sapiens GN=CBR1 PE=1 SV=3	8.06416	1.15919e+08	2.13726e+09	2.01302e+09	2.10936e+09	2.08655e+09	1
Q9UQM7	Calcium/calmodulin-dependent protein kinase type II subunit alpha OS=Homo sapiens GN=CAMK2A PE=1 SV=2	8.05796	1.14276e+08	3.13012e+09	3.07167e+09	3.05457e+09	3.08546e+09	1
P30044	Peroxiredoxin-5, mitochondrial OS=Homo sapiens GN=PRDX5 PE=1 SV=4	8.05665	1.13933e+08	1.53103e+09	1.4631e+09	1.44924e+09	1.48112e+09	1
P38606	V-type proton ATPase catalytic subunit A OS=Homo sapiens GN=ATP6V1A PE=1 SV=2	8.05554	1.13643e+08	4.59239e+09	4.51417e+09	4.18967e+09	4.43208e+09	1
P13637	Sodium/potassium-transporting ATPase subunit alpha-3 OS=Homo sapiens GN=ATP1A3 PE=1 SV=3	8.05402	1.13245e+08	5.8024e+09	5.66621e+09	5.51813e+09	5.66225e+09	1
Q9NZ45	CDGSH iron-sulfur domain-containing protein 1 OS=Homo sapiens GN=CISD1 PE=1 SV=1	8.05242	1.12828e+08	7.14223e+08	6.51108e+08	6.6558e+08	6.76971e+08	1
P10809	60 kDa heat shock protein, mitochondrial OS=Homo sapiens GN=HSPD1 PE=1 SV=2	8.04844	1.118e+08	4.21748e+09	3.61832e+09	3.90321e+09	3.913e+09	1
Q9H299	SH3 domain-binding glutamic acid-rich-like protein 3 OS=Homo sapiens GN=SH3BGRL3 PE=1 SV=1	8.04285	1.10371e+08	4.61161e+08	3.98102e+08	4.65187e+08	4.41483e+08	1
Q8N111	Cell cycle exit and neuronal differentiation protein 1 OS=Homo sapiens GN=CEND1 PE=2 SV=1	8.04236	1.10244e+08	8.46135e+08	8.87712e+08	9.12011e+08	8.81952e+08	1
P00403	Cytochrome c oxidase subunit 2 OS=Homo sapiens GN=MT-CO2 PE=1 SV=1	8.03774	1.09078e+08	8.74376e+08	8.35723e+08	9.0778e+08	8.72626e+08	1
P62760	Visinin-like protein 1 OS=Homo sapiens GN=VSNL1 PE=1 SV=2	8.03739	1.0899e+08	1.5843e+09	1.6782e+09	1.64205e+09	1.63485e+09	1
Q00610	Clathrin heavy chain 1 OS=Homo sapiens GN=CLTC PE=1 SV=5	8.03314	1.0793e+08	1.08374e+10	9.79011e+09	1.11039e+10	1.05772e+10	1
O95670	V-type proton ATPase subunit G 2 OS=Homo sapiens GN=ATP6V1G2 PE=1 SV=1	8.03032	1.0723e+08	7.12837e+08	7.44226e+08	7.94771e+08	7.50611e+08	1
Q9UHG2	ProSAAS OS=Homo sapiens GN=PCSK1N PE=1 SV=1	8.01259	1.02942e+08	1.52774e+09	1.54992e+09	1.55473e+09	1.54413e+09	1
P11137	Microtubule-associated protein 2 OS=Homo sapiens GN=MAP2 PE=1 SV=4	8.00894	1.02079e+08	1.07408e+10	1.00669e+10	1.01221e+10	1.03099e+10	1
O75947	ATP synthase subunit d, mitochondrial OS=Homo sapiens GN=ATP5H PE=1 SV=3	8.00768	1.01784e+08	1.20874e+09	1.08136e+09	1.06879e+09	1.11963e+09	1
P16949	Stathmin OS=Homo sapiens GN=STMN1 PE=1 SV=3	8.00456	1.01055e+08	9.6211e+08	1.12119e+09	9.48368e+08	1.01055e+09	1
Q01082	Spectrin beta chain, non-erythrocytic 1 OS=Homo sapiens GN=SPTBN1 PE=1 SV=2	8.00241	1.00556e+08	1.634e+10	1.62555e+10	1.65763e+10	1.63906e+10	1
P14854	Cytochrome c oxidase subunit 6B1 OS=Homo sapiens GN=COX6B1 PE=1 SV=2	8.00219	1.00505e+08	7.36621e+08	7.15044e+08	6.58933e+08	7.03533e+08	1
P09417	Dihydropteridine reductase OS=Homo sapiens GN=QDPR PE=1 SV=2	8.00028	1.00065e+08	1.74175e+09	1.5797e+09	1.78184e+09	1.7011e+09	1
P31930	Cytochrome b-c1 complex subunit 1, mitochondrial OS=Homo sapiens GN=UQCRC1 PE=1 SV=3	7.9988	9.97251e+07	2.59871e+09	2.4069e+09	2.47377e+09	2.49313e+09	1
P10636	Microtubule-associated protein tau OS=Homo sapiens GN=MAPT PE=1 SV=5	7.99382	9.85869e+07	4.22593e+09	4.47475e+09	4.60856e+09	4.43641e+09	1
P11142	Heat shock cognate 71 kDa protein OS=Homo sapiens GN=HSPA8 PE=1 SV=1	7.99337	9.84844e+07	3.82895e+09	3.63864e+09	3.46418e+09	3.64392e+09	1
Q96FJ2	Dynein light chain 2, cytoplasmic OS=Homo sapiens GN=DYNLL2 PE=1 SV=1	7.98489	9.65809e+07	4.82461e+08	4.80059e+08	4.86193e+08	4.82904e+08	1
P06733	Alpha-enolase OS=Homo sapiens GN=ENO1 PE=1 SV=2	7.97867	9.52081e+07	2.82003e+09	2.79067e+09	2.67241e+09	2.76103e+09	1
P43004	Excitatory amino acid transporter 2 OS=Homo sapiens GN=SLC1A2 PE=1 SV=2	7.9753	9.44704e+07	2.14055e+09	2.00469e+09	2.37322e+09	2.17282e+09	1
O43149	Zinc finger ZZ-type and EF-hand domain-containing protein 1 OS=Homo sapiens GN=ZZEF1 PE=1 SV=6	7.9724	9.38435e+07	1.46782e+10	1.26237e+10	1.52092e+10	1.41704e+10	1
P51674	Neuronal membrane glycoprotein M6-a OS=Homo sapiens GN=GPM6A PE=1 SV=2	7.96817	9.29339e+07	7.9246e+08	1.08254e+09	9.13018e+08	9.29339e+08	1
P00558	Phosphoglycerate kinase 1 OS=Homo sapiens GN=PGK1 PE=1 SV=3	7.96454	9.21587e+07	2.86068e+09	2.99524e+09	2.99132e+09	2.94908e+09	1
P09669	Cytochrome c oxidase subunit 6C OS=Homo sapiens GN=COX6C PE=1 SV=2	7.96438	9.21252e+07	5.83101e+08	5.55857e+08	5.19296e+08	5.52751e+08	1
P21579	Synaptotagmin-1 OS=Homo sapiens GN=SYT1 PE=1 SV=1	7.96248	9.17244e+07	1.99152e+09	2.15791e+09	2.17955e+09	2.10966e+09	1
P40925	Malate dehydrogenase, cytoplasmic OS=Homo sapiens GN=MDH1 PE=1 SV=4	7.95211	8.95601e+07	1.94649e+09	1.96433e+09	2.00014e+09	1.97032e+09	1
P06396	Gelsolin OS=Homo sapiens GN=GSN PE=1 SV=1	7.92381	8.39087e+07	3.49059e+09	3.2043e+09	3.12243e+09	3.27244e+09	1
P49773	Histidine triad nucleotide-binding protein 1 OS=Homo sapiens GN=HINT1 PE=1 SV=2	7.91762	8.27217e+07	6.61488e+08	6.68091e+08	6.55741e+08	6.61773e+08	1
Q06830	Peroxiredoxin-1 OS=Homo sapiens GN=PRDX1 PE=1 SV=1	7.90554	8.04517e+07	1.22113e+09	1.2076e+09	1.19159e+09	1.20677e+09	1
P07900	Heat shock protein HSP 90-alpha OS=Homo sapiens GN=HSP90AA1 PE=1 SV=5	7.89321	7.8201e+07	3.08744e+09	2.7821e+09	3.04537e+09	2.97164e+09	1
Q16352	Alpha-internexin OS=Homo sapiens GN=INA PE=1 SV=2	7.8919	7.79645e+07	2.90942e+09	3.01468e+09	2.96386e+09	2.96265e+09	1
P14927	Cytochrome b-c1 complex subunit 7 OS=Homo sapiens GN=UQCRB PE=1 SV=2	7.8804	7.59281e+07	6.27075e+08	5.78841e+08	6.16358e+08	6.07425e+08	1
P46821	Microtubule-associated protein 1B OS=Homo sapiens GN=MAP1B PE=1 SV=2	7.87401	7.4819e+07	8.83947e+09	8.50185e+09	8.47122e+09	8.60418e+09	1
Q13509	Tubulin beta-3 chain OS=Homo sapiens GN=TUBB3 PE=1 SV=2	7.86048	7.25237e+07	1.44647e+09	1.64666e+09	1.69343e+09	1.59552e+09	1
Q16181	Septin-7 OS=Homo sapiens GN=SEPT7 PE=1 SV=2	7.86041	7.25114e+07	1.93383e+09	1.93495e+09	2.00464e+09	1.95781e+09	1
P27348	14-3-3 protein theta OS=Homo sapiens GN=YWHAQ PE=1 SV=1	7.85629	7.18272e+07	1.26133e+09	1.3102e+09	1.30714e+09	1.29289e+09	1
Q13526	Peptidyl-prolyl cis-trans isomerase NIMA-interacting 1 OS=Homo sapiens GN=PIN1 PE=1 SV=1	7.85521	7.16498e+07	8.67276e+08	7.63872e+08	7.33295e+08	7.88148e+08	1
Q9Y2J2	Band 4.1-like protein 3 OS=Homo sapiens GN=EPB41L3 PE=1 SV=2	7.85398	7.1446e+07	5.06175e+09	4.21665e+09	4.2249e+09	4.5011e+09	1
Q15019	Septin-2 OS=Homo sapiens GN=SEPT2 PE=1 SV=1	7.85297	7.12809e+07	1.60864e+09	1.61705e+09	1.47885e+09	1.56818e+09	1
Q969P0	Immunoglobulin superfamily member 8 OS=Homo sapiens GN=IGSF8 PE=1 SV=1	7.8489	7.06151e+07	2.14606e+09	2.17555e+09	2.24559e+09	2.18907e+09	1
Q6PUV4	Complexin-2 OS=Homo sapiens GN=CPLX2 PE=1 SV=2	7.8459	7.01286e+07	5.91939e+08	5.53635e+08	5.37513e+08	5.61029e+08	1
P68371	Tubulin beta-4B chain OS=Homo sapiens GN=TUBB4B PE=1 SV=1	7.84399	6.98218e+07	1.46656e+09	1.5538e+09	1.58787e+09	1.53608e+09	1
Q16864	V-type proton ATPase subunit F OS=Homo sapiens GN=ATP6V1F PE=1 SV=2	7.84211	6.95196e+07	5.11246e+08	4.65183e+08	4.83483e+08	4.86637e+08	1
Q12765	Secernin-1 OS=Homo sapiens GN=SCRN1 PE=1 SV=2	7.83851	6.8946e+07	1.41102e+09	1.37803e+09	1.3477e+09	1.37892e+09	1
P38646	Stress-70 protein, mitochondrial OS=Homo sapiens GN=HSPA9 PE=1 SV=2	7.83775	6.88251e+07	2.95176e+09	2.94147e+09	2.98521e+09	2.95948e+09	1
Q04917	14-3-3 protein eta OS=Homo sapiens GN=YWHAH PE=1 SV=4	7.83449	6.83114e+07	1.65268e+09	1.04775e+09	9.88392e+08	1.22961e+09	1
Q9H115	Beta-soluble NSF attachment protein OS=Homo sapiens GN=NAPB PE=1 SV=2	7.83231	6.79696e+07	1.53109e+09	1.48964e+09	1.46526e+09	1.49533e+09	1
Q9GZT6	Coiled-coil domain-containing protein 90B, mitochondrial OS=Homo sapiens GN=CCDC90B PE=1 SV=2	7.83148	6.78385e+07	1.13604e+09	1.21696e+09	1.31027e+09	1.22109e+09	1
Q16653	Myelin-oligodendrocyte glycoprotein OS=Homo sapiens GN=MOG PE=1 SV=2	7.82987	6.75887e+07	8.55646e+08	9.4683e+08	8.33483e+08	8.78653e+08	1
P78324	Tyrosine-protein phosphatase non-receptor type substrate 1 OS=Homo sapiens GN=SIRPA PE=1 SV=2	7.8296	6.75461e+07	1.94979e+09	1.94353e+09	1.98319e+09	1.95884e+09	1
P00505	Aspartate aminotransferase, mitochondrial OS=Homo sapiens GN=GOT2 PE=1 SV=3	7.82883	6.74265e+07	2.15038e+09	2.05178e+09	2.06851e+09	2.09022e+09	1
Q16143	Beta-synuclein OS=Homo sapiens GN=SNCB PE=1 SV=1	7.82819	6.73267e+07	5.27348e+08	5.40247e+08	5.48246e+08	5.38614e+08	1
Q8TAM6	Ermin OS=Homo sapiens GN=ERMN PE=2 SV=1	7.82745	6.72122e+07	1.43106e+09	1.336e+09	1.46731e+09	1.41146e+09	1
Q93050	V-type proton ATPase 116 kDa subunit a isoform 1 OS=Homo sapiens GN=ATP6V0A1 PE=1 SV=3	7.8272	6.71731e+07	2.74072e+09	2.55485e+09	2.56368e+09	2.61975e+09	1
O75390	Citrate synthase, mitochondrial OS=Homo sapiens GN=CS PE=1 SV=2	7.82577	6.6953e+07	1.2936e+09	1.37042e+09	1.35316e+09	1.33906e+09	1
P17174	Aspartate aminotransferase, cytoplasmic OS=Homo sapiens GN=GOT1 PE=1 SV=3	7.82564	6.69337e+07	1.7554e+09	1.715e+09	1.75042e+09	1.74027e+09	1
P00367	Glutamate dehydrogenase 1, mitochondrial OS=Homo sapiens GN=GLUD1 PE=1 SV=2	7.82524	6.68706e+07	2.46192e+09	2.55411e+09	2.4066e+09	2.47421e+09	1
P52943	Cysteine-rich protein 2 OS=Homo sapiens GN=CRIP2 PE=1 SV=1	7.82306	6.65361e+07	8.52737e+08	8.83885e+08	8.58288e+08	8.6497e+08	1
P35611	Alpha-adducin OS=Homo sapiens GN=ADD1 PE=1 SV=2	7.82033	6.61193e+07	2.37003e+09	2.18721e+09	2.38528e+09	2.31418e+09	1
P05023	Sodium/potassium-transporting ATPase subunit alpha-1 OS=Homo sapiens GN=ATP1A1 PE=1 SV=1	7.81915	6.59395e+07	3.34617e+09	3.47256e+09	3.27e+09	3.36291e+09	1
Q9NSB8	Homer protein homolog 2 OS=Homo sapiens GN=HOMER2 PE=1 SV=1	7.81086	6.46937e+07	1.46219e+09	1.50173e+09	1.49994e+09	1.48796e+09	1
P09211	Glutathione S-transferase P OS=Homo sapiens GN=GSTP1 PE=1 SV=2	7.80832	6.43161e+07	7.36464e+08	6.95733e+08	6.90233e+08	7.07477e+08	1
P11177	Pyruvate dehydrogenase E1 component subunit beta, mitochondrial OS=Homo sapiens GN=PDHB PE=1 SV=3	7.80563	6.39185e+07	1.40255e+09	1.28526e+09	1.33905e+09	1.34229e+09	1
Q12860	Contactin-1 OS=Homo sapiens GN=CNTN1 PE=1 SV=1	7.80297	6.35288e+07	3.63727e+09	3.91518e+09	3.88273e+09	3.81173e+09	1
Q8N3J6	Cell adhesion molecule 2 OS=Homo sapiens GN=CADM2 PE=2 SV=1	7.80132	6.32879e+07	1.03976e+09	1.03778e+09	9.60286e+08	1.01261e+09	1
Q16623	Syntaxin-1A OS=Homo sapiens GN=STX1A PE=1 SV=1	7.80064	6.31888e+07	1.0596e+09	1.16665e+09	9.96375e+08	1.07421e+09	1
P25713	Metallothionein-3 OS=Homo sapiens GN=MT3 PE=1 SV=1	7.8004	6.31539e+07	1.19018e+08	2.41321e+08	2.08046e+08	1.89462e+08	1
P05387	60S acidic ribosomal protein P2 OS=Homo sapiens GN=RPLP2 PE=1 SV=1	7.79954	6.30284e+07	3.41301e+08	2.89662e+08	3.14462e+08	3.15142e+08	1
P62879	Guanine nucleotide-binding protein G(I)/G(S)/G(T) subunit beta-2 OS=Homo sapiens GN=GNB2 PE=1 SV=3	7.79918	6.29768e+07	7.52749e+08	8.5807e+08	8.45278e+08	8.18699e+08	1
P60033	CD81 antigen OS=Homo sapiens GN=CD81 PE=1 SV=1	7.79608	6.25283e+07	5.66491e+08	5.60653e+08	5.61121e+08	5.62755e+08	1
Q9H1Z4	WD repeat-containing protein 13 OS=Homo sapiens GN=WDR13 PE=1 SV=2	7.79604	6.25224e+07	1.4623e+09	1.4674e+09	1.57191e+09	1.50054e+09	1
P06744	Glucose-6-phosphate isomerase OS=Homo sapiens GN=GPI PE=1 SV=4	7.79514	6.23936e+07	2.14549e+09	2.25126e+09	2.34176e+09	2.24617e+09	1
O00499	Myc box-dependent-interacting protein 1 OS=Homo sapiens GN=BIN1 PE=1 SV=1	7.79426	6.22675e+07	1.77018e+09	1.86695e+09	1.96694e+09	1.86803e+09	1
Q16643	Drebrin OS=Homo sapiens GN=DBN1 PE=1 SV=4	7.79304	6.2093e+07	1.81586e+09	1.72692e+09	1.67304e+09	1.73861e+09	1
Q96JE9	Microtubule-associated protein 6 OS=Homo sapiens GN=MAP6 PE=1 SV=2	7.7898	6.16314e+07	3.95864e+09	3.85551e+09	3.83419e+09	3.88278e+09	1
P59768	Guanine nucleotide-binding protein G(I)/G(S)/G(O) subunit gamma-2 OS=Homo sapiens GN=GNG2 PE=1 SV=2	7.78871	6.14768e+07	3.49174e+08	3.80429e+08	3.76979e+08	3.68861e+08	1
Q9UK22	F-box only protein 2 OS=Homo sapiens GN=FBXO2 PE=1 SV=2	7.78756	6.13145e+07	8.51403e+08	8.39693e+08	8.84112e+08	8.58403e+08	1
P61981	14-3-3 protein gamma OS=Homo sapiens GN=YWHAG PE=1 SV=2	7.78328	6.07126e+07	1.08769e+09	1.14811e+09	1.04268e+09	1.09283e+09	1
Q9BWQ8	Protein lifeguard 2 OS=Homo sapiens GN=FAIM2 PE=1 SV=1	7.78258	6.06149e+07	2.61976e+08	2.60446e+08	2.04957e+08	2.4246e+08	1
P30041	Peroxiredoxin-6 OS=Homo sapiens GN=PRDX6 PE=1 SV=3	7.78113	6.0413e+07	9.6092e+08	9.47148e+08	9.91756e+08	9.66608e+08	1
Q92752	Tenascin-R OS=Homo sapiens GN=TNR PE=1 SV=3	7.78053	6.033e+07	3.8261e+09	3.7765e+09	3.61878e+09	3.74046e+09	1
O00483	NADH dehydrogenase [ubiquinone] 1 alpha subcomplex subunit 4 OS=Homo sapiens GN=NDUFA4 PE=1 SV=1	7.78002	6.0259e+07	3.37256e+08	3.79204e+08	3.68201e+08	3.61554e+08	1
Q8TAC9	Secretory carrier-associated membrane protein 5 OS=Homo sapiens GN=SCAMP5 PE=1 SV=1	7.77891	6.01044e+07	2.30975e+08	2.41391e+08	2.48886e+08	2.40418e+08	1
P20674	Cytochrome c oxidase subunit 5A, mitochondrial OS=Homo sapiens GN=COX5A PE=1 SV=2	7.77837	6.003e+07	8.06254e+08	7.93128e+08	7.41786e+08	7.80389e+08	1
Q13885	Tubulin beta-2A chain OS=Homo sapiens GN=TUBB2A PE=1 SV=1	7.77653	5.9777e+07	1.30578e+09	1.31082e+09	1.32868e+09	1.31509e+09	1
Q9UI15	Transgelin-3 OS=Homo sapiens GN=TAGLN3 PE=1 SV=2	7.77459	5.95105e+07	8.69698e+08	9.06485e+08	9.01791e+08	8.92658e+08	1
Q9NQC3	Reticulon-4 OS=Homo sapiens GN=RTN4 PE=1 SV=2	7.77443	5.94878e+07	3.17168e+09	2.94795e+09	2.98199e+09	3.03388e+09	1
P12036	Neurofilament heavy polypeptide OS=Homo sapiens GN=NEFH PE=1 SV=4	7.76064	5.76294e+07	2.77512e+09	2.94028e+09	2.58324e+09	2.76621e+09	1
P08133	Annexin A6 OS=Homo sapiens GN=ANXA6 PE=1 SV=3	7.76041	5.75979e+07	2.85961e+09	2.82769e+09	2.95238e+09	2.87989e+09	1
Q9P2U7	Vesicular glutamate transporter 1 OS=Homo sapiens GN=SLC17A7 PE=1 SV=1	7.75874	5.73772e+07	1.27634e+09	1.26033e+09	1.25022e+09	1.2623e+09	1
Q05193	Dynamin-1 OS=Homo sapiens GN=DNM1 PE=1 SV=2	7.75679	5.71199e+07	3.22358e+09	3.22898e+09	3.4863e+09	3.31295e+09	1
Q16718	NADH dehydrogenase [ubiquinone] 1 alpha subcomplex subunit 5 OS=Homo sapiens GN=NDUFA5 PE=1 SV=3	7.75556	5.69592e+07	4.13555e+08	3.79642e+08	4.02947e+08	3.98715e+08	1
P13693	Translationally-controlled tumor protein OS=Homo sapiens GN=TPT1 PE=1 SV=1	7.74802	5.59788e+07	3.53715e+08	3.97593e+08	4.24246e+08	3.91851e+08	1
P22061	Protein-L-isoaspartate(D-aspartate) O-methyltransferase OS=Homo sapiens GN=PCMT1 PE=1 SV=4	7.74784	5.59555e+07	7.18193e+08	6.77334e+08	6.18873e+08	6.71467e+08	1
P29401	Transketolase OS=Homo sapiens GN=TKT PE=1 SV=3	7.74607	5.57272e+07	1.82341e+09	1.91349e+09	1.78009e+09	1.839e+09	1
P21291	Cysteine and glycine-rich protein 1 OS=Homo sapiens GN=CSRP1 PE=1 SV=3	7.74388	5.54469e+07	8.63808e+08	8.70862e+08	7.60441e+08	8.31704e+08	1
O14949	Cytochrome b-c1 complex subunit 8 OS=Homo sapiens GN=UQCRQ PE=1 SV=4	7.74281	5.53106e+07	2.99103e+08	3.37767e+08	3.58722e+08	3.31864e+08	1
P01034	Cystatin-C OS=Homo sapiens GN=CST3 PE=1 SV=1	7.7425	5.5271e+07	5.6435e+08	5.58492e+08	5.35287e+08	5.5271e+08	1
Q16799	Reticulon-1 OS=Homo sapiens GN=RTN1 PE=1 SV=1	7.74208	5.5218e+07	1.79741e+09	1.79604e+09	1.87312e+09	1.82219e+09	1
P22626	Heterogeneous nuclear ribonucleoproteins A2/B1 OS=Homo sapiens GN=HNRNPA2B1 PE=1 SV=2	7.73795	5.46958e+07	1.06937e+09	1.03141e+09	1.18097e+09	1.09392e+09	1
P20336	Ras-related protein Rab-3A OS=Homo sapiens GN=RAB3A PE=1 SV=1	7.73792	5.4691e+07	9.05729e+08	9.11256e+08	8.0818e+08	8.75055e+08	1
P63215	Guanine nucleotide-binding protein G(I)/G(S)/G(O) subunit gamma-3 OS=Homo sapiens GN=GNG3 PE=2 SV=1	7.73383	5.41788e+07	2.58444e+08	2.79878e+08	2.7436e+08	2.70894e+08	1
P41222	Prostaglandin-H2 D-isomerase OS=Homo sapiens GN=PTGDS PE=1 SV=1	7.73346	5.41328e+07	5.40259e+08	5.26431e+08	5.57295e+08	5.41328e+08	1
Q9Y342	Plasmolipin OS=Homo sapiens GN=PLLP PE=1 SV=1	7.72321	5.28698e+07	2.69263e+08	2.76823e+08	2.46962e+08	2.64349e+08	1
P63096	Guanine nucleotide-binding protein G(i) subunit alpha-1 OS=Homo sapiens GN=GNAI1 PE=1 SV=2	7.71618	5.20217e+07	9.35102e+08	8.51719e+08	8.66287e+08	8.84369e+08	1
P11021	78 kDa glucose-regulated protein OS=Homo sapiens GN=HSPA5 PE=1 SV=2	7.70988	5.12722e+07	1.93446e+09	2.01151e+09	1.89906e+09	1.94834e+09	1
Q9BZV1	UBX domain-containing protein 6 OS=Homo sapiens GN=UBXN6 PE=1 SV=1	7.70698	5.09311e+07	1.23948e+09	1.25808e+09	1.01668e+09	1.17142e+09	1
P62328	Thymosin beta-4 OS=Homo sapiens GN=TMSB4X PE=1 SV=2	7.70671	5.08986e+07	2.05631e+08	2.05368e+08	1.99783e+08	2.03594e+08	1
P45880	Voltage-dependent anion-selective channel protein 2 OS=Homo sapiens GN=VDAC2 PE=1 SV=2	7.70189	5.03371e+07	8.29812e+08	8.9383e+08	8.43551e+08	8.55731e+08	1
P19367	Hexokinase-1 OS=Homo sapiens GN=HK1 PE=1 SV=3	7.69132	4.91272e+07	2.69968e+09	2.33566e+09	2.48111e+09	2.50549e+09	1
O75781	Paralemmin-1 OS=Homo sapiens GN=PALM PE=1 SV=2	7.69095	4.90852e+07	1.20712e+09	1.36258e+09	1.25895e+09	1.27621e+09	1
P46459	Vesicle-fusing ATPase OS=Homo sapiens GN=NSF PE=1 SV=3	7.68996	4.89729e+07	2.75076e+09	2.67342e+09	2.65634e+09	2.69351e+09	1
P28482	Mitogen-activated protein kinase 1 OS=Homo sapiens GN=MAPK1 PE=1 SV=3	7.68896	4.88608e+07	1.31991e+09	1.12463e+09	1.07344e+09	1.17266e+09	1
P50897	Palmitoyl-protein thioesterase 1 OS=Homo sapiens GN=PPT1 PE=1 SV=1	7.68585	4.85123e+07	6.55408e+08	6.43117e+08	5.93456e+08	6.3066e+08	1
P55058	Phospholipid transfer protein OS=Homo sapiens GN=PLTP PE=1 SV=1	7.68256	4.81461e+07	1.19463e+09	1.06913e+09	1.20276e+09	1.15551e+09	1
P48047	ATP synthase subunit O, mitochondrial OS=Homo sapiens GN=ATP5O PE=1 SV=1	7.68028	4.78937e+07	6.73775e+08	6.92641e+08	6.45121e+08	6.70512e+08	1
O43301	Heat shock 70 kDa protein 12A OS=Homo sapiens GN=HSPA12A PE=1 SV=2	7.67721	4.75566e+07	1.91967e+09	1.89599e+09	1.89113e+09	1.90226e+09	1
P63098	Calcineurin subunit B type 1 OS=Homo sapiens GN=PPP3R1 PE=1 SV=2	7.67462	4.72743e+07	4.72186e+08	4.48873e+08	4.97169e+08	4.72743e+08	1
Q8N126	Cell adhesion molecule 3 OS=Homo sapiens GN=CADM3 PE=1 SV=1	7.67444	4.72539e+07	8.44958e+08	8.00624e+08	7.64368e+08	8.03317e+08	1
Q96FW1	Ubiquitin thioesterase OTUB1 OS=Homo sapiens GN=OTUB1 PE=1 SV=2	7.67122	4.69051e+07	7.41463e+08	7.59536e+08	7.50447e+08	7.50482e+08	1
P08574	Cytochrome c1, heme protein, mitochondrial OS=Homo sapiens GN=CYC1 PE=1 SV=3	7.66947	4.67168e+07	8.47051e+08	8.59515e+08	8.16141e+08	8.40902e+08	1
Q96GW7	Brevican core protein OS=Homo sapiens GN=BCAN PE=1 SV=2	7.66945	4.67146e+07	1.9441e+09	2.03245e+09	2.04963e+09	2.00873e+09	1
Q99719	Septin-5 OS=Homo sapiens GN=SEPT5 PE=1 SV=1	7.66795	4.65532e+07	1.23105e+09	1.14376e+09	1.25634e+09	1.21038e+09	1
P14415	Sodium/potassium-transporting ATPase subunit beta-2 OS=Homo sapiens GN=ATP1B2 PE=1 SV=3	7.66266	4.59901e+07	7.00948e+08	5.85639e+08	6.44997e+08	6.43861e+08	1
Q14194	Dihydropyrimidinase-related protein 1 OS=Homo sapiens GN=CRMP1 PE=1 SV=1	7.65918	4.56224e+07	1.65106e+09	1.71536e+09	1.56081e+09	1.64241e+09	1
O75368	SH3 domain-binding glutamic acid-rich-like protein OS=Homo sapiens GN=SH3BGRL PE=1 SV=1	7.65714	4.54084e+07	4.02325e+08	4.02667e+08	4.21036e+08	4.08676e+08	1
P24539	ATP synthase subunit b, mitochondrial OS=Homo sapiens GN=ATP5F1 PE=1 SV=2	7.6563	4.53208e+07	7.62786e+08	7.72715e+08	7.75861e+08	7.70454e+08	1
P36543	V-type proton ATPase subunit E 1 OS=Homo sapiens GN=ATP6V1E1 PE=1 SV=1	7.65346	4.50255e+07	7.524e+08	7.37816e+08	6.71008e+08	7.20408e+08	1
P07737	Profilin-1 OS=Homo sapiens GN=PFN1 PE=1 SV=2	7.65274	4.49512e+07	3.87202e+08	4.40006e+08	3.86474e+08	4.0456e+08	1
P04792	Heat shock protein beta-1 OS=Homo sapiens GN=HSPB1 PE=1 SV=2	7.64525	4.41827e+07	6.32366e+08	5.94502e+08	6.28807e+08	6.18558e+08	1
Q96KP4	Cytosolic non-specific dipeptidase OS=Homo sapiens GN=CNDP2 PE=1 SV=2	7.64058	4.371e+07	1.3264e+09	1.31991e+09	1.28758e+09	1.3113e+09	1
P78559	Microtubule-associated protein 1A OS=Homo sapiens GN=MAP1A PE=1 SV=6	7.63877	4.35284e+07	5.96534e+09	5.74476e+09	5.6577e+09	5.78927e+09	1
P00414	Cytochrome c oxidase subunit 3 OS=Homo sapiens GN=MT-CO3 PE=1 SV=2	7.63854	4.3505e+07	1.38715e+08	1.47671e+08	1.05159e+08	1.30515e+08	1
P63208	S-phase kinase-associated protein 1 OS=Homo sapiens GN=SKP1 PE=1 SV=2	7.6358	4.3231e+07	6.03196e+08	5.49452e+08	4.03668e+08	5.18772e+08	1
Q9GZV7	Hyaluronan and proteoglycan link protein 2 OS=Homo sapiens GN=HAPLN2 PE=1 SV=1	7.63429	4.30815e+07	1.06293e+09	1.05e+09	9.88947e+08	1.03396e+09	1
Q9Y4F5	Protein KIAA0284 OS=Homo sapiens GN=KIAA0284 PE=1 SV=4	7.63339	4.29918e+07	4.03486e+09	4.24884e+09	4.48485e+09	4.25618e+09	1
Q92597	Protein NDRG1 OS=Homo sapiens GN=NDRG1 PE=1 SV=1	7.63159	4.28145e+07	6.68032e+08	6.27152e+08	6.31469e+08	6.42218e+08	1
P10599	Thioredoxin OS=Homo sapiens GN=TXN PE=1 SV=3	7.63005	4.26629e+07	3.05426e+08	3.20321e+08	2.70176e+08	2.98641e+08	1
P02647	Apolipoprotein A-I OS=Homo sapiens GN=APOA1 PE=1 SV=1	7.62796	4.24583e+07	9.04028e+08	9.07633e+08	8.63213e+08	8.91625e+08	1
Q9UI12	V-type proton ATPase subunit H OS=Homo sapiens GN=ATP6V1H PE=1 SV=1	7.62739	4.24019e+07	1.18698e+09	1.17532e+09	1.07226e+09	1.14485e+09	1
O95294	RasGAP-activating-like protein 1 OS=Homo sapiens GN=RASAL1 PE=1 SV=3	7.62371	4.20447e+07	2.16264e+09	2.28713e+09	1.85693e+09	2.10223e+09	1
Q969L2	Protein MAL2 OS=Homo sapiens GN=MAL2 PE=1 SV=1	7.62261	4.19387e+07	8.38479e+07	8.46039e+07	8.31801e+07	8.38773e+07	1
O75489	NADH dehydrogenase [ubiquinone] iron-sulfur protein 3, mitochondrial OS=Homo sapiens GN=NDUFS3 PE=1 SV=1	7.62025	4.17111e+07	7.77024e+08	8.41222e+08	8.84423e+08	8.34223e+08	1
O14810	Complexin-1 OS=Homo sapiens GN=CPLX1 PE=1 SV=1	7.61925	4.16147e+07	3.29536e+08	3.29608e+08	3.39609e+08	3.32918e+08	1
P55809	Succinyl-CoA:3-ketoacid coenzyme A transferase 1, mitochondrial OS=Homo sapiens GN=OXCT1 PE=1 SV=1	7.61924	4.16138e+07	1.11071e+09	1.14042e+09	1.11958e+09	1.12357e+09	1
Q92777	Synapsin-2 OS=Homo sapiens GN=SYN2 PE=1 SV=3	7.61567	4.12738e+07	1.36772e+09	1.39297e+09	1.44924e+09	1.40331e+09	1
P04264	Keratin, type II cytoskeletal 1 OS=Homo sapiens GN=KRT1 PE=1 SV=6	7.61453	4.11652e+07	1.46285e+09	1.43305e+09	1.42643e+09	1.44078e+09	1
P05386	60S acidic ribosomal protein P1 OS=Homo sapiens GN=RPLP1 PE=1 SV=1	7.6133	4.10491e+07	1.58653e+08	1.72323e+08	1.61613e+08	1.64196e+08	1
P04080	Cystatin-B OS=Homo sapiens GN=CSTB PE=1 SV=2	7.61277	4.09991e+07	2.89947e+08	2.98234e+08	2.728e+08	2.86994e+08	1
P35080	Profilin-2 OS=Homo sapiens GN=PFN2 PE=1 SV=3	7.61133	4.08633e+07	3.21242e+08	3.45737e+08	3.1374e+08	3.26907e+08	1
O43837	Isocitrate dehydrogenase [NAD] subunit beta, mitochondrial OS=Homo sapiens GN=IDH3B PE=1 SV=2	7.61097	4.08289e+07	9.60236e+08	9.41884e+08	9.15076e+08	9.39065e+08	1
P27449	V-type proton ATPase 16 kDa proteolipid subunit OS=Homo sapiens GN=ATP6V0C PE=1 SV=1	7.61093	4.08251e+07	1.61516e+08	1.56272e+08	1.72113e+08	1.633e+08	1
Q6ZUT9	DENN domain-containing protein 5B OS=Homo sapiens GN=DENND5B PE=1 SV=2	7.60973	4.07131e+07	2.80854e+09	2.40615e+09	2.96865e+09	2.72778e+09	1
Q13561	Dynactin subunit 2 OS=Homo sapiens GN=DCTN2 PE=1 SV=4	7.60535	4.03046e+07	1.06644e+09	1.03588e+09	1.04143e+09	1.04792e+09	1
Q9NSC5	Homer protein homolog 3 OS=Homo sapiens GN=HOMER3 PE=1 SV=2	7.60264	4.00532e+07	9.843e+08	1.00156e+09	8.97978e+08	9.61277e+08	1
O94772	Lymphocyte antigen 6H OS=Homo sapiens GN=LY6H PE=2 SV=1	7.60131	3.99314e+07	2.91494e+08	2.63999e+08	2.83066e+08	2.79519e+08	1
Q8WWL2	Protein spire homolog 2 OS=Homo sapiens GN=SPIRE2 PE=1 SV=3	7.60031	3.98392e+07	1.47838e+09	1.54548e+09	1.51781e+09	1.51389e+09	1
P61604	10 kDa heat shock protein, mitochondrial OS=Homo sapiens GN=HSPE1 PE=1 SV=2	7.5999	3.98019e+07	3.89569e+08	4.10072e+08	3.94417e+08	3.98019e+08	1
P09497	Clathrin light chain B OS=Homo sapiens GN=CLTB PE=1 SV=1	7.59884	3.97045e+07	3.92714e+08	4.06049e+08	3.92371e+08	3.97045e+08	1
O14880	Microsomal glutathione S-transferase 3 OS=Homo sapiens GN=MGST3 PE=1 SV=1	7.59872	3.96932e+07	3.29973e+08	3.16499e+08	3.06164e+08	3.17545e+08	1
O94856	Neurofascin OS=Homo sapiens GN=NFASC PE=1 SV=4	7.59869	3.96904e+07	2.79899e+09	2.75393e+09	2.78207e+09	2.77833e+09	1
Q00577	Transcriptional activator protein Pur-alpha OS=Homo sapiens GN=PURA PE=1 SV=2	7.59812	3.96387e+07	5.63092e+08	5.90619e+08	5.11112e+08	5.54941e+08	1
Q92599	Septin-8 OS=Homo sapiens GN=SEPT8 PE=1 SV=4	7.59546	3.93964e+07	1.03913e+09	9.94134e+08	1.03966e+09	1.02431e+09	1
Q9H0X9	Oxysterol-binding protein-related protein 5 OS=Homo sapiens GN=OSBPL5 PE=1 SV=1	7.59382	3.92485e+07	2.22708e+09	2.38156e+09	1.86737e+09	2.15867e+09	1
Q9Y6M9	NADH dehydrogenase [ubiquinone] 1 beta subcomplex subunit 9 OS=Homo sapiens GN=NDUFB9 PE=1 SV=3	7.59176	3.90624e+07	4.11729e+08	3.73537e+08	3.86607e+08	3.90624e+08	1
Q16658	Fascin OS=Homo sapiens GN=FSCN1 PE=1 SV=3	7.59168	3.90555e+07	1.1823e+09	1.12135e+09	1.21133e+09	1.17166e+09	1
P49207	60S ribosomal protein L34 OS=Homo sapiens GN=RPL34 PE=1 SV=3	7.59027	3.89284e+07	2.4944e+08	1.90851e+08	2.60421e+08	2.33571e+08	1
P27797	Calreticulin OS=Homo sapiens GN=CALR PE=1 SV=1	7.58985	3.8891e+07	1.09346e+09	1.03406e+09	1.02265e+09	1.05006e+09	1
P07339	Cathepsin D OS=Homo sapiens GN=CTSD PE=1 SV=1	7.58369	3.83436e+07	9.19721e+08	7.32496e+08	7.63431e+08	8.05216e+08	1
Q7L099	Protein RUFY3 OS=Homo sapiens GN=RUFY3 PE=1 SV=1	7.58239	3.82284e+07	1.36518e+09	1.29157e+09	1.24254e+09	1.29977e+09	1
O43169	Cytochrome b5 type B OS=Homo sapiens GN=CYB5B PE=1 SV=2	7.58207	3.82005e+07	3.2799e+08	3.36828e+08	3.66596e+08	3.43805e+08	1
Q07021	Complement component 1 Q subcomponent-binding protein, mitochondrial OS=Homo sapiens GN=C1QBP PE=1 SV=1	7.58135	3.81375e+07	5.31682e+08	5.76585e+08	4.93509e+08	5.33925e+08	1
Q9Y6I3	Epsin-1 OS=Homo sapiens GN=EPN1 PE=1 SV=2	7.58059	3.80702e+07	7.0449e+08	6.05154e+08	6.31938e+08	6.47194e+08	1
Q9UN36	Protein NDRG2 OS=Homo sapiens GN=NDRG2 PE=1 SV=2	7.57768	3.78162e+07	7.4401e+08	6.19102e+08	6.78963e+08	6.80692e+08	1
Q8NCB2	CaM kinase-like vesicle-associated protein OS=Homo sapiens GN=CAMKV PE=2 SV=2	7.57723	3.77773e+07	9.7679e+08	9.22156e+08	8.21016e+08	9.06654e+08	1
P08670	Vimentin OS=Homo sapiens GN=VIM PE=1 SV=4	7.57661	3.77235e+07	1.29247e+09	1.40418e+09	1.26432e+09	1.32032e+09	1
P08559	Pyruvate dehydrogenase E1 component subunit alpha, somatic form, mitochondrial OS=Homo sapiens GN=PDHA1 PE=1 SV=3	7.57321	3.74287e+07	9.76339e+08	9.57038e+08	8.73777e+08	9.35718e+08	1
P04899	Guanine nucleotide-binding protein G(i) subunit alpha-2 OS=Homo sapiens GN=GNAI2 PE=1 SV=3	7.57219	3.73414e+07	7.49332e+08	7.45229e+08	7.45926e+08	7.46829e+08	1
P30626	Sorcin OS=Homo sapiens GN=SRI PE=1 SV=1	7.56474	3.67063e+07	4.4905e+08	4.62521e+08	5.19976e+08	4.77182e+08	1
O75508	Claudin-11 OS=Homo sapiens GN=CLDN11 PE=1 SV=2	7.56302	3.65608e+07	2.66092e+08	2.54079e+08	2.47605e+08	2.55926e+08	1
Q15555	Microtubule-associated protein RP/EB family member 2 OS=Homo sapiens GN=MAPRE2 PE=1 SV=1	7.56241	3.65103e+07	7.15971e+08	6.66971e+08	6.98143e+08	6.93695e+08	1
P08238	Heat shock protein HSP 90-beta OS=Homo sapiens GN=HSP90AB1 PE=1 SV=4	7.56093	3.63852e+07	1.47494e+09	1.50064e+09	1.17234e+09	1.38264e+09	1
P30043	Flavin reductase (NADPH) OS=Homo sapiens GN=BLVRB PE=1 SV=3	7.55855	3.61866e+07	4.20456e+08	4.18674e+08	4.63589e+08	4.3424e+08	1
Q02252	Methylmalonate-semialdehyde dehydrogenase [acylating], mitochondrial OS=Homo sapiens GN=ALDH6A1 PE=1 SV=2	7.5561	3.59834e+07	1.22931e+09	1.17218e+09	1.05292e+09	1.15147e+09	1
P21281	V-type proton ATPase subunit B, brain isoform OS=Homo sapiens GN=ATP6V1B2 PE=1 SV=3	7.5538	3.57935e+07	1.00364e+09	1.02304e+09	1.08735e+09	1.03801e+09	1
O95168	NADH dehydrogenase [ubiquinone] 1 beta subcomplex subunit 4 OS=Homo sapiens GN=NDUFB4 PE=1 SV=3	7.54894	3.53949e+07	2.39695e+08	2.61815e+08	2.41783e+08	2.47764e+08	1
P04179	Superoxide dismutase [Mn], mitochondrial OS=Homo sapiens GN=SOD2 PE=1 SV=2	7.54586	3.51445e+07	3.85228e+08	3.82245e+08	3.92295e+08	3.86589e+08	1
Q6UX04	Peptidyl-prolyl cis-trans isomerase CWC27 homolog OS=Homo sapiens GN=CWC27 PE=1 SV=1	7.54495	3.50709e+07	8.76669e+08	9.23446e+08	8.302e+08	8.76772e+08	1
P63000	Ras-related C3 botulinum toxin substrate 1 OS=Homo sapiens GN=RAC1 PE=1 SV=1	7.54219	3.48491e+07	3.67884e+08	3.18894e+08	3.58694e+08	3.48491e+08	1
O75746	Calcium-binding mitochondrial carrier protein Aralar1 OS=Homo sapiens GN=SLC25A12 PE=1 SV=2	7.53807	3.45198e+07	1.33792e+09	1.4398e+09	1.36465e+09	1.38079e+09	1
P13987	CD59 glycoprotein OS=Homo sapiens GN=CD59 PE=1 SV=1	7.53802	3.45159e+07	2.33376e+08	1.93991e+08	1.93919e+08	2.07095e+08	1
P19404	NADH dehydrogenase [ubiquinone] flavoprotein 2, mitochondrial OS=Homo sapiens GN=NDUFV2 PE=1 SV=2	7.53458	3.42434e+07	5.58831e+08	5.40629e+08	5.44223e+08	5.47895e+08	1
P30048	Thioredoxin-dependent peroxide reductase, mitochondrial OS=Homo sapiens GN=PRDX3 PE=1 SV=3	7.534	3.41981e+07	5.41787e+08	5.42351e+08	5.5737e+08	5.47169e+08	1
P49411	Elongation factor Tu, mitochondrial OS=Homo sapiens GN=TUFM PE=1 SV=2	7.53252	3.40815e+07	1.11227e+09	1.13894e+09	1.02062e+09	1.09061e+09	2
P12074	Cytochrome c oxidase subunit 6A1, mitochondrial OS=Homo sapiens GN=COX6A1 PE=1 SV=4	7.53246	3.40768e+07	1.94662e+08	2.08407e+08	2.10313e+08	2.04461e+08	2
O14594	Neurocan core protein OS=Homo sapiens GN=NCAN PE=2 SV=3	7.53153	3.4004e+07	1.51528e+09	1.55113e+09	1.52413e+09	1.53018e+09	2
P63167	Dynein light chain 1, cytoplasmic OS=Homo sapiens GN=DYNLL1 PE=1 SV=1	7.52904	3.38092e+07	2.05882e+08	1.45817e+08	1.5544e+08	1.69046e+08	2
Q7L1I2	Synaptic vesicle glycoprotein 2B OS=Homo sapiens GN=SV2B PE=2 SV=1	7.52817	3.37423e+07	8.50907e+08	8.1018e+08	7.68356e+08	8.09814e+08	2
P13591	Neural cell adhesion molecule 1 OS=Homo sapiens GN=NCAM1 PE=1 SV=3	7.52805	3.37327e+07	1.34174e+09	1.4191e+09	1.48948e+09	1.41677e+09	2
P10606	Cytochrome c oxidase subunit 5B, mitochondrial OS=Homo sapiens GN=COX5B PE=1 SV=2	7.52602	3.35756e+07	4.11629e+08	2.87206e+08	3.08433e+08	3.35756e+08	2
Q8NB46	Serine/threonine-protein phosphatase 6 regulatory ankyrin repeat subunit C OS=Homo sapiens GN=ANKRD52 PE=1 SV=3	7.52349	3.33807e+07	1.27064e+09	1.45937e+09	1.37581e+09	1.36861e+09	2
P01009	Alpha-1-antitrypsin OS=Homo sapiens GN=SERPINA1 PE=1 SV=3	7.52071	3.3167e+07	7.69258e+08	8.34759e+08	7.8401e+08	7.96009e+08	2
P53597	Succinyl-CoA ligase [ADP/GDP-forming] subunit alpha, mitochondrial OS=Homo sapiens GN=SUCLG1 PE=1 SV=4	7.51942	3.30688e+07	5.02368e+08	4.48305e+08	5.37425e+08	4.96033e+08	2
Q7L0J3	Synaptic vesicle glycoprotein 2A OS=Homo sapiens GN=SV2A PE=1 SV=1	7.51652	3.2849e+07	9.13238e+08	1.05102e+09	9.92145e+08	9.85469e+08	2
P67775	Serine/threonine-protein phosphatase 2A catalytic subunit alpha isoform OS=Homo sapiens GN=PPP2CA PE=1 SV=1	7.51649	3.28463e+07	5.65239e+08	6.30067e+08	5.78394e+08	5.91233e+08	2
P50993	Sodium/potassium-transporting ATPase subunit alpha-2 OS=Homo sapiens GN=ATP1A2 PE=1 SV=1	7.51082	3.24203e+07	1.8277e+09	1.83009e+09	1.78881e+09	1.81553e+09	2
Q9Y5J7	Mitochondrial import inner membrane translocase subunit Tim9 OS=Homo sapiens GN=TIMM9 PE=1 SV=1	7.51006	3.23637e+07	1.71356e+08	2.0198e+08	2.0921e+08	1.94182e+08	2
P30153	Serine/threonine-protein phosphatase 2A 65 kDa regulatory subunit A alpha isoform OS=Homo sapiens GN=PPP2R1A PE=1 SV=4	7.50951	3.2323e+07	1.22299e+09	1.29982e+09	1.25898e+09	1.2606e+09	2
Q9GZP4	PITH domain-containing protein 1 OS=Homo sapiens GN=PITHD1 PE=1 SV=1	7.5074	3.21665e+07	4.86797e+08	4.92761e+08	4.67936e+08	4.82498e+08	2
Q9BPU6	Dihydropyrimidinase-related protein 5 OS=Homo sapiens GN=DPYSL5 PE=1 SV=1	7.50664	3.21103e+07	1.1099e+09	1.11873e+09	9.50285e+08	1.05964e+09	2
P30085	UMP-CMP kinase OS=Homo sapiens GN=CMPK1 PE=1 SV=3	7.50565	3.20371e+07	3.83333e+08	4.1133e+08	3.58675e+08	3.84446e+08	2
Q9NX14	NADH dehydrogenase [ubiquinone] 1 beta subcomplex subunit 11, mitochondrial OS=Homo sapiens GN=NDUFB11 PE=1 SV=1	7.50558	3.2032e+07	3.69767e+08	3.63579e+08	3.23711e+08	3.52352e+08	2
Q13554	Calcium/calmodulin-dependent protein kinase type II subunit beta OS=Homo sapiens GN=CAMK2B PE=1 SV=3	7.5034	3.18712e+07	1.12843e+09	1.10536e+09	1.01707e+09	1.08362e+09	2
P50213	Isocitrate dehydrogenase [NAD] subunit alpha, mitochondrial OS=Homo sapiens GN=IDH3A PE=1 SV=1	7.4963	3.13543e+07	7.07044e+08	6.7841e+08	6.83933e+08	6.89796e+08	2
P30042	ES1 protein homolog, mitochondrial OS=Homo sapiens GN=C21orf33 PE=1 SV=3	7.49386	3.11787e+07	5.02774e+08	5.0377e+08	4.90036e+08	4.9886e+08	2
O94925	Glutaminase kidney isoform, mitochondrial OS=Homo sapiens GN=GLS PE=1 SV=1	7.4923	3.10667e+07	1.28318e+09	1.34282e+09	1.28841e+09	1.3048e+09	2
O75347	Tubulin-specific chaperone A OS=Homo sapiens GN=TBCA PE=1 SV=3	7.4905	3.09385e+07	2.12749e+08	2.07794e+08	2.29166e+08	2.1657e+08	2
O60927	Protein phosphatase 1 regulatory subunit 11 OS=Homo sapiens GN=PPP1R11 PE=1 SV=1	7.48741	3.07193e+07	1.6354e+08	1.52657e+08	1.44592e+08	1.53596e+08	2
P55072	Transitional endoplasmic reticulum ATPase OS=Homo sapiens GN=VCP PE=1 SV=4	7.48661	3.06623e+07	1.44305e+09	1.54348e+09	1.42885e+09	1.47179e+09	2
Q99584	Protein S100-A13 OS=Homo sapiens GN=S100A13 PE=1 SV=1	7.4858	3.06052e+07	2.07936e+08	2.01747e+08	2.33027e+08	2.14236e+08	2
Q9BXK1	Krueppel-like factor 16 OS=Homo sapiens GN=KLF16 PE=1 SV=1	7.48391	3.04725e+07	3.99268e+08	4.14332e+08	3.74826e+08	3.96142e+08	2
P40123	Adenylyl cyclase-associated protein 2 OS=Homo sapiens GN=CAP2 PE=1 SV=1	7.48181	3.03257e+07	1.09291e+09	9.40862e+08	8.77492e+08	9.70423e+08	2
Q96CQ1	Solute carrier family 25 member 36 OS=Homo sapiens GN=SLC25A36 PE=2 SV=1	7.47928	3.01494e+07	4.48592e+08	4.4359e+08	4.64541e+08	4.52241e+08	2
P00738	Haptoglobin OS=Homo sapiens GN=HP PE=1 SV=1	7.47642	2.99516e+07	6.44535e+08	7.27436e+08	7.84547e+08	7.18839e+08	2
P17302	Gap junction alpha-1 protein OS=Homo sapiens GN=GJA1 PE=1 SV=2	7.47625	2.994e+07	6.67373e+08	6.41498e+08	6.6717e+08	6.5868e+08	2
P47756	F-actin-capping protein subunit beta OS=Homo sapiens GN=CAPZB PE=1 SV=4	7.47576	2.99061e+07	6.21304e+08	6.25843e+08	5.47219e+08	5.98122e+08	2
Q9Y2T3	Guanine deaminase OS=Homo sapiens GN=GDA PE=1 SV=1	7.47222	2.96635e+07	7.54525e+08	8.06078e+08	8.42141e+08	8.00915e+08	2
Q02952	A-kinase anchor protein 12 OS=Homo sapiens GN=AKAP12 PE=1 SV=4	7.47017	2.95233e+07	2.77534e+09	2.63788e+09	2.64665e+09	2.68662e+09	2
P35527	Keratin, type I cytoskeletal 9 OS=Homo sapiens GN=KRT9 PE=1 SV=3	7.46911	2.94518e+07	9.14948e+08	8.82736e+08	8.52978e+08	8.83554e+08	2
P48735	Isocitrate dehydrogenase [NADP], mitochondrial OS=Homo sapiens GN=IDH2 PE=1 SV=2	7.46792	2.93709e+07	9.20629e+08	7.8484e+08	9.37915e+08	8.81128e+08	2
Q9Y5K8	V-type proton ATPase subunit D OS=Homo sapiens GN=ATP6V1D PE=1 SV=1	7.46509	2.91806e+07	4.09226e+08	3.56892e+08	4.59466e+08	4.08528e+08	2
Q8IXJ6	NAD-dependent protein deacetylase sirtuin-2 OS=Homo sapiens GN=SIRT2 PE=1 SV=2	7.46415	2.91172e+07	7.501e+08	7.16665e+08	7.17025e+08	7.2793e+08	2
O00154	Cytosolic acyl coenzyme A thioester hydrolase OS=Homo sapiens GN=ACOT7 PE=1 SV=3	7.46188	2.89652e+07	5.99788e+08	5.82338e+08	6.42679e+08	6.08268e+08	2
Q9UPY8	Microtubule-associated protein RP/EB family member 3 OS=Homo sapiens GN=MAPRE3 PE=1 SV=1	7.46007	2.88449e+07	4.93193e+08	5.18006e+08	5.46428e+08	5.19209e+08	2
O43396	Thioredoxin-like protein 1 OS=Homo sapiens GN=TXNL1 PE=1 SV=3	7.45891	2.87682e+07	4.61457e+08	4.15187e+08	4.17925e+08	4.31523e+08	2
P43487	Ran-specific GTPase-activating protein OS=Homo sapiens GN=RANBP1 PE=1 SV=1	7.45858	2.87461e+07	3.25686e+08	3.16827e+08	3.06109e+08	3.16207e+08	2
P37802	Transgelin-2 OS=Homo sapiens GN=TAGLN2 PE=1 SV=3	7.45736	2.86653e+07	3.7071e+08	3.74678e+08	3.72557e+08	3.72649e+08	2
P61978	Heterogeneous nuclear ribonucleoprotein K OS=Homo sapiens GN=HNRNPK PE=1 SV=1	7.4569	2.86349e+07	7.47157e+08	7.62214e+08	7.24153e+08	7.44508e+08	2
P10909	Clusterin OS=Homo sapiens GN=CLU PE=1 SV=1	7.45357	2.84161e+07	7.03971e+08	5.33941e+08	6.37553e+08	6.25155e+08	2
O15400	Syntaxin-7 OS=Homo sapiens GN=STX7 PE=1 SV=4	7.45163	2.82896e+07	3.91045e+08	3.61798e+08	3.50453e+08	3.67765e+08	2
Q9NUQ9	Protein FAM49B OS=Homo sapiens GN=FAM49B PE=1 SV=1	7.45157	2.82859e+07	6.6309e+08	6.4301e+08	6.45628e+08	6.50576e+08	2
Q9P121	Neurotrimin OS=Homo sapiens GN=NTM PE=1 SV=1	7.45019	2.81961e+07	6.27112e+08	5.54332e+08	5.94913e+08	5.92119e+08	2
O95169	NADH dehydrogenase [ubiquinone] 1 beta subcomplex subunit 8, mitochondrial OS=Homo sapiens GN=NDUFB8 PE=1 SV=1	7.44988	2.81763e+07	2.88976e+08	2.82618e+08	2.73694e+08	2.81763e+08	2
P09622	Dihydrolipoyl dehydrogenase, mitochondrial OS=Homo sapiens GN=DLD PE=1 SV=2	7.44534	2.78827e+07	6.91362e+08	7.89017e+08	7.78122e+08	7.52834e+08	2
P84095	Rho-related GTP-binding protein RhoG OS=Homo sapiens GN=RHOG PE=1 SV=1	7.44481	2.7849e+07	3.38808e+08	3.29341e+08	3.34415e+08	3.34188e+08	2
Q9Y281	Cofilin-2 OS=Homo sapiens GN=CFL2 PE=1 SV=1	7.44471	2.78425e+07	3.54248e+08	4.00771e+08	3.3084e+08	3.61953e+08	2
P07602	Proactivator polypeptide OS=Homo sapiens GN=PSAP PE=1 SV=2	7.44325	2.77489e+07	9.26927e+08	9.80781e+08	9.22681e+08	9.43463e+08	2
Q6P1N0	Coiled-coil and C2 domain-containing protein 1A OS=Homo sapiens GN=CC2D1A PE=1 SV=1	7.44283	2.77222e+07	1.56087e+09	1.64158e+09	1.62121e+09	1.60789e+09	2
P22314	Ubiquitin-like modifier-activating enzyme 1 OS=Homo sapiens GN=UBA1 PE=1 SV=3	7.44226	2.76859e+07	1.65735e+09	1.63321e+09	1.60985e+09	1.63347e+09	2
P28331	NADH-ubiquinone oxidoreductase 75 kDa subunit, mitochondrial OS=Homo sapiens GN=NDUFS1 PE=1 SV=3	7.43906	2.74825e+07	1.23203e+09	1.17535e+09	1.22031e+09	1.20923e+09	2
P13639	Elongation factor 2 OS=Homo sapiens GN=EEF2 PE=1 SV=4	7.43797	2.74138e+07	1.43731e+09	1.50465e+09	1.41683e+09	1.45293e+09	2
Q15819	Ubiquitin-conjugating enzyme E2 variant 2 OS=Homo sapiens GN=UBE2V2 PE=1 SV=4	7.4365	2.7321e+07	3.54104e+08	2.8389e+08	3.45562e+08	3.27852e+08	2
Q9NVA2	Septin-11 OS=Homo sapiens GN=SEPT11 PE=1 SV=3	7.434	2.71645e+07	6.97316e+08	7.11596e+08	7.09918e+08	7.06277e+08	2
Q15185	Prostaglandin E synthase 3 OS=Homo sapiens GN=PTGES3 PE=1 SV=1	7.433	2.71019e+07	2.26348e+08	2.51848e+08	2.53556e+08	2.43917e+08	2
P31948	Stress-induced-phosphoprotein 1 OS=Homo sapiens GN=STIP1 PE=1 SV=1	7.43231	2.70591e+07	1.17464e+09	1.09228e+09	1.14253e+09	1.13648e+09	2
P61106	Ras-related protein Rab-14 OS=Homo sapiens GN=RAB14 PE=1 SV=4	7.42837	2.68143e+07	4.38799e+08	4.13971e+08	4.34315e+08	4.29028e+08	2
P14625	Endoplasmin OS=Homo sapiens GN=HSP90B1 PE=1 SV=1	7.42786	2.67831e+07	1.32541e+09	1.30628e+09	1.30543e+09	1.31237e+09	2
P56385	ATP synthase subunit e, mitochondrial OS=Homo sapiens GN=ATP5I PE=1 SV=2	7.42755	2.67642e+07	1.12484e+08	1.02923e+08	1.05763e+08	1.07057e+08	2
P56134	ATP synthase subunit f, mitochondrial OS=Homo sapiens GN=ATP5J2 PE=1 SV=3	7.42712	2.67376e+07	1.0324e+08	1.04239e+08	1.13373e+08	1.06951e+08	2
P15531	Nucleoside diphosphate kinase A OS=Homo sapiens GN=NME1 PE=1 SV=1	7.42508	2.66122e+07	4.1393e+08	2.9231e+08	2.51799e+08	3.19346e+08	2
P50395	Rab GDP dissociation inhibitor beta OS=Homo sapiens GN=GDI2 PE=1 SV=2	7.42341	2.65102e+07	7.80903e+08	8.375e+08	7.67516e+08	7.95306e+08	2
P00338	L-lactate dehydrogenase A chain OS=Homo sapiens GN=LDHA PE=1 SV=2	7.42298	2.64839e+07	5.93074e+08	6.8052e+08	6.33245e+08	6.35613e+08	2
O76070	Gamma-synuclein OS=Homo sapiens GN=SNCG PE=1 SV=2	7.41906	2.62456e+07	2.48174e+08	2.32177e+08	2.28279e+08	2.3621e+08	2
P49006	MARCKS-related protein OS=Homo sapiens GN=MARCKSL1 PE=1 SV=2	7.41875	2.6227e+07	1.55849e+08	2.04447e+08	1.9047e+08	1.83589e+08	2
P00492	Hypoxanthine-guanine phosphoribosyltransferase OS=Homo sapiens GN=HPRT1 PE=1 SV=2	7.41704	2.61241e+07	3.46356e+08	3.28268e+08	3.44215e+08	3.39613e+08	2
P08195	4F2 cell-surface antigen heavy chain OS=Homo sapiens GN=SLC3A2 PE=1 SV=3	7.41417	2.59518e+07	8.95508e+08	8.67631e+08	8.0609e+08	8.5641e+08	2
Q01813	6-phosphofructokinase type C OS=Homo sapiens GN=PFKP PE=1 SV=2	7.41276	2.5868e+07	9.61596e+08	9.7524e+08	9.34512e+08	9.57116e+08	2
Q9H4G0	Band 4.1-like protein 1 OS=Homo sapiens GN=EPB41L1 PE=1 SV=2	7.41167	2.58027e+07	1.41344e+09	1.33269e+09	1.3565e+09	1.36754e+09	2
Q9P2E3	NFX1-type zinc finger-containing protein 1 OS=Homo sapiens GN=ZNFX1 PE=1 SV=2	7.41023	2.57177e+07	3.12501e+09	3.16381e+09	3.12388e+09	3.13756e+09	2
Q12959	Disks large homolog 1 OS=Homo sapiens GN=DLG1 PE=1 SV=2	7.40991	2.56987e+07	9.57005e+08	1.17565e+09	1.18248e+09	1.10505e+09	2
P68032	Actin, alpha cardiac muscle 1 OS=Homo sapiens GN=ACTC1 PE=1 SV=1	7.40987	2.56961e+07	5.79768e+08	5.72204e+08	6.21058e+08	5.9101e+08	2
P60983	Glia maturation factor beta OS=Homo sapiens GN=GMFB PE=1 SV=2	7.40984	2.56947e+07	2.65686e+08	2.49399e+08	2.55755e+08	2.56947e+08	2
Q8TCZ2	CD99 antigen-like protein 2 OS=Homo sapiens GN=CD99L2 PE=2 SV=1	7.40566	2.54481e+07	3.42648e+08	3.17259e+08	3.32569e+08	3.30825e+08	2
P56211	cAMP-regulated phosphoprotein 19 OS=Homo sapiens GN=ARPP19 PE=1 SV=2	7.40486	2.54017e+07	2.10614e+08	2.0471e+08	1.94315e+08	2.03213e+08	2
P01857	Ig gamma-1 chain C region OS=Homo sapiens GN=IGHG1 PE=1 SV=1	7.40463	2.53878e+07	3.81033e+08	3.68576e+08	3.92843e+08	3.80818e+08	2
P99999	Cytochrome c OS=Homo sapiens GN=CYCS PE=1 SV=2	7.40419	2.53626e+07	3.22286e+08	1.3046e+08	1.55956e+08	2.02901e+08	2
Q14847	LIM and SH3 domain protein 1 OS=Homo sapiens GN=LASP1 PE=1 SV=2	7.40413	2.53588e+07	3.73679e+08	4.1452e+08	4.29022e+08	4.0574e+08	2
Q9H6Z4	Ran-binding protein 3 OS=Homo sapiens GN=RANBP3 PE=1 SV=1	7.40402	2.53522e+07	6.72272e+08	7.04188e+08	7.53125e+08	7.09862e+08	2
Q9Y639	Neuroplastin OS=Homo sapiens GN=NPTN PE=1 SV=2	7.40399	2.53506e+07	5.27734e+08	5.7264e+08	5.72763e+08	5.57712e+08	2
P07954	Fumarate hydratase, mitochondrial OS=Homo sapiens GN=FH PE=1 SV=3	7.40269	2.52747e+07	7.22968e+08	8.14226e+08	8.1335e+08	7.83515e+08	2
P11216	Glycogen phosphorylase, brain form OS=Homo sapiens GN=PYGB PE=1 SV=5	7.40108	2.51815e+07	1.41066e+09	1.39311e+09	1.35118e+09	1.38498e+09	2
P07919	Cytochrome b-c1 complex subunit 6, mitochondrial OS=Homo sapiens GN=UQCRH PE=1 SV=2	7.40099	2.51761e+07	1.73798e+08	1.7979e+08	1.7511e+08	1.76233e+08	2
Q9HCN4	GPN-loop GTPase 1 OS=Homo sapiens GN=GPN1 PE=1 SV=1	7.39632	2.4907e+07	3.73598e+08	3.79314e+08	3.67902e+08	3.73604e+08	2
P00918	Carbonic anhydrase 2 OS=Homo sapiens GN=CA2 PE=1 SV=2	7.39576	2.48746e+07	4.07191e+08	4.30447e+08	4.30966e+08	4.22868e+08	2
Q9Y6C9	Mitochondrial carrier homolog 2 OS=Homo sapiens GN=MTCH2 PE=1 SV=1	7.3944	2.47973e+07	3.60778e+08	3.93305e+08	3.61797e+08	3.7196e+08	2
Q14195	Dihydropyrimidinase-related protein 3 OS=Homo sapiens GN=DPYSL3 PE=1 SV=1	7.39103	2.46056e+07	7.93251e+08	8.35765e+08	8.06942e+08	8.11986e+08	2
P30101	Protein disulfide-isomerase A3 OS=Homo sapiens GN=PDIA3 PE=1 SV=4	7.39035	2.45667e+07	8.28103e+08	8.36653e+08	8.41051e+08	8.35269e+08	2
Q96IG2	F-box/LRR-repeat protein 20 OS=Homo sapiens GN=FBXL20 PE=1 SV=2	7.38906	2.44942e+07	5.38025e+08	7.48525e+08	7.70965e+08	6.85838e+08	2
Q16543	Hsp90 co-chaperone Cdc37 OS=Homo sapiens GN=CDC37 PE=1 SV=1	7.38902	2.44915e+07	4.6482e+08	4.59156e+08	4.72042e+08	4.65339e+08	2
O75380	NADH dehydrogenase [ubiquinone] iron-sulfur protein 6, mitochondrial OS=Homo sapiens GN=NDUFS6 PE=1 SV=1	7.38759	2.44111e+07	2.27901e+08	2.19064e+08	2.12134e+08	2.197e+08	2
Q92823	Neuronal cell adhesion molecule OS=Homo sapiens GN=NRCAM PE=1 SV=3	7.38623	2.43347e+07	1.65795e+09	1.62168e+09	1.68465e+09	1.65476e+09	2
P12814	Alpha-actinin-1 OS=Homo sapiens GN=ACTN1 PE=1 SV=2	7.38522	2.42782e+07	1.46009e+09	1.39684e+09	1.36748e+09	1.40814e+09	2
Q12904	Aminoacyl tRNA synthase complex-interacting multifunctional protein 1 OS=Homo sapiens GN=AIMP1 PE=1 SV=2	7.38424	2.42236e+07	4.69845e+08	4.48026e+08	4.62873e+08	4.60248e+08	2
Q9UDW1	Cytochrome b-c1 complex subunit 9 OS=Homo sapiens GN=UQCR10 PE=1 SV=3	7.38407	2.42139e+07	1.01282e+08	9.72274e+07	9.20576e+07	9.68557e+07	2
P51149	Ras-related protein Rab-7a OS=Homo sapiens GN=RAB7A PE=1 SV=1	7.38327	2.41695e+07	4.10975e+08	4.12948e+08	4.08724e+08	4.10882e+08	2
O95167	NADH dehydrogenase [ubiquinone] 1 alpha subcomplex subunit 3 OS=Homo sapiens GN=NDUFA3 PE=1 SV=1	7.38259	2.41316e+07	1.38105e+08	1.22522e+08	1.01347e+08	1.20658e+08	2
Q9H9H5	MAP6 domain-containing protein 1 OS=Homo sapiens GN=MAP6D1 PE=1 SV=1	7.3787	2.39166e+07	3.41069e+08	3.26054e+08	3.37374e+08	3.34832e+08	2
O00168	Phospholemman OS=Homo sapiens GN=FXYD1 PE=1 SV=2	7.37842	2.39014e+07	7.20599e+07	6.92523e+07	7.38006e+07	7.17043e+07	2
O60493	Sorting nexin-3 OS=Homo sapiens GN=SNX3 PE=1 SV=3	7.37623	2.3781e+07	2.69326e+08	2.53804e+08	2.61644e+08	2.61591e+08	2
O43759	Synaptogyrin-1 OS=Homo sapiens GN=SYNGR1 PE=1 SV=2	7.3755	2.37412e+07	1.28765e+08	1.1315e+08	1.14203e+08	1.18706e+08	2
Q9NR46	Endophilin-B2 OS=Homo sapiens GN=SH3GLB2 PE=1 SV=1	7.37485	2.37055e+07	4.69447e+08	5.77684e+08	5.88547e+08	5.45226e+08	2
O00264	Membrane-associated progesterone receptor component 1 OS=Homo sapiens GN=PGRMC1 PE=1 SV=3	7.36694	2.32777e+07	2.3407e+08	2.26544e+08	2.37717e+08	2.32777e+08	2
Q9GZV4	Eukaryotic translation initiation factor 5A-2 OS=Homo sapiens GN=EIF5A2 PE=1 SV=3	7.36652	2.32552e+07	1.85629e+08	1.91708e+08	1.80788e+08	1.86042e+08	2
O95336	6-phosphogluconolactonase OS=Homo sapiens GN=PGLS PE=1 SV=2	7.362	2.30145e+07	3.32512e+08	3.08585e+08	3.2551e+08	3.22203e+08	2
Q9P2R7	Succinyl-CoA ligase [ADP-forming] subunit beta, mitochondrial OS=Homo sapiens GN=SUCLA2 PE=1 SV=3	7.36183	2.30052e+07	6.98364e+08	6.627e+08	6.4039e+08	6.67152e+08	2
P13716	Delta-aminolevulinic acid dehydratase OS=Homo sapiens GN=ALAD PE=1 SV=1	7.35918	2.28657e+07	4.01562e+08	3.72361e+08	3.92227e+08	3.88717e+08	2
Q9NVS9	Pyridoxine-5'-phosphate oxidase OS=Homo sapiens GN=PNPO PE=1 SV=1	7.35796	2.28012e+07	3.85029e+08	3.24175e+08	3.16852e+08	3.42019e+08	2
P03897	NADH-ubiquinone oxidoreductase chain 3 OS=Homo sapiens GN=MT-ND3 PE=1 SV=1	7.35773	2.2789e+07	6.8847e+07	7.64757e+07	5.97784e+07	6.8367e+07	2
Q13449	Limbic system-associated membrane protein OS=Homo sapiens GN=LSAMP PE=1 SV=2	7.35728	2.27655e+07	5.69744e+08	5.39137e+08	5.30234e+08	5.46372e+08	2
P07858	Cathepsin B OS=Homo sapiens GN=CTSB PE=1 SV=3	7.35702	2.27519e+07	4.35818e+08	4.24143e+08	4.36898e+08	4.32286e+08	2
O60220	Mitochondrial import inner membrane translocase subunit Tim8 A OS=Homo sapiens GN=TIMM8A PE=1 SV=1	7.3569	2.27458e+07	1.39197e+08	1.35818e+08	1.3441e+08	1.36475e+08	2
P48539	Purkinje cell protein 4 OS=Homo sapiens GN=PCP4 PE=1 SV=3	7.35224	2.25031e+07	8.92467e+07	9.43945e+07	8.63966e+07	9.00126e+07	2
Q9H9B4	Sideroflexin-1 OS=Homo sapiens GN=SFXN1 PE=1 SV=4	7.34946	2.23595e+07	4.13033e+08	3.76537e+08	4.17841e+08	4.02471e+08	2
O14775	Guanine nucleotide-binding protein subunit beta-5 OS=Homo sapiens GN=GNB5 PE=1 SV=2	7.34934	2.23533e+07	4.39445e+08	3.87429e+08	3.80205e+08	4.0236e+08	2
Q9NRV9	Heme-binding protein 1 OS=Homo sapiens GN=HEBP1 PE=1 SV=1	7.34871	2.2321e+07	2.93213e+08	3.20952e+08	3.23318e+08	3.12494e+08	2
P13645	Keratin, type I cytoskeletal 10 OS=Homo sapiens GN=KRT10 PE=1 SV=6	7.3486	2.2315e+07	6.24753e+08	6.44839e+08	6.04867e+08	6.2482e+08	2
Q14247	Src substrate cortactin OS=Homo sapiens GN=CTTN PE=1 SV=2	7.34788	2.22783e+07	6.75756e+08	6.66901e+08	6.6239e+08	6.68349e+08	2
Q9UBB6	Neurochondrin OS=Homo sapiens GN=NCDN PE=1 SV=1	7.34557	2.21602e+07	7.91537e+08	8.5789e+08	8.76841e+08	8.42089e+08	2
Q96PE5	Opalin OS=Homo sapiens GN=OPALIN PE=2 SV=1	7.34322	2.20403e+07	1.88796e+08	2.03066e+08	2.03225e+08	1.98363e+08	2
Q99726	Zinc transporter 3 OS=Homo sapiens GN=SLC30A3 PE=2 SV=2	7.34285	2.20215e+07	3.28203e+08	3.35624e+08	3.27139e+08	3.30322e+08	2
P54727	UV excision repair protein RAD23 homolog B OS=Homo sapiens GN=RAD23B PE=1 SV=1	7.34218	2.19875e+07	3.26273e+08	3.29652e+08	3.33513e+08	3.29813e+08	2
Q53H96	Pyrroline-5-carboxylate reductase 3 OS=Homo sapiens GN=PYCRL PE=1 SV=2	7.34214	2.19856e+07	3.16004e+08	3.22656e+08	2.84735e+08	3.07798e+08	2
P55081	Microfibrillar-associated protein 1 OS=Homo sapiens GN=MFAP1 PE=1 SV=2	7.34141	2.19487e+07	4.41881e+08	4.46267e+08	4.28773e+08	4.38974e+08	2
P61088	Ubiquitin-conjugating enzyme E2 N OS=Homo sapiens GN=UBE2N PE=1 SV=1	7.34026	2.18909e+07	2.39946e+08	2.43892e+08	2.38561e+08	2.408e+08	2
O43761	Synaptogyrin-3 OS=Homo sapiens GN=SYNGR3 PE=2 SV=2	7.33773	2.17637e+07	2.18572e+08	2.22184e+08	2.77447e+08	2.39401e+08	2
P00915	Carbonic anhydrase 1 OS=Homo sapiens GN=CA1 PE=1 SV=2	7.33617	2.16856e+07	3.83014e+08	3.30301e+08	3.27594e+08	3.46969e+08	2
O75306	NADH dehydrogenase [ubiquinone] iron-sulfur protein 2, mitochondrial OS=Homo sapiens GN=NDUFS2 PE=1 SV=2	7.33461	2.16076e+07	6.12698e+08	6.31847e+08	6.35318e+08	6.26621e+08	2
P61158	Actin-related protein 3 OS=Homo sapiens GN=ACTR3 PE=1 SV=3	7.33348	2.15514e+07	4.6041e+08	4.93069e+08	4.68911e+08	4.7413e+08	2
Q16891	Mitochondrial inner membrane protein OS=Homo sapiens GN=IMMT PE=1 SV=1	7.33322	2.15387e+07	1.17641e+09	1.10238e+09	1.21048e+09	1.16309e+09	2
Q01518	Adenylyl cyclase-associated protein 1 OS=Homo sapiens GN=CAP1 PE=1 SV=5	7.33256	2.15062e+07	7.15964e+08	7.4159e+08	7.36075e+08	7.3121e+08	2
P55327	Tumor protein D52 OS=Homo sapiens GN=TPD52 PE=1 SV=2	7.33112	2.14349e+07	2.24136e+08	2.6315e+08	2.20066e+08	2.35784e+08	2
P05413	Fatty acid-binding protein, heart OS=Homo sapiens GN=FABP3 PE=1 SV=4	7.33074	2.14161e+07	2.95032e+08	2.99558e+08	3.04886e+08	2.99825e+08	2
P78352	Disks large homolog 4 OS=Homo sapiens GN=DLG4 PE=1 SV=3	7.33009	2.13842e+07	7.8942e+08	7.50772e+08	8.97603e+08	8.12598e+08	2
Q8WTR2	Dual specificity protein phosphatase 19 OS=Homo sapiens GN=DUSP19 PE=1 SV=1	7.32755	2.12596e+07	2.12639e+08	2.42322e+08	2.46605e+08	2.33855e+08	2
P55345	Protein arginine N-methyltransferase 2 OS=Homo sapiens GN=PRMT2 PE=1 SV=1	7.32747	2.12556e+07	4.12088e+08	4.17588e+08	3.81894e+08	4.03856e+08	2
Q9NT99	Leucine-rich repeat-containing protein 4B OS=Homo sapiens GN=LRRC4B PE=1 SV=3	7.32659	2.12124e+07	7.20645e+08	6.19142e+08	6.32967e+08	6.57585e+08	2
P21926	CD9 antigen OS=Homo sapiens GN=CD9 PE=1 SV=4	7.32576	2.11721e+07	1.45574e+08	1.82247e+08	1.80311e+08	1.69377e+08	2
P24666	Low molecular weight phosphotyrosine protein phosphatase OS=Homo sapiens GN=ACP1 PE=1 SV=3	7.32424	2.10981e+07	2.03094e+08	2.12419e+08	2.1743e+08	2.10981e+08	2
P24534	Elongation factor 1-beta OS=Homo sapiens GN=EEF1B2 PE=1 SV=3	7.3242	2.10961e+07	3.3061e+08	3.05418e+08	3.13298e+08	3.16442e+08	2
Q8IZP2	Putative protein FAM10A4 OS=Homo sapiens GN=ST13P4 PE=5 SV=1	7.32101	2.09418e+07	3.02582e+08	2.29194e+08	3.47781e+08	2.93186e+08	2
Q9Y5L4	Mitochondrial import inner membrane translocase subunit Tim13 OS=Homo sapiens GN=TIMM13 PE=1 SV=1	7.31803	2.07982e+07	1.25825e+08	1.26329e+08	1.22214e+08	1.24789e+08	2
Q99714	3-hydroxyacyl-CoA dehydrogenase type-2 OS=Homo sapiens GN=HSD17B10 PE=1 SV=3	7.31588	2.06959e+07	3.32876e+08	3.42474e+08	3.18053e+08	3.31134e+08	2
Q00325	Phosphate carrier protein, mitochondrial OS=Homo sapiens GN=SLC25A3 PE=1 SV=2	7.3158	2.0692e+07	4.28525e+08	3.83326e+08	3.67594e+08	3.93149e+08	2
O94819	Kelch repeat and BTB domain-containing protein 11 OS=Homo sapiens GN=KBTBD11 PE=1 SV=1	7.31481	2.06448e+07	6.51383e+08	6.29888e+08	6.38691e+08	6.39987e+08	2
P35613	Basigin OS=Homo sapiens GN=BSG PE=1 SV=2	7.31353	2.05839e+07	3.33826e+08	3.3178e+08	3.22421e+08	3.29342e+08	2
P10915	Hyaluronan and proteoglycan link protein 1 OS=Homo sapiens GN=HAPLN1 PE=2 SV=2	7.31283	2.0551e+07	4.66122e+08	4.63229e+08	4.27013e+08	4.52121e+08	2
O43813	LanC-like protein 1 OS=Homo sapiens GN=LANCL1 PE=1 SV=1	7.31154	2.04897e+07	4.67272e+08	4.19261e+08	4.04318e+08	4.30284e+08	2
Q99614	Tetratricopeptide repeat protein 1 OS=Homo sapiens GN=TTC1 PE=1 SV=1	7.31142	2.04843e+07	3.62315e+08	3.70125e+08	3.73712e+08	3.68717e+08	2
Q9Y277	Voltage-dependent anion-selective channel protein 3 OS=Homo sapiens GN=VDAC3 PE=1 SV=1	7.31082	2.04558e+07	3.33935e+08	4.49166e+08	3.2151e+08	3.68204e+08	2
Q9UK76	Hematological and neurological expressed 1 protein OS=Homo sapiens GN=HN1 PE=1 SV=3	7.30898	2.03693e+07	2.26574e+08	2.04389e+08	1.80115e+08	2.03693e+08	2
Q14982	Opioid-binding protein/cell adhesion molecule OS=Homo sapiens GN=OPCML PE=1 SV=1	7.30848	2.03458e+07	4.27503e+08	4.29192e+08	4.25092e+08	4.27262e+08	2
Q96S97	Myeloid-associated differentiation marker OS=Homo sapiens GN=MYADM PE=1 SV=2	7.30831	2.03383e+07	2.21195e+08	2.00208e+08	1.88745e+08	2.03383e+08	2
Q8N573	Oxidation resistance protein 1 OS=Homo sapiens GN=OXR1 PE=1 SV=2	7.30805	2.03261e+07	9.9702e+08	1.10481e+09	1.06905e+09	1.05696e+09	2
P51553	Isocitrate dehydrogenase [NAD] subunit gamma, mitochondrial OS=Homo sapiens GN=IDH3G PE=1 SV=1	7.30753	2.03017e+07	3.91172e+08	3.85527e+08	3.80497e+08	3.85732e+08	2
O95197	Reticulon-3 OS=Homo sapiens GN=RTN3 PE=1 SV=2	7.3072	2.02863e+07	9.89535e+08	1.01314e+09	1.04027e+09	1.01431e+09	2
P67936	Tropomyosin alpha-4 chain OS=Homo sapiens GN=TPM4 PE=1 SV=3	7.30669	2.02623e+07	4.26993e+08	4.44521e+08	4.05008e+08	4.25507e+08	2
Q04760	Lactoylglutathione lyase OS=Homo sapiens GN=GLO1 PE=1 SV=4	7.30523	2.01942e+07	2.23992e+08	2.18634e+08	2.23782e+08	2.22136e+08	2
Q01814	Plasma membrane calcium-transporting ATPase 2 OS=Homo sapiens GN=ATP2B2 PE=1 SV=2	7.30418	2.01458e+07	1.2994e+09	1.33283e+09	1.35665e+09	1.32962e+09	2
O75251	NADH dehydrogenase [ubiquinone] iron-sulfur protein 7, mitochondrial OS=Homo sapiens GN=NDUFS7 PE=1 SV=3	7.30355	2.01163e+07	2.35746e+08	2.72151e+08	2.76639e+08	2.61512e+08	2
Q13423	NAD(P) transhydrogenase, mitochondrial OS=Homo sapiens GN=NNT PE=1 SV=3	7.30217	2.00527e+07	1.11473e+09	1.119e+09	1.07498e+09	1.1029e+09	2
Q9Y6A2	Cholesterol 24-hydroxylase OS=Homo sapiens GN=CYP46A1 PE=1 SV=1	7.30128	2.00116e+07	6.86744e+08	6.50586e+08	7.03857e+08	6.80396e+08	2
Q9NS69	Mitochondrial import receptor subunit TOM22 homolog OS=Homo sapiens GN=TOMM22 PE=1 SV=3	7.29735	1.98311e+07	1.38917e+08	1.49149e+08	1.28388e+08	1.38818e+08	2
Q8NHP6	Motile sperm domain-containing protein 2 OS=Homo sapiens GN=MOSPD2 PE=1 SV=1	7.2967	1.98018e+07	6.96015e+08	5.63362e+08	7.00998e+08	6.53459e+08	2
P13611	Versican core protein OS=Homo sapiens GN=VCAN PE=1 SV=3	7.29551	1.97474e+07	2.87782e+09	2.90556e+09	2.866e+09	2.88313e+09	2
O95674	Phosphatidate cytidylyltransferase 2 OS=Homo sapiens GN=CDS2 PE=1 SV=1	7.29435	1.96947e+07	4.67952e+08	3.04756e+08	3.49887e+08	3.74198e+08	2
Q96GD0	Pyridoxal phosphate phosphatase OS=Homo sapiens GN=PDXP PE=1 SV=2	7.29298	1.96326e+07	3.51576e+08	3.4843e+08	3.60154e+08	3.53387e+08	2
P08237	6-phosphofructokinase, muscle type OS=Homo sapiens GN=PFKM PE=1 SV=2	7.29256	1.96137e+07	8.23768e+08	7.49429e+08	7.8045e+08	7.84549e+08	2
O95989	Diphosphoinositol polyphosphate phosphohydrolase 1 OS=Homo sapiens GN=NUDT3 PE=1 SV=1	7.29125	1.95545e+07	1.961e+08	2.10859e+08	2.38339e+08	2.15099e+08	2
P04156	Major prion protein OS=Homo sapiens GN=PRNP PE=1 SV=1	7.29123	1.95539e+07	2.46122e+08	2.12749e+08	2.45068e+08	2.34646e+08	2
Q14722	Voltage-gated potassium channel subunit beta-1 OS=Homo sapiens GN=KCNAB1 PE=2 SV=1	7.28997	1.94973e+07	5.52259e+08	5.31497e+08	4.95527e+08	5.26428e+08	2
P24752	Acetyl-CoA acetyltransferase, mitochondrial OS=Homo sapiens GN=ACAT1 PE=1 SV=1	7.28727	1.93764e+07	4.75002e+08	5.04102e+08	4.74128e+08	4.84411e+08	2
P04732	Metallothionein-1E OS=Homo sapiens GN=MT1E PE=1 SV=1	7.2848	1.92665e+07	5.21136e+07	6.49882e+07	5.62966e+07	5.77994e+07	2
O60784	Target of Myb protein 1 OS=Homo sapiens GN=TOM1 PE=1 SV=2	7.28435	1.92465e+07	3.86095e+08	3.69801e+08	3.41157e+08	3.65684e+08	2
P31040	Succinate dehydrogenase [ubiquinone] flavoprotein subunit, mitochondrial OS=Homo sapiens GN=SDHA PE=1 SV=2	7.28315	1.91934e+07	7.37505e+08	6.93651e+08	6.41729e+08	6.90962e+08	2
Q99536	Synaptic vesicle membrane protein VAT-1 homolog OS=Homo sapiens GN=VAT1 PE=1 SV=2	7.28206	1.91454e+07	4.13029e+08	3.60614e+08	3.7508e+08	3.82908e+08	2
Q13491	Neuronal membrane glycoprotein M6-b OS=Homo sapiens GN=GPM6B PE=1 SV=2	7.28198	1.91416e+07	1.22881e+08	1.27907e+08	1.51184e+08	1.33991e+08	2
P54920	Alpha-soluble NSF attachment protein OS=Homo sapiens GN=NAPA PE=1 SV=3	7.28052	1.90773e+07	4.01239e+08	4.0041e+08	4.00219e+08	4.00623e+08	2
Q13153	Serine/threonine-protein kinase PAK 1 OS=Homo sapiens GN=PAK1 PE=1 SV=2	7.27882	1.9003e+07	5.06138e+08	5.25647e+08	5.6447e+08	5.32085e+08	2
P23434	Glycine cleavage system H protein, mitochondrial OS=Homo sapiens GN=GCSH PE=1 SV=2	7.27841	1.89848e+07	1.44265e+08	1.58845e+08	1.52525e+08	1.51878e+08	2
P06307	Cholecystokinin OS=Homo sapiens GN=CCK PE=1 SV=1	7.27707	1.89266e+07	1.3098e+08	1.30782e+08	1.35698e+08	1.32486e+08	2
P36957	Dihydrolipoyllysine-residue succinyltransferase component of 2-oxoglutarate dehydrogenase complex, mitochondrial OS=Homo sapiens GN=DLST PE=1 SV=4	7.27702	1.89242e+07	4.72869e+08	5.26155e+08	4.77063e+08	4.92029e+08	2
P08865	40S ribosomal protein SA OS=Homo sapiens GN=RPSA PE=1 SV=4	7.27682	1.89154e+07	3.09237e+08	2.9152e+08	2.50435e+08	2.83731e+08	2
Q14011	Cold-inducible RNA-binding protein OS=Homo sapiens GN=CIRBP PE=1 SV=1	7.27571	1.88673e+07	1.64063e+08	2.90796e+08	2.80965e+08	2.45275e+08	2
Q9UD71	Protein phosphatase 1 regulatory subunit 1B OS=Homo sapiens GN=PPP1R1B PE=1 SV=2	7.27546	1.88566e+07	2.48554e+08	2.71196e+08	2.72228e+08	2.63993e+08	2
Q96C19	EF-hand domain-containing protein D2 OS=Homo sapiens GN=EFHD2 PE=1 SV=1	7.27447	1.88133e+07	2.86048e+08	3.16096e+08	3.00896e+08	3.01014e+08	2
O14531	Dihydropyrimidinase-related protein 4 OS=Homo sapiens GN=DPYSL4 PE=1 SV=2	7.2742	1.88018e+07	6.9319e+08	6.77438e+08	6.59971e+08	6.76866e+08	2
Q6IBS0	Twinfilin-2 OS=Homo sapiens GN=TWF2 PE=1 SV=2	7.27196	1.87051e+07	4.21803e+08	4.18769e+08	3.93965e+08	4.11512e+08	2
Q00975	Voltage-dependent N-type calcium channel subunit alpha-1B OS=Homo sapiens GN=CACNA1B PE=1 SV=1	7.27056	1.86449e+07	2.13122e+09	1.987e+09	2.20239e+09	2.10687e+09	2
Q15121	Astrocytic phosphoprotein PEA-15 OS=Homo sapiens GN=PEA15 PE=1 SV=2	7.27052	1.86432e+07	1.47615e+08	1.48188e+08	1.51634e+08	1.49145e+08	2
P35580	Myosin-10 OS=Homo sapiens GN=MYH10 PE=1 SV=3	7.26976	1.86107e+07	2.35935e+09	2.47951e+09	2.25183e+09	2.36356e+09	2
P01859	Ig gamma-2 chain C region OS=Homo sapiens GN=IGHG2 PE=1 SV=2	7.26882	1.85703e+07	2.50783e+08	2.41494e+08	2.31964e+08	2.41414e+08	2
P56181	NADH dehydrogenase [ubiquinone] flavoprotein 3, mitochondrial OS=Homo sapiens GN=NDUFV3 PE=1 SV=2	7.26855	1.85587e+07	1.06181e+08	1.40308e+08	1.43244e+08	1.29911e+08	2
P61019	Ras-related protein Rab-2A OS=Homo sapiens GN=RAB2A PE=1 SV=1	7.268	1.85354e+07	3.29478e+08	2.40099e+08	2.64518e+08	2.78032e+08	2
Q8NHG7	Small VCP/p97-interacting protein OS=Homo sapiens GN=SVIP PE=2 SV=1	7.26779	1.85262e+07	8.06228e+07	6.49793e+07	7.67129e+07	7.4105e+07	2
P23515	Oligodendrocyte-myelin glycoprotein OS=Homo sapiens GN=OMG PE=1 SV=2	7.26709	1.84967e+07	3.94743e+08	3.6291e+08	3.52148e+08	3.69934e+08	2
Q96RL7	Vacuolar protein sorting-associated protein 13A OS=Homo sapiens GN=VPS13A PE=1 SV=2	7.267	1.84927e+07	3.38075e+09	3.123e+09	3.31585e+09	3.2732e+09	2
P50990	T-complex protein 1 subunit theta OS=Homo sapiens GN=CCT8 PE=1 SV=4	7.26691	1.84888e+07	7.49941e+08	7.66309e+08	7.57874e+08	7.58041e+08	2
Q9NZR1	Tropomodulin-2 OS=Homo sapiens GN=TMOD2 PE=1 SV=1	7.26661	1.84762e+07	4.38137e+08	3.83887e+08	3.41979e+08	3.88001e+08	2
Q15257	Serine/threonine-protein phosphatase 2A activator OS=Homo sapiens GN=PPP2R4 PE=1 SV=3	7.2665	1.84713e+07	4.29549e+08	4.12569e+08	4.324e+08	4.24839e+08	2
P20916	Myelin-associated glycoprotein OS=Homo sapiens GN=MAG PE=1 SV=1	7.26523	1.84173e+07	5.33743e+08	5.41874e+08	5.26689e+08	5.34102e+08	2
P02787	Serotransferrin OS=Homo sapiens GN=TF PE=1 SV=3	7.26503	1.8409e+07	8.01839e+08	8.14142e+08	8.69235e+08	8.28405e+08	2
Q96E17	Ras-related protein Rab-3C OS=Homo sapiens GN=RAB3C PE=2 SV=1	7.26417	1.83724e+07	3.00831e+08	3.16112e+08	2.64934e+08	2.93959e+08	2
Q15847	Adipose most abundant gene transcript 2 protein OS=Homo sapiens GN=APM2 PE=1 SV=1	7.26274	1.83123e+07	7.72226e+07	7.13481e+07	7.11773e+07	7.32493e+07	2
Q14257	Reticulocalbin-2 OS=Homo sapiens GN=RCN2 PE=1 SV=1	7.26273	1.83117e+07	2.61739e+08	2.86242e+08	2.76047e+08	2.74676e+08	2
P35612	Beta-adducin OS=Homo sapiens GN=ADD2 PE=1 SV=3	7.26272	1.83113e+07	7.53703e+08	7.39919e+08	7.58664e+08	7.50762e+08	2
P42658	Dipeptidyl aminopeptidase-like protein 6 OS=Homo sapiens GN=DPP6 PE=1 SV=2	7.26148	1.82592e+07	8.65315e+08	1.03525e+09	1.1122e+09	1.00425e+09	2
Q9UJU6	Drebrin-like protein OS=Homo sapiens GN=DBNL PE=1 SV=1	7.26123	1.82484e+07	4.11867e+08	4.52872e+08	4.49147e+08	4.37962e+08	2
O14745	Na(+)/H(+) exchange regulatory cofactor NHE-RF1 OS=Homo sapiens GN=SLC9A3R1 PE=1 SV=4	7.26116	1.82455e+07	5.12249e+08	4.72163e+08	4.93475e+08	4.92629e+08	2
O43707	Alpha-actinin-4 OS=Homo sapiens GN=ACTN4 PE=1 SV=2	7.26087	1.82334e+07	1.13808e+09	1.07248e+09	1.07145e+09	1.094e+09	2
P10768	S-formylglutathione hydrolase OS=Homo sapiens GN=ESD PE=1 SV=2	7.25466	1.79747e+07	3.00299e+08	2.82506e+08	2.79979e+08	2.87595e+08	2
O43236	Septin-4 OS=Homo sapiens GN=SEPT4 PE=1 SV=1	7.25413	1.79526e+07	5.74711e+08	5.82678e+08	5.66061e+08	5.74483e+08	2
P10645	Chromogranin-A OS=Homo sapiens GN=CHGA PE=1 SV=7	7.25284	1.78996e+07	5.14852e+08	5.13473e+08	4.75243e+08	5.01189e+08	2
P27824	Calnexin OS=Homo sapiens GN=CANX PE=1 SV=2	7.25255	1.78875e+07	7.27768e+08	6.38355e+08	6.19385e+08	6.61836e+08	2
P02763	Alpha-1-acid glycoprotein 1 OS=Homo sapiens GN=ORM1 PE=1 SV=1	7.25234	1.78791e+07	2.35348e+08	2.50742e+08	2.11193e+08	2.32428e+08	2
P61163	Alpha-centractin OS=Homo sapiens GN=ACTR1A PE=1 SV=1	7.2522	1.7873e+07	4.37403e+08	4.32296e+08	4.17158e+08	4.28952e+08	2
P60953	Cell division control protein 42 homolog OS=Homo sapiens GN=CDC42 PE=1 SV=2	7.25217	1.78718e+07	1.73094e+08	1.49171e+08	1.60275e+08	1.60846e+08	2
O43399	Tumor protein D54 OS=Homo sapiens GN=TPD52L2 PE=1 SV=2	7.25073	1.78128e+07	2.55577e+08	2.9193e+08	2.54069e+08	2.67192e+08	2
P46109	Crk-like protein OS=Homo sapiens GN=CRKL PE=1 SV=1	7.25039	1.77986e+07	3.45696e+08	3.28518e+08	3.40306e+08	3.38173e+08	2
P35232	Prohibitin OS=Homo sapiens GN=PHB PE=1 SV=1	7.24882	1.77347e+07	3.14763e+08	3.19419e+08	3.76697e+08	3.3696e+08	2
P78371	T-complex protein 1 subunit beta OS=Homo sapiens GN=CCT2 PE=1 SV=4	7.24854	1.77229e+07	6.38527e+08	6.8034e+08	5.95209e+08	6.38025e+08	2
P62753	40S ribosomal protein S6 OS=Homo sapiens GN=RPS6 PE=1 SV=1	7.24663	1.76454e+07	2.1712e+08	2.41581e+08	2.2947e+08	2.29391e+08	2
O14561	Acyl carrier protein, mitochondrial OS=Homo sapiens GN=NDUFAB1 PE=1 SV=3	7.24494	1.75766e+07	1.70109e+08	1.61088e+08	1.96102e+08	1.75766e+08	2
Q15365	Poly(rC)-binding protein 1 OS=Homo sapiens GN=PCBP1 PE=1 SV=2	7.24337	1.75135e+07	3.78583e+08	3.5735e+08	3.67419e+08	3.67784e+08	2
Q5JTJ3	Uncharacterized protein C1orf31 OS=Homo sapiens GN=C1orf31 PE=1 SV=1	7.24322	1.75074e+07	1.539e+08	1.3215e+08	1.34128e+08	1.40059e+08	2
P51649	Succinate-semialdehyde dehydrogenase, mitochondrial OS=Homo sapiens GN=ALDH5A1 PE=1 SV=2	7.24263	1.74836e+07	4.52153e+08	5.08468e+08	4.55549e+08	4.72057e+08	2
P07910	Heterogeneous nuclear ribonucleoproteins C1/C2 OS=Homo sapiens GN=HNRNPC PE=1 SV=4	7.24133	1.74315e+07	4.1806e+08	3.90718e+08	3.41701e+08	3.83493e+08	2
Q9UH03	Neuronal-specific septin-3 OS=Homo sapiens GN=SEPT3 PE=1 SV=3	7.24002	1.73789e+07	4.2232e+08	3.99147e+08	3.77675e+08	3.99714e+08	2
Q7Z6L1	Tectonin beta-propeller repeat-containing protein 1 OS=Homo sapiens GN=TECPR1 PE=1 SV=1	7.23895	1.73359e+07	9.72098e+08	9.18417e+08	8.13889e+08	9.01468e+08	2
Q8NFZ8	Cell adhesion molecule 4 OS=Homo sapiens GN=CADM4 PE=1 SV=1	7.23889	1.73335e+07	2.6875e+08	2.55933e+08	2.55322e+08	2.60002e+08	2
Q7Z3B1	Neuronal growth regulator 1 OS=Homo sapiens GN=NEGR1 PE=1 SV=3	7.23489	1.71745e+07	3.14582e+08	3.07028e+08	3.05815e+08	3.09142e+08	2
O75363	Breast carcinoma-amplified sequence 1 OS=Homo sapiens GN=BCAS1 PE=1 SV=2	7.23422	1.71484e+07	5.569e+08	5.80494e+08	5.60294e+08	5.65896e+08	2
P49368	T-complex protein 1 subunit gamma OS=Homo sapiens GN=CCT3 PE=1 SV=4	7.23357	1.71227e+07	6.33673e+08	6.34313e+08	6.32639e+08	6.33541e+08	2
P16615	Sarcoplasmic/endoplasmic reticulum calcium ATPase 2 OS=Homo sapiens GN=ATP2A2 PE=1 SV=1	7.23249	1.70802e+07	9.06484e+08	8.82775e+08	8.75257e+08	8.88172e+08	2
O96000	NADH dehydrogenase [ubiquinone] 1 beta subcomplex subunit 10 OS=Homo sapiens GN=NDUFB10 PE=1 SV=3	7.22964	1.69683e+07	2.12099e+08	2.1386e+08	2.35806e+08	2.20588e+08	2
Q01484	Ankyrin-2 OS=Homo sapiens GN=ANK2 PE=1 SV=4	7.22952	1.69637e+07	3.76266e+09	3.98702e+09	3.90438e+09	3.88469e+09	2
Q9H2V7	Protein spinster homolog 1 OS=Homo sapiens GN=SPNS1 PE=1 SV=1	7.22924	1.69528e+07	2.20913e+08	2.44605e+08	2.465e+08	2.3734e+08	2
Q9BWM7	Sideroflexin-3 OS=Homo sapiens GN=SFXN3 PE=2 SV=2	7.22903	1.69444e+07	3.55749e+08	3.36806e+08	3.74943e+08	3.55833e+08	2
Q9Y2J0	Rabphilin-3A OS=Homo sapiens GN=RPH3A PE=1 SV=1	7.22858	1.6927e+07	7.60039e+08	7.23266e+08	7.00283e+08	7.27863e+08	2
Q9NZE8	39S ribosomal protein L35, mitochondrial OS=Homo sapiens GN=MRPL35 PE=2 SV=3	7.22836	1.69184e+07	1.78558e+08	2.46265e+08	2.34994e+08	2.19939e+08	2
Q5T0D9	Tumor protein p63-regulated gene 1-like protein OS=Homo sapiens GN=TPRG1L PE=1 SV=1	7.228	1.69044e+07	3.2891e+08	2.90583e+08	2.42631e+08	2.87375e+08	2
P34932	Heat shock 70 kDa protein 4 OS=Homo sapiens GN=HSPA4 PE=1 SV=4	7.22764	1.68906e+07	9.30076e+08	9.89919e+08	9.68295e+08	9.62763e+08	2
Q14019	Coactosin-like protein OS=Homo sapiens GN=COTL1 PE=1 SV=3	7.22738	1.68804e+07	1.86564e+08	1.5968e+08	1.60168e+08	1.68804e+08	2
P80404	4-aminobutyrate aminotransferase, mitochondrial OS=Homo sapiens GN=ABAT PE=1 SV=3	7.22659	1.68498e+07	6.22374e+08	6.20132e+08	5.26721e+08	5.89742e+08	2
Q15773	Myeloid leukemia factor 2 OS=Homo sapiens GN=MLF2 PE=1 SV=1	7.22622	1.68353e+07	1.9869e+08	1.71425e+08	1.85451e+08	1.85189e+08	2
P47755	F-actin-capping protein subunit alpha-2 OS=Homo sapiens GN=CAPZA2 PE=1 SV=3	7.22616	1.6833e+07	2.84558e+08	2.66648e+08	2.5678e+08	2.69328e+08	2
Q14CZ8	Hepatocyte cell adhesion molecule OS=Homo sapiens GN=HEPACAM PE=1 SV=1	7.22604	1.68284e+07	4.12031e+08	4.12353e+08	3.87259e+08	4.03881e+08	2
P54652	Heat shock-related 70 kDa protein 2 OS=Homo sapiens GN=HSPA2 PE=1 SV=1	7.2252	1.67958e+07	6.68926e+08	6.59854e+08	6.86716e+08	6.71832e+08	2
Q9P0L0	Vesicle-associated membrane protein-associated protein A OS=Homo sapiens GN=VAPA PE=1 SV=3	7.22498	1.67872e+07	3.13595e+08	2.42242e+08	3.00308e+08	2.85382e+08	2
P68366	Tubulin alpha-4A chain OS=Homo sapiens GN=TUBA4A PE=1 SV=1	7.22392	1.67463e+07	3.29747e+08	4.55405e+08	3.70345e+08	3.85165e+08	2
O43426	Synaptojanin-1 OS=Homo sapiens GN=SYNJ1 PE=1 SV=2	7.22232	1.66848e+07	1.71026e+09	1.68381e+09	1.61138e+09	1.66848e+09	2
P41217	OX-2 membrane glycoprotein OS=Homo sapiens GN=CD200 PE=1 SV=4	7.22192	1.66695e+07	1.72282e+08	1.65618e+08	1.62184e+08	1.66695e+08	2
Q9UHD9	Ubiquilin-2 OS=Homo sapiens GN=UBQLN2 PE=1 SV=2	7.22124	1.66433e+07	2.3109e+08	2.55586e+08	2.62273e+08	2.4965e+08	2
Q8TB36	Ganglioside-induced differentiation-associated protein 1 OS=Homo sapiens GN=GDAP1 PE=1 SV=3	7.22103	1.66354e+07	2.86504e+08	3.06685e+08	2.55218e+08	2.82802e+08	2
Q9NZN3	EH domain-containing protein 3 OS=Homo sapiens GN=EHD3 PE=1 SV=2	7.22101	1.66345e+07	5.73362e+08	5.19788e+08	5.03758e+08	5.32302e+08	2
P36969	Phospholipid hydroperoxide glutathione peroxidase, mitochondrial OS=Homo sapiens GN=GPX4 PE=1 SV=3	7.21958	1.65799e+07	2.50549e+08	2.53205e+08	2.4234e+08	2.48698e+08	2
Q04837	Single-stranded DNA-binding protein, mitochondrial OS=Homo sapiens GN=SSBP1 PE=1 SV=1	7.21914	1.6563e+07	1.67684e+08	1.60462e+08	1.68744e+08	1.6563e+08	2
O94826	Mitochondrial import receptor subunit TOM70 OS=Homo sapiens GN=TOMM70A PE=1 SV=1	7.21511	1.641e+07	5.7141e+08	5.29987e+08	5.72418e+08	5.57938e+08	2
Q14204	Cytoplasmic dynein 1 heavy chain 1 OS=Homo sapiens GN=DYNC1H1 PE=1 SV=5	7.21371	1.63572e+07	4.65035e+09	4.62056e+09	4.71446e+09	4.66179e+09	2
Q13510	Acid ceramidase OS=Homo sapiens GN=ASAH1 PE=1 SV=5	7.2128	1.63229e+07	4.10897e+08	4.3575e+08	3.28602e+08	3.91749e+08	2
P00568	Adenylate kinase isoenzyme 1 OS=Homo sapiens GN=AK1 PE=1 SV=3	7.21194	1.62905e+07	2.47681e+08	2.34571e+08	2.50822e+08	2.44358e+08	2
Q9UI09	NADH dehydrogenase [ubiquinone] 1 alpha subcomplex subunit 12 OS=Homo sapiens GN=NDUFA12 PE=1 SV=1	7.21097	1.62542e+07	1.59924e+08	1.60297e+08	1.67406e+08	1.62542e+08	2
O14950	Myosin regulatory light chain 12B OS=Homo sapiens GN=MYL12B PE=1 SV=2	7.21063	1.62417e+07	1.81292e+08	1.81825e+08	1.72858e+08	1.78659e+08	2
Q02218	2-oxoglutarate dehydrogenase, mitochondrial OS=Homo sapiens GN=OGDH PE=1 SV=3	7.20951	1.61998e+07	8.16565e+08	8.09925e+08	8.03482e+08	8.09991e+08	2
P62714	Serine/threonine-protein phosphatase 2A catalytic subunit beta isoform OS=Homo sapiens GN=PPP2CB PE=1 SV=1	7.20837	1.61574e+07	2.94458e+08	3.0181e+08	2.76231e+08	2.90833e+08	2
Q96CW1	AP-2 complex subunit mu OS=Homo sapiens GN=AP2M1 PE=1 SV=2	7.20824	1.61524e+07	4.38021e+08	4.7333e+08	4.93905e+08	4.68419e+08	2
P45974	Ubiquitin carboxyl-terminal hydrolase 5 OS=Homo sapiens GN=USP5 PE=1 SV=2	7.20576	1.60605e+07	7.24525e+08	7.15871e+08	7.27774e+08	7.22723e+08	2
Q9UEY8	Gamma-adducin OS=Homo sapiens GN=ADD3 PE=1 SV=1	7.20511	1.60364e+07	5.12866e+08	5.2034e+08	5.06288e+08	5.13165e+08	2
P13804	Electron transfer flavoprotein subunit alpha, mitochondrial OS=Homo sapiens GN=ETFA PE=1 SV=1	7.20255	1.59423e+07	3.59435e+08	3.62956e+08	3.77628e+08	3.66673e+08	2
C9JLW8	Protein FAM195B OS=Homo sapiens GN=FAM195B PE=3 SV=1	7.20249	1.594e+07	1.35174e+08	1.4569e+08	1.49514e+08	1.4346e+08	2
Q9NZZ3	Charged multivesicular body protein 5 OS=Homo sapiens GN=CHMP5 PE=1 SV=1	7.2013	1.58965e+07	1.23179e+08	1.31876e+08	1.2646e+08	1.27172e+08	2
Q8N6N7	Acyl-CoA-binding domain-containing protein 7 OS=Homo sapiens GN=ACBD7 PE=1 SV=1	7.20017	1.58553e+07	1.09466e+08	1.13967e+08	1.09529e+08	1.10987e+08	2
Q96H20	Vacuolar-sorting protein SNF8 OS=Homo sapiens GN=SNF8 PE=1 SV=1	7.19982	1.58422e+07	1.35428e+08	1.67296e+08	1.72544e+08	1.58422e+08	2
P41732	Tetraspanin-7 OS=Homo sapiens GN=TSPAN7 PE=1 SV=2	7.19892	1.58095e+07	1.0769e+08	1.14935e+08	1.09374e+08	1.10666e+08	2
Q99623	Prohibitin-2 OS=Homo sapiens GN=PHB2 PE=1 SV=2	7.19728	1.57498e+07	4.36651e+08	4.03367e+08	3.8847e+08	4.09496e+08	2
O00217	NADH dehydrogenase [ubiquinone] iron-sulfur protein 8, mitochondrial OS=Homo sapiens GN=NDUFS8 PE=1 SV=1	7.19707	1.57423e+07	2.42593e+08	2.29142e+08	2.36666e+08	2.36134e+08	2
P13489	Ribonuclease inhibitor OS=Homo sapiens GN=RNH1 PE=1 SV=2	7.19601	1.57039e+07	4.25485e+08	4.2872e+08	4.1781e+08	4.24005e+08	2
Q86Y39	NADH dehydrogenase [ubiquinone] 1 alpha subcomplex subunit 11 OS=Homo sapiens GN=NDUFA11 PE=1 SV=3	7.1954	1.56821e+07	1.05995e+08	1.23261e+08	1.00068e+08	1.09775e+08	2
Q9UNZ2	NSFL1 cofactor p47 OS=Homo sapiens GN=NSFL1C PE=1 SV=2	7.19413	1.56361e+07	3.79356e+08	4.02033e+08	3.9132e+08	3.90903e+08	2
O14828	Secretory carrier-associated membrane protein 3 OS=Homo sapiens GN=SCAMP3 PE=1 SV=3	7.19361	1.56174e+07	2.23678e+08	1.93562e+08	1.91837e+08	2.03026e+08	2
Q6ZVM7	TOM1-like protein 2 OS=Homo sapiens GN=TOM1L2 PE=1 SV=1	7.19017	1.54941e+07	3.62281e+08	3.33255e+08	3.27078e+08	3.40871e+08	2
P50150	Guanine nucleotide-binding protein G(I)/G(S)/G(O) subunit gamma-4 OS=Homo sapiens GN=GNG4 PE=1 SV=1	7.18876	1.5444e+07	1.05183e+08	9.06455e+07	8.21637e+07	9.2664e+07	2
O60641	Clathrin coat assembly protein AP180 OS=Homo sapiens GN=SNAP91 PE=1 SV=2	7.18765	1.54045e+07	3.53558e+08	4.11589e+08	3.90188e+08	3.85112e+08	2
Q15056	Eukaryotic translation initiation factor 4H OS=Homo sapiens GN=EIF4H PE=1 SV=5	7.18737	1.53946e+07	2.81461e+08	2.81782e+08	3.1425e+08	2.92497e+08	2
P23471	Receptor-type tyrosine-protein phosphatase zeta OS=Homo sapiens GN=PTPRZ1 PE=1 SV=4	7.1857	1.53355e+07	1.28537e+09	1.30689e+09	1.3643e+09	1.31885e+09	2
Q9BPW8	Protein NipSnap homolog 1 OS=Homo sapiens GN=NIPSNAP1 PE=1 SV=1	7.18546	1.53272e+07	2.86881e+08	2.9404e+08	2.92728e+08	2.91216e+08	2
Q8N142	Adenylosuccinate synthetase isozyme 1 OS=Homo sapiens GN=ADSSL1 PE=1 SV=1	7.18286	1.52358e+07	4.05088e+08	4.37933e+08	4.36783e+08	4.26602e+08	2
P43034	Platelet-activating factor acetylhydrolase IB subunit alpha OS=Homo sapiens GN=PAFAH1B1 PE=1 SV=2	7.18243	1.52205e+07	4.00233e+08	3.92017e+08	3.9495e+08	3.95733e+08	2
Q15435	Protein phosphatase 1 regulatory subunit 7 OS=Homo sapiens GN=PPP1R7 PE=1 SV=1	7.18223	1.52135e+07	3.30712e+08	3.20667e+08	3.07074e+08	3.19484e+08	2
P78357	Contactin-associated protein 1 OS=Homo sapiens GN=CNTNAP1 PE=1 SV=1	7.18171	1.51952e+07	1.14629e+09	1.09048e+09	1.09098e+09	1.10925e+09	2
P62834	Ras-related protein Rap-1A OS=Homo sapiens GN=RAP1A PE=1 SV=1	7.18143	1.51855e+07	1.55896e+08	1.54908e+08	1.44761e+08	1.51855e+08	2
Q96F85	CB1 cannabinoid receptor-interacting protein 1 OS=Homo sapiens GN=CNRIP1 PE=1 SV=1	7.18034	1.51475e+07	1.80196e+08	1.60249e+08	1.59422e+08	1.66622e+08	2
Q14141	Septin-6 OS=Homo sapiens GN=SEPT6 PE=1 SV=4	7.17943	1.51159e+07	3.38441e+08	3.74482e+08	4.66114e+08	3.93012e+08	2
P61421	V-type proton ATPase subunit d 1 OS=Homo sapiens GN=ATP6V0D1 PE=1 SV=1	7.17849	1.5083e+07	2.65022e+08	2.46425e+08	2.57784e+08	2.5641e+08	2
P27338	Amine oxidase [flavin-containing] B OS=Homo sapiens GN=MAOB PE=1 SV=3	7.17712	1.50355e+07	4.88335e+08	4.77784e+08	5.22397e+08	4.96172e+08	2
Q96QK1	Vacuolar protein sorting-associated protein 35 OS=Homo sapiens GN=VPS35 PE=1 SV=2	7.1762	1.50038e+07	7.30817e+08	6.83907e+08	7.00813e+08	7.05179e+08	2
P05090	Apolipoprotein D OS=Homo sapiens GN=APOD PE=1 SV=1	7.17609	1.49999e+07	1.39736e+08	1.4865e+08	1.61611e+08	1.49999e+08	2
P28066	Proteasome subunit alpha type-5 OS=Homo sapiens GN=PSMA5 PE=1 SV=3	7.17595	1.49952e+07	1.86788e+08	1.73428e+08	1.79613e+08	1.79943e+08	2
P27144	Adenylate kinase isoenzyme 4, mitochondrial OS=Homo sapiens GN=AK4 PE=1 SV=1	7.17417	1.49339e+07	2.41574e+08	2.238e+08	2.51452e+08	2.38942e+08	2
O95139	NADH dehydrogenase [ubiquinone] 1 beta subcomplex subunit 6 OS=Homo sapiens GN=NDUFB6 PE=1 SV=3	7.17346	1.49095e+07	1.44206e+08	1.60473e+08	1.42607e+08	1.49095e+08	2
P20020	Plasma membrane calcium-transporting ATPase 1 OS=Homo sapiens GN=ATP2B1 PE=1 SV=3	7.17205	1.48611e+07	9.79041e+08	9.70487e+08	9.92972e+08	9.80833e+08	2
P62917	60S ribosomal protein L8 OS=Homo sapiens GN=RPL8 PE=1 SV=2	7.1719	1.48558e+07	2.06985e+08	1.76803e+08	1.95588e+08	1.93125e+08	2
Q9Y3Q4	Potassium/sodium hyperpolarization-activated cyclic nucleotide-gated channel 4 OS=Homo sapiens GN=HCN4 PE=1 SV=1	7.17145	1.48406e+07	7.53821e+08	9.07068e+08	8.76856e+08	8.45915e+08	2
P06748	Nucleophosmin OS=Homo sapiens GN=NPM1 PE=1 SV=2	7.17106	1.48271e+07	2.38498e+08	2.43902e+08	2.73781e+08	2.5206e+08	2
P07099	Epoxide hydrolase 1 OS=Homo sapiens GN=EPHX1 PE=1 SV=1	7.16784	1.47176e+07	4.54713e+08	4.11734e+08	4.13982e+08	4.26809e+08	2
Q9H936	Mitochondrial glutamate carrier 1 OS=Homo sapiens GN=SLC25A22 PE=1 SV=1	7.16623	1.46632e+07	2.8754e+08	2.76912e+08	2.71348e+08	2.786e+08	2
Q9BY77	Polymerase delta-interacting protein 3 OS=Homo sapiens GN=POLDIP3 PE=1 SV=2	7.1662	1.46622e+07	3.36872e+08	4.14763e+08	4.7999e+08	4.10542e+08	2
P07237	Protein disulfide-isomerase OS=Homo sapiens GN=P4HB PE=1 SV=3	7.16582	1.46493e+07	5.59982e+08	5.83268e+08	5.70714e+08	5.71321e+08	2
O75915	PRA1 family protein 3 OS=Homo sapiens GN=ARL6IP5 PE=1 SV=1	7.16215	1.4526e+07	6.52744e+07	7.68804e+07	7.57355e+07	7.26301e+07	2
O95299	NADH dehydrogenase [ubiquinone] 1 alpha subcomplex subunit 10, mitochondrial OS=Homo sapiens GN=NDUFA10 PE=1 SV=1	7.15952	1.44385e+07	3.55829e+08	3.61934e+08	3.65127e+08	3.60963e+08	2
P17987	T-complex protein 1 subunit alpha OS=Homo sapiens GN=TCP1 PE=1 SV=1	7.1594	1.44345e+07	4.86072e+08	5.37239e+08	4.92314e+08	5.05208e+08	2
P38117	Electron transfer flavoprotein subunit beta OS=Homo sapiens GN=ETFB PE=1 SV=3	7.1593	1.4431e+07	2.52968e+08	2.01403e+08	1.95023e+08	2.16465e+08	2
Q9UGR2	Zinc finger CCCH domain-containing protein 7B OS=Homo sapiens GN=ZC3H7B PE=1 SV=1	7.15921	1.44282e+07	8.6632e+08	7.51452e+08	8.06165e+08	8.07979e+08	2
Q15714	TSC22 domain family protein 1 OS=Homo sapiens GN=TSC22D1 PE=1 SV=3	7.15856	1.44067e+07	1.89629e+08	1.90391e+08	1.81839e+08	1.87287e+08	2
Q9P0J0	NADH dehydrogenase [ubiquinone] 1 alpha subcomplex subunit 13 OS=Homo sapiens GN=NDUFA13 PE=1 SV=3	7.15784	1.43827e+07	1.4897e+08	1.53795e+08	1.28716e+08	1.43827e+08	2
P49821	NADH dehydrogenase [ubiquinone] flavoprotein 1, mitochondrial OS=Homo sapiens GN=NDUFV1 PE=1 SV=4	7.15774	1.43794e+07	3.81662e+08	3.97473e+08	3.856e+08	3.88245e+08	2
Q9HCU5	Prolactin regulatory element-binding protein OS=Homo sapiens GN=PREB PE=1 SV=2	7.15683	1.43493e+07	3.51864e+08	2.9246e+08	3.02726e+08	3.15684e+08	2
B2RTY4	Unconventional myosin-IXa OS=Homo sapiens GN=MYO9A PE=1 SV=2	7.15605	1.43235e+07	2.30038e+09	2.13233e+09	2.3996e+09	2.27744e+09	2
P27361	Mitogen-activated protein kinase 3 OS=Homo sapiens GN=MAPK3 PE=1 SV=4	7.15446	1.42713e+07	3.24683e+08	3.48178e+08	3.11856e+08	3.28239e+08	2
Q08495	Dematin OS=Homo sapiens GN=EPB49 PE=1 SV=3	7.15097	1.41571e+07	3.57013e+08	3.40112e+08	3.64658e+08	3.53928e+08	2
Q99747	Gamma-soluble NSF attachment protein OS=Homo sapiens GN=NAPG PE=1 SV=1	7.1474	1.40411e+07	2.72543e+08	2.69784e+08	3.00141e+08	2.80823e+08	2
P37198	Nuclear pore glycoprotein p62 OS=Homo sapiens GN=NUP62 PE=1 SV=3	7.14718	1.4034e+07	1.91876e+08	1.87078e+08	1.6837e+08	1.82442e+08	2
O75396	Vesicle-trafficking protein SEC22b OS=Homo sapiens GN=SEC22B PE=1 SV=4	7.14705	1.40299e+07	2.00126e+08	2.22904e+08	2.08315e+08	2.10449e+08	2
Q92561	Phytanoyl-CoA hydroxylase-interacting protein OS=Homo sapiens GN=PHYHIP PE=1 SV=1	7.14642	1.40093e+07	2.52816e+08	2.53168e+08	2.50519e+08	2.52168e+08	2
Q96NT1	Nucleosome assembly protein 1-like 5 OS=Homo sapiens GN=NAP1L5 PE=2 SV=1	7.14544	1.39779e+07	5.82583e+07	4.7746e+07	6.17302e+07	5.59115e+07	2
Q15042	Rab3 GTPase-activating protein catalytic subunit OS=Homo sapiens GN=RAB3GAP1 PE=1 SV=3	7.14383	1.3926e+07	7.152e+08	8.51417e+08	8.56501e+08	8.07706e+08	2
P12235	ADP/ATP translocase 1 OS=Homo sapiens GN=SLC25A4 PE=1 SV=4	7.14305	1.39012e+07	2.94845e+08	2.84794e+08	2.96139e+08	2.91926e+08	2
Q9Y696	Chloride intracellular channel protein 4 OS=Homo sapiens GN=CLIC4 PE=1 SV=4	7.14302	1.39e+07	2.21779e+08	2.33419e+08	2.53704e+08	2.36301e+08	2
Q8N6T3	ADP-ribosylation factor GTPase-activating protein 1 OS=Homo sapiens GN=ARFGAP1 PE=1 SV=2	7.14265	1.38883e+07	3.13926e+08	3.25323e+08	3.19042e+08	3.1943e+08	2
O75083	WD repeat-containing protein 1 OS=Homo sapiens GN=WDR1 PE=1 SV=4	7.13952	1.37887e+07	5.26321e+08	4.83503e+08	4.7936e+08	4.96395e+08	2
O43920	NADH dehydrogenase [ubiquinone] iron-sulfur protein 5 OS=Homo sapiens GN=NDUFS5 PE=1 SV=3	7.13928	1.37809e+07	9.48134e+07	9.09231e+07	1.03661e+08	9.6466e+07	2
P63010	AP-2 complex subunit beta OS=Homo sapiens GN=AP2B1 PE=1 SV=1	7.13885	1.37672e+07	6.86033e+08	6.70944e+08	6.25507e+08	6.60828e+08	2
P22392	Nucleoside diphosphate kinase B OS=Homo sapiens GN=NME2 PE=1 SV=1	7.13799	1.37401e+07	1.80879e+08	2.06203e+08	1.90001e+08	1.92361e+08	2
P02545	Prelamin-A/C OS=Homo sapiens GN=LMNA PE=1 SV=1	7.13791	1.37374e+07	6.45264e+08	5.83386e+08	5.84692e+08	6.04447e+08	2
P51157	Ras-related protein Rab-28 OS=Homo sapiens GN=RAB28 PE=1 SV=2	7.13777	1.37332e+07	1.93618e+08	1.98626e+08	1.8455e+08	1.92265e+08	2
P11233	Ras-related protein Ral-A OS=Homo sapiens GN=RALA PE=1 SV=1	7.13769	1.37306e+07	1.14409e+08	1.3828e+08	1.59229e+08	1.37306e+08	2
P61160	Actin-related protein 2 OS=Homo sapiens GN=ACTR2 PE=1 SV=1	7.13616	1.36823e+07	2.86515e+08	2.81725e+08	2.93742e+08	2.87327e+08	2
Q7L5N1	COP9 signalosome complex subunit 6 OS=Homo sapiens GN=COPS6 PE=1 SV=1	7.13444	1.36282e+07	1.91694e+08	1.83647e+08	1.97041e+08	1.90794e+08	2
P23634	Plasma membrane calcium-transporting ATPase 4 OS=Homo sapiens GN=ATP2B4 PE=1 SV=2	7.13389	1.36109e+07	8.84658e+08	8.84447e+08	8.85029e+08	8.84711e+08	2
Q15904	V-type proton ATPase subunit S1 OS=Homo sapiens GN=ATP6AP1 PE=1 SV=2	7.13318	1.35887e+07	2.60069e+08	2.85986e+08	2.69267e+08	2.71774e+08	2
P29218	Inositol monophosphatase 1 OS=Homo sapiens GN=IMPA1 PE=1 SV=1	7.13307	1.35853e+07	2.26419e+08	2.25435e+08	2.40996e+08	2.3095e+08	2
Q9GZN8	UPF0687 protein C20orf27 OS=Homo sapiens GN=C20orf27 PE=1 SV=3	7.1326	1.35708e+07	1.77017e+08	1.39931e+08	1.30887e+08	1.49279e+08	2
P14314	Glucosidase 2 subunit beta OS=Homo sapiens GN=PRKCSH PE=1 SV=2	7.13203	1.35528e+07	3.02249e+08	2.83284e+08	2.68294e+08	2.84609e+08	2
Q99426	Tubulin-folding cofactor B OS=Homo sapiens GN=TBCB PE=1 SV=2	7.13098	1.352e+07	2.03044e+08	2.77144e+08	2.49893e+08	2.43361e+08	2
O43674	NADH dehydrogenase [ubiquinone] 1 beta subcomplex subunit 5, mitochondrial OS=Homo sapiens GN=NDUFB5 PE=1 SV=1	7.12965	1.34786e+07	1.11102e+08	1.17558e+08	1.35262e+08	1.21307e+08	2
Q16775	Hydroxyacylglutathione hydrolase, mitochondrial OS=Homo sapiens GN=HAGH PE=1 SV=2	7.1292	1.34648e+07	2.74973e+08	2.47744e+08	2.8517e+08	2.69296e+08	2
Q6UW68	Transmembrane protein 205 OS=Homo sapiens GN=TMEM205 PE=1 SV=1	7.12874	1.34504e+07	7.52971e+07	7.29759e+07	9.38347e+07	8.07026e+07	2
Q2M2I8	AP2-associated protein kinase 1 OS=Homo sapiens GN=AAK1 PE=1 SV=3	7.1284	1.34399e+07	6.17441e+08	5.99641e+08	5.97306e+08	6.04796e+08	2
P57087	Junctional adhesion molecule B OS=Homo sapiens GN=JAM2 PE=1 SV=1	7.12837	1.3439e+07	1.91856e+08	2.03462e+08	2.09439e+08	2.01586e+08	2
Q9UBQ7	Glyoxylate reductase/hydroxypyruvate reductase OS=Homo sapiens GN=GRHPR PE=1 SV=1	7.12827	1.34359e+07	2.5238e+08	2.50177e+08	2.22982e+08	2.41846e+08	2
P50151	Guanine nucleotide-binding protein G(I)/G(S)/G(O) subunit gamma-10 OS=Homo sapiens GN=GNG10 PE=1 SV=1	7.12701	1.33971e+07	7.27562e+07	6.98977e+07	5.83021e+07	6.69854e+07	2
P30040	Endoplasmic reticulum resident protein 29 OS=Homo sapiens GN=ERP29 PE=1 SV=4	7.1248	1.33291e+07	2.00037e+08	2.01912e+08	1.9786e+08	1.99936e+08	2
Q13442	28 kDa heat- and acid-stable phosphoprotein OS=Homo sapiens GN=PDAP1 PE=1 SV=1	7.12311	1.32774e+07	1.20942e+08	1.31911e+08	1.45469e+08	1.32774e+08	2
O95865	N(G),N(G)-dimethylarginine dimethylaminohydrolase 2 OS=Homo sapiens GN=DDAH2 PE=1 SV=1	7.12274	1.3266e+07	2.37759e+08	2.42923e+08	2.35683e+08	2.38788e+08	2
P25398	40S ribosomal protein S12 OS=Homo sapiens GN=RPS12 PE=1 SV=3	7.12166	1.32331e+07	9.6021e+07	9.04376e+07	9.14356e+07	9.26314e+07	2
P52758	Ribonuclease UK114 OS=Homo sapiens GN=HRSP12 PE=1 SV=1	7.12139	1.32248e+07	1.31367e+08	1.32014e+08	1.33364e+08	1.32248e+08	2
P05129	Protein kinase C gamma type OS=Homo sapiens GN=PRKCG PE=1 SV=3	7.11984	1.31777e+07	5.70668e+08	5.89775e+08	5.39479e+08	5.66641e+08	2
O00429	Dynamin-1-like protein OS=Homo sapiens GN=DNM1L PE=1 SV=2	7.1177	1.31129e+07	6.95587e+08	7.20719e+08	6.68652e+08	6.94986e+08	2
P55786	Puromycin-sensitive aminopeptidase OS=Homo sapiens GN=NPEPPS PE=1 SV=2	7.11558	1.30492e+07	7.40852e+08	7.25161e+08	7.65396e+08	7.43803e+08	2
Q16795	NADH dehydrogenase [ubiquinone] 1 alpha subcomplex subunit 9, mitochondrial OS=Homo sapiens GN=NDUFA9 PE=1 SV=2	7.11468	1.30221e+07	3.91238e+08	3.85117e+08	3.95631e+08	3.90662e+08	2
P31323	cAMP-dependent protein kinase type II-beta regulatory subunit OS=Homo sapiens GN=PRKAR2B PE=1 SV=3	7.11172	1.29335e+07	2.88836e+08	3.40664e+08	3.40511e+08	3.23337e+08	2
Q8WXS5	Voltage-dependent calcium channel gamma-8 subunit OS=Homo sapiens GN=CACNG8 PE=2 SV=3	7.11154	1.29283e+07	1.70791e+08	1.55777e+08	1.77636e+08	1.68068e+08	2
O15020	Spectrin beta chain, non-erythrocytic 2 OS=Homo sapiens GN=SPTBN2 PE=1 SV=3	7.1113	1.29211e+07	2.11428e+09	2.00186e+09	2.04723e+09	2.05446e+09	2
Q16698	2,4-dienoyl-CoA reductase, mitochondrial OS=Homo sapiens GN=DECR1 PE=1 SV=1	7.11023	1.28894e+07	2.89137e+08	2.71571e+08	2.89989e+08	2.83566e+08	2
Q14203	Dynactin subunit 1 OS=Homo sapiens GN=DCTN1 PE=1 SV=3	7.1102	1.28885e+07	9.40729e+08	9.64005e+08	9.56518e+08	9.5375e+08	2
P35222	Catenin beta-1 OS=Homo sapiens GN=CTNNB1 PE=1 SV=1	7.10949	1.28675e+07	5.42512e+08	5.67557e+08	5.49832e+08	5.53301e+08	2
P52907	F-actin-capping protein subunit alpha-1 OS=Homo sapiens GN=CAPZA1 PE=1 SV=3	7.10841	1.28356e+07	2.01721e+08	2.08076e+08	2.0631e+08	2.05369e+08	2
O95782	AP-2 complex subunit alpha-1 OS=Homo sapiens GN=AP2A1 PE=1 SV=3	7.10816	1.2828e+07	7.5849e+08	7.75906e+08	7.74642e+08	7.69679e+08	2
P01031	Complement C5 OS=Homo sapiens GN=C5 PE=1 SV=4	7.10724	1.2801e+07	1.27794e+09	1.03895e+09	1.25459e+09	1.19049e+09	2
Q9UPA5	Protein bassoon OS=Homo sapiens GN=BSN PE=1 SV=4	7.10581	1.27587e+07	2.67796e+09	2.58544e+09	2.54496e+09	2.60278e+09	2
P42126	Enoyl-CoA delta isomerase 1, mitochondrial OS=Homo sapiens GN=ECI1 PE=1 SV=1	7.10563	1.27535e+07	1.77166e+08	2.03253e+08	1.9349e+08	1.91303e+08	2
P07203	Glutathione peroxidase 1 OS=Homo sapiens GN=GPX1 PE=1 SV=4	7.10499	1.27347e+07	1.6596e+08	1.51553e+08	1.79139e+08	1.65551e+08	2
Q13303	Voltage-gated potassium channel subunit beta-2 OS=Homo sapiens GN=KCNAB2 PE=1 SV=2	7.10289	1.26734e+07	2.57622e+08	2.77224e+08	2.6358e+08	2.66142e+08	2
P32004	Neural cell adhesion molecule L1 OS=Homo sapiens GN=L1CAM PE=1 SV=2	7.10167	1.26379e+07	8.93841e+08	8.51677e+08	9.08439e+08	8.84652e+08	2
Q00765	Receptor expression-enhancing protein 5 OS=Homo sapiens GN=REEP5 PE=1 SV=3	7.10125	1.26255e+07	9.10603e+07	8.67798e+07	8.72953e+07	8.83785e+07	2
Q9UPR5	Sodium/calcium exchanger 2 OS=Homo sapiens GN=SLC8A2 PE=2 SV=2	7.10113	1.26222e+07	4.48569e+08	4.45924e+08	4.68701e+08	4.54398e+08	2
P11169	Solute carrier family 2, facilitated glucose transporter member 3 OS=Homo sapiens GN=SLC2A3 PE=1 SV=1	7.09975	1.2582e+07	1.7209e+08	1.63446e+08	1.55161e+08	1.63566e+08	2
P05091	Aldehyde dehydrogenase, mitochondrial OS=Homo sapiens GN=ALDH2 PE=1 SV=2	7.09959	1.25775e+07	3.32538e+08	3.14068e+08	2.96704e+08	3.14436e+08	2
Q13404	Ubiquitin-conjugating enzyme E2 variant 1 OS=Homo sapiens GN=UBE2V1 PE=1 SV=2	7.09944	1.25731e+07	1.47789e+08	1.51967e+08	1.52876e+08	1.50877e+08	2
Q07955	Serine/arginine-rich splicing factor 1 OS=Homo sapiens GN=SRSF1 PE=1 SV=2	7.09694	1.25009e+07	1.88735e+08	1.87716e+08	1.86089e+08	1.87513e+08	2
Q9BXK5	Bcl-2-like protein 13 OS=Homo sapiens GN=BCL2L13 PE=1 SV=1	7.09686	1.24986e+07	2.82108e+08	2.89446e+08	2.90851e+08	2.87468e+08	2
P37268	Squalene synthase OS=Homo sapiens GN=FDFT1 PE=1 SV=1	7.09519	1.24505e+07	3.51486e+08	2.6678e+08	2.40821e+08	2.86363e+08	2
P51991	Heterogeneous nuclear ribonucleoprotein A3 OS=Homo sapiens GN=HNRNPA3 PE=1 SV=2	7.09515	1.24494e+07	2.45472e+08	2.43851e+08	2.57643e+08	2.48988e+08	2
Q96EQ0	Small glutamine-rich tetratricopeptide repeat-containing protein beta OS=Homo sapiens GN=SGTB PE=1 SV=1	7.09509	1.24477e+07	1.9039e+08	1.51037e+08	1.44033e+08	1.6182e+08	2
P51970	NADH dehydrogenase [ubiquinone] 1 alpha subcomplex subunit 8 OS=Homo sapiens GN=NDUFA8 PE=1 SV=3	7.09504	1.24463e+07	1.26987e+08	1.5581e+08	1.6527e+08	1.49356e+08	2
Q99963	Endophilin-A3 OS=Homo sapiens GN=SH3GL3 PE=1 SV=1	7.09473	1.24374e+07	2.74734e+08	2.87389e+08	2.58746e+08	2.73623e+08	2
Q96FC7	Phytanoyl-CoA hydroxylase-interacting protein-like OS=Homo sapiens GN=PHYHIPL PE=2 SV=3	7.09317	1.23928e+07	2.64963e+08	2.66234e+08	2.4955e+08	2.60249e+08	2
Q9Y617	Phosphoserine aminotransferase OS=Homo sapiens GN=PSAT1 PE=1 SV=2	7.09271	1.23796e+07	3.81896e+08	3.42659e+08	3.15328e+08	3.46628e+08	2
P55290	Cadherin-13 OS=Homo sapiens GN=CDH13 PE=1 SV=1	7.09256	1.23754e+07	4.35307e+08	4.36134e+08	5.02225e+08	4.57889e+08	2
Q15149	Plectin OS=Homo sapiens GN=PLEC PE=1 SV=3	7.09248	1.23733e+07	4.39188e+09	4.22788e+09	4.07522e+09	4.23166e+09	2
P49840	Glycogen synthase kinase-3 alpha OS=Homo sapiens GN=GSK3A PE=1 SV=2	7.09155	1.23467e+07	2.91112e+08	2.60153e+08	2.63618e+08	2.71628e+08	2
Q15293	Reticulocalbin-1 OS=Homo sapiens GN=RCN1 PE=1 SV=1	7.09144	1.23436e+07	1.9704e+08	1.67808e+08	1.90614e+08	1.85154e+08	2
P49674	Casein kinase I isoform epsilon OS=Homo sapiens GN=CSNK1E PE=1 SV=1	7.09078	1.23248e+07	2.65448e+08	2.64822e+08	2.83168e+08	2.71146e+08	2
Q9UBI6	Guanine nucleotide-binding protein G(I)/G(S)/G(O) subunit gamma-12 OS=Homo sapiens GN=GNG12 PE=1 SV=3	7.08884	1.227e+07	6.17477e+07	5.75578e+07	6.47445e+07	6.135e+07	2
P52209	6-phosphogluconate dehydrogenase, decarboxylating OS=Homo sapiens GN=PGD PE=1 SV=3	7.08852	1.22607e+07	3.76404e+08	3.80161e+08	3.46901e+08	3.67822e+08	2
Q99946	Proline-rich transmembrane protein 1 OS=Homo sapiens GN=PRRT1 PE=2 SV=2	7.08841	1.22578e+07	7.60774e+07	7.05612e+07	7.40024e+07	7.3547e+07	2
Q8N3V7	Synaptopodin OS=Homo sapiens GN=SYNPO PE=1 SV=2	7.08655	1.22053e+07	6.66322e+08	5.94287e+08	6.43417e+08	6.34676e+08	2
Q9HCJ2	Leucine-rich repeat-containing protein 4C OS=Homo sapiens GN=LRRC4C PE=1 SV=1	7.08647	1.2203e+07	2.89546e+08	3.47565e+08	3.14721e+08	3.17277e+08	2
O75323	Protein NipSnap homolog 2 OS=Homo sapiens GN=GBAS PE=1 SV=1	7.08642	1.22018e+07	2.34283e+08	2.59382e+08	2.38441e+08	2.44035e+08	2
O43765	Small glutamine-rich tetratricopeptide repeat-containing protein alpha OS=Homo sapiens GN=SGTA PE=1 SV=1	7.08601	1.21903e+07	1.63836e+08	1.5774e+08	1.53845e+08	1.58474e+08	2
P10114	Ras-related protein Rap-2a OS=Homo sapiens GN=RAP2A PE=1 SV=1	7.08598	1.21892e+07	1.5676e+08	1.43417e+08	1.38634e+08	1.4627e+08	2
A6NHL2	Tubulin alpha chain-like 3 OS=Homo sapiens GN=TUBAL3 PE=1 SV=2	7.08547	1.2175e+07	3.53816e+08	3.09634e+08	2.86201e+08	3.1655e+08	2
O00533	Neural cell adhesion molecule L1-like protein OS=Homo sapiens GN=CHL1 PE=1 SV=4	7.08348	1.21194e+07	6.86642e+08	6.87581e+08	6.61832e+08	6.78685e+08	2
P31146	Coronin-1A OS=Homo sapiens GN=CORO1A PE=1 SV=4	7.08295	1.21046e+07	2.8725e+08	2.9942e+08	2.84861e+08	2.9051e+08	2
P49419	Alpha-aminoadipic semialdehyde dehydrogenase OS=Homo sapiens GN=ALDH7A1 PE=1 SV=5	7.08186	1.20741e+07	3.36641e+08	3.31426e+08	3.46161e+08	3.38076e+08	2
O94973	AP-2 complex subunit alpha-2 OS=Homo sapiens GN=AP2A2 PE=1 SV=2	7.08184	1.20738e+07	7.2461e+08	6.9183e+08	6.84399e+08	7.00279e+08	2
O00764	Pyridoxal kinase OS=Homo sapiens GN=PDXK PE=1 SV=1	7.07977	1.20162e+07	2.01115e+08	2.46014e+08	2.37794e+08	2.28308e+08	2
P08758	Annexin A5 OS=Homo sapiens GN=ANXA5 PE=1 SV=2	7.07848	1.19808e+07	2.89813e+08	3.2308e+08	3.21607e+08	3.115e+08	2
Q9UMX0	Ubiquilin-1 OS=Homo sapiens GN=UBQLN1 PE=1 SV=2	7.07755	1.19549e+07	1.48218e+08	1.61605e+08	1.56418e+08	1.55414e+08	2
P61970	Nuclear transport factor 2 OS=Homo sapiens GN=NUTF2 PE=1 SV=1	7.07731	1.19485e+07	1.03935e+08	9.85307e+07	8.42982e+07	9.55881e+07	2
Q9NPD7	Neuritin OS=Homo sapiens GN=NRN1 PE=1 SV=1	7.07702	1.19405e+07	6.69957e+07	5.33875e+07	5.87249e+07	5.97027e+07	2
P09496	Clathrin light chain A OS=Homo sapiens GN=CLTA PE=1 SV=1	7.07582	1.19075e+07	1.20594e+08	1.2429e+08	1.12341e+08	1.19075e+08	2
P60468	Protein transport protein Sec61 subunit beta OS=Homo sapiens GN=SEC61B PE=1 SV=2	7.07394	1.18559e+07	7.29189e+07	7.39924e+07	6.64955e+07	7.11356e+07	2
Q92598	Heat shock protein 105 kDa OS=Homo sapiens GN=HSPH1 PE=1 SV=1	7.07299	1.18301e+07	6.73229e+08	6.35869e+08	6.42862e+08	6.50653e+08	2
Q9UM19	Hippocalcin-like protein 4 OS=Homo sapiens GN=HPCAL4 PE=2 SV=3	7.07279	1.18246e+07	1.50335e+08	1.57063e+08	1.53763e+08	1.5372e+08	2
Q9NQ48	Leucine zipper transcription factor-like protein 1 OS=Homo sapiens GN=LZTFL1 PE=1 SV=1	7.07209	1.18057e+07	2.14197e+08	1.85572e+08	1.66906e+08	1.88892e+08	2
Q8N145	Leucine-rich repeat LGI family member 3 OS=Homo sapiens GN=LGI3 PE=2 SV=1	7.0705	1.17626e+07	3.19635e+08	3.61264e+08	3.4245e+08	3.41116e+08	2
P62745	Rho-related GTP-binding protein RhoB OS=Homo sapiens GN=RHOB PE=1 SV=1	7.06749	1.16813e+07	1.37635e+08	1.27866e+08	1.19983e+08	1.28495e+08	2
P55209	Nucleosome assembly protein 1-like 1 OS=Homo sapiens GN=NAP1L1 PE=1 SV=1	7.06727	1.16755e+07	1.63761e+08	1.54621e+08	1.71987e+08	1.63456e+08	2
Q9NR82	Potassium voltage-gated channel subfamily KQT member 5 OS=Homo sapiens GN=KCNQ5 PE=1 SV=3	7.06568	1.16327e+07	5.67112e+08	6.91985e+08	4.85806e+08	5.81634e+08	2
P60981	Destrin OS=Homo sapiens GN=DSTN PE=1 SV=3	7.06538	1.16247e+07	1.27953e+08	1.59325e+08	1.66084e+08	1.51121e+08	2
P47897	Glutamine--tRNA ligase OS=Homo sapiens GN=QARS PE=1 SV=1	7.06526	1.16214e+07	5.52527e+08	5.97761e+08	5.92917e+08	5.81068e+08	2
O43602	Neuronal migration protein doublecortin OS=Homo sapiens GN=DCX PE=1 SV=3	7.0647	1.16065e+07	2.73167e+08	2.64415e+08	2.6327e+08	2.66951e+08	2
Q9BWD1	Acetyl-CoA acetyltransferase, cytosolic OS=Homo sapiens GN=ACAT2 PE=1 SV=2	7.06406	1.15895e+07	2.38469e+08	2.57583e+08	2.34086e+08	2.43379e+08	2
O43854	EGF-like repeat and discoidin I-like domain-containing protein 3 OS=Homo sapiens GN=EDIL3 PE=1 SV=1	7.06334	1.15702e+07	3.08768e+08	3.13478e+08	3.14941e+08	3.12396e+08	2
Q6UXV4	Apolipoprotein O-like OS=Homo sapiens GN=APOOL PE=1 SV=1	7.06122	1.15139e+07	1.678e+08	1.92818e+08	1.9205e+08	1.84223e+08	2
Q14974	Importin subunit beta-1 OS=Homo sapiens GN=KPNB1 PE=1 SV=2	7.06112	1.15112e+07	4.35749e+08	5.44809e+08	5.38924e+08	5.06494e+08	2
Q01469	Fatty acid-binding protein, epidermal OS=Homo sapiens GN=FABP5 PE=1 SV=3	7.06069	1.14999e+07	1.21734e+08	1.29275e+08	1.28488e+08	1.26499e+08	2
P51572	B-cell receptor-associated protein 31 OS=Homo sapiens GN=BCAP31 PE=1 SV=3	7.06017	1.1486e+07	1.89409e+08	1.85546e+08	1.76373e+08	1.83776e+08	2
P52306	Rap1 GTPase-GDP dissociation stimulator 1 OS=Homo sapiens GN=RAP1GDS1 PE=1 SV=3	7.06008	1.14838e+07	4.6484e+08	4.39862e+08	4.38899e+08	4.47867e+08	2
P60660	Myosin light polypeptide 6 OS=Homo sapiens GN=MYL6 PE=1 SV=2	7.05944	1.14666e+07	1.17584e+08	1.36224e+08	1.24591e+08	1.26133e+08	2
Q6GTX8	Leukocyte-associated immunoglobulin-like receptor 1 OS=Homo sapiens GN=LAIR1 PE=1 SV=1	7.05749	1.14152e+07	1.46007e+08	1.67274e+08	1.66158e+08	1.59813e+08	2
P68104	Elongation factor 1-alpha 1 OS=Homo sapiens GN=EEF1A1 PE=1 SV=1	7.05717	1.14069e+07	2.87289e+08	2.72527e+08	2.95703e+08	2.85173e+08	2
Q9Y4X5	E3 ubiquitin-protein ligase ARIH1 OS=Homo sapiens GN=ARIH1 PE=1 SV=2	7.05703	1.14032e+07	3.07233e+08	3.08963e+08	3.41674e+08	3.1929e+08	2
Q08209	Serine/threonine-protein phosphatase 2B catalytic subunit alpha isoform OS=Homo sapiens GN=PPP3CA PE=1 SV=1	7.05672	1.13952e+07	3.06688e+08	3.2145e+08	2.94872e+08	3.0767e+08	2
P30519	Heme oxygenase 2 OS=Homo sapiens GN=HMOX2 PE=1 SV=2	7.056	1.13761e+07	2.25707e+08	1.99841e+08	1.88763e+08	2.04771e+08	2
Q07020	60S ribosomal protein L18 OS=Homo sapiens GN=RPL18 PE=1 SV=2	7.05418	1.13288e+07	9.82211e+07	1.02385e+08	1.05271e+08	1.01959e+08	2
O15126	Secretory carrier-associated membrane protein 1 OS=Homo sapiens GN=SCAMP1 PE=1 SV=2	7.05358	1.13132e+07	2.09418e+08	2.03809e+08	2.31623e+08	2.1495e+08	2
P82909	28S ribosomal protein S36, mitochondrial OS=Homo sapiens GN=MRPS36 PE=1 SV=2	7.05184	1.12679e+07	8.99274e+07	7.4623e+07	7.20747e+07	7.8875e+07	2
O43181	NADH dehydrogenase [ubiquinone] iron-sulfur protein 4, mitochondrial OS=Homo sapiens GN=NDUFS4 PE=1 SV=1	7.05036	1.12296e+07	1.21791e+08	1.31219e+08	1.17565e+08	1.23525e+08	2
P61586	Transforming protein RhoA OS=Homo sapiens GN=RHOA PE=1 SV=1	7.04951	1.12075e+07	1.28867e+08	1.33572e+08	1.41031e+08	1.3449e+08	2
Q8N3F0	UPF0452 protein C7orf41 OS=Homo sapiens GN=C7orf41 PE=2 SV=2	7.04825	1.11751e+07	3.58071e+07	3.15736e+07	3.31953e+07	3.35254e+07	2
P12724	Eosinophil cationic protein OS=Homo sapiens GN=RNASE3 PE=1 SV=2	7.04802	1.11692e+07	1.25901e+08	1.33807e+08	1.08875e+08	1.22861e+08	2
Q96L34	MAP/microtubule affinity-regulating kinase 4 OS=Homo sapiens GN=MARK4 PE=1 SV=1	7.04768	1.11605e+07	5.32107e+08	5.34644e+08	4.73403e+08	5.13385e+08	2
O15540	Fatty acid-binding protein, brain OS=Homo sapiens GN=FABP7 PE=1 SV=3	7.04509	1.1094e+07	1.15143e+08	1.26514e+08	1.24443e+08	1.22034e+08	2
O95182	NADH dehydrogenase [ubiquinone] 1 alpha subcomplex subunit 7 OS=Homo sapiens GN=NDUFA7 PE=1 SV=3	7.04484	1.10877e+07	1.18475e+08	1.19939e+08	1.27481e+08	1.21965e+08	2
P01876	Ig alpha-1 chain C region OS=Homo sapiens GN=IGHA1 PE=1 SV=2	7.04419	1.1071e+07	1.92379e+08	1.87418e+08	1.84824e+08	1.88207e+08	2
O43678	NADH dehydrogenase [ubiquinone] 1 alpha subcomplex subunit 2 OS=Homo sapiens GN=NDUFA2 PE=1 SV=3	7.04389	1.10635e+07	7.4254e+07	7.49613e+07	8.3119e+07	7.74447e+07	2
P62820	Ras-related protein Rab-1A OS=Homo sapiens GN=RAB1A PE=1 SV=3	7.04373	1.10595e+07	2.01558e+08	2.17001e+08	1.78651e+08	1.9907e+08	2
P27816	Microtubule-associated protein 4 OS=Homo sapiens GN=MAP4 PE=1 SV=3	7.04297	1.10401e+07	8.58091e+08	7.65213e+08	7.28235e+08	7.83846e+08	2
Q9UBM7	7-dehydrocholesterol reductase OS=Homo sapiens GN=DHCR7 PE=1 SV=1	7.04196	1.10144e+07	1.97507e+08	1.9161e+08	1.72618e+08	1.87245e+08	2
P0DJ93	UPF0766 protein C6orf228 OS=Homo sapiens GN=C6orf228 PE=3 SV=1	7.04086	1.09866e+07	2.0829e+07	2.17351e+07	2.33553e+07	2.19731e+07	2
P37837	Transaldolase OS=Homo sapiens GN=TALDO1 PE=1 SV=2	7.03991	1.09626e+07	2.66175e+08	2.66852e+08	2.56279e+08	2.63102e+08	2
Q96A00	Protein phosphatase 1 regulatory subunit 14A OS=Homo sapiens GN=PPP1R14A PE=1 SV=1	7.03903	1.09403e+07	8.65571e+07	8.76417e+07	8.83681e+07	8.75223e+07	2
Q92734	Protein TFG OS=Homo sapiens GN=TFG PE=1 SV=2	7.03899	1.09394e+07	1.85423e+08	1.66262e+08	1.40588e+08	1.64091e+08	2
Q96CX2	BTB/POZ domain-containing protein KCTD12 OS=Homo sapiens GN=KCTD12 PE=1 SV=1	7.03897	1.09388e+07	1.92178e+08	1.81156e+08	1.84542e+08	1.85959e+08	2
P68036	Ubiquitin-conjugating enzyme E2 L3 OS=Homo sapiens GN=UBE2L3 PE=1 SV=1	7.03894	1.09381e+07	8.23413e+07	8.71793e+07	9.2994e+07	8.75048e+07	2
Q9NS86	LanC-like protein 2 OS=Homo sapiens GN=LANCL2 PE=1 SV=1	7.03892	1.09375e+07	2.81165e+08	2.84836e+08	2.87125e+08	2.84375e+08	2
P46527	Cyclin-dependent kinase inhibitor 1B OS=Homo sapiens GN=CDKN1B PE=1 SV=1	7.0388	1.09344e+07	1.28231e+08	1.36143e+08	1.29265e+08	1.31213e+08	2
Q92558	Wiskott-Aldrich syndrome protein family member 1 OS=Homo sapiens GN=WASF1 PE=1 SV=1	7.03768	1.09064e+07	2.61842e+08	2.66095e+08	2.24608e+08	2.50848e+08	2
P40227	T-complex protein 1 subunit zeta OS=Homo sapiens GN=CCT6A PE=1 SV=3	7.03701	1.08894e+07	3.04117e+08	3.01774e+08	3.08822e+08	3.04904e+08	2
A6NCE7	Microtubule-associated proteins 1A/1B light chain 3 beta 2 OS=Homo sapiens GN=MAP1LC3B2 PE=2 SV=1	7.03692	1.08873e+07	5.80479e+07	5.26611e+07	5.26005e+07	5.44365e+07	2
Q13765	Nascent polypeptide-associated complex subunit alpha OS=Homo sapiens GN=NACA PE=1 SV=1	7.03682	1.08847e+07	6.30495e+07	6.25577e+07	7.03177e+07	6.53083e+07	2
P29972	Aquaporin-1 OS=Homo sapiens GN=AQP1 PE=1 SV=3	7.03602	1.08647e+07	5.47769e+07	5.08925e+07	5.73007e+07	5.43234e+07	2
Q15181	Inorganic pyrophosphatase OS=Homo sapiens GN=PPA1 PE=1 SV=2	7.03568	1.08563e+07	2.31429e+08	2.02296e+08	2.17656e+08	2.17127e+08	2
O75955	Flotillin-1 OS=Homo sapiens GN=FLOT1 PE=1 SV=3	7.03542	1.08498e+07	3.56799e+08	3.17726e+08	3.34507e+08	3.36344e+08	2
P42025	Beta-centractin OS=Homo sapiens GN=ACTR1B PE=1 SV=1	7.0349	1.08369e+07	2.6417e+08	2.38326e+08	2.4525e+08	2.49249e+08	2
O94919	Endonuclease domain-containing 1 protein OS=Homo sapiens GN=ENDOD1 PE=1 SV=2	7.03446	1.08257e+07	2.90597e+08	2.69393e+08	2.84416e+08	2.81469e+08	2
P20073	Annexin A7 OS=Homo sapiens GN=ANXA7 PE=1 SV=3	7.03402	1.08149e+07	2.71921e+08	2.7907e+08	2.60124e+08	2.70372e+08	2
O14773	Tripeptidyl-peptidase 1 OS=Homo sapiens GN=TPP1 PE=1 SV=2	7.03355	1.08031e+07	2.90684e+08	2.58875e+08	2.60675e+08	2.70078e+08	2
Q8WUY8	N-acetyltransferase 14 OS=Homo sapiens GN=NAT14 PE=1 SV=1	7.03342	1.08e+07	1.10248e+08	8.39855e+07	9.73673e+07	9.72002e+07	2
O60268	Uncharacterized protein KIAA0513 OS=Homo sapiens GN=KIAA0513 PE=2 SV=1	7.03233	1.07728e+07	2.41168e+08	2.34625e+08	2.35209e+08	2.37001e+08	2
O43865	Putative adenosylhomocysteinase 2 OS=Homo sapiens GN=AHCYL1 PE=1 SV=2	7.03203	1.07654e+07	3.38275e+08	3.66029e+08	3.61469e+08	3.55258e+08	2
Q9HDC9	Adipocyte plasma membrane-associated protein OS=Homo sapiens GN=APMAP PE=1 SV=2	7.03156	1.07538e+07	2.83921e+08	2.8928e+08	2.65595e+08	2.79598e+08	2
Q9UM22	Mammalian ependymin-related protein 1 OS=Homo sapiens GN=EPDR1 PE=1 SV=2	7.03091	1.07378e+07	1.14226e+08	1.19973e+08	1.20147e+08	1.18115e+08	2
Q9UBQ0	Vacuolar protein sorting-associated protein 29 OS=Homo sapiens GN=VPS29 PE=1 SV=1	7.03058	1.07296e+07	1.0594e+08	1.2706e+08	1.21077e+08	1.18025e+08	2
Q7L266	L-asparaginase OS=Homo sapiens GN=ASRGL1 PE=1 SV=2	7.03023	1.07209e+07	1.39763e+08	1.41185e+08	1.37166e+08	1.39371e+08	2
Q99627	COP9 signalosome complex subunit 8 OS=Homo sapiens GN=COPS8 PE=1 SV=1	7.03004	1.07161e+07	1.01187e+08	9.30258e+07	9.51229e+07	9.64453e+07	2
P21266	Glutathione S-transferase Mu 3 OS=Homo sapiens GN=GSTM3 PE=1 SV=3	7.02894	1.0689e+07	1.83177e+08	1.99858e+08	2.26236e+08	2.0309e+08	2
O95298	NADH dehydrogenase [ubiquinone] 1 subunit C2 OS=Homo sapiens GN=NDUFC2 PE=1 SV=1	7.02848	1.06777e+07	1.16203e+08	1.00875e+08	1.03253e+08	1.06777e+08	2
Q9ULP0	Protein NDRG4 OS=Homo sapiens GN=NDRG4 PE=1 SV=2	7.02817	1.06701e+07	1.65608e+08	1.75488e+08	2.03079e+08	1.81392e+08	2
Q9UF11	Pleckstrin homology domain-containing family B member 1 OS=Homo sapiens GN=PLEKHB1 PE=1 SV=1	7.02727	1.06481e+07	1.42166e+08	1.35396e+08	1.37714e+08	1.38425e+08	2
P17568	NADH dehydrogenase [ubiquinone] 1 beta subcomplex subunit 7 OS=Homo sapiens GN=NDUFB7 PE=1 SV=4	7.02648	1.06288e+07	8.66901e+07	8.21643e+07	8.6236e+07	8.50301e+07	2
P31937	3-hydroxyisobutyrate dehydrogenase, mitochondrial OS=Homo sapiens GN=HIBADH PE=1 SV=2	7.02628	1.06239e+07	1.65138e+08	1.62606e+08	1.5033e+08	1.59358e+08	2
P53999	Activated RNA polymerase II transcriptional coactivator p15 OS=Homo sapiens GN=SUB1 PE=1 SV=3	7.02383	1.05641e+07	1.07327e+08	1.07275e+08	1.0232e+08	1.05641e+08	2
O60861	Growth arrest-specific protein 7 OS=Homo sapiens GN=GAS7 PE=1 SV=3	7.02335	1.05524e+07	3.32402e+08	2.76642e+08	2.77358e+08	2.95467e+08	2
P09429	High mobility group protein B1 OS=Homo sapiens GN=HMGB1 PE=1 SV=3	7.02265	1.05353e+07	1.09326e+08	1.06993e+08	9.97407e+07	1.05353e+08	2
O94875	Sorbin and SH3 domain-containing protein 2 OS=Homo sapiens GN=SORBS2 PE=1 SV=3	7.02202	1.052e+07	7.15304e+08	6.10055e+08	6.62917e+08	6.62759e+08	2
O43491	Band 4.1-like protein 2 OS=Homo sapiens GN=EPB41L2 PE=1 SV=1	7.02189	1.05168e+07	6.53502e+08	6.30759e+08	6.71873e+08	6.52045e+08	2
P06702	Protein S100-A9 OS=Homo sapiens GN=S100A9 PE=1 SV=1	7.02144	1.0506e+07	9.84436e+07	8.31852e+07	1.02033e+08	9.45539e+07	2
Q9BTM9	Ubiquitin-related modifier 1 homolog OS=Homo sapiens GN=URM1 PE=1 SV=1	7.02126	1.05017e+07	4.07632e+07	4.15024e+07	4.37551e+07	4.20069e+07	2
Q9UKY7	Protein CDV3 homolog OS=Homo sapiens GN=CDV3 PE=1 SV=1	7.021	1.04954e+07	1.56372e+08	1.62793e+08	1.53127e+08	1.57431e+08	2
P51858	Hepatoma-derived growth factor OS=Homo sapiens GN=HDGF PE=1 SV=1	7.02082	1.0491e+07	1.8538e+08	1.81855e+08	1.67804e+08	1.78346e+08	2
P18085	ADP-ribosylation factor 4 OS=Homo sapiens GN=ARF4 PE=1 SV=3	7.01977	1.04658e+07	1.22348e+08	1.34036e+08	1.20385e+08	1.2559e+08	2
Q99832	T-complex protein 1 subunit eta OS=Homo sapiens GN=CCT7 PE=1 SV=2	7.01969	1.04638e+07	3.53533e+08	3.69975e+08	3.75195e+08	3.66235e+08	2
Q8IW45	ATP-dependent (S)-NAD(P)H-hydrate dehydratase OS=Homo sapiens GN=CARKD PE=1 SV=1	7.0195	1.04593e+07	1.87708e+08	1.88008e+08	1.89084e+08	1.88267e+08	2
Q8IWW6	Rho GTPase-activating protein 12 OS=Homo sapiens GN=ARHGAP12 PE=1 SV=1	7.01843	1.04334e+07	5.86562e+08	5.4973e+08	5.85217e+08	5.73836e+08	2
Q92845	Kinesin-associated protein 3 OS=Homo sapiens GN=KIFAP3 PE=1 SV=2	7.01827	1.04297e+07	4.48769e+08	4.11646e+08	3.91147e+08	4.17187e+08	2
P78417	Glutathione S-transferase omega-1 OS=Homo sapiens GN=GSTO1 PE=1 SV=2	7.01815	1.04267e+07	1.50286e+08	1.64036e+08	1.54878e+08	1.564e+08	2
Q9NQE9	Histidine triad nucleotide-binding protein 3 OS=Homo sapiens GN=HINT3 PE=1 SV=1	7.01601	1.03755e+07	1.0113e+08	1.01425e+08	1.08711e+08	1.03755e+08	2
Q9UPV7	Protein KIAA1045 OS=Homo sapiens GN=KIAA1045 PE=1 SV=2	7.01464	1.03429e+07	2.54393e+08	2.25654e+08	2.33617e+08	2.37888e+08	2
O60936	Nucleolar protein 3 OS=Homo sapiens GN=NOL3 PE=1 SV=1	7.01314	1.03071e+07	9.81946e+07	8.45221e+07	9.55747e+07	9.27638e+07	2
P48664	Excitatory amino acid transporter 4 OS=Homo sapiens GN=SLC1A6 PE=2 SV=1	7.01289	1.03013e+07	2.05371e+08	2.01863e+08	2.10846e+08	2.06027e+08	2
P14550	Alcohol dehydrogenase [NADP(+)] OS=Homo sapiens GN=AKR1A1 PE=1 SV=3	7.01265	1.02956e+07	2.54521e+08	2.66071e+08	2.51581e+08	2.57391e+08	2
P23526	Adenosylhomocysteinase OS=Homo sapiens GN=AHCY PE=1 SV=4	7.01264	1.02952e+07	2.11289e+08	2.16615e+08	2.20696e+08	2.162e+08	2
Q9BY67	Cell adhesion molecule 1 OS=Homo sapiens GN=CADM1 PE=1 SV=2	7.00999	1.02328e+07	2.47675e+08	2.6025e+08	2.59534e+08	2.5582e+08	2
Q9HC38	Glyoxalase domain-containing protein 4 OS=Homo sapiens GN=GLOD4 PE=1 SV=1	7.00884	1.02055e+07	2.28668e+08	2.35408e+08	2.09488e+08	2.24522e+08	2
P22059	Oxysterol-binding protein 1 OS=Homo sapiens GN=OSBP PE=1 SV=1	7.00716	1.01663e+07	4.8462e+08	4.96509e+08	4.82819e+08	4.87982e+08	2
Q9H1V8	Sodium-dependent neutral amino acid transporter SLC6A17 OS=Homo sapiens GN=SLC6A17 PE=2 SV=3	7.00702	1.01628e+07	3.45797e+08	3.39612e+08	3.51201e+08	3.45537e+08	2
Q9NUJ1	Abhydrolase domain-containing protein 10, mitochondrial OS=Homo sapiens GN=ABHD10 PE=1 SV=1	7.00655	1.0152e+07	2.13681e+08	2.21768e+08	1.7367e+08	2.0304e+08	2
P02689	Myelin P2 protein OS=Homo sapiens GN=PMP2 PE=1 SV=3	7.0057	1.0132e+07	1.27886e+08	1.21939e+08	1.45325e+08	1.31716e+08	2
P21283	V-type proton ATPase subunit C 1 OS=Homo sapiens GN=ATP6V1C1 PE=1 SV=4	7.00503	1.01166e+07	2.84043e+08	2.94406e+08	2.71344e+08	2.83264e+08	2
Q14353	Guanidinoacetate N-methyltransferase OS=Homo sapiens GN=GAMT PE=1 SV=1	7.00483	1.01119e+07	7.31379e+07	7.25196e+07	6.66932e+07	7.07836e+07	2
O15394	Neural cell adhesion molecule 2 OS=Homo sapiens GN=NCAM2 PE=1 SV=2	7.00479	1.0111e+07	5.83655e+08	5.65434e+08	5.49555e+08	5.66215e+08	2
P78344	Eukaryotic translation initiation factor 4 gamma 2 OS=Homo sapiens GN=EIF4G2 PE=1 SV=1	7.00367	1.00849e+07	5.12779e+08	6.4203e+08	5.39456e+08	5.64755e+08	2
O43488	Aflatoxin B1 aldehyde reductase member 2 OS=Homo sapiens GN=AKR7A2 PE=1 SV=3	7.00266	1.00614e+07	1.83675e+08	1.72983e+08	1.56474e+08	1.71044e+08	2
Q9NRG1	Phosphoribosyltransferase domain-containing protein 1 OS=Homo sapiens GN=PRTFDC1 PE=1 SV=1	7.00227	1.00525e+07	8.61754e+07	9.37947e+07	9.1447e+07	9.04724e+07	2
Q9H3Q1	Cdc42 effector protein 4 OS=Homo sapiens GN=CDC42EP4 PE=1 SV=1	7.00145	1.00335e+07	1.62996e+08	1.8839e+08	1.90423e+08	1.80603e+08	2
Q9NY65	Tubulin alpha-8 chain OS=Homo sapiens GN=TUBA8 PE=1 SV=1	6.99992	9.99821e+06	2.1493e+08	2.43735e+08	2.31212e+08	2.29959e+08	2
Q96A26	Protein FAM162A OS=Homo sapiens GN=FAM162A PE=1 SV=2	6.99966	9.99215e+06	1.05984e+08	1.07594e+08	1.16163e+08	1.09914e+08	2
Q86SX6	Glutaredoxin-related protein 5, mitochondrial OS=Homo sapiens GN=GLRX5 PE=1 SV=2	6.99856	9.9669e+06	8.90358e+07	7.61255e+07	7.40442e+07	7.97352e+07	2
P20339	Ras-related protein Rab-5A OS=Homo sapiens GN=RAB5A PE=1 SV=2	6.99657	9.92137e+06	1.329e+08	1.40372e+08	1.43426e+08	1.38899e+08	2
Q9Y2J8	Protein-arginine deiminase type-2 OS=Homo sapiens GN=PADI2 PE=1 SV=2	6.99617	9.91219e+06	3.64049e+08	3.69432e+08	3.66772e+08	3.66751e+08	2
P45973	Chromobox protein homolog 5 OS=Homo sapiens GN=CBX5 PE=1 SV=1	6.99581	9.90391e+06	1.21833e+08	1.27535e+08	1.07173e+08	1.18847e+08	2
P03923	NADH-ubiquinone oxidoreductase chain 6 OS=Homo sapiens GN=MT-ND6 PE=1 SV=2	6.99562	9.89961e+06	4.11532e+07	3.21377e+07	4.55044e+07	3.95984e+07	2
Q9UNP9	Peptidyl-prolyl cis-trans isomerase E OS=Homo sapiens GN=PPIE PE=1 SV=1	6.99546	9.89604e+06	1.60586e+08	2.04282e+08	1.99206e+08	1.88025e+08	2
P00387	NADH-cytochrome b5 reductase 3 OS=Homo sapiens GN=CYB5R3 PE=1 SV=3	6.99519	9.88987e+06	1.58236e+08	1.50853e+08	1.65625e+08	1.58238e+08	2
Q9Y266	Nuclear migration protein nudC OS=Homo sapiens GN=NUDC PE=1 SV=1	6.99446	9.87334e+06	2.36339e+08	2.18738e+08	2.26183e+08	2.27087e+08	2
P02649	Apolipoprotein E OS=Homo sapiens GN=APOE PE=1 SV=1	6.99378	9.85778e+06	2.3692e+08	2.49726e+08	2.52687e+08	2.46444e+08	2
P10644	cAMP-dependent protein kinase type I-alpha regulatory subunit OS=Homo sapiens GN=PRKAR1A PE=1 SV=1	6.99345	9.85041e+06	1.77416e+08	2.11046e+08	2.32115e+08	2.06859e+08	2
P02675	Fibrinogen beta chain OS=Homo sapiens GN=FGB PE=1 SV=2	6.99238	9.82615e+06	3.07687e+08	3.08173e+08	2.97972e+08	3.04611e+08	2
Q9UBP4	Dickkopf-related protein 3 OS=Homo sapiens GN=DKK3 PE=1 SV=2	6.99185	9.8141e+06	2.01551e+08	1.95828e+08	1.91467e+08	1.96282e+08	2
Q9H4G4	Golgi-associated plant pathogenesis-related protein 1 OS=Homo sapiens GN=GLIPR2 PE=1 SV=3	6.99028	9.77871e+06	9.88246e+07	9.93699e+07	9.5167e+07	9.77871e+07	2
Q9H0Q0	Protein FAM49A OS=Homo sapiens GN=FAM49A PE=1 SV=1	6.98874	9.74411e+06	1.83539e+08	1.94824e+08	2.06284e+08	1.94882e+08	2
O60831	PRA1 family protein 2 OS=Homo sapiens GN=PRAF2 PE=1 SV=1	6.98834	9.73501e+06	5.67806e+07	5.89779e+07	5.94717e+07	5.84101e+07	2
P60520	Gamma-aminobutyric acid receptor-associated protein-like 2 OS=Homo sapiens GN=GABARAPL2 PE=1 SV=1	6.98816	9.73101e+06	8.64532e+07	8.77852e+07	8.84988e+07	8.75791e+07	2
Q9H0E2	Toll-interacting protein OS=Homo sapiens GN=TOLLIP PE=1 SV=1	6.98802	9.72787e+06	1.46613e+08	1.60666e+08	1.59659e+08	1.55646e+08	2
Q15102	Platelet-activating factor acetylhydrolase IB subunit gamma OS=Homo sapiens GN=PAFAH1B3 PE=1 SV=1	6.98784	9.72396e+06	1.49769e+08	1.65017e+08	1.81136e+08	1.65307e+08	2
P19086	Guanine nucleotide-binding protein G(z) subunit alpha OS=Homo sapiens GN=GNAZ PE=2 SV=3	6.98771	9.72108e+06	1.88527e+08	2.11349e+08	2.12553e+08	2.04143e+08	2
Q9NQ66	1-phosphatidylinositol 4,5-bisphosphate phosphodiesterase beta-1 OS=Homo sapiens GN=PLCB1 PE=1 SV=1	6.98704	9.70598e+06	6.33827e+08	6.53624e+08	6.34332e+08	6.40594e+08	2
Q02153	Guanylate cyclase soluble subunit beta-1 OS=Homo sapiens GN=GUCY1B3 PE=1 SV=1	6.98649	9.69366e+06	3.87141e+08	4.37178e+08	4.55244e+08	4.26521e+08	2
O15075	Serine/threonine-protein kinase DCLK1 OS=Homo sapiens GN=DCLK1 PE=1 SV=2	6.98568	9.67554e+06	3.62627e+08	3.90109e+08	3.79302e+08	3.77346e+08	2
Q9H492	Microtubule-associated proteins 1A/1B light chain 3A OS=Homo sapiens GN=MAP1LC3A PE=1 SV=2	6.98531	9.66736e+06	7.33655e+07	4.65093e+07	5.41376e+07	5.80042e+07	2
P13010	X-ray repair cross-complementing protein 5 OS=Homo sapiens GN=XRCC5 PE=1 SV=3	6.9838	9.63387e+06	4.05488e+08	4.61815e+08	4.04369e+08	4.2389e+08	2
Q9NP97	Dynein light chain roadblock-type 1 OS=Homo sapiens GN=DYNLRB1 PE=1 SV=3	6.98267	9.60882e+06	6.62838e+07	5.98066e+07	4.68684e+07	5.76529e+07	2
Q9BX68	Histidine triad nucleotide-binding protein 2, mitochondrial OS=Homo sapiens GN=HINT2 PE=1 SV=1	6.98263	9.60798e+06	1.04032e+08	1.00738e+08	1.12293e+08	1.05688e+08	2
Q86YM7	Homer protein homolog 1 OS=Homo sapiens GN=HOMER1 PE=1 SV=2	6.98187	9.59121e+06	2.23446e+08	2.43603e+08	2.23519e+08	2.30189e+08	2
O15498	Synaptobrevin homolog YKT6 OS=Homo sapiens GN=YKT6 PE=1 SV=1	6.9816	9.58509e+06	1.37315e+08	1.27407e+08	1.37852e+08	1.34191e+08	2
Q9H1E3	Nuclear ubiquitous casein and cyclin-dependent kinase substrate 1 OS=Homo sapiens GN=NUCKS1 PE=1 SV=1	6.98071	9.56554e+06	9.52944e+07	9.57603e+07	9.59115e+07	9.56554e+07	2
P05408	Neuroendocrine protein 7B2 OS=Homo sapiens GN=SCG5 PE=1 SV=2	6.98067	9.56476e+06	8.66133e+07	8.96382e+07	8.1997e+07	8.60828e+07	2
P49591	Serine--tRNA ligase, cytoplasmic OS=Homo sapiens GN=SARS PE=1 SV=3	6.98044	9.55955e+06	3.03917e+08	2.86806e+08	2.98315e+08	2.96346e+08	2
P36542	ATP synthase subunit gamma, mitochondrial OS=Homo sapiens GN=ATP5C1 PE=1 SV=1	6.98035	9.55766e+06	1.5783e+08	1.64727e+08	1.64883e+08	1.6248e+08	2
Q9Y6K8	Adenylate kinase isoenzyme 5 OS=Homo sapiens GN=AK5 PE=1 SV=2	6.98022	9.55481e+06	3.07636e+08	3.09333e+08	3.28958e+08	3.15309e+08	2
Q01105	Protein SET OS=Homo sapiens GN=SET PE=1 SV=3	6.97901	9.52829e+06	8.89855e+07	1.14532e+08	1.10916e+08	1.04811e+08	2
P08123	Collagen alpha-2(I) chain OS=Homo sapiens GN=COL1A2 PE=1 SV=7	6.9789	9.52569e+06	5.93808e+08	8.26899e+08	8.6546e+08	7.62055e+08	2
O75506	Heat shock factor-binding protein 1 OS=Homo sapiens GN=HSBP1 PE=1 SV=1	6.97851	9.51722e+06	6.72458e+07	6.71737e+07	6.54421e+07	6.66205e+07	2
Q8NC96	Adaptin ear-binding coat-associated protein 1 OS=Homo sapiens GN=NECAP1 PE=1 SV=2	6.9781	9.50824e+06	1.25184e+08	1.42455e+08	1.31707e+08	1.33115e+08	2
Q9Y2B0	Protein canopy homolog 2 OS=Homo sapiens GN=CNPY2 PE=1 SV=1	6.97808	9.50771e+06	1.20967e+08	1.01657e+08	1.19653e+08	1.14092e+08	2
Q9UBX5	Fibulin-5 OS=Homo sapiens GN=FBLN5 PE=1 SV=1	6.97754	9.49589e+06	2.17587e+08	2.03591e+08	1.77063e+08	1.99414e+08	2
P58549	FXYD domain-containing ion transport regulator 7 OS=Homo sapiens GN=FXYD7 PE=2 SV=1	6.97532	9.44746e+06	2.83424e+07	2.43057e+07	3.23791e+07	2.83424e+07	2
Q13875	Myelin-associated oligodendrocyte basic protein OS=Homo sapiens GN=MOBP PE=2 SV=2	6.97472	9.43449e+06	5.72324e+07	5.66773e+07	5.59111e+07	5.66069e+07	2
Q86VP6	Cullin-associated NEDD8-dissociated protein 1 OS=Homo sapiens GN=CAND1 PE=1 SV=2	6.97469	9.43383e+06	6.59303e+08	6.05288e+08	6.31608e+08	6.32066e+08	2
Q99733	Nucleosome assembly protein 1-like 4 OS=Homo sapiens GN=NAP1L4 PE=1 SV=1	6.97394	9.41758e+06	2.02611e+08	1.65872e+08	1.68319e+08	1.78934e+08	2
P62888	60S ribosomal protein L30 OS=Homo sapiens GN=RPL30 PE=1 SV=2	6.97374	9.4133e+06	6.75657e+07	7.35985e+07	8.4755e+07	7.53064e+07	2
Q92783	Signal transducing adapter molecule 1 OS=Homo sapiens GN=STAM PE=1 SV=3	6.97316	9.40072e+06	1.91382e+08	1.93577e+08	2.07287e+08	1.97415e+08	2
P13861	cAMP-dependent protein kinase type II-alpha regulatory subunit OS=Homo sapiens GN=PRKAR2A PE=1 SV=2	6.97245	9.38533e+06	2.64528e+08	2.23675e+08	2.43852e+08	2.44018e+08	2
Q8NC44	Protein FAM134A OS=Homo sapiens GN=FAM134A PE=1 SV=3	6.97199	9.3755e+06	1.64838e+08	1.63643e+08	1.77796e+08	1.68759e+08	2
Q9Y3C6	Peptidyl-prolyl cis-trans isomerase-like 1 OS=Homo sapiens GN=PPIL1 PE=1 SV=1	6.97084	9.35063e+06	9.45696e+07	9.55655e+07	9.03838e+07	9.35063e+07	2
Q9NZ01	Trans-2,3-enoyl-CoA reductase OS=Homo sapiens GN=TECR PE=1 SV=1	6.97045	9.34227e+06	1.47622e+08	1.53187e+08	1.47619e+08	1.49476e+08	2
P84090	Enhancer of rudimentary homolog OS=Homo sapiens GN=ERH PE=1 SV=1	6.96908	9.31274e+06	4.8363e+07	6.27635e+07	5.65028e+07	5.58764e+07	2
Q92736	Ryanodine receptor 2 OS=Homo sapiens GN=RYR2 PE=1 SV=3	6.96865	9.30365e+06	2.83032e+09	2.78419e+09	2.73086e+09	2.78179e+09	2
Q6PIU2	Neutral cholesterol ester hydrolase 1 OS=Homo sapiens GN=NCEH1 PE=1 SV=3	6.96846	9.29961e+06	1.86706e+08	2.37224e+08	2.17743e+08	2.13891e+08	2
P55795	Heterogeneous nuclear ribonucleoprotein H2 OS=Homo sapiens GN=HNRNPH2 PE=1 SV=1	6.96774	9.28417e+06	2.47278e+08	2.33119e+08	2.43768e+08	2.41388e+08	2
Q9UL25	Ras-related protein Rab-21 OS=Homo sapiens GN=RAB21 PE=1 SV=3	6.96605	9.24809e+06	1.43144e+08	1.36801e+08	1.36219e+08	1.38721e+08	2
O15173	Membrane-associated progesterone receptor component 2 OS=Homo sapiens GN=PGRMC2 PE=1 SV=1	6.96579	9.2426e+06	1.14332e+08	1.11198e+08	1.07204e+08	1.10911e+08	2
P34913	Bifunctional epoxide hydrolase 2 OS=Homo sapiens GN=EPHX2 PE=1 SV=2	6.96445	9.21408e+06	2.84984e+08	3.27591e+08	2.99619e+08	3.04065e+08	2
P31153	S-adenosylmethionine synthase isoform type-2 OS=Homo sapiens GN=MAT2A PE=1 SV=1	6.9637	9.19814e+06	1.86727e+08	1.7985e+08	1.85312e+08	1.83963e+08	2
Q9Y285	Phenylalanine--tRNA ligase alpha subunit OS=Homo sapiens GN=FARSA PE=1 SV=3	6.96285	9.18012e+06	2.67206e+08	2.60429e+08	2.71035e+08	2.66224e+08	2
P54289	Voltage-dependent calcium channel subunit alpha-2/delta-1 OS=Homo sapiens GN=CACNA2D1 PE=1 SV=3	6.9625	9.17271e+06	5.58554e+08	5.36071e+08	5.28943e+08	5.4119e+08	2
P61020	Ras-related protein Rab-5B OS=Homo sapiens GN=RAB5B PE=1 SV=1	6.96141	9.14975e+06	1.28271e+08	1.2774e+08	1.28279e+08	1.28097e+08	2
Q16762	Thiosulfate sulfurtransferase OS=Homo sapiens GN=TST PE=1 SV=4	6.96083	9.13752e+06	2.13397e+08	2.05441e+08	1.84238e+08	2.01025e+08	2
P48643	T-complex protein 1 subunit epsilon OS=Homo sapiens GN=CCT5 PE=1 SV=1	6.9605	9.13059e+06	3.67945e+08	3.43121e+08	3.57213e+08	3.56093e+08	2
O15144	Actin-related protein 2/3 complex subunit 2 OS=Homo sapiens GN=ARPC2 PE=1 SV=1	6.95947	9.10891e+06	2.07527e+08	2.07689e+08	2.13299e+08	2.09505e+08	2
Q5SRE7	Phytanoyl-CoA dioxygenase domain-containing protein 1 OS=Homo sapiens GN=PHYHD1 PE=1 SV=2	6.95916	9.1024e+06	1.67318e+08	1.36394e+08	1.33204e+08	1.45638e+08	2
P36871	Phosphoglucomutase-1 OS=Homo sapiens GN=PGM1 PE=1 SV=3	6.95871	9.09313e+06	3.23972e+08	3.57327e+08	3.55318e+08	3.45539e+08	2
P05388	60S acidic ribosomal protein P0 OS=Homo sapiens GN=RPLP0 PE=1 SV=1	6.95863	9.09131e+06	1.62769e+08	1.65382e+08	1.62779e+08	1.63644e+08	2
P09455	Retinol-binding protein 1 OS=Homo sapiens GN=RBP1 PE=1 SV=2	6.95854	9.08944e+06	1.08832e+08	1.11529e+08	1.06858e+08	1.09073e+08	2
A5PKW4	PH and SEC7 domain-containing protein 1 OS=Homo sapiens GN=PSD PE=2 SV=2	6.95813	9.08098e+06	4.53469e+08	5.26044e+08	4.91607e+08	4.90373e+08	2
P21912	Succinate dehydrogenase [ubiquinone] iron-sulfur subunit, mitochondrial OS=Homo sapiens GN=SDHB PE=1 SV=3	6.95751	9.06801e+06	2.10399e+08	1.9475e+08	1.9334e+08	1.99496e+08	2
Q6UUV9	CREB-regulated transcription coactivator 1 OS=Homo sapiens GN=CRTC1 PE=1 SV=2	6.95744	9.06642e+06	1.46924e+08	1.48826e+08	1.39439e+08	1.45063e+08	2
P0CAP2	DNA-directed RNA polymerase II subunit GRINL1A OS=Homo sapiens GN=POLR2M PE=1 SV=1	6.95729	9.06335e+06	2.2441e+08	2.294e+08	2.25942e+08	2.26584e+08	2
Q9NRX4	14 kDa phosphohistidine phosphatase OS=Homo sapiens GN=PHPT1 PE=1 SV=1	6.95616	9.03988e+06	8.31232e+07	7.80568e+07	8.28969e+07	8.1359e+07	2
Q13542	Eukaryotic translation initiation factor 4E-binding protein 2 OS=Homo sapiens GN=EIF4EBP2 PE=1 SV=1	6.9543	9.00125e+06	3.51092e+07	3.84238e+07	3.44819e+07	3.6005e+07	2
Q9BW30	Tubulin polymerization-promoting protein family member 3 OS=Homo sapiens GN=TPPP3 PE=1 SV=1	6.9532	8.97842e+06	1.3649e+08	1.18429e+08	1.22174e+08	1.25698e+08	2
Q9Y282	Endoplasmic reticulum-Golgi intermediate compartment protein 3 OS=Homo sapiens GN=ERGIC3 PE=1 SV=1	6.95135	8.94028e+06	1.29543e+08	1.38625e+08	1.34144e+08	1.34104e+08	2
Q9NRR3	CDC42 small effector protein 2 OS=Homo sapiens GN=CDC42SE2 PE=1 SV=1	6.95104	8.93378e+06	1.90899e+07	1.76335e+07	1.68794e+07	1.78676e+07	2
P51148	Ras-related protein Rab-5C OS=Homo sapiens GN=RAB5C PE=1 SV=2	6.95043	8.92136e+06	1.2286e+08	1.25795e+08	1.26042e+08	1.24899e+08	2
Q8NEZ5	F-box only protein 22 OS=Homo sapiens GN=FBXO22 PE=1 SV=1	6.9493	8.89806e+06	2.46377e+08	2.04931e+08	1.89353e+08	2.13554e+08	2
O60664	Perilipin-3 OS=Homo sapiens GN=PLIN3 PE=1 SV=3	6.94924	8.89686e+06	2.72313e+08	2.65849e+08	2.62556e+08	2.66906e+08	2
P26641	Elongation factor 1-gamma OS=Homo sapiens GN=EEF1G PE=1 SV=3	6.94898	8.89152e+06	2.34853e+08	2.36848e+08	2.21837e+08	2.3118e+08	2
P27482	Calmodulin-like protein 3 OS=Homo sapiens GN=CALML3 PE=1 SV=2	6.94887	8.88925e+06	1.1883e+08	8.39732e+07	9.05418e+07	9.77818e+07	2
P50991	T-complex protein 1 subunit delta OS=Homo sapiens GN=CCT4 PE=1 SV=4	6.94851	8.88198e+06	3.4142e+08	3.2793e+08	3.43196e+08	3.37515e+08	2
Q969T9	WW domain-binding protein 2 OS=Homo sapiens GN=WBP2 PE=1 SV=1	6.94791	8.86966e+06	7.07059e+07	7.13994e+07	7.07666e+07	7.09573e+07	2
O43175	D-3-phosphoglycerate dehydrogenase OS=Homo sapiens GN=PHGDH PE=1 SV=4	6.94779	8.86735e+06	2.3215e+08	2.29344e+08	2.56761e+08	2.39418e+08	2
Q9H2X9	Solute carrier family 12 member 5 OS=Homo sapiens GN=SLC12A5 PE=2 SV=3	6.94768	8.865e+06	4.86409e+08	4.83187e+08	4.66534e+08	4.7871e+08	2
Q5U651	Ras-interacting protein 1 OS=Homo sapiens GN=RASIP1 PE=1 SV=1	6.94752	8.86166e+06	4.25594e+08	3.63765e+08	5.3989e+08	4.43083e+08	2
P10515	Dihydrolipoyllysine-residue acetyltransferase component of pyruvate dehydrogenase complex, mitochondrial OS=Homo sapiens GN=DLAT PE=1 SV=3	6.94723	8.85591e+06	3.06501e+08	3.09691e+08	3.13679e+08	3.09957e+08	2
Q16774	Guanylate kinase OS=Homo sapiens GN=GUK1 PE=1 SV=2	6.94701	8.8514e+06	1.11653e+08	1.02791e+08	1.04207e+08	1.06217e+08	2
Q8N4Q1	Mitochondrial intermembrane space import and assembly protein 40 OS=Homo sapiens GN=CHCHD4 PE=1 SV=1	6.94695	8.85016e+06	6.45656e+07	6.09107e+07	6.03771e+07	6.19511e+07	2
P49448	Glutamate dehydrogenase 2, mitochondrial OS=Homo sapiens GN=GLUD2 PE=1 SV=2	6.9467	8.84503e+06	3.3284e+08	3.29609e+08	2.92814e+08	3.18421e+08	2
Q02543	60S ribosomal protein L18a OS=Homo sapiens GN=RPL18A PE=1 SV=2	6.94613	8.83349e+06	1.06533e+08	1.1697e+08	1.21003e+08	1.14835e+08	2
Q9H479	Fructosamine-3-kinase OS=Homo sapiens GN=FN3K PE=1 SV=1	6.94597	8.8302e+06	1.44614e+08	1.34189e+08	1.45047e+08	1.41283e+08	2
Q15907	Ras-related protein Rab-11B OS=Homo sapiens GN=RAB11B PE=1 SV=4	6.94529	8.81644e+06	1.42051e+08	1.41589e+08	1.39549e+08	1.41063e+08	2
Q9BTV7	CDK5 and ABL1 enzyme substrate 2 OS=Homo sapiens GN=CABLES2 PE=1 SV=3	6.94401	8.79035e+06	1.81088e+08	2.38856e+08	2.12962e+08	2.10968e+08	2
P43304	Glycerol-3-phosphate dehydrogenase, mitochondrial OS=Homo sapiens GN=GPD2 PE=1 SV=3	6.94329	8.77596e+06	4.51605e+08	4.01497e+08	4.10637e+08	4.21246e+08	2
P30531	Sodium- and chloride-dependent GABA transporter 1 OS=Homo sapiens GN=SLC6A1 PE=1 SV=2	6.94305	8.77101e+06	1.59085e+08	1.81485e+08	1.8569e+08	1.7542e+08	2
P47985	Cytochrome b-c1 complex subunit Rieske, mitochondrial OS=Homo sapiens GN=UQCRFS1 PE=1 SV=2	6.94283	8.76648e+06	1.2189e+08	1.43261e+08	1.2934e+08	1.31497e+08	2
Q02790	Peptidyl-prolyl cis-trans isomerase FKBP4 OS=Homo sapiens GN=FKBP4 PE=1 SV=3	6.94233	8.75643e+06	2.92233e+08	3.11549e+08	2.89375e+08	2.97719e+08	2
Q8N9I0	Synaptotagmin-2 OS=Homo sapiens GN=SYT2 PE=1 SV=2	6.94198	8.7494e+06	2.21734e+08	1.87202e+08	2.2102e+08	2.09986e+08	2
Q8WXF7	Atlastin-1 OS=Homo sapiens GN=ATL1 PE=1 SV=1	6.9419	8.74781e+06	2.82104e+08	2.72668e+08	2.85018e+08	2.7993e+08	2
P61224	Ras-related protein Rap-1b OS=Homo sapiens GN=RAP1B PE=1 SV=1	6.94093	8.72825e+06	1.06731e+08	1.10097e+08	9.73885e+07	1.04739e+08	2
Q9BV81	ER membrane protein complex subunit 6 OS=Homo sapiens GN=EMC6 PE=1 SV=1	6.93808	8.67129e+06	3.39602e+07	3.50149e+07	3.50803e+07	3.46851e+07	2
P21397	Amine oxidase [flavin-containing] A OS=Homo sapiens GN=MAOA PE=1 SV=1	6.93648	8.63941e+06	2.8655e+08	2.89065e+08	2.79687e+08	2.85101e+08	2
Q9Y216	Myotubularin-related protein 7 OS=Homo sapiens GN=MTMR7 PE=1 SV=3	6.93491	8.60808e+06	3.78873e+08	3.0244e+08	3.77481e+08	3.52931e+08	2
P62136	Serine/threonine-protein phosphatase PP1-alpha catalytic subunit OS=Homo sapiens GN=PPP1CA PE=1 SV=1	6.93473	8.60468e+06	1.83361e+08	1.61415e+08	1.71504e+08	1.72094e+08	2
Q13367	AP-3 complex subunit beta-2 OS=Homo sapiens GN=AP3B2 PE=1 SV=2	6.93435	8.59715e+06	5.61974e+08	5.7066e+08	5.95394e+08	5.76009e+08	2
Q6PI78	Transmembrane protein 65 OS=Homo sapiens GN=TMEM65 PE=1 SV=2	6.93418	8.59361e+06	1.11427e+08	1.17085e+08	1.06639e+08	1.11717e+08	2
Q9Y5J9	Mitochondrial import inner membrane translocase subunit Tim8 B OS=Homo sapiens GN=TIMM8B PE=1 SV=1	6.93303	8.57096e+06	4.74526e+07	5.41743e+07	5.26503e+07	5.14257e+07	2
Q9NZ09	Ubiquitin-associated protein 1 OS=Homo sapiens GN=UBAP1 PE=1 SV=1	6.93224	8.55538e+06	2.32926e+08	2.43117e+08	2.16943e+08	2.30995e+08	2
Q9ULH7	MKL/myocardin-like protein 2 OS=Homo sapiens GN=MKL2 PE=1 SV=3	6.93145	8.53976e+06	3.97555e+08	3.64866e+08	3.90446e+08	3.84289e+08	2
Q9ULD0	2-oxoglutarate dehydrogenase-like, mitochondrial OS=Homo sapiens GN=OGDHL PE=1 SV=3	6.92992	8.50989e+06	4.90756e+08	4.97239e+08	4.67197e+08	4.85064e+08	2
Q16851	UTP--glucose-1-phosphate uridylyltransferase OS=Homo sapiens GN=UGP2 PE=1 SV=5	6.9294	8.49967e+06	2.64792e+08	2.59063e+08	2.66614e+08	2.6349e+08	2
Q9BPY8	Homeodomain-only protein OS=Homo sapiens GN=HOPX PE=1 SV=1	6.92858	8.48358e+06	2.21438e+07	2.76405e+07	2.65678e+07	2.54507e+07	2
Q9C040	Tripartite motif-containing protein 2 OS=Homo sapiens GN=TRIM2 PE=1 SV=1	6.92802	8.47273e+06	3.30539e+08	3.31754e+08	3.29017e+08	3.30436e+08	2
Q6IMN6	Caprin-2 OS=Homo sapiens GN=CAPRIN2 PE=1 SV=1	6.92783	8.46901e+06	3.65045e+08	4.36187e+08	4.94526e+08	4.31919e+08	2
Q15369	Transcription elongation factor B polypeptide 1 OS=Homo sapiens GN=TCEB1 PE=1 SV=1	6.92718	8.45627e+06	6.09002e+07	6.58165e+07	7.62337e+07	6.76501e+07	2
Q9H8H3	Methyltransferase-like protein 7A OS=Homo sapiens GN=METTL7A PE=1 SV=1	6.92594	8.43209e+06	1.11302e+08	1.08073e+08	1.09476e+08	1.09617e+08	2
P51808	Dynein light chain Tctex-type 3 OS=Homo sapiens GN=DYNLT3 PE=1 SV=1	6.92393	8.39319e+06	4.25e+07	4.85254e+07	3.48726e+07	4.1966e+07	2
Q15286	Ras-related protein Rab-35 OS=Homo sapiens GN=RAB35 PE=1 SV=1	6.92351	8.38507e+06	1.30231e+08	1.27762e+08	1.19335e+08	1.25776e+08	2
P62995	Transformer-2 protein homolog beta OS=Homo sapiens GN=TRA2B PE=1 SV=1	6.92314	8.37798e+06	1.1309e+08	9.86658e+07	8.98514e+07	1.00536e+08	2
O95202	LETM1 and EF-hand domain-containing protein 1, mitochondrial OS=Homo sapiens GN=LETM1 PE=1 SV=1	6.92264	8.3684e+06	3.86654e+08	3.86696e+08	4.31701e+08	4.01683e+08	2
P61956	Small ubiquitin-related modifier 2 OS=Homo sapiens GN=SUMO2 PE=1 SV=3	6.92264	8.3684e+06	3.80211e+07	3.14015e+07	3.09982e+07	3.34736e+07	2
P36405	ADP-ribosylation factor-like protein 3 OS=Homo sapiens GN=ARL3 PE=1 SV=2	6.92156	8.34747e+06	9.39984e+07	9.49821e+07	8.64861e+07	9.18222e+07	2
Q8N335	Glycerol-3-phosphate dehydrogenase 1-like protein OS=Homo sapiens GN=GPD1L PE=1 SV=1	6.92103	8.33733e+06	2.14696e+08	2.12008e+08	2.23609e+08	2.16771e+08	2
O75379	Vesicle-associated membrane protein 4 OS=Homo sapiens GN=VAMP4 PE=1 SV=2	6.92094	8.3356e+06	5.92728e+07	6.02389e+07	5.55358e+07	5.83492e+07	2
P49189	4-trimethylaminobutyraldehyde dehydrogenase OS=Homo sapiens GN=ALDH9A1 PE=1 SV=3	6.92082	8.33339e+06	2.26153e+08	2.36355e+08	2.37496e+08	2.33335e+08	2
[truncated: 6,186 more rows]

## Sheet: D
Table S1 Brain proteome database in BA46
[truncated: 10 more rows]
