# Supplementary material for: A Global Multiregional Proteomic Map of the Human Cerebral Cortex
Source: Genomics Proteomics Bioinformatics. 2021 Nov 8;20(4):614–32. doi: 10.1016/j.gpb.2021.08.008 (PMC9880820; doi:10.1016/j.gpb.2021.08.008)
Supplement: Supplementary data 2 [file mmc2.xlsx]

## Sheet: A
Table S2 iTRAQ quantification data of 29 BAs
iTRAQ quantification data of 29 BAs in Batch 1
		Repeat 1											Repeat 2
Accession	Description	Coverage	# Peptides	# PSMs	# Unique Peptides	312/46	4/46	6/46	20/46	21/46	22/46	38/46	Coverage	# Peptides	# PSMs	# Unique Peptides	312/46	4/46	6/46	20/46	21/46	22/46	38/46
P23763	Vesicle-associated membrane protein 1 OS=Homo sapiens GN=VAMP1 PE=1 SV=1	42.3729	6	32	4	1.224	1.373	1.2	1.133	0.882	0.908	1.107	42.3729	6	36	4	1.219	1.412	1.165	1.075	0.879	0.901	1.002
Q08629	Testican-1 OS=Homo sapiens GN=SPOCK1 PE=1 SV=1	2.2779	1	1	1	1.265	1.585	1.726	1.131	1.091	1.221	0.984	4.32802	2	2	2	1.175	0.951	0.995	0.882	0.93	0.905	1.03
Q8WUA7	TBC1 domain family member 22A OS=Homo sapiens GN=TBC1D22A PE=1 SV=2	1.54739	1	1	1	2.145	2.351	1.729	1.962	1.265	1.169	1.774	3.67505	1	2	1	1.296	1.2	1.182	1.18	1.913	1.907	1.277
P60891	Ribose-phosphate pyrophosphokinase 1 OS=Homo sapiens GN=PRPS1 PE=1 SV=2	41.5094	12	29	6	1.216	1.147	1.148	1.177	1.018	1.005	1.274	38.0503	10	18	6	1.198	1.066	1.062	1.128	0.991	0.984	1.264
Q9BZR6	Reticulon-4 receptor OS=Homo sapiens GN=RTN4R PE=1 SV=1	12.4736	3	4	3	1.098	1.001	1.171	1.058	0.929	0.925	1.142	4.43975	2	2	2	1.139	1.151	1.507	0.899	0.808	0.94	1.407
Q96CU9	FAD-dependent oxidoreductase domain-containing protein 1 OS=Homo sapiens GN=FOXRED1 PE=1 SV=2	12.963	4	5	4	1.305	1.353	1.518	1.25	1.061	1.107	1.209	2.6749	1	1	1	0.888	0.941	1.031	0.856	0.589	0.772	0.889
P11310	Medium-chain specific acyl-CoA dehydrogenase, mitochondrial OS=Homo sapiens GN=ACADM PE=1 SV=1	13.0641	6	8	6	0.828	0.796	0.822	0.729	0.634	0.697	0.754	22.5653	8	9	8	0.896	0.839	0.913	0.721	0.561	0.676	0.756
Q96IU4	Abhydrolase domain-containing protein 14B OS=Homo sapiens GN=ABHD14B PE=1 SV=1	37.1429	7	11	7	1.305	1.296	1.254	1.097	0.867	0.931	1.252	33.8095	6	10	6	1.35	1.359	1.347	1.177	0.874	0.91	1.281
P23677	Inositol-trisphosphate 3-kinase A OS=Homo sapiens GN=ITPKA PE=1 SV=1	42.7332	17	30	16	0.923	0.892	1.075	1.197	0.926	1.016	1.23	45.7701	17	29	16	0.946	0.907	1.082	1.226	0.965	1.023	1.236
P47972	Neuronal pentraxin-2 OS=Homo sapiens GN=NPTX2 PE=1 SV=2	20.1856	5	11	5	1.159	1.173	1.311	1.204	0.97	1.029	1.362	24.3619	7	12	7	1.194	1.147	1.276	1.38	0.889	0.947	1.395
P06213	Insulin receptor OS=Homo sapiens GN=INSR PE=1 SV=4	0.506512	1	1	1	2.456	2.42	3.105	3.455	2.799	3.064	1.556
O76031	ATP-dependent Clp protease ATP-binding subunit clpX-like, mitochondrial OS=Homo sapiens GN=CLPX PE=1 SV=2	4.10742	2	2	2	1.036	1.11	1.247	1.206	1.269	1.284	1.079
Q6IBS0	Twinfilin-2 OS=Homo sapiens GN=TWF2 PE=1 SV=2	32.3782	8	17	8	0.899	0.92	1.041	1.044	0.928	0.91	1.031	37.5358	10	19	10	0.824	0.785	0.918	0.889	0.792	0.884	0.905
P20936	Ras GTPase-activating protein 1 OS=Homo sapiens GN=RASA1 PE=1 SV=1	13.3715	11	18	11	0.907	0.97	1.134	1.02	0.879	0.954	1.042	12.9895	11	15	11	0.926	0.917	1.089	0.95	0.818	0.917	1.01
P10636	Microtubule-associated protein tau OS=Homo sapiens GN=MAPT PE=1 SV=5	32.3219	21	136	21	0.793	0.779	0.828	0.97	1.255	1.226	0.999	41.9525	26	150	26	0.849	0.823	0.859	1.001	1.335	1.281	1.031
P35609	Alpha-actinin-2 OS=Homo sapiens GN=ACTN2 PE=1 SV=1	52.1253	44	172	28	0.964	0.932	1.178	1.196	1.225	1.218	1.228	53.5794	46	153	27	0.948	0.938	1.208	1.216	1.248	1.208	1.28
Q9NYF8	Bcl-2-associated transcription factor 1 OS=Homo sapiens GN=BCLAF1 PE=1 SV=2	4.67391	4	4	4	1.272	1.196	1.584	1.086	1.439	1.291	1.106	4.67391	4	6	4	1.423	1.237	1.624	1.305	1.358	1.323	1.303
Q15942	Zyxin OS=Homo sapiens GN=ZYX PE=1 SV=1	27.972	10	20	10	1.212	1.135	1.016	0.902	0.838	0.959	0.879	22.3776	8	19	8	1.445	1.218	1.242	0.969	0.927	1.097	0.96
P02787	Serotransferrin OS=Homo sapiens GN=TF PE=1 SV=3	47.851	28	80	28	0.698	0.741	0.736	0.596	0.83	0.705	0.587	48.8539	28	65	28	0.649	0.67	0.698	0.533	0.767	0.646	0.538
Q8IV36	Protein hid-1 homolog OS=Homo sapiens GN=C17orf28 PE=1 SV=1	10.0254	6	7	6	0.922	0.88	1.013	0.924	0.677	0.715	0.965	4.82234	3	3	3	0.732	0.762	0.87	0.717	0.469	0.528	0.675
Q6ZRP7	Sulfhydryl oxidase 2 OS=Homo sapiens GN=QSOX2 PE=1 SV=3	2.149	1	1	1	0.831	0.859	1.161	0.862	0.552	0.702	0.821
Q15833	Syntaxin-binding protein 2 OS=Homo sapiens GN=STXBP2 PE=1 SV=2	4.21585	2	5	1	1.032	1.838	2.006	1.148	0.798	0.915	0.969	4.21585	2	5	1	1.025	1.797	2.011	1.266	0.951	1.182	1.248
O95563	Mitochondrial pyruvate carrier 2 OS=Homo sapiens GN=MPC2 PE=1 SV=1	9.44882	1	4	1	1.184	1.418	1.196	1.378	1.236	1.204	1.099	17.3228	2	6	2	1.136	1.315	1.017	1.296	1.193	0.911	1.01
P40227	T-complex protein 1 subunit zeta OS=Homo sapiens GN=CCT6A PE=1 SV=3	38.6064	19	57	19	1.028	1.048	1.024	1.021	1.078	1.049	1.056	35.9699	19	54	19	1.069	1.11	1.067	1.09	1.129	1.079	1.085
P50440	Glycine amidinotransferase, mitochondrial OS=Homo sapiens GN=GATM PE=1 SV=1	19.6217	6	12	6	0.932	0.898	1.029	0.986	0.816	0.867	0.946	20.5674	6	13	6	0.859	0.802	0.971	0.892	0.907	1.038	0.841
P10176	Cytochrome c oxidase subunit 8A, mitochondrial OS=Homo sapiens GN=COX8A PE=1 SV=2	13.0435	1	29	1	1.506	1.602	1.566	1.419	1.374	1.366	1.325	13.0435	1	28	1	1.469	1.493	1.391	1.378	1.458	1.404	1.285
Q9HCD6	Protein TANC2 OS=Homo sapiens GN=TANC2 PE=1 SV=3	11.0553	16	22	16	1.249	1.13	1.254	1.283	1.046	1.14	1.482	12.3116	19	26	19	1.303	1.11	1.299	1.158	0.968	1.046	1.452
Q16181	Septin-7 OS=Homo sapiens GN=SEPT7 PE=1 SV=2	59.9542	32	171	30	1.058	1.027	1.016	1.048	1.143	1.113	1.053	61.0984	34	182	32	1.137	1.094	1.061	1.105	1.176	1.149	1.107
Q93096	Protein tyrosine phosphatase type IVA 1 OS=Homo sapiens GN=PTP4A1 PE=1 SV=2	12.7168	2	2	2	0.981	1.024	1.271	1.024	1.007	1.363	0.948	33.526	5	5	2	0.878	1.021	1.265	0.988	0.815	1.004	0.899
P13726	Tissue factor OS=Homo sapiens GN=F3 PE=1 SV=1	36.2712	5	10	5	1.114	0.916	0.925	1.048	1.016	0.992	1.08	29.1525	4	6	4	1.15	0.847	0.863	1.04	0.966	1.05	1.164
P01042	Kininogen-1 OS=Homo sapiens GN=KNG1 PE=1 SV=2	5.90062	3	5	3	0.774	0.746	0.738	0.704	0.525	0.558	0.733	2.95031	1	1	1	0.64	0.708	0.577	0.611	0.536	0.405	0.551
O95155	Ubiquitin conjugation factor E4 B OS=Homo sapiens GN=UBE4B PE=1 SV=1	3.76344	3	4	3	1.029	1.072	1.158	0.962	0.883	0.979	1.017	4.91551	5	5	5	1.149	1.079	1.209	1.155	0.831	1.136	1.049
Q7L985	Leucine-rich repeat and immunoglobulin-like domain-containing nogo receptor-interacting protein 2 OS=Homo sapiens GN=LINGO2 PE=1 SV=1	4.9505	2	4	2	1.391	1.419	1.657	1.654	1.268	1.279	1.717	3.30033	2	3	2	0.874	1.086	1.258	1.179	0.916	1.003	1.256
P62263	40S ribosomal protein S14 OS=Homo sapiens GN=RPS14 PE=1 SV=3	37.7483	5	10	5	1.122	1.07	1.28	1.215	1.081	1.123	1.121	31.1258	5	11	5	1.2	1.117	1.287	1.195	0.96	1.068	1.235
Q676U5	Autophagy-related protein 16-1 OS=Homo sapiens GN=ATG16L1 PE=1 SV=2	7.743	3	3	3	0.843	0.871	0.921	0.76	0.76	0.861	0.87	5.93081	2	2	2	0.985	1.039	1.345	0.936	0.77	0.894	1.054
Q8NI08	Nuclear receptor coactivator 7 OS=Homo sapiens GN=NCOA7 PE=1 SV=2	20.276	12	17	12	0.892	0.984	1.112	1.031	1.014	1.076	1.032	18.4713	11	14	11	1.059	1.141	1.292	1.152	1.139	1.243	1.186
Q9WJR5	HERV-K_19q12 provirus ancestral Pol protein OS=Homo sapiens GN=ERVK6 PE=2 SV=2	2.81543	1	1	1	1.531	1.685	1.524	1.557	1.349	1.35	1.646
Q7Z6K5	UPF0552 protein C15orf38 OS=Homo sapiens GN=C15orf38 PE=1 SV=1	22.1239	3	6	3	0.708	0.795	0.947	0.746	0.649	0.768	0.783
O14920	Inhibitor of nuclear factor kappa-B kinase subunit beta OS=Homo sapiens GN=IKBKB PE=1 SV=1	1.71958	1	1	1	1.255	1.341	1.691	1.283	0.864	0.883	1.354	1.32275	1	1	1	0.876	0.577	0.587	0.5	0.629	0.686	0.688
Q9C0C2	182 kDa tankyrase-1-binding protein OS=Homo sapiens GN=TNKS1BP1 PE=1 SV=4	18.2765	20	24	20	1.012	0.862	1.065	0.98	0.783	0.88	1.187	13.0133	17	19	17	0.925	0.805	1.027	0.94	0.772	0.819	1.141
P26368	Splicing factor U2AF 65 kDa subunit OS=Homo sapiens GN=U2AF2 PE=1 SV=4	14.5263	5	11	5	1.024	0.96	1.012	0.937	0.877	0.877	0.902	18.3158	6	14	6	1.012	0.881	1.002	0.89	0.863	0.9	0.846
Q9UH03	Neuronal-specific septin-3 OS=Homo sapiens GN=SEPT3 PE=1 SV=3	56.1453	18	79	18	0.99	0.954	1.041	1.195	1.471	1.421	1.136	61.1732	19	83	19	1.019	0.955	1.022	1.201	1.464	1.456	1.171
Q9NZC3	Glycerophosphodiester phosphodiesterase 1 OS=Homo sapiens GN=GDE1 PE=1 SV=1	6.94864	2	5	2	1.337	1.48	1.335	1.211	0.988	1.079	1.179	6.94864	2	4	2	1.351	1.35	1.34	1.278	1.143	1.158	1.209
P46531	Neurogenic locus notch homolog protein 1 OS=Homo sapiens GN=NOTCH1 PE=1 SV=4	0.313112	1	1	1	1.247	1.007	0.976	0.71	0.45	0.53	1.028
Q15172	Serine/threonine-protein phosphatase 2A 56 kDa regulatory subunit alpha isoform OS=Homo sapiens GN=PPP2R5A PE=1 SV=1	15.4321	8	10	6	0.981	0.963	0.996	0.937	0.836	0.804	0.937	7.61317	3	4	2	1.314	1.057	1.066	1.14	0.743	0.8	1.222
Q9Y6D6	Brefeldin A-inhibited guanine nucleotide-exchange protein 1 OS=Homo sapiens GN=ARFGEF1 PE=1 SV=2	8.92374	14	21	6	0.985	1.024	1.085	1.024	1.04	1.064	1.033	13.3045	19	29	10	1.085	0.979	1.095	1.022	0.831	0.838	1.012
Q9BYJ9	YTH domain family protein 1 OS=Homo sapiens GN=YTHDF1 PE=1 SV=1	6.61896	3	3	1	0.716	1.165	1.549	1.148	1.404	1.46	0.917
P37198	Nuclear pore glycoprotein p62 OS=Homo sapiens GN=NUP62 PE=1 SV=3	8.62069	3	4	3	1.009	1.157	1.306	1.163	0.989	1.166	1.111	3.2567	1	3	1	1.532	1.535	1.484	1.512	1.169	1.322	1.698
Q07954	Prolow-density lipoprotein receptor-related protein 1 OS=Homo sapiens GN=LRP1 PE=1 SV=2	13.1602	49	73	49	1.171	1.052	1.091	1.092	0.973	1.021	1.25	13.9085	51	85	51	1.08	1.039	1.074	1.162	0.958	0.987	1.081
Q9P0P0	E3 ubiquitin-protein ligase RNF181 OS=Homo sapiens GN=RNF181 PE=1 SV=1	5.88235	1	1	1	1.179	1.285	1.374	1.592	1.043	1.01	1.698
Q99689	Fasciculation and elongation protein zeta-1 OS=Homo sapiens GN=FEZ1 PE=1 SV=1	7.14286	3	3	3	1.144	1.144	1.008	0.917	0.796	0.802	0.827	7.90816	3	3	3	1.534	1.468	1.467	1.25	1.35	1.319	1.306
Q3SXM5	Inactive hydroxysteroid dehydrogenase-like protein 1 OS=Homo sapiens GN=HSDL1 PE=1 SV=3	12.1212	4	7	4	0.961	0.946	0.969	0.869	0.729	0.717	0.972	16.6667	6	9	6	1.013	0.959	0.924	0.879	0.807	0.799	0.911
Q9NTJ5	Phosphatidylinositide phosphatase SAC1 OS=Homo sapiens GN=SACM1L PE=1 SV=2	22.3169	13	30	13	1.357	1.167	1.267	1.161	0.89	0.909	1.13	27.9387	15	28	15	1.39	1.271	1.245	1.223	0.951	0.927	1.197
Q96FE5	Leucine-rich repeat and immunoglobulin-like domain-containing nogo receptor-interacting protein 1 OS=Homo sapiens GN=LINGO1 PE=1 SV=2	22.2581	11	24	11	1.187	1.043	1.15	1.094	0.859	0.85	1.265	22.0968	10	19	10	1.311	1.189	1.4	1.162	0.905	0.828	1.322
Q562E7	WD repeat-containing protein 81 OS=Homo sapiens GN=WDR81 PE=1 SV=2	2.21535	3	3	3	1.367	1.343	1.395	1.39	0.899	0.933	1.419	2.36991	3	3	3	1.039	1.117	1.286	1.066	0.811	0.956	1.067
Q8WWM7	Ataxin-2-like protein OS=Homo sapiens GN=ATXN2L PE=1 SV=2	9.5814	7	9	7	1.063	1.128	1.246	1.04	0.976	1.034	1.169	7.16279	7	14	7	1.128	1.034	1.255	1.041	0.91	1.105	1.318
P46777	60S ribosomal protein L5 OS=Homo sapiens GN=RPL5 PE=1 SV=3	35.0168	10	15	10	1.018	1.057	1.186	1.051	0.834	0.797	1.065	34.0067	8	16	8	0.99	1.116	1.367	1.077	0.804	0.891	0.972
Q15388	Mitochondrial import receptor subunit TOM20 homolog OS=Homo sapiens GN=TOMM20 PE=1 SV=1	13.7931	2	2	2	1.579	1.4	1.503	1.418	1.029	0.955	1.382	13.7931	2	2	2	1.637	1.368	1.44	1.389	1.057	0.927	1.316
P02774	Vitamin D-binding protein OS=Homo sapiens GN=GC PE=1 SV=1	10.1266	6	6	5	1.045	0.947	1.047	0.915	0.968	1.148	0.995	5.90717	3	3	3	1.109	0.99	0.9	0.869	0.951	0.866	0.871
Q13393	Phospholipase D1 OS=Homo sapiens GN=PLD1 PE=1 SV=1	3.35196	2	2	2	1.322	1.309	1.493	0.902	0.898	0.975	0.949
Q5U4P2	Aspartate beta-hydroxylase domain-containing protein 1 OS=Homo sapiens GN=ASPHD1 PE=1 SV=3	6.15385	2	5	2	2.063	1.564	2.082	1.073	0.652	1.413	1.588	2.5641	1	2	1	2.302	1.81	1.735	1.067	0.63	1.205	1.776
Q9BUN8	Derlin-1 OS=Homo sapiens GN=DERL1 PE=1 SV=1	4.38247	1	1	1	1.911	2.453	2.49	2.631	1.461	1.416	3.075	4.38247	1	2	1	2.063	2.556	2.768	2.639	1.26	1.651	2.891
P13804	Electron transfer flavoprotein subunit alpha, mitochondrial OS=Homo sapiens GN=ETFA PE=1 SV=1	48.048	12	55	12	0.934	1	0.931	0.988	1.205	1.223	0.877	48.3483	12	55	12	0.972	1.051	0.94	0.973	1.252	1.289	0.858
Q9H9B4	Sideroflexin-1 OS=Homo sapiens GN=SFXN1 PE=1 SV=4	50.9317	15	49	13	1.146	1.116	1.051	0.968	0.829	0.87	1.077	44.7205	14	55	12	1.137	1.115	1.053	0.971	0.847	0.874	1.101
O14841	5-oxoprolinase OS=Homo sapiens GN=OPLAH PE=1 SV=3	13.1988	11	11	11	1.051	1.074	1.162	0.983	0.814	0.935	1.096	15.1398	13	19	13	1.12	1.079	1.188	1.037	0.728	0.802	1.061
Q00796	Sorbitol dehydrogenase OS=Homo sapiens GN=SORD PE=1 SV=4	18.2073	6	11	6	1.241	1.317	1.328	1.253	1.045	1.21	1.221	19.0476	6	13	6	1.473	1.519	1.715	1.444	1.208	1.339	1.471
O75438	NADH dehydrogenase [ubiquinone] 1 beta subcomplex subunit 1 OS=Homo sapiens GN=NDUFB1 PE=1 SV=1	18.9655	1	4	1	0.725	0.716	0.692	0.743	0.731	0.716	0.747	18.9655	1	3	1	0.714	0.67	0.575	0.666	0.638	0.571	0.712
Q8TAE8	Growth arrest and DNA damage-inducible proteins-interacting protein 1 OS=Homo sapiens GN=GADD45GIP1 PE=1 SV=1	16.2162	2	5	2	1.037	1.114	1.241	1.085	0.786	0.877	1.142	16.2162	2	3	2	1.073	1.006	1.252	0.948	0.785	0.803	1.042
Q8IXT5	RNA-binding protein 12B OS=Homo sapiens GN=RBM12B PE=1 SV=2	3.996	3	3	3	1.133	0.989	0.871	0.822	0.836	0.921	0.921
O43292	Glycosylphosphatidylinositol anchor attachment 1 protein OS=Homo sapiens GN=GPAA1 PE=1 SV=3	4.99195	3	4	3	1.207	1.143	1.345	1.062	0.913	0.944	1.122	4.99195	3	3	3	1.356	1.291	1.527	1.18	0.763	0.881	1.34
Q8WXH0	Nesprin-2 OS=Homo sapiens GN=SYNE2 PE=1 SV=3	0.246914	2	3	1	0.906	0.815	0.695	0.81	1.382	1.448	0.772
Q3YEC7	Rab-like protein 6 OS=Homo sapiens GN=RABL6 PE=1 SV=2	26.3374	14	21	14	1.086	1.057	1.074	1.056	0.986	1.06	1.145	27.4348	12	21	12	1.062	1.014	1.049	0.956	0.874	0.984	1.067
Q9UJS0	Calcium-binding mitochondrial carrier protein Aralar2 OS=Homo sapiens GN=SLC25A13 PE=1 SV=2	22.6667	14	30	7	1.186	1.363	1.284	1.204	0.928	0.944	1.048	21.1852	12	36	5	1.064	1.328	1.322	1.307	0.969	1.11	0.91
Q16288	NT-3 growth factor receptor OS=Homo sapiens GN=NTRK3 PE=1 SV=2	10.1311	7	8	5	1.089	1.105	1.296	1.143	0.918	1.186	1.327	8.34327	6	9	3	0.895	0.95	1.068	1.036	0.742	0.781	1.158
O95452	Gap junction beta-6 protein OS=Homo sapiens GN=GJB6 PE=1 SV=2	13.7931	2	4	2	1.173	1.062	1.269	1.2	0.655	0.616	1.198	13.7931	2	4	2	0.855	1.053	0.975	1.208	0.524	0.462	0.933
O95490	Latrophilin-2 OS=Homo sapiens GN=LPHN2 PE=1 SV=2	1.91912	3	4	1	1.267	1.489	1.298	1.429	1.248	1.327	1.67
Q9Y5W7	Sorting nexin-14 OS=Homo sapiens GN=SNX14 PE=1 SV=3	2.537	2	2	2	0.964	0.954	1.111	0.975	0.781	0.783	1.203	2.537	2	2	2	1.042	1.074	1.289	1.097	0.99	1.108	1.216
P62701	40S ribosomal protein S4, X isoform OS=Homo sapiens GN=RPS4X PE=1 SV=2	43.7262	10	17	10	1.106	0.882	0.928	1.232	0.831	0.841	1.302	36.8821	9	17	9	1.368	1.173	1.168	1.592	1.118	1.057	1.453
Q8WW38	Zinc finger protein ZFPM2 OS=Homo sapiens GN=ZFPM2 PE=1 SV=3	0.695048	1	1	1	0.422	0.467	0.715	0.322	0.596	0.523	0.378
Q8N2C7	Protein unc-80 homolog OS=Homo sapiens GN=UNC80 PE=2 SV=2	0.368324	1	1	1	2.274	2.322	1.816	1.643	1.28	1.069	1.801
P30536	Translocator protein OS=Homo sapiens GN=TSPO PE=1 SV=3	9.46746	2	3	2	1.802	1.86	1.703	1.522	0.911	0.807	1.764	9.46746	2	2	2	1.675	1.628	1.619	1.334	0.928	0.819	1.558
Q8N357	Transmembrane protein C2orf18 OS=Homo sapiens GN=C2orf18 PE=1 SV=1	3.2345	1	1	1	0.804	0.539	0.688	0.502	0.333	0.434	0.582	3.2345	1	2	1	0.938	0.676	1.003	0.602	0.043	0.276	0.429
Q969G6	Riboflavin kinase OS=Homo sapiens GN=RFK PE=1 SV=2	5.80645	1	2	1	1.413	1.232	1.171	1.446	1.737	1.568	1.592	12.9032	2	2	2	1.089	1.152	1.136	1.206	1.717	1.58	1.211
Q9H1U4	Multiple epidermal growth factor-like domains protein 9 OS=Homo sapiens GN=MEGF9 PE=2 SV=3	3.15615	1	3	1	1.192	1.146	1.538	1.316	1.13	1.434	1.582	1.82724	1	1	1	1.114	1.239	1.192	1.265	0.765	1.043	1.218
Q9NX24	H/ACA ribonucleoprotein complex subunit 2 OS=Homo sapiens GN=NHP2 PE=1 SV=1	12.4183	1	2	1	0.85	0.81	1.087	0.82	0.67	0.695	0.884	12.4183	1	1	1	0.852	0.856	1.019	0.865	0.813	0.876	0.915
Q99698	Lysosomal-trafficking regulator OS=Homo sapiens GN=LYST PE=1 SV=3	0.368324	1	1	1	0.619	0.367	0.373	0.325	0.294	0.339	0.399	0.263089	1	1	1	1.978	1.584	1.79	1.547	1.558	1.443	2.032
Q14498	RNA-binding protein 39 OS=Homo sapiens GN=RBM39 PE=1 SV=2	13.0189	6	6	6	1.111	0.97	0.942	1.021	0.844	0.807	1.029	10.7547	4	6	4	1.264	1.162	1.27	1.225	1.064	1.007	1.208
Q9NZI7	Upstream-binding protein 1 OS=Homo sapiens GN=UBP1 PE=2 SV=1	2.22222	1	1	1	1.224	1.192	1.163	1.185	1.027	1.106	1.303	3.33333	1	1	1	0.977	1.09	1.26	1.137	0.798	0.788	1.071
O00541	Pescadillo homolog OS=Homo sapiens GN=PES1 PE=1 SV=1	3.06122	1	1	1	1.02	0.908	1.103	0.925	0.694	0.87	0.929
O43291	Kunitz-type protease inhibitor 2 OS=Homo sapiens GN=SPINT2 PE=1 SV=2	4.7619	1	1	1	1.518	1.566	1.981	1.481	0.896	1.209	1.882	4.7619	1	1	1	1.853	1.642	1.683	1.554	1.138	1.103	2.069
Q9UBI1	COMM domain-containing protein 3 OS=Homo sapiens GN=COMMD3 PE=1 SV=1	26.1538	4	6	4	1.156	1.099	1.186	1.181	0.993	1.038	1.191	27.6923	4	5	4	0.986	1.005	1.063	1.072	0.947	1.008	1.114
O15344	Midline-1 OS=Homo sapiens GN=MID1 PE=1 SV=1	1.64918	1	1	1	1.064	1.134	1.208	1.073	0.842	0.943	1.142	1.64918	1	1	1	1.08	1.033	1.192	1.169	0.97	0.91	1.153
Q13542	Eukaryotic translation initiation factor 4E-binding protein 2 OS=Homo sapiens GN=EIF4EBP2 PE=1 SV=1	25.8333	1	2	1	0.972	0.897	1.238	1.093	0.963	0.758	1.115	25.8333	1	1	1	1.082	0.082	1.249	1.016	1	0.969	1.456
P42330	Aldo-keto reductase family 1 member C3 OS=Homo sapiens GN=AKR1C3 PE=1 SV=4	23.839	5	7	4	1.027	0.978	1.114	1.034	0.93	0.939	1.066	23.839	5	8	2	0.863	0.876	1.071	1.026	1.299	1.292	0.951
O95405	Zinc finger FYVE domain-containing protein 9 OS=Homo sapiens GN=ZFYVE9 PE=1 SV=2	1.40351	1	2	1	0.754	0.846	1.096	0.842	0.636	0.705	1.106	1.40351	1	1	1	0.799	0.74	0.959	0.869	0.784	0.683	1.027
P00167	Cytochrome b5 OS=Homo sapiens GN=CYB5A PE=1 SV=2	20.1493	2	2	2	0.798	0.794	0.834	0.758	0.874	0.71	0.793	20.1493	2	4	2	0.917	1.055	1.025	0.99	0.962	0.961	0.929
P42338	Phosphatidylinositol 4,5-bisphosphate 3-kinase catalytic subunit beta isoform OS=Homo sapiens GN=PIK3CB PE=1 SV=1	0.654206	1	1	1	1.177	1.66	1.502	1.498	0.895	1.231	1.456
P51570	Galactokinase OS=Homo sapiens GN=GALK1 PE=1 SV=1	23.4694	9	17	9	1.513	1.489	1.459	1.273	0.97	0.948	1.389	18.8776	7	12	7	1.303	1.281	1.35	1.206	0.905	1.047	1.252
Q9UHQ9	NADH-cytochrome b5 reductase 1 OS=Homo sapiens GN=CYB5R1 PE=1 SV=1	40.9836	9	13	9	1.111	1.215	1.075	0.976	0.779	0.738	0.901	40.9836	9	13	9	1.014	1.101	1.016	0.941	0.929	0.824	0.839
Q15070	Mitochondrial inner membrane protein OXA1L OS=Homo sapiens GN=OXA1L PE=1 SV=3	4.13793	2	3	2	1.086	0.879	0.833	0.798	0.544	0.628	1.093	1.83908	1	1	1	1.292	0.934	0.938	0.895	0.498	0.531	1.272
P49588	Alanine--tRNA ligase, cytoplasmic OS=Homo sapiens GN=AARS PE=1 SV=2	47.314	39	111	39	1.021	1.053	1.018	0.99	1.166	1.118	0.9	45.5579	38	99	38	0.983	1.034	0.987	0.956	1.174	1.135	0.871
P13051	Uracil-DNA glycosylase OS=Homo sapiens GN=UNG PE=1 SV=2	7.66773	1	1	1	0.656	0.907	1.055	0.752	1.115	0.964	0.733	7.66773	1	1	1	0.081	0.084	1.031	0.837	1.008	0.99	0.785
O43772	Mitochondrial carnitine/acylcarnitine carrier protein OS=Homo sapiens GN=SLC25A20 PE=1 SV=1	17.2757	4	6	4	1.124	1.223	1.247	1.045	0.876	0.843	1.021	20.2658	5	6	5	1.153	1.241	1.583	1.055	0.876	0.973	1.143
Q9H920	RING finger protein 121 OS=Homo sapiens GN=RNF121 PE=2 SV=1	5.19878	1	1	1	0.565	0.511	0.668	0.552	0.283	0.293	0.727
Q96PU5	E3 ubiquitin-protein ligase NEDD4-like OS=Homo sapiens GN=NEDD4L PE=1 SV=2	17.641	15	22	15	1.055	1.033	1.152	1.282	1.014	1.078	1.402	11.1795	10	15	10	1.192	1.116	1.288	1.411	1.071	1.144	1.612
O14810	Complexin-1 OS=Homo sapiens GN=CPLX1 PE=1 SV=1	58.209	7	42	6	0.871	0.895	0.796	0.733	0.727	0.773	0.626	57.4627	6	40	5	0.838	0.826	0.686	0.678	0.707	0.694	0.633
Q7Z5L2	R3H and coiled-coil domain-containing protein 1-like OS=Homo sapiens GN=R3HCC1L PE=2 SV=2	3.78788	1	4	1	0.562	0.377	1.672	0.569	0.331	1.427	1.733
P86790	Vacuolar fusion protein CCZ1 homolog B OS=Homo sapiens GN=CCZ1B PE=1 SV=1	4.35685	2	3	2	1.278	1.366	1.208	0.948	0.923	1.055	1.112	7.26141	3	5	3	1.307	1.426	1.297	1.092	0.93	1.025	1.175
Q96GS6	Abhydrolase domain-containing protein FAM108A1 OS=Homo sapiens GN=FAM108A1 PE=2 SV=1	10.3226	1	1	1	2.378	1.836	2.67	1.95	0.933	1.149	1.741
Q9UNM6	26S proteasome non-ATPase regulatory subunit 13 OS=Homo sapiens GN=PSMD13 PE=1 SV=2	32.7128	11	22	11	1.006	1.091	1.088	1.106	1.035	1.077	1.074	32.4468	11	25	11	1.038	1.085	1.145	1.147	1.078	1.083	1.128
Q14849	StAR-related lipid transfer protein 3 OS=Homo sapiens GN=STARD3 PE=1 SV=2	3.82022	1	1	1	0.639	0.825	0.8	0.866	0.799	0.914	0.906
Q96K19	E3 ubiquitin-protein ligase RNF170 OS=Homo sapiens GN=RNF170 PE=1 SV=2	7.36434	2	3	2	1.655	1.562	1.565	1.431	0.793	0.914	1.528	12.7907	3	4	3	1.65	1.695	1.611	1.423	0.7	0.786	1.652
Q96FC7	Phytanoyl-CoA hydroxylase-interacting protein-like OS=Homo sapiens GN=PHYHIPL PE=2 SV=3	44.9468	16	56	14	1.078	1.046	1.009	1.102	1.1	1.088	1.12	47.3404	18	47	15	1.096	1.086	1.046	1.118	1.192	1.187	1.114
Q08378	Golgin subfamily A member 3 OS=Homo sapiens GN=GOLGA3 PE=1 SV=2	13.2176	14	17	14	0.913	0.949	1.022	0.922	0.918	1.002	0.95	16.9559	18	19	18	0.949	0.988	1.169	1.019	0.976	1.027	1.047
Q02641	Voltage-dependent L-type calcium channel subunit beta-1 OS=Homo sapiens GN=CACNB1 PE=1 SV=3	26.9231	9	17	6	1.084	1.016	1.158	1.152	0.949	0.981	1.252	26.087	10	16	7	1.197	1.143	1.146	1.234	1.124	1.156	1.265
O95630	STAM-binding protein OS=Homo sapiens GN=STAMBP PE=1 SV=1	12.2642	4	6	4	1.274	1.24	1.339	1.236	1.119	1.099	1.268	17.6887	6	7	6	1.162	1.134	1.242	0.984	1.114	1.159	1.101
P16152	Carbonyl reductase [NADPH] 1 OS=Homo sapiens GN=CBR1 PE=1 SV=3	75.8123	18	90	15	0.956	1.081	0.962	0.774	0.778	0.754	0.732	77.9783	19	97	15	0.993	1.135	1.08	0.796	0.798	0.773	0.757
Q8TDW0	Leucine-rich repeat-containing protein 8C OS=Homo sapiens GN=LRRC8C PE=1 SV=2	5.47945	4	6	3	1.09	1.175	1.262	1.019	0.607	0.726	1.119	5.47945	4	7	3	1.176	1.351	1.363	1.129	0.72	0.743	1.196
P43897	Elongation factor Ts, mitochondrial OS=Homo sapiens GN=TSFM PE=1 SV=2	36.6154	9	20	9	1.057	1.182	1.195	1.133	1.185	1.255	1.122	33.8462	8	14	8	1.168	1.229	1.259	1.246	1.422	1.375	1.265
Q9Y375	Complex I intermediate-associated protein 30, mitochondrial OS=Homo sapiens GN=NDUFAF1 PE=1 SV=2	7.03364	1	1	1	0.873	0.913	1.22	0.68	0.499	0.812	0.66	15.2905	3	3	3	0.526	0.589	0.728	0.496	0.493	0.559	0.549
Q9H0U6	39S ribosomal protein L18, mitochondrial OS=Homo sapiens GN=MRPL18 PE=1 SV=1	12.2222	2	2	2	1.617	1.418	1.78	1.146	0.834	1.08	1.317	7.22222	1	1	1	1.685	1.327	1.947	1.375	0.812	1.026	1.139
Q9NQL2	Ras-related GTP-binding protein D OS=Homo sapiens GN=RRAGD PE=1 SV=1	7.5	3	4	3	1.374	1.462	1.361	1.483	1.106	1.184	1.485
O14744	Protein arginine N-methyltransferase 5 OS=Homo sapiens GN=PRMT5 PE=1 SV=4	20.5651	11	20	11	1.068	0.971	1.017	0.945	0.894	1	1.068	16.3265	8	15	8	1.059	0.951	1.031	0.936	0.887	1.027	1.032
P17252	Protein kinase C alpha type OS=Homo sapiens GN=PRKCA PE=1 SV=4	35.4167	21	58	12	1.065	1.048	0.98	1.002	1.025	1.075	1.035	37.6488	23	57	14	0.949	1.032	0.918	0.928	1	0.995	0.895
Q4G0I0	Protein CCSMST1 OS=Homo sapiens GN=CCSMST1 PE=2 SV=1	17.4242	1	1	1	0.719	0.729	0.783	0.762	0.404	0.598	0.778
O75821	Eukaryotic translation initiation factor 3 subunit G OS=Homo sapiens GN=EIF3G PE=1 SV=2	13.125	4	5	4	1.341	1.007	1.146	0.87	0.638	0.782	1.162	18.125	4	7	4	1.478	1.177	1.283	0.987	0.757	0.886	1.371
Q96CN4	EVI5-like protein OS=Homo sapiens GN=EVI5L PE=1 SV=1	11.9647	6	6	6	0.826	0.927	1.159	0.939	0.75	0.915	0.984	14.2317	8	10	8	0.842	0.827	1.112	0.872	0.693	0.858	1.049
Q9BQA9	Uncharacterized protein C17orf62 OS=Homo sapiens GN=C17orf62 PE=1 SV=1	11.7647	2	2	2	1.569	1.804	2.01	1.855	1.109	1.096	1.487	11.7647	2	3	2	1.267	1.276	1.351	1.148	1.025	1.006	1.141
P62306	Small nuclear ribonucleoprotein F OS=Homo sapiens GN=SNRPF PE=1 SV=1	9.30233	1	1	1	1.296	1.145	1.28	1.243	1.083	1.056	1.103
Q86UL8	Membrane-associated guanylate kinase, WW and PDZ domain-containing protein 2 OS=Homo sapiens GN=MAGI2 PE=1 SV=3	18.488	20	25	19	0.909	0.89	1.062	0.937	0.782	0.919	0.945	13.1959	13	20	12	0.859	0.805	0.966	0.838	0.758	0.864	0.816
Q96CX2	BTB/POZ domain-containing protein KCTD12 OS=Homo sapiens GN=KCTD12 PE=1 SV=1	52	12	19	9	0.975	0.861	0.96	0.996	0.81	0.874	1.129	48.6154	10	19	9	0.938	0.89	0.976	1.057	0.866	0.875	1.178
Q8WUM4	Programmed cell death 6-interacting protein OS=Homo sapiens GN=PDCD6IP PE=1 SV=1	47.0046	40	85	40	1.05	1.094	1.089	1.004	1.152	1.179	0.968	42.5115	37	92	37	1.062	1.092	1.05	1.028	1.138	1.145	0.998
Q9NZJ9	Diphosphoinositol polyphosphate phosphohydrolase 2 OS=Homo sapiens GN=NUDT4 PE=1 SV=2	58.3333	6	15	3	0.687	0.66	0.828	0.845	0.705	0.87	0.925	54.4444	5	9	3	0.659	0.665	0.799	0.712	0.563	0.721	0.815
Q9UKB3	DnaJ homolog subfamily C member 12 OS=Homo sapiens GN=DNAJC12 PE=1 SV=1	13.6364	2	2	2	0.802	0.798	0.825	0.736	0.563	0.642	0.867	13.6364	2	2	2	0.7	0.685	0.775	0.729	0.497	0.556	0.884
P10515	Dihydrolipoyllysine-residue acetyltransferase component of pyruvate dehydrogenase complex, mitochondrial OS=Homo sapiens GN=DLAT PE=1 SV=3	46.9861	22	75	22	1.073	1.129	1.116	1.102	1.187	1.188	1.05	34.9304	20	77	20	1.097	1.202	1.181	1.133	1.186	1.208	1.079
P04207	Ig kappa chain V-III region CLL OS=Homo sapiens PE=1 SV=2	6.97674	1	1	1	1.619	1.452	1.436	1.411	1.446	1.371	1.405	6.97674	1	1	1	1.19	1.201	1.299	1.19	1.124	0.972	1.069
O43242	26S proteasome non-ATPase regulatory subunit 3 OS=Homo sapiens GN=PSMD3 PE=1 SV=2	47.5655	22	28	22	0.869	0.894	0.938	0.919	0.896	0.869	0.957	38.2022	17	27	17	0.816	0.78	0.794	0.85	0.853	0.839	0.869
Q7L8C5	Synaptotagmin-13 OS=Homo sapiens GN=SYT13 PE=1 SV=1	6.57277	2	2	2	1.461	1.476	1.217	1.687	1.386	1.227	1.754	11.0329	3	3	3	1.348	1.3	1.18	1.555	1.38	1.29	1.71
Q9UEW8	STE20/SPS1-related proline-alanine-rich protein kinase OS=Homo sapiens GN=STK39 PE=1 SV=3	25.1376	11	22	9	1.02	1.024	0.938	0.919	1.176	1.182	0.902	16.1468	7	18	5	0.966	0.885	0.907	0.81	0.889	0.938	0.858
P83731	60S ribosomal protein L24 OS=Homo sapiens GN=RPL24 PE=1 SV=1	28.6624	5	7	5	1.688	1.712	1.554	2.094	1.863	1.751	1.663	25.4777	4	9	4	1.693	1.756	1.531	2.163	1.88	1.628	1.802
O43169	Cytochrome b5 type B OS=Homo sapiens GN=CYB5B PE=1 SV=2	50.6849	4	11	4	0.824	0.751	0.738	0.769	0.622	0.644	0.723	50.6849	4	8	4	0.802	0.685	0.748	0.667	0.507	0.564	0.663
Q9UFN0	Protein NipSnap homolog 3A OS=Homo sapiens GN=NIPSNAP3A PE=1 SV=2	42.915	9	18	7	1.101	1.155	1.135	1.168	1.06	1.086	1.193	59.1093	11	21	9	1.087	1.112	1.081	1.183	1.015	0.974	1.153
Q15392	Delta(24)-sterol reductase OS=Homo sapiens GN=DHCR24 PE=1 SV=2	1.74419	1	1	1	0.588	0.652	0.689	0.601	0.505	0.512	0.633	1.74419	1	1	1	0.611	0.738	0.743	0.602	0.495	0.438	0.663
O96019	Actin-like protein 6A OS=Homo sapiens GN=ACTL6A PE=1 SV=1	8.39161	3	4	1	1.071	1.178	1.545	1.082	1.214	1.3	1.023
Q96EY8	Cob(I)yrinic acid a,c-diamide adenosyltransferase, mitochondrial OS=Homo sapiens GN=MMAB PE=1 SV=1	28.8	6	9	6	0.742	0.827	0.924	0.783	0.738	0.809	0.797	29.2	6	8	6	0.789	0.811	0.892	0.769	0.825	0.85	0.809
Q99614	Tetratricopeptide repeat protein 1 OS=Homo sapiens GN=TTC1 PE=1 SV=1	42.8082	10	23	10	0.831	0.874	0.836	0.803	0.849	0.866	0.786	38.3562	8	16	8	0.808	0.821	0.726	0.809	0.937	0.902	0.807
Q9Y281	Cofilin-2 OS=Homo sapiens GN=CFL2 PE=1 SV=1	68.0723	10	35	6	0.873	0.953	0.913	0.7	0.727	0.748	0.68	69.8795	10	46	6	0.797	0.885	0.823	0.633	0.785	0.781	0.615
Q86VV8	Rotatin OS=Homo sapiens GN=RTTN PE=1 SV=3	0.673854	1	1	1	2.095	1.41	2.045	2.165	1.193	1.221	3.945
P62851	40S ribosomal protein S25 OS=Homo sapiens GN=RPS25 PE=1 SV=1	29.6	5	9	5	1.194	0.971	1.222	1.399	1.092	1.195	1.206	28	4	6	4	1.305	0.949	1.039	1.351	0.982	1.021	1.292
Q96A72	Protein mago nashi homolog 2 OS=Homo sapiens GN=MAGOHB PE=1 SV=1	13.5135	1	1	1	0.731	0.628	0.72	0.653	0.553	0.533	0.63	18.9189	2	2	2	1.252	1.188	0.995	1.144	0.969	0.866	1.02
Q9NR56	Muscleblind-like protein 1 OS=Homo sapiens GN=MBNL1 PE=1 SV=2	2.31959	1	1	1	0.669	0.703	0.645	0.602	0.941	0.88	0.51	4.38144	2	2	2	1.44	1.084	1.042	0.876	0.962	1.118	1.044
O43707	Alpha-actinin-4 OS=Homo sapiens GN=ACTN4 PE=1 SV=2	61.91	48	216	29	0.945	1.014	0.997	1.035	1.075	1.062	0.92	62.4588	50	207	31	0.919	0.957	0.959	0.97	1.003	1.006	0.901
Q9BQT9	Calsyntenin-3 OS=Homo sapiens GN=CLSTN3 PE=1 SV=1	3.24268	2	4	2	0.855	0.842	0.953	0.91	0.722	0.783	0.912	4.60251	3	4	3	0.903	0.934	0.895	0.803	0.738	0.85	0.904
O60260	E3 ubiquitin-protein ligase parkin OS=Homo sapiens GN=PARK2 PE=1 SV=2	4.51613	2	2	2	1.514	1.382	1.976	1.328	0.895	1.066	1.427	2.36559	1	1	1	1.432	1.358	1.304	1.035	0.721	0.876	1.323
Q9UN37	Vacuolar protein sorting-associated protein 4A OS=Homo sapiens GN=VPS4A PE=1 SV=1	27.9176	10	16	7	1.08	1.19	1.234	1.156	1.245	1.176	1.108	30.6636	11	18	8	0.965	0.98	1.084	0.999	0.977	1.015	1.004
Q8NEN9	PDZ domain-containing protein 8 OS=Homo sapiens GN=PDZD8 PE=1 SV=1	4.50607	3	3	3	1.072	0.984	1.189	1.122	0.749	0.82	1.028	2.25303	2	2	2	0.999	1.029	1.019	0.9	0.624	0.738	0.924
O94779	Contactin-5 OS=Homo sapiens GN=CNTN5 PE=2 SV=2	3.45455	3	3	3	1.054	0.916	1.131	1.026	0.858	1.035	1.315	3.09091	2	2	2	1.218	0.995	1.61	1.68	1.463	1.299	1.897
Q9HD23	Magnesium transporter MRS2 homolog, mitochondrial OS=Homo sapiens GN=MRS2 PE=2 SV=1	2.25734	1	1	1	1.447	1.634	1.545	1.452	1.139	1.002	1.452	6.09481	3	3	3	1.36	1.298	1.302	1.191	0.961	0.994	1.279
O95197	Reticulon-3 OS=Homo sapiens GN=RTN3 PE=1 SV=2	42.2481	27	81	26	0.919	0.927	0.944	0.993	1.091	1.103	0.942	44.186	32	80	31	0.901	0.931	0.963	1.003	1.179	1.151	0.93
O15061	Synemin OS=Homo sapiens GN=SYNM PE=1 SV=2	4.47284	6	6	6	0.97	0.959	1.132	0.924	0.715	0.967	1.195	4.72843	6	7	6	1.032	1.002	1.238	1.001	0.774	0.959	0.958
Q16585	Beta-sarcoglycan OS=Homo sapiens GN=SGCB PE=1 SV=1	6.91824	1	5	1	1.055	1.276	1.222	1.16	0.648	0.822	1.22
Q96B77	Transmembrane protein 186 OS=Homo sapiens GN=TMEM186 PE=2 SV=1	4.22535	1	1	1	1.303	1.384	1.536	1.427	1.484	1.639	1.397
O75891	Cytosolic 10-formyltetrahydrofolate dehydrogenase OS=Homo sapiens GN=ALDH1L1 PE=1 SV=2	47.0067	33	73	32	1.051	1.066	1.065	1.111	1.151	1.197	0.989	46.1197	31	68	31	1.088	1.131	1.099	1.173	1.197	1.216	1.074
Q9Y478	5'-AMP-activated protein kinase subunit beta-1 OS=Homo sapiens GN=PRKAB1 PE=1 SV=4	24.0741	3	6	3	1.034	1.13	1.176	1.217	0.997	1.108	1.051	12.963	2	3	2	0.858	0.847	1.431	1.015	0.865	1.019	0.921
P48735	Isocitrate dehydrogenase [NADP], mitochondrial OS=Homo sapiens GN=IDH2 PE=1 SV=2	49.3363	24	119	23	1.102	1.083	1.105	1.28	1.399	1.341	1.136	50.4425	26	129	24	1.074	1.084	1.1	1.246	1.341	1.284	1.088
Q92667	A-kinase anchor protein 1, mitochondrial OS=Homo sapiens GN=AKAP1 PE=1 SV=1	5.20487	3	3	3	0.753	0.81	1.014	0.787	0.766	0.777	0.82	3.54374	2	2	2	0.784	1.129	1.055	0.711	0.67	0.788	0.772
P06703	Protein S100-A6 OS=Homo sapiens GN=S100A6 PE=1 SV=1	24.4444	3	8	3	0.818	0.871	0.899	0.934	0.803	0.815	0.766	24.4444	3	6	3	0.751	0.898	0.887	0.827	0.958	0.875	0.704
Q9Y6K0	Choline/ethanolaminephosphotransferase 1 OS=Homo sapiens GN=CEPT1 PE=1 SV=1	2.64423	1	1	1	1.61	1.593	1.902	1.657	1.134	1.187	1.624	2.64423	1	1	1	1.533	1.578	1.703	1.426	1.175	1.337	1.476
Q92859	Neogenin OS=Homo sapiens GN=NEO1 PE=1 SV=2	13.4155	13	22	13	1.182	1.157	1.133	1.06	0.894	0.831	1.101	10.9514	10	15	10	1.156	1.137	1.14	1.08	0.861	0.821	1.148
P55884	Eukaryotic translation initiation factor 3 subunit B OS=Homo sapiens GN=EIF3B PE=1 SV=3	20.8845	11	20	11	1.011	0.883	0.992	0.83	0.71	0.692	0.893	25.0614	14	21	14	1.319	1.297	1.435	1.198	1.131	1.071	1.185
Q86VP3	Phosphofurin acidic cluster sorting protein 2 OS=Homo sapiens GN=PACS2 PE=1 SV=3	6.52418	6	8	5	1.4	1.424	1.536	1.175	0.894	1.09	1.543	12.5984	9	16	8	1.233	1.232	1.499	1.141	0.918	1.095	1.194
P63027	Vesicle-associated membrane protein 2 OS=Homo sapiens GN=VAMP2 PE=1 SV=3	43.1034	6	123	2	0.995	0.916	1.081	1.231	0.955	0.97	1.295	43.1034	6	126	2	0.976	0.904	1.075	1.175	0.891	0.929	1.254
P29144	Tripeptidyl-peptidase 2 OS=Homo sapiens GN=TPP2 PE=1 SV=4	21.1369	21	33	21	1.247	1.212	1.164	0.944	0.816	0.905	0.961	20.4163	21	42	21	1.186	1.221	1.098	0.914	0.793	0.842	0.933
A0MZ66	Shootin-1 OS=Homo sapiens GN=KIAA1598 PE=1 SV=4	31.3788	18	30	18	0.881	0.903	0.956	0.895	0.842	0.871	0.919	28.6846	15	30	15	0.858	0.88	0.926	0.834	0.837	0.876	0.872
P12074	Cytochrome c oxidase subunit 6A1, mitochondrial OS=Homo sapiens GN=COX6A1 PE=1 SV=4	26.6055	1	4	1	0.982	1.29	1.014	1.205	1.012	0.917	1.011	43.1193	2	11	2	1.041	1.432	1.264	1.24	0.994	1.016	1.133
O43164	E3 ubiquitin-protein ligase Praja-2 OS=Homo sapiens GN=PJA2 PE=1 SV=4	9.60452	5	9	5	0.98	0.872	0.882	0.857	0.801	0.903	0.963	5.9322	3	5	3	1.083	0.91	1.026	0.926	0.736	0.849	0.972
Q9HCH5	Synaptotagmin-like protein 2 OS=Homo sapiens GN=SYTL2 PE=1 SV=3	2.46253	2	2	2	1.221	1.299	1.416	1.339	1.119	1.182	1.428
Q9Y2T4	Serine/threonine-protein phosphatase 2A 55 kDa regulatory subunit B gamma isoform OS=Homo sapiens GN=PPP2R2C PE=2 SV=4	9.61969	4	5	2	0.862	0.972	1.007	1.224	1.214	1.014	1.15	6.4877	3	4	1	0.728	0.68	0.809	0.968	0.899	0.726	0.916
Q9UKF7	Cytoplasmic phosphatidylinositol transfer protein 1 OS=Homo sapiens GN=PITPNC1 PE=1 SV=2	21.3855	7	9	7	1.319	1.554	1.387	1.227	1.045	1.135	1.207	17.4699	5	7	5	1.188	1.213	1.205	1.086	1.122	1.181	1.106
Q9NZ43	Vesicle transport protein USE1 OS=Homo sapiens GN=USE1 PE=1 SV=2	10.8108	2	2	2	1.031	0.962	0.892	1.079	0.942	0.955	1.32	17.3745	4	5	4	1.231	1.281	1.234	1.33	0.984	0.985	1.445
Q9UG63	ATP-binding cassette sub-family F member 2 OS=Homo sapiens GN=ABCF2 PE=1 SV=2	3.37079	2	2	2	0.792	0.877	1.116	0.812	0.989	0.962	0.884	11.7175	6	7	6	1.093	1.059	1.092	0.961	0.96	0.825	0.918
P14866	Heterogeneous nuclear ribonucleoprotein L OS=Homo sapiens GN=HNRNPL PE=1 SV=2	38.8795	14	35	14	0.974	1.03	1.001	0.971	1.126	1.102	0.864	35.4839	16	35	15	1.152	1.116	1.075	1.054	1.202	1.191	1.018
Q96QR8	Transcriptional activator protein Pur-beta OS=Homo sapiens GN=PURB PE=1 SV=3	32.0513	6	9	5	1.195	0.995	0.927	1.146	1.272	1.258	1.108	20.1923	5	7	4	1.223	1.141	1.005	1.311	1.424	1.482	1.113
P54829	Tyrosine-protein phosphatase non-receptor type 5 OS=Homo sapiens GN=PTPN5 PE=1 SV=4	11.1504	5	9	5	2.097	1.911	1.791	1.943	1.542	1.463	1.806	14.1593	7	11	7	1.823	1.714	1.747	1.626	1.422	1.467	1.536
Q9P2Y5	UV radiation resistance-associated gene protein OS=Homo sapiens GN=UVRAG PE=1 SV=1	1.43062	1	1	1	0.767	1.023	1.008	0.902	0.788	0.883	0.807	1.57368	1	1	1	1.003	0.962	1.3	0.763	0.671	0.883	0.821
P31937	3-hydroxyisobutyrate dehydrogenase, mitochondrial OS=Homo sapiens GN=HIBADH PE=1 SV=2	38.0952	8	20	8	1.075	1.176	1.121	0.963	0.949	1.003	0.897	31.25	7	19	7	1.019	1.193	1.09	1.001	0.998	0.973	0.911
Q05329	Glutamate decarboxylase 2 OS=Homo sapiens GN=GAD2 PE=1 SV=1	24.1026	11	31	10	1.029	0.901	0.958	1	1.279	1.298	0.932	25.4701	12	30	11	1.018	0.946	1.013	0.951	1.165	1.172	0.931
P24386	Rab proteins geranylgeranyltransferase component A 1 OS=Homo sapiens GN=CHM PE=1 SV=3	10.1072	5	7	3	1.104	1.178	1.222	1.078	1.179	1.185	1.088	14.242	9	11	6	1.052	1.032	1.169	0.99	0.928	1.047	1.07
O15514	DNA-directed RNA polymerase II subunit RPB4 OS=Homo sapiens GN=POLR2D PE=1 SV=1	10.5634	1	1	1	0.895	0.637	0.764	0.671	0.606	0.778	0.916	10.5634	1	1	1	0.863	0.819	0.929	0.785	0.685	0.743	0.838
Q9UI40	Sodium/potassium/calcium exchanger 2 OS=Homo sapiens GN=SLC24A2 PE=1 SV=1	7.41301	4	6	4	0.985	1.175	1.058	0.984	0.875	0.784	0.812	3.63086	2	4	2	1.062	1.291	1.096	1.035	0.931	0.847	0.862
P16112	Aggrecan core protein OS=Homo sapiens GN=ACAN PE=1 SV=2	4.01656	9	12	9	1.503	1.87	1.219	0.878	0.669	0.733	0.757	6.25259	12	20	12	1.508	1.608	1.13	0.831	0.778	0.852	0.79
O60341	Lysine-specific histone demethylase 1A OS=Homo sapiens GN=KDM1A PE=1 SV=2	1.17371	1	1	1	0.711	0.572	0.685	0.639	0.555	0.589	0.556	1.17371	1	1	1	0.802	0.917	0.982	0.783	0.83	0.901	0.8
Q8IVF2	Protein AHNAK2 OS=Homo sapiens GN=AHNAK2 PE=1 SV=2	21.9327	33	47	33	0.721	0.817	0.893	0.716	0.73	0.797	0.742	19.9655	29	43	29	0.67	0.756	0.869	0.646	0.69	0.732	0.684
Q9C0B5	Palmitoyltransferase ZDHHC5 OS=Homo sapiens GN=ZDHHC5 PE=1 SV=2	10.7692	5	8	5	1.146	1.021	1.244	1.019	0.753	0.817	1.291	9.51049	4	6	4	1.072	0.915	1.054	0.92	0.659	0.766	1.041
Q96LD8	Sentrin-specific protease 8 OS=Homo sapiens GN=SENP8 PE=1 SV=1	11.3208	2	2	2	0.982	0.987	1.014	1.053	1.167	1.303	1.073	11.3208	2	2	2	0.927	0.793	0.708	1.136	1.289	1.242	0.82
Q8N128	Protein FAM177A1 OS=Homo sapiens GN=FAM177A1 PE=1 SV=1	23.0047	3	9	3	0.867	0.989	0.923	0.809	0.828	0.914	0.746	34.7418	5	11	5	0.854	1.021	0.919	0.839	0.8	0.808	0.756
P42858	Huntingtin OS=Homo sapiens GN=HTT PE=1 SV=2	17.1229	39	68	39	1.21	1.17	1.202	1.217	0.983	1.029	1.266	19.0643	45	73	45	1.187	1.178	1.226	1.23	0.999	1.06	1.272
O95817	BAG family molecular chaperone regulator 3 OS=Homo sapiens GN=BAG3 PE=1 SV=3	18.9565	6	9	6	0.903	0.964	0.989	0.961	1.042	1.024	1.078	21.2174	6	13	6	0.944	0.886	0.907	0.94	0.743	0.72	1.043
Q9H244	P2Y purinoceptor 12 OS=Homo sapiens GN=P2RY12 PE=1 SV=1	8.18713	2	2	2	1.057	0.788	1.018	0.989	0.722	0.736	1.024	8.18713	2	2	2	0.734	0.626	0.676	0.761	0.608	0.58	0.757
P17931	Galectin-3 OS=Homo sapiens GN=LGALS3 PE=1 SV=5	20.8	5	9	5	1.284	1.166	1.22	1.154	0.976	0.989	1.237	12.8	3	6	3	1.361	1.071	1.089	1.159	1.014	0.933	1.173
Q8WVD5	RING finger protein 141 OS=Homo sapiens GN=RNF141 PE=1 SV=1	5.65217	1	1	1	0.649	0.719	0.855	0.71	0.534	0.651	0.802	4.34783	1	1	1	0.759	0.694	0.827	0.691	0.596	0.871	0.801
Q8NCM8	Cytoplasmic dynein 2 heavy chain 1 OS=Homo sapiens GN=DYNC2H1 PE=1 SV=4	0.417924	2	2	1	1.721	1.768	1.868	1.73	1.18	1.238	2.128
Q9ULH7	MKL/myocardin-like protein 2 OS=Homo sapiens GN=MKL2 PE=1 SV=3	9.55882	7	13	7	1.211	0.882	1.064	1.301	0.974	1.125	1.787	10.386	7	13	7	1.082	0.884	1.2	1.045	0.914	0.95	1.509
P98161	Polycystin-1 OS=Homo sapiens GN=PKD1 PE=1 SV=3	0.162677	1	1	1	1.101	0.874	0.814	0.853	0.638	0.578	0.879	0.162677	1	1	1	1.585	1.186	1.065	1.058	0.836	0.737	1.156
P0C2L3	Protein FAM163B OS=Homo sapiens GN=FAM163B PE=2 SV=1	12.6506	1	1	1	1.102	1.112	1.473	1.218	0.989	0.929	1.197	12.6506	1	1	1	1.025	1.046	1.808	1.244	0.777	0.954	1.254
P38117	Electron transfer flavoprotein subunit beta OS=Homo sapiens GN=ETFB PE=1 SV=3	52.9412	14	43	14	1.179	1.149	1.174	1.071	1.034	1.128	1.124	54.1176	13	42	13	1.184	1.168	1.163	1.055	0.984	1.055	1.158
P46459	Vesicle-fusing ATPase OS=Homo sapiens GN=NSF PE=1 SV=3	59.6774	51	303	50	1.02	1.044	1.001	1.155	1.313	1.232	1.075	60.4839	50	307	50	0.94	0.993	0.947	1.095	1.275	1.195	1.027
P12931	Proto-oncogene tyrosine-protein kinase Src OS=Homo sapiens GN=SRC PE=1 SV=3	16.791	8	17	3	1.18	1.2	1.428	1.38	1.449	1.55	1.297	19.9627	10	14	5	1.109	0.998	1.309	1.237	1.116	1.285	1.276
P48651	Phosphatidylserine synthase 1 OS=Homo sapiens GN=PTDSS1 PE=1 SV=1	5.70825	2	3	2	1.358	1.362	1.595	1.29	0.759	0.889	1.483	2.74841	1	2	1	2.495	2.471	3.021	2.65	1.352	1.519	2.473
Q9UKK9	ADP-sugar pyrophosphatase OS=Homo sapiens GN=NUDT5 PE=1 SV=1	26.484	6	8	6	0.689	0.845	0.836	0.662	0.726	0.821	0.617	24.2009	5	9	5	0.882	1.036	1.093	0.882	0.802	0.905	0.784
P0CAP2	DNA-directed RNA polymerase II subunit GRINL1A OS=Homo sapiens GN=POLR2M PE=1 SV=1	3.53261	1	1	1	0.786	0.624	0.824	0.591	0.472	0.613	0.669	3.53261	1	1	1	0.693	0.51	0.779	0.485	0.516	0.568	0.428
Q96HE7	ERO1-like protein alpha OS=Homo sapiens GN=ERO1L PE=1 SV=2	18.8034	8	22	8	1.186	1.159	1.251	1.196	1.168	1.146	1.183	26.0684	10	22	10	1.241	1.173	1.259	1.183	1.239	1.195	1.119
Q96L92	Sorting nexin-27 OS=Homo sapiens GN=SNX27 PE=1 SV=2	31.0536	13	19	13	1.037	1.086	1.137	1.002	0.951	0.969	1.047	27.7264	11	19	11	1.034	0.945	0.949	0.841	0.742	0.794	0.964
P04080	Cystatin-B OS=Homo sapiens GN=CSTB PE=1 SV=2	70.4082	4	22	4	1.151	1.067	1.089	1.032	1.067	1.037	1.07	70.4082	4	20	4	1.122	1.017	1	1.069	0.983	0.941	1.09
O00213	Amyloid beta A4 precursor protein-binding family B member 1 OS=Homo sapiens GN=APBB1 PE=1 SV=2	24.7887	10	18	10	1.001	0.919	1.124	0.992	0.82	0.928	1.102	20.5634	9	19	9	1.006	0.872	1.105	0.942	0.761	0.896	1.091
O14490	Disks large-associated protein 1 OS=Homo sapiens GN=DLGAP1 PE=1 SV=1	21.085	16	35	16	0.998	0.748	0.852	0.877	0.878	0.96	0.982	26.6121	18	29	18	0.96	0.746	0.865	0.879	0.937	0.974	0.991
Q5VWJ9	Sorting nexin-30 OS=Homo sapiens GN=SNX30 PE=1 SV=1	39.5881	12	18	12	0.84	0.864	1.119	0.962	0.885	0.918	1.005	37.0709	12	15	12	0.888	0.932	1.114	1.066	0.993	1.109	1.067
Q9NP92	28S ribosomal protein S30, mitochondrial OS=Homo sapiens GN=MRPS30 PE=1 SV=2	3.41686	1	2	1	1.29	1.448	1.308	1.382	1.471	1.355	1.246
P04843	Dolichyl-diphosphooligosaccharide--protein glycosyltransferase subunit 1 OS=Homo sapiens GN=RPN1 PE=1 SV=1	24.3822	13	23	13	1.204	1.423	1.284	1.215	1.054	1.021	1.254	29.3245	15	25	15	1.148	1.286	1.246	1.148	0.971	0.986	1.191
Q92747	Actin-related protein 2/3 complex subunit 1A OS=Homo sapiens GN=ARPC1A PE=1 SV=2	45.9459	13	29	12	1.112	1.121	1.139	1.339	1.481	1.517	1.246	44.3243	13	31	12	1.13	1.058	1.097	1.243	1.346	1.355	1.269
Q9UG56	Phosphatidylserine decarboxylase proenzyme OS=Homo sapiens GN=PISD PE=2 SV=4	13.2029	5	6	5	0.845	0.781	0.885	0.789	0.677	0.769	0.89	7.82396	3	4	3	1.032	1.012	1.049	1.014	0.871	0.858	1.139
Q9GZY8	Mitochondrial fission factor OS=Homo sapiens GN=MFF PE=1 SV=1	54.6784	9	24	9	1.099	1.143	1.248	1.128	1.054	1.109	1.106	48.8304	8	22	8	1.242	1.277	1.36	1.265	1.081	1.138	1.25
Q99447	Ethanolamine-phosphate cytidylyltransferase OS=Homo sapiens GN=PCYT2 PE=1 SV=1	31.1054	11	23	11	1.138	1.211	1.212	1.033	0.881	0.921	1.176	33.419	13	24	13	0.988	1.033	1.044	0.902	0.818	0.865	0.968
O95159	Zinc finger protein-like 1 OS=Homo sapiens GN=ZFPL1 PE=1 SV=2	2.90323	1	1	1	1.381	1.355	1.764	1.163	0.847	1.199	1.204
Q9H910	Hematological and neurological expressed 1-like protein OS=Homo sapiens GN=HN1L PE=1 SV=1	14.2105	1	2	1	0.748	0.939	0.82	0.659	0.496	0.549	0.634	21.5789	2	3	2	0.734	0.74	0.768	0.471	0.395	0.486	0.672
P22681	E3 ubiquitin-protein ligase CBL OS=Homo sapiens GN=CBL PE=1 SV=2	6.07064	4	4	4	1.302	1.183	1.234	1.198	1.01	1.197	1.347	7.94702	5	6	5	1.034	0.962	1.147	0.981	0.715	0.794	1.208
O43920	NADH dehydrogenase [ubiquinone] iron-sulfur protein 5 OS=Homo sapiens GN=NDUFS5 PE=1 SV=3	61.3208	7	15	7	1.574	1.269	1.244	1.237	1.39	1.341	1.33	44.3396	5	16	5	1.37	1.107	1.218	1.122	1.332	1.313	1.128
Q9Y2W6	Tudor and KH domain-containing protein OS=Homo sapiens GN=TDRKH PE=1 SV=2	7.84314	3	5	3	1.531	1.423	1.587	1.228	0.914	1.063	1.425	16.5775	6	6	6	0.969	1.043	1.29	0.939	0.637	0.771	0.914
O75093	Slit homolog 1 protein OS=Homo sapiens GN=SLIT1 PE=2 SV=4	0.847458	1	1	1	1.099	0.528	0.727	1.065	1.078	1.243	1.944
Q96FJ0	AMSH-like protease OS=Homo sapiens GN=STAMBPL1 PE=1 SV=2	5.9633	2	2	2	1.144	1.084	1.062	1.194	0.948	0.999	1.198	9.86239	3	4	3	0.957	1.007	1.162	1.12	0.878	0.978	1.181
P21359	Neurofibromin OS=Homo sapiens GN=NF1 PE=1 SV=2	8.24234	20	28	20	1.055	1.017	1.181	1.06	0.972	1.031	1.078	9.12293	22	25	22	1.19	1.15	1.3	1.142	1.013	1.156	1.228
P22314	Ubiquitin-like modifier-activating enzyme 1 OS=Homo sapiens GN=UBA1 PE=1 SV=3	45.7467	39	190	39	1.051	1.001	1.03	1.018	1.046	1.065	1.066	46.5028	41	204	41	1.03	0.986	0.97	0.99	1.02	1.043	1.029
Q8IYR6	Tomoregulin-1 OS=Homo sapiens GN=TMEFF1 PE=1 SV=1	3.15789	1	2	1	1.155	0.712	0.656	0.879	0.806	0.662	1.365
Q9P0J0	NADH dehydrogenase [ubiquinone] 1 alpha subcomplex subunit 13 OS=Homo sapiens GN=NDUFA13 PE=1 SV=3	43.0556	8	33	8	1.066	1.025	1.018	0.965	0.823	0.843	1.033	52.7778	8	36	8	1.113	1.042	1.005	0.992	0.702	0.724	1.102
P30622	CAP-Gly domain-containing linker protein 1 OS=Homo sapiens GN=CLIP1 PE=1 SV=2	13.5605	19	33	14	1.006	0.97	0.981	0.95	0.842	0.864	0.949	12.7955	17	27	13	0.889	0.835	0.898	0.797	0.701	0.754	0.814
Q9P225	Dynein heavy chain 2, axonemal OS=Homo sapiens GN=DNAH2 PE=1 SV=3	0.474362	1	1	1	1.323	2.131	1.575	2.551	4.459	4.303	1.812
P13693	Translationally-controlled tumor protein OS=Homo sapiens GN=TPT1 PE=1 SV=1	72.6744	10	42	8	0.581	0.674	0.621	0.693	0.954	0.912	0.641	71.5116	9	40	9	0.61	0.692	0.648	0.691	0.877	0.87	0.656
A6NL88	Protein shisa-7 OS=Homo sapiens GN=SHISA7 PE=2 SV=3	18.7732	8	10	8	1.354	0.999	1.223	1.576	1.103	1.108	2.491	17.1004	8	10	8	1.267	0.897	1.123	1.394	1.09	1.094	2.309
P40818	Ubiquitin carboxyl-terminal hydrolase 8 OS=Homo sapiens GN=USP8 PE=1 SV=1	3.9356	4	5	4	1.498	1.477	1.397	1.173	0.898	0.91	1.448	5.00894	4	5	4	1.566	1.584	1.441	1.247	0.998	0.996	1.389
Q9P2D3	HEAT repeat-containing protein 5B OS=Homo sapiens GN=HEATR5B PE=1 SV=2	1.54515	2	4	2	1.168	1.186	1.285	1.242	1.067	1.13	1.207	2.89715	4	6	4	1.211	1.245	1.36	1.442	1.094	1.115	1.528
Q6PKX4	Docking protein 6 OS=Homo sapiens GN=DOK6 PE=1 SV=1	5.43807	1	1	1	0.749	0.69	0.784	0.768	0.89	1.07	0.99
Q8NB25	Protein FAM184A OS=Homo sapiens GN=FAM184A PE=2 SV=3	2.10526	2	3	1	0.506	0.629	0.864	0.837	1.263	1.041	0.765
P62256	Ubiquitin-conjugating enzyme E2 H OS=Homo sapiens GN=UBE2H PE=1 SV=1	13.1148	2	3	2	0.966	0.928	0.995	0.738	0.849	0.864	0.766	8.19672	1	1	1	1.174	0.086	1.258	1.234	1.085	1.28	1.229
Q96P48	Arf-GAP with Rho-GAP domain, ANK repeat and PH domain-containing protein 1 OS=Homo sapiens GN=ARAP1 PE=1 SV=3	1.03448	1	1	1	0.829	0.695	0.886	0.801	0.51	0.557	0.81	2.48276	3	3	3	1.326	1.297	1.437	1.263	0.89	1.025	1.36
Q9GZT8	NIF3-like protein 1 OS=Homo sapiens GN=NIF3L1 PE=1 SV=2	27.321	9	14	9	1.042	1.037	1.022	0.945	0.904	0.918	0.979	19.8939	7	13	7	1.256	1.161	1.183	1.078	0.94	0.965	1.148
Q8NBJ7	Sulfatase-modifying factor 2 OS=Homo sapiens GN=SUMF2 PE=1 SV=2	16.9435	4	4	4	1.132	1.15	1.107	0.95	0.834	0.895	1.066	9.96678	2	2	2	1.175	1.065	1.072	1.098	0.77	0.861	1.32
Q96EK5	KIF1-binding protein OS=Homo sapiens GN=KIAA1279 PE=1 SV=1	12.3994	6	6	6	1.204	1.203	1.222	1.112	0.781	0.868	1.043	8.53462	4	4	4	1.049	0.926	1.093	0.957	0.849	0.937	0.918
Q9BQS8	FYVE and coiled-coil domain-containing protein 1 OS=Homo sapiens GN=FYCO1 PE=1 SV=3	0.947226	1	1	1	0.516	0.442	0.534	0.357	0.33	0.393	0.38	0.947226	1	1	1	0.496	0.395	0.411	0.401	0.302	0.312	0.421
Q9NZN5	Rho guanine nucleotide exchange factor 12 OS=Homo sapiens GN=ARHGEF12 PE=1 SV=1	11.0104	12	15	12	0.976	0.918	1.11	1.062	0.901	0.958	1.039	13.7306	13	22	13	1.002	0.946	1.191	1.053	0.948	0.991	1.085
Q9NUQ9	Protein FAM49B OS=Homo sapiens GN=FAM49B PE=1 SV=1	62.6543	15	78	13	0.954	0.948	0.923	0.85	0.788	0.849	0.908	65.7407	17	66	15	0.986	1.006	0.949	0.885	0.846	0.901	0.925
Q9UM54	Unconventional myosin-VI OS=Homo sapiens GN=MYO6 PE=1 SV=4	16.7697	18	21	18	1.068	1.026	1.165	0.978	0.817	0.867	0.991	17.7743	19	21	19	1.045	1.042	1.077	0.991	0.831	0.863	0.945
P55011	Solute carrier family 12 member 2 OS=Homo sapiens GN=SLC12A2 PE=1 SV=1	14.8515	14	19	14	1.04	1.244	1.068	0.898	0.697	0.661	0.81	17.9043	15	27	15	1.171	1.368	1.192	0.962	0.821	0.797	0.9
Q99884	Sodium-dependent proline transporter OS=Homo sapiens GN=SLC6A7 PE=2 SV=2	7.2327	2	6	2	1.193	1.402	1.424	1.551	0.864	0.855	1.774	8.49057	3	6	3	1.263	1.334	1.294	1.508	0.698	0.808	1.708
O14874	[3-methyl-2-oxobutanoate dehydrogenase [lipoamide]] kinase, mitochondrial OS=Homo sapiens GN=BCKDK PE=1 SV=2	6.5534	2	4	2	1.254	1.259	1.393	1.383	0.991	1.019	1.333	5.09709	1	1	1	1.434	1.46	1.438	1.656	1.962	1.461	1.192
O75787	Renin receptor OS=Homo sapiens GN=ATP6AP2 PE=1 SV=2	12	3	7	3	1.071	1.067	1.202	1.298	1.075	1.123	1.249	12	3	6	3	1.087	1.076	1.214	1.335	1.119	1.101	1.25
O15240	Neurosecretory protein VGF OS=Homo sapiens GN=VGF PE=1 SV=2	19.187	11	33	11	0.976	0.887	1.049	1.008	0.895	0.977	1.191	25.3659	14	37	14	1.075	0.934	1.096	1.101	0.977	1.093	1.265
P27824	Calnexin OS=Homo sapiens GN=CANX PE=1 SV=2	30.5743	16	49	15	0.865	0.803	0.731	0.798	0.687	0.622	0.771	31.5878	18	57	17	0.82	0.814	0.666	0.718	0.657	0.605	0.753
Q9H814	Phosphorylated adapter RNA export protein OS=Homo sapiens GN=PHAX PE=1 SV=1	2.79188	1	1	1	1.109	1.249	1.117	1.216	0.976	1.023	1.121	2.79188	1	1	1	1.079	1.316	1.283	1.343	1.26	1.287	1.166
O75077	Disintegrin and metalloproteinase domain-containing protein 23 OS=Homo sapiens GN=ADAM23 PE=1 SV=1	15.7452	12	22	12	0.919	0.984	0.882	0.748	0.775	0.857	0.712	17.4279	13	22	13	0.983	1.054	0.937	0.822	0.831	0.889	0.731
Q92574	Hamartin OS=Homo sapiens GN=TSC1 PE=1 SV=2	13.488	9	12	9	0.934	0.955	1.146	0.98	0.89	0.967	0.951	10.8247	8	10	8	0.919	0.978	1.126	0.92	0.771	0.761	0.921
O95363	Phenylalanine--tRNA ligase, mitochondrial OS=Homo sapiens GN=FARS2 PE=1 SV=1	2.88248	1	1	1	0.864	0.889	1.109	0.945	1.005	1.056	0.966	2.43902	1	1	1	1.209	1.452	1.18	1.414	1.931	2.015	0.964
P07686	Beta-hexosaminidase subunit beta OS=Homo sapiens GN=HEXB PE=1 SV=3	20.1439	9	15	8	0.893	0.962	0.96	0.932	0.952	0.96	0.867	14.5683	7	9	6	0.846	0.946	0.922	0.893	0.908	0.915	0.823
Q9H4A6	Golgi phosphoprotein 3 OS=Homo sapiens GN=GOLPH3 PE=1 SV=1	4.36242	1	3	1	0.799	0.816	0.866	0.796	0.729	0.714	0.821	4.36242	1	1	1	0.94	0.875	1.059	0.75	0.707	0.797	0.699
Q8TC76	Protein FAM110B OS=Homo sapiens GN=FAM110B PE=1 SV=1	2.97297	1	1	1	1.241	1.493	1.205	1.794	1.413	1.006	1.953
P63215	Guanine nucleotide-binding protein G(I)/G(S)/G(O) subunit gamma-3 OS=Homo sapiens GN=GNG3 PE=2 SV=1	81.3333	5	49	5	0.862	0.795	0.911	1.048	1.036	1.015	0.904	81.3333	5	52	5	0.804	0.765	0.873	0.98	1.033	1.033	0.863
Q13136	Liprin-alpha-1 OS=Homo sapiens GN=PPFIA1 PE=1 SV=1	16.3062	16	28	7	1.235	1.242	1.381	1.229	0.976	1.018	1.247	16.8053	16	21	8	1.068	0.989	1.11	1.043	0.755	0.896	1.038
O95825	Quinone oxidoreductase-like protein 1 OS=Homo sapiens GN=CRYZL1 PE=1 SV=2	14.6132	4	6	4	0.992	1.044	1.4	1.174	1.413	1.387	1.174	5.15759	2	3	2	1.291	1.273	1.375	1.278	1.434	1.55	1.401
Q6P1S2	Uncharacterized protein C3orf33 OS=Homo sapiens GN=C3orf33 PE=1 SV=2	3.40136	1	1	1	0.692	0.637	0.813	0.614	0.516	0.57	0.715	3.40136	1	1	1	0.785	0.71	1.062	0.815	0.633	0.75	0.938
O15034	RIMS-binding protein 2 OS=Homo sapiens GN=RIMBP2 PE=1 SV=3	17.5856	11	17	11	1.054	1.035	1.159	1.169	1.059	1.179	1.2	14.2586	9	12	9	0.888	0.916	1.099	1.049	0.93	1.077	1.074
O75569	Interferon-inducible double stranded RNA-dependent protein kinase activator A OS=Homo sapiens GN=PRKRA PE=1 SV=1	38.6581	11	21	11	1.059	0.949	1.053	1.007	0.934	0.971	1.072	36.4217	11	20	11	1.042	0.987	0.986	0.987	0.922	0.916	0.982
Q9Y4D7	Plexin-D1 OS=Homo sapiens GN=PLXND1 PE=1 SV=3	4.05195	6	6	6	1.085	1.031	1.247	1.084	0.953	1.061	1.161	2.38961	4	5	3	0.919	0.652	1.157	0.985	0.932	0.947	1.252
Q9UKU0	Long-chain-fatty-acid--CoA ligase 6 OS=Homo sapiens GN=ACSL6 PE=2 SV=4	54.089	27	56	26	1.028	1.204	1.098	0.986	0.971	1.008	0.918	50.6456	26	60	24	1.163	1.307	1.196	1.048	0.968	1.037	1.005
Q99714	3-hydroxyacyl-CoA dehydrogenase type-2 OS=Homo sapiens GN=HSD17B10 PE=1 SV=3	57.8544	10	27	10	1.238	1.305	1.294	1.309	1.096	1.099	1.197	73.5632	12	32	12	1.26	1.333	1.357	1.329	1.214	1.209	1.217
O60869	Endothelial differentiation-related factor 1 OS=Homo sapiens GN=EDF1 PE=1 SV=1	15.5405	2	3	2	1.073	1.033	1.062	1.024	1.151	1.353	1.124	14.8649	3	3	3	1.213	1.146	1.147	1.209	1.547	1.503	1.398
P02679	Fibrinogen gamma chain OS=Homo sapiens GN=FGG PE=1 SV=3	38.6313	13	44	13	0.986	1.104	1.028	0.942	1.198	1.07	0.895	41.2804	15	39	15	1.135	1.18	1.107	1.01	1.256	1.135	0.969
Q9UQB8	Brain-specific angiogenesis inhibitor 1-associated protein 2 OS=Homo sapiens GN=BAIAP2 PE=1 SV=1	65.942	30	88	30	0.888	0.888	1.013	1.043	1.113	1.112	1.077	62.1377	27	78	27	0.851	0.831	0.96	1.013	1.112	1.094	1.066
P12081	Histidine--tRNA ligase, cytoplasmic OS=Homo sapiens GN=HARS PE=1 SV=2	33.2024	16	27	12	1	1.144	1.077	0.98	0.877	0.909	1.08	29.8625	14	26	11	1.107	1.336	1.305	1.042	0.919	1.011	1.129
Q8N766	ER membrane protein complex subunit 1 OS=Homo sapiens GN=EMC1 PE=1 SV=1	11.279	8	12	8	0.98	1.002	1.151	1.037	0.928	0.985	0.992	11.3797	8	13	8	1.212	1.214	1.303	1.189	0.865	0.934	1.356
P08237	6-phosphofructokinase, muscle type OS=Homo sapiens GN=PFKM PE=1 SV=2	56.4103	35	128	31	1.079	1.097	1.063	1.056	0.983	0.986	1.052	54.4872	32	124	30	1.062	1.015	1.011	0.998	1.059	1.035	1.017
Q9H2X3	C-type lectin domain family 4 member M OS=Homo sapiens GN=CLEC4M PE=1 SV=1	9.02256	2	2	2	1.056	0.989	0.972	1.018	0.894	0.941	1.069
P30626	Sorcin OS=Homo sapiens GN=SRI PE=1 SV=1	55.0505	11	43	11	1.195	1.122	1.041	1.063	1.031	1.053	1.081	55.0505	11	41	11	1.189	1.152	1.038	1.073	1.042	1.045	1.062
Q96DE0	U8 snoRNA-decapping enzyme OS=Homo sapiens GN=NUDT16 PE=1 SV=2	38.4615	6	8	5	0.943	0.983	1.101	0.951	0.699	0.734	0.936	34.359	5	8	4	1.022	1.099	1.228	1.05	0.852	0.933	1.107
Q9UI15	Transgelin-3 OS=Homo sapiens GN=TAGLN3 PE=1 SV=2	74.8744	15	86	13	0.853	0.903	0.905	0.929	0.998	1.005	0.912	74.8744	15	95	13	0.872	0.882	0.884	0.925	1.035	1.047	0.918
O76041	Nebulette OS=Homo sapiens GN=NEBL PE=1 SV=1	7.19921	5	10	5	0.791	0.704	0.743	0.824	0.81	0.769	0.828	8.57988	7	18	7	0.77	0.686	0.813	0.729	0.732	0.798	0.773
Q9H7B2	Ribosome production factor 2 homolog OS=Homo sapiens GN=RPF2 PE=1 SV=2	2.61438	1	1	1	0.961	0.984	0.927	1.028	1.051	1.141	0.939
Q9C0H5	Rho GTPase-activating protein 39 OS=Homo sapiens GN=ARHGAP39 PE=1 SV=2	7.29455	7	7	7	1.047	1.121	1.27	1.117	0.822	0.975	1.098	9.78763	9	9	9	1.122	1.184	1.308	1.17	0.959	1.046	1.283
P62158	Calmodulin OS=Homo sapiens GN=CALM1 PE=1 SV=2	65.7718	14	278	12	0.944	0.869	0.788	0.945	0.94	0.95	0.913	65.7718	14	276	14	0.939	0.888	0.787	0.97	0.966	0.982	0.893
P02724	Glycophorin-A OS=Homo sapiens GN=GYPA PE=1 SV=2	20	1	1	1	0.596	0.496	0.678	0.627	0.6	0.574	0.494
Q15041	ADP-ribosylation factor-like protein 6-interacting protein 1 OS=Homo sapiens GN=ARL6IP1 PE=1 SV=2	8.867	2	6	2	1.563	1.518	1.403	1.476	1.362	1.463	1.662	7.88177	2	4	2	1.108	1.195	1.221	1.244	1.237	1.274	1.175
Q8WUD1	Ras-related protein Rab-2B OS=Homo sapiens GN=RAB2B PE=1 SV=1	68.0556	12	43	4	0.925	1.062	1.044	1.089	1.03	1.08	1.013	68.0556	13	44	4	0.918	0.951	1.071	0.979	0.963	1.079	0.93
P78371	T-complex protein 1 subunit beta OS=Homo sapiens GN=CCT2 PE=1 SV=4	65.7944	29	102	29	1.006	1.023	1.046	1.023	1.132	1.09	1.043	63.7383	27	88	27	0.996	1.01	0.987	0.99	1.102	1.08	1.009
Q15005	Signal peptidase complex subunit 2 OS=Homo sapiens GN=SPCS2 PE=1 SV=3	13.2743	2	2	2	1.509	1.381	1.735	1.256	1.033	1.192	1.358	13.2743	2	3	2	1.537	1.526	1.79	1.54	1.383	1.193	1.499
P28370	Probable global transcription activator SNF2L1 OS=Homo sapiens GN=SMARCA1 PE=1 SV=2	1.13852	1	1	1	1.426	1.364	1.56	1.554	1.806	1.729	1.111	1.99241	2	2	2	1.19	1.229	1.353	1.082	1.096	1.104	1.1
Q8TBA6	Golgin subfamily A member 5 OS=Homo sapiens GN=GOLGA5 PE=1 SV=3	1.23119	1	1	1	1.4	1.384	1.516	1.295	0.97	1.157	1.188	1.23119	1	1	1	1.262	1.342	1.848	1.203	1.111	0.993	1.224
P10412	Histone H1.4 OS=Homo sapiens GN=HIST1H1E PE=1 SV=2	26.9406	9	39	9	1.044	0.939	0.887	1.032	0.857	0.724	0.679	28.7671	10	48	10	1.04	0.884	0.882	1.004	0.823	0.701	0.688
Q96RY7	Intraflagellar transport protein 140 homolog OS=Homo sapiens GN=IFT140 PE=1 SV=1	1.09439	1	1	1	1.005	0.92	1.149	1.003	0.646	0.771	1.227
Q9UL33	Trafficking protein particle complex subunit 2-like protein OS=Homo sapiens GN=TRAPPC2L PE=1 SV=1	5.71429	1	1	1	0.832	0.717	1.058	0.82	0.686	0.944	0.843	9.28571	1	1	1	0.668	0.531	0.693	0.511	0.357	0.412	0.565
P35579	Myosin-9 OS=Homo sapiens GN=MYH9 PE=1 SV=4	45.2041	79	174	59	1.041	1.05	1.044	1.069	0.981	0.954	1.021	44.6939	81	167	61	1.027	1.088	1.035	1.103	1.047	1.019	1.025
P54687	Branched-chain-amino-acid aminotransferase, cytosolic OS=Homo sapiens GN=BCAT1 PE=1 SV=3	13.2124	4	5	4	1.36	1.576	1.282	1.1	0.93	1.066	1.193	18.3938	6	7	6	0.974	1.186	1.143	1.006	0.872	0.907	1.028
P22033	Methylmalonyl-CoA mutase, mitochondrial OS=Homo sapiens GN=MUT PE=1 SV=4	27.8667	15	32	15	1.057	1.115	1.205	1.163	1.058	1.123	1.099	21.7333	12	20	12	1.224	1.269	1.24	1.203	1.179	1.21	1.168
Q8IW70	Transmembrane protein 151B OS=Homo sapiens GN=TMEM151B PE=2 SV=2	5.30035	2	2	2	0.844	0.539	0.52	0.567	0.436	0.534	0.777	5.30035	2	2	2	1.252	0.797	0.856	0.829	0.684	0.837	1.091
Q6KCM7	Calcium-binding mitochondrial carrier protein SCaMC-2 OS=Homo sapiens GN=SLC25A25 PE=1 SV=1	18.5501	8	12	5	1.472	1.756	1.315	1.11	0.797	0.877	1.619	19.1898	8	11	6	1.551	1.742	1.444	1.321	1.088	1.103	1.38
Q5VW32	BRO1 domain-containing protein BROX OS=Homo sapiens GN=BROX PE=1 SV=1	12.1655	3	3	3	0.931	0.893	1.086	0.837	0.81	0.856	0.855	4.86618	1	1	1	0.714	0.698	0.982	0.641	0.586	0.673	0.725
P31689	DnaJ homolog subfamily A member 1 OS=Homo sapiens GN=DNAJA1 PE=1 SV=2	40.5542	11	32	10	0.971	0.968	1.102	0.982	0.981	1.015	0.969	42.3174	11	30	11	0.945	0.997	1.055	0.975	1.103	1.122	0.971
P45984	Mitogen-activated protein kinase 9 OS=Homo sapiens GN=MAPK9 PE=1 SV=2	23.5849	8	22	3	1.262	1.282	1.158	1.312	1.453	1.392	1.237	22.1698	8	19	3	0.928	0.805	1.035	0.935	0.73	0.683	1.08
P22001	Potassium voltage-gated channel subfamily A member 3 OS=Homo sapiens GN=KCNA3 PE=2 SV=3	9.73913	5	7	2	0.915	0.672	1.21	0.958	0.653	0.753	1.025	7.47826	4	7	1	0.896	0.717	1.113	0.966	0.665	0.738	0.909
Q6P1N0	Coiled-coil and C2 domain-containing protein 1A OS=Homo sapiens GN=CC2D1A PE=1 SV=1	13.8801	9	14	9	1.344	1.018	1.143	1.154	0.953	0.995	1.479	8.93796	6	8	6	1.169	1.008	1.11	1.099	0.907	0.975	1.549
Q70CQ4	Ubiquitin carboxyl-terminal hydrolase 31 OS=Homo sapiens GN=USP31 PE=1 SV=2	3.10651	2	4	2	1.351	1.311	1.332	1.231	0.881	0.899	1.298	3.10651	2	4	2	9.502	15.398	13.123	12.825	14.025	7.628	1.17
Q5T3F8	Transmembrane protein 63B OS=Homo sapiens GN=TMEM63B PE=1 SV=1	0.961538	1	2	1	1.155	1.198	1.192	1.115	0.777	0.61	1.306	1.80288	2	2	2	1.632	1.708	1.764	1.575	1.044	1.069	1.538
Q9H0R6	Glutamyl-tRNA(Gln) amidotransferase subunit A, mitochondrial OS=Homo sapiens GN=QRSL1 PE=1 SV=2	5.30303	2	3	2	1.464	1.434	1.482	1.14	0.895	0.97	1.256	6.81818	2	2	2	0.962	1.023	1.207	1.013	0.713	0.759	1.098
Q86XD5	Protein FAM131B OS=Homo sapiens GN=FAM131B PE=1 SV=3	30.4217	7	9	7	0.781	0.652	0.739	0.635	0.56	0.659	0.704	22.5904	6	11	6	0.786	0.629	0.72	0.634	0.531	0.633	0.676
P09669	Cytochrome c oxidase subunit 6C OS=Homo sapiens GN=COX6C PE=1 SV=2	50.6667	6	15	6	1.162	1.414	1.041	1.359	0.886	0.746	1.074	50.6667	6	19	6	1.147	1.403	1.008	1.34	0.9	0.744	1.016
P08107	Heat shock 70 kDa protein 1A/1B OS=Homo sapiens GN=HSPA1A PE=1 SV=5	64.2746	35	210	17	1.147	1.151	1.076	1.091	1.234	1.232	1.067	65.6786	38	214	31	1.042	1.032	0.978	1.046	1.244	1.246	1.063
P16070	CD44 antigen OS=Homo sapiens GN=CD44 PE=1 SV=3	6.469	4	5	4	0.713	0.601	0.748	0.571	0.461	0.504	0.566	5.52561	3	4	3	0.875	0.771	0.767	0.624	0.406	0.519	0.593
Q5M775	Cytospin-B OS=Homo sapiens GN=SPECC1 PE=1 SV=1	14.8876	10	13	9	1.057	0.981	0.969	1.02	0.956	0.924	1.01	10.5805	9	9	8	1.287	0.987	1.001	0.978	0.979	0.915	1.004
P13861	cAMP-dependent protein kinase type II-alpha regulatory subunit OS=Homo sapiens GN=PRKAR2A PE=1 SV=2	51.7327	17	49	15	1.079	1.065	1.156	1.096	1.167	1.164	1.121	64.604	23	51	19	1.001	0.917	0.981	0.972	0.977	0.984	1.022
Q7Z3U7	Protein MON2 homolog OS=Homo sapiens GN=MON2 PE=1 SV=2	4.94761	7	7	7	1.503	1.483	1.457	1.317	0.883	1.023	1.502	4.48196	6	6	6	1.335	1.37	1.412	1.345	1.068	1.083	1.3
P53384	Cytosolic Fe-S cluster assembly factor NUBP1 OS=Homo sapiens GN=NUBP1 PE=1 SV=2	8.4375	2	4	2	0.927	0.904	1	0.823	0.677	0.732	0.822	8.4375	2	2	2	0.844	0.769	0.883	0.84	0.613	0.722	0.747
O60268	Uncharacterized protein KIAA0513 OS=Homo sapiens GN=KIAA0513 PE=2 SV=1	27.4939	11	30	11	0.812	0.758	0.722	0.717	0.906	0.91	0.669	29.6837	12	28	12	0.77	0.766	0.713	0.819	1.011	1.009	0.754
P08123	Collagen alpha-2(I) chain OS=Homo sapiens GN=COL1A2 PE=1 SV=7	3.4407	4	4	4	1.491	1.237	1.236	2.022	1.504	0.728	0.851	4.5388	5	5	5	1.325	1.305	1.269	2.27	1.556	0.693	1.019
P00338	L-lactate dehydrogenase A chain OS=Homo sapiens GN=LDHA PE=1 SV=2	52.4096	18	78	16	0.673	0.703	0.783	0.735	0.952	0.944	0.738	43.0723	17	75	15	0.735	0.778	0.825	0.831	1.048	1.086	0.807
O75367	Core histone macro-H2A.1 OS=Homo sapiens GN=H2AFY PE=1 SV=4	24.7312	7	16	5	0.89	0.846	0.894	0.989	0.882	0.85	0.75	22.043	6	8	5	1.103	1.02	1.119	1.052	0.935	1.019	0.893
Q7L099	Protein RUFY3 OS=Homo sapiens GN=RUFY3 PE=1 SV=1	50.533	23	69	21	1.041	1.071	1.086	1.045	1.047	1.047	1.079	49.2537	22	63	21	1.107	1.136	1.115	1.08	1.093	1.091	1.093
P78310	Coxsackievirus and adenovirus receptor OS=Homo sapiens GN=CXADR PE=1 SV=1	10.411	3	3	3	1.201	1.129	1.228	1.11	0.834	0.851	1.205	15.6164	5	5	5	1.007	1.024	1.301	1.177	0.988	0.965	1.33
Q567U6	Coiled-coil domain-containing protein 93 OS=Homo sapiens GN=CCDC93 PE=1 SV=2	8.55784	5	6	5	1.261	1.186	1.306	1.161	1.041	1.059	1.33	7.92393	5	6	5	1.162	1.226	1.355	1.122	0.94	1.047	1.143
Q9C0C9	Ubiquitin-conjugating enzyme E2 O OS=Homo sapiens GN=UBE2O PE=1 SV=3	29.644	26	54	26	1.044	1.065	1.136	1.056	0.958	1.037	1.091	28.4056	27	54	27	1.048	1.038	1.047	1.001	0.869	0.916	1.037
P23297	Protein S100-A1 OS=Homo sapiens GN=S100A1 PE=1 SV=2	23.4043	3	18	3	1.155	0.748	0.669	0.707	1.015	0.957	0.622	23.4043	3	23	3	0.68	0.723	0.656	0.689	1.005	0.978	0.587
Q99828	Calcium and integrin-binding protein 1 OS=Homo sapiens GN=CIB1 PE=1 SV=4	13.089	2	2	2	1.135	1.181	1.387	1.109	0.806	0.933	1.032	7.8534	1	2	1	1.01	1.016	1.113	0.978	0.7	0.762	0.917
Q86V81	THO complex subunit 4 OS=Homo sapiens GN=ALYREF PE=1 SV=3	31.1284	5	7	5	0.878	0.821	1.053	0.933	0.786	0.814	0.893	21.4008	4	6	4	0.743	0.725	0.917	0.827	0.714	0.87	0.788
Q96Q15	Serine/threonine-protein kinase SMG1 OS=Homo sapiens GN=SMG1 PE=1 SV=3	1.77547	4	4	4	0.852	0.894	1.035	0.853	0.657	0.759	1.003	1.52964	3	3	3	0.973	0.917	1.202	0.91	0.851	0.993	1.129
Q02218	2-oxoglutarate dehydrogenase, mitochondrial OS=Homo sapiens GN=OGDH PE=1 SV=3	50.1466	43	144	35	1.198	1.234	1.153	1.104	1.054	1.092	1.054	46.9208	40	146	32	1.301	1.373	1.252	1.162	1.036	1.102	1.1
Q9HCU5	Prolactin regulatory element-binding protein OS=Homo sapiens GN=PREB PE=1 SV=2	12.9496	3	6	3	1.052	1.1	1.245	1.114	1.013	0.935	1.173	16.7866	4	4	4	1.318	1.388	1.377	1.28	0.806	0.969	1.502
Q96HU8	GTP-binding protein Di-Ras2 OS=Homo sapiens GN=DIRAS2 PE=1 SV=1	52.7638	8	14	7	1.72	1.589	1.405	1.289	1.236	0.876	0.986	53.7688	8	17	8	1.264	1.135	1.157	1.171	1.06	0.925	1.05
Q6GMV2	SET and MYND domain-containing protein 5 OS=Homo sapiens GN=SMYD5 PE=1 SV=2	6.69856	3	3	3	0.878	0.705	0.726	0.664	0.54	0.738	0.789	6.69856	3	3	3	0.909	0.605	0.734	0.729	0.596	0.77	0.792
Q14108	Lysosome membrane protein 2 OS=Homo sapiens GN=SCARB2 PE=1 SV=2	14.8536	7	14	7	0.833	0.865	0.863	0.797	0.626	0.638	0.814	14.8536	6	11	6	0.849	0.798	0.829	0.783	0.62	0.606	0.785
Q5T8D3	Acyl-CoA-binding domain-containing protein 5 OS=Homo sapiens GN=ACBD5 PE=1 SV=1	9.17603	4	4	4	1.026	0.921	1.061	0.835	0.594	0.811	0.845	10.8614	6	6	6	1.048	0.978	1.111	0.856	0.678	0.702	0.922
Q9NX46	Poly(ADP-ribose) glycohydrolase ARH3 OS=Homo sapiens GN=ADPRHL2 PE=1 SV=1	32.2314	9	12	9	0.959	0.98	0.938	0.834	0.77	0.84	0.857	25.8953	7	12	7	0.902	1.026	0.898	0.825	0.839	0.862	0.829
Q9P0K9	DOMON domain-containing protein FRRS1L OS=Homo sapiens GN=FRRS1L PE=2 SV=2	7.84884	3	4	3	1.08	0.794	1.034	0.882	0.512	0.707	1.041	9.30233	3	3	3	0.755	0.643	0.893	0.779	0.77	0.86	0.878
P04275	von Willebrand factor OS=Homo sapiens GN=VWF PE=1 SV=4	1.77746	3	7	3	1.091	1.059	1.275	1.12	0.754	0.803	1.069	1.77746	3	4	3	1.122	1.185	1.3	1.246	0.883	0.973	1.019
Q9NXW9	Probable alpha-ketoglutarate-dependent dioxygenase ABH4 OS=Homo sapiens GN=ALKBH4 PE=1 SV=1	12.9139	2	2	2	0.618	0.691	1.047	0.642	0.576	0.852	0.761	12.5828	2	2	2	0.416	0.504	0.581	0.464	0.481	0.491	0.557
Q09161	Nuclear cap-binding protein subunit 1 OS=Homo sapiens GN=NCBP1 PE=1 SV=1	4.43038	3	3	3	1.079	0.957	0.987	1.09	0.891	0.902	0.958	3.5443	3	3	3	1.271	1.234	1.25	1.347	1.135	1.198	1.111
Q8NEZ5	F-box only protein 22 OS=Homo sapiens GN=FBXO22 PE=1 SV=1	9.18114	3	3	3	1.026	1.086	1.076	0.994	0.896	0.889	0.999	6.20347	2	2	2	0.734	0.672	0.883	0.712	0.592	0.654	0.812
Q9NWT6	Hypoxia-inducible factor 1-alpha inhibitor OS=Homo sapiens GN=HIF1AN PE=1 SV=2	10.6017	2	4	2	1.032	1.18	1.301	1.06	0.771	0.913	1.162	10.6017	2	3	2	1.033	1.113	1.234	0.9	0.648	0.82	1.019
Q6UXD5	Seizure 6-like protein 2 OS=Homo sapiens GN=SEZ6L2 PE=1 SV=2	11.0989	8	16	8	1.306	1.357	1.695	1.232	0.939	1.041	1.295	11.8681	9	20	8	1.45	1.408	1.674	1.26	0.975	1.079	1.366
Q6ZXV5	Transmembrane and TPR repeat-containing protein 3 OS=Homo sapiens GN=TMTC3 PE=1 SV=2	1.42077	1	2	1	1.583	1.317	1.485	1.245	0.908	1.091	1.302
Q9Y3P9	Rab GTPase-activating protein 1 OS=Homo sapiens GN=RABGAP1 PE=1 SV=3	13.0964	12	19	11	0.928	0.895	0.973	0.917	0.881	0.924	0.94	15.0608	13	17	11	1.114	0.999	1.065	1.045	0.917	1.006	1.111
Q9NQ89	Uncharacterized protein C12orf4 OS=Homo sapiens GN=C12orf4 PE=2 SV=1	4.34783	1	4	1	0.768	0.74	0.932	0.816	0.674	0.846	0.833	7.06522	2	2	2	0.82	0.957	1.035	1.007	1.014	1.121	0.876
P82663	28S ribosomal protein S25, mitochondrial OS=Homo sapiens GN=MRPS25 PE=1 SV=1	11.5607	1	1	1	1.299	1.019	1.296	1.291	0.793	0.881	1.12
P42785	Lysosomal Pro-X carboxypeptidase OS=Homo sapiens GN=PRCP PE=1 SV=1	4.23387	2	2	2	1.539	1.907	1.437	1.272	0.921	0.851	1.114	4.23387	2	5	2	1.164	1.198	1.166	0.965	0.803	0.776	0.889
P55809	Succinyl-CoA:3-ketoacid coenzyme A transferase 1, mitochondrial OS=Homo sapiens GN=OXCT1 PE=1 SV=1	49.0385	20	108	19	1.07	1.011	1.076	1.16	1.356	1.352	1.15	53.8462	21	117	21	1.076	1.019	1.108	1.157	1.366	1.359	1.136
P11117	Lysosomal acid phosphatase OS=Homo sapiens GN=ACP2 PE=1 SV=3	17.0213	6	7	6	1.536	1.539	1.545	1.398	1.01	1.08	1.394	10.6383	4	7	4	1.386	1.408	1.457	1.233	1.006	1.09	1.3
Q9HD45	Transmembrane 9 superfamily member 3 OS=Homo sapiens GN=TM9SF3 PE=1 SV=2	1.35823	1	1	1	0.906	1.165	1.382	1.032	0.813	0.961	1.041	1.35823	1	1	1	1.103	1.112	1.429	1.121	0.68	0.899	1.043
P51808	Dynein light chain Tctex-type 3 OS=Homo sapiens GN=DYNLT3 PE=1 SV=1	23.2759	2	5	2	1.099	1.01	0.921	1.125	1.264	1.13	1.034	23.2759	2	6	2	0.995	0.943	0.899	1.014	1.228	1.152	0.937
Q8WVR3	Uncharacterized protein C7orf43 OS=Homo sapiens GN=C7orf43 PE=1 SV=2	2.75862	1	1	1	1.018	0.739	0.994	0.842	0.474	0.604	1.176	2.75862	1	1	1	1.917	1.148	1.383	1.114	0.942	0.899	1.983
Q9P2R3	Ankyrin repeat and FYVE domain-containing protein 1 OS=Homo sapiens GN=ANKFY1 PE=1 SV=2	19.5038	17	37	17	1.046	1.016	1.061	0.967	0.841	0.907	0.969	19.7605	17	49	17	1.096	1.03	1.059	0.972	0.894	0.945	0.969
Q13049	E3 ubiquitin-protein ligase TRIM32 OS=Homo sapiens GN=TRIM32 PE=1 SV=2	15.7734	8	9	8	1.176	1.031	1.178	1.121	0.897	0.998	1.21	13.6294	7	9	7	1.299	0.995	1.226	1.141	0.833	0.98	1.244
Q9NQ50	39S ribosomal protein L40, mitochondrial OS=Homo sapiens GN=MRPL40 PE=1 SV=1	13.5922	2	2	2	0.783	0.793	1.084	0.84	0.776	0.804	0.809
Q12913	Receptor-type tyrosine-protein phosphatase eta OS=Homo sapiens GN=PTPRJ PE=1 SV=3	1.04712	1	2	1	1.039	1.084	1.209	0.871	0.9	1.081	1.091
Q14894	Thiomorpholine-carboxylate dehydrogenase OS=Homo sapiens GN=CRYM PE=1 SV=1	54.7771	13	86	13	0.829	0.784	0.933	1.041	1.079	1.094	1.103	57.0064	14	83	14	0.861	0.797	0.908	1.115	1.113	1.121	1.224
Q8NEZ2	Vacuolar protein sorting-associated protein 37A OS=Homo sapiens GN=VPS37A PE=1 SV=1	5.03778	1	2	1	0.925	0.933	0.966	0.704	1.083	1.067	0.759	5.03778	1	1	1	0.972	1.176	1.102	1.145	1.133	1.281	1.241
Q16864	V-type proton ATPase subunit F OS=Homo sapiens GN=ATP6V1F PE=1 SV=2	49.5798	8	28	8	0.845	0.832	1.001	0.846	0.897	0.859	0.891	49.5798	8	24	8	0.832	0.824	0.998	0.877	0.952	0.911	0.848
Q9UDW1	Cytochrome b-c1 complex subunit 9 OS=Homo sapiens GN=UQCR10 PE=1 SV=3	38.0952	2	6	2	1.149	1.342	1.21	1.186	1.023	0.884	1.045	38.0952	2	5	2	1.579	1.94	1.551	1.556	1.281	1.043	1.321
Q9H6Z4	Ran-binding protein 3 OS=Homo sapiens GN=RANBP3 PE=1 SV=1	6.87831	3	3	3	1.084	0.926	0.95	0.961	0.944	0.897	0.956	6.87831	3	3	3	1.084	0.983	1.192	0.989	0.972	1.093	0.924
O15382	Branched-chain-amino-acid aminotransferase, mitochondrial OS=Homo sapiens GN=BCAT2 PE=1 SV=2	4.08163	1	2	1	1.044	0.766	0.692	0.964	0.801	0.751	1.005	1.78571	1	1	1	1.198	1.183	1.184	1.244	1.231	1.193	1.194
Q9H061	Transmembrane protein 126A OS=Homo sapiens GN=TMEM126A PE=1 SV=1	26.6667	5	7	5	1.243	1.089	1.231	1.078	1.267	1.112	1.173	30.7692	5	8	5	1.142	1.13	1.285	1.152	0.92	0.967	1.067
A1Z1Q3	O-acetyl-ADP-ribose deacetylase MACROD2 OS=Homo sapiens GN=MACROD2 PE=1 SV=1	4.6875	2	2	2	0.775	0.574	1.001	0.612	0.62	0.972	1.543	4.6875	2	4	2	0.883	0.368	0.773	0.684	0.794	1.022	1.569
Q9P286	Serine/threonine-protein kinase PAK 7 OS=Homo sapiens GN=PAK7 PE=1 SV=1	3.75522	3	3	3	1.135	1.087	1.275	1.196	0.768	0.895	1.473	4.86787	3	4	2	1.285	1.085	1.194	1.137	0.844	0.843	1.17
Q08752	Peptidyl-prolyl cis-trans isomerase D OS=Homo sapiens GN=PPID PE=1 SV=3	9.72973	3	5	2	1.318	1.429	1.419	1.459	1.345	1.271	1.281	12.7027	4	6	3	1.157	1.155	1.234	1.177	0.995	1.009	1.217
Q9H4A3	Serine/threonine-protein kinase WNK1 OS=Homo sapiens GN=WNK1 PE=1 SV=2	7.17884	14	19	10	1.239	1.16	1.256	1.039	0.845	0.989	1.127	6.5911	13	20	8	1.287	1.077	1.226	1.017	0.764	0.877	1.069
Q9Y6A4	UPF0468 protein C16orf80 OS=Homo sapiens GN=C16orf80 PE=1 SV=1	4.66321	1	2	1	1.589	0.689	0.829	0.631	0.338	0.447	1.274	4.66321	1	1	1	1.508	0.767	0.825	0.67	0.417	0.49	1.366
Q13822	Ectonucleotide pyrophosphatase/phosphodiesterase family member 2 OS=Homo sapiens GN=ENPP2 PE=1 SV=3	1.27462	1	1	1	0.945	1.222	1.225	0.917	0.675	0.714	0.865	1.27462	1	2	1	0.931	1.084	1.218	0.774	0.626	0.769	0.882
Q9UGJ1	Gamma-tubulin complex component 4 OS=Homo sapiens GN=TUBGCP4 PE=1 SV=1	1.94903	1	1	1	1.312	1.281	1.399	1.16	1.365	1.147	1.095	1.94903	1	1	1	0.946	1.205	1.095	0.968	1.004	1.006	0.938
Q9NRX4	14 kDa phosphohistidine phosphatase OS=Homo sapiens GN=PHPT1 PE=1 SV=1	18.4	2	4	2	1.245	0.763	0.666	1.005	1.555	1.447	1.285	18.4	2	5	2	0.787	0.603	0.573	0.727	1.045	0.956	0.852
Q8N135	Leucine-rich repeat LGI family member 4 OS=Homo sapiens GN=LGI4 PE=2 SV=1	13.0354	6	7	6	0.971	1.03	1.09	0.927	0.866	0.838	0.923	9.68343	5	7	5	1.059	1.136	1.101	0.943	0.769	0.705	0.947
Q9HDC9	Adipocyte plasma membrane-associated protein OS=Homo sapiens GN=APMAP PE=1 SV=2	45.4327	16	46	16	1.019	1.115	1.19	1.159	1.18	1.211	1.1	44.4712	16	44	16	1.024	1.079	1.16	1.179	1.343	1.314	1.066
Q14689	Disco-interacting protein 2 homolog A OS=Homo sapiens GN=DIP2A PE=1 SV=2	9.10248	11	15	5	1.142	1.092	1.234	1.096	0.839	0.924	1.185	4.32845	5	6	2	1.09	1.116	1.119	1.077	0.81	0.816	1.062
Q15013	MAD2L1-binding protein OS=Homo sapiens GN=MAD2L1BP PE=1 SV=1	4.74453	1	1	1	1.451	1.329	1.596	1.539	0.967	0.912	1.368
O43491	Band 4.1-like protein 2 OS=Homo sapiens GN=EPB41L2 PE=1 SV=1	42.2886	40	117	34	0.862	0.827	0.849	0.766	0.772	0.754	0.758	44.3781	39	115	32	0.872	0.883	0.878	0.807	0.806	0.797	0.808
Q96PR1	Potassium voltage-gated channel subfamily C member 2 OS=Homo sapiens GN=KCNC2 PE=1 SV=1	3.29154	2	3	1	1.026	1.181	1.199	1.134	0.83	0.879	1.028	4.54545	2	2	2	0.991	1.021	1.053	0.959	0.745	0.8	1.001
Q9HC07	Transmembrane protein 165 OS=Homo sapiens GN=TMEM165 PE=1 SV=1	7.71605	1	4	1	1.807	1.968	2.022	1.844	1.624	1.83	1.979	7.71605	1	1	1	14.533	16.754	16.616	15.654	13.175	16.714	18.609
P04083	Annexin A1 OS=Homo sapiens GN=ANXA1 PE=1 SV=2	35.2601	9	12	9	0.893	0.902	0.875	0.896	0.811	0.705	0.78	34.3931	8	14	8	0.792	0.77	0.817	0.79	0.626	0.593	0.713
Q9H425	Uncharacterized protein C1orf198 OS=Homo sapiens GN=C1orf198 PE=1 SV=1	39.1437	10	15	10	0.955	0.932	0.989	0.716	0.651	0.699	0.779	28.4404	8	15	8	0.994	0.98	0.99	0.766	0.661	0.771	0.875
Q9Y3C6	Peptidyl-prolyl cis-trans isomerase-like 1 OS=Homo sapiens GN=PPIL1 PE=1 SV=1	37.3494	5	8	5	1.24	1.084	1.152	1.256	1.122	1.185	1.275	27.1084	4	5	4	1.393	1.245	1.205	1.406	1.244	1.217	1.48
P51858	Hepatoma-derived growth factor OS=Homo sapiens GN=HDGF PE=1 SV=1	36.6667	5	11	4	0.821	0.765	0.744	0.738	0.809	0.764	0.689	40.8333	7	12	6	0.761	0.685	0.685	0.716	0.712	0.728	0.635
P43490	Nicotinamide phosphoribosyltransferase OS=Homo sapiens GN=NAMPT PE=1 SV=1	23.2179	10	17	10	0.892	0.921	1.004	0.955	1.081	1.117	0.946	25.4582	10	23	10	0.874	0.872	0.982	0.909	1.028	1.008	0.922
P23634	Plasma membrane calcium-transporting ATPase 4 OS=Homo sapiens GN=ATP2B4 PE=1 SV=2	40.693	50	185	30	0.853	0.83	0.99	1.185	0.902	0.719	1.242	39.9678	49	193	29	0.904	0.846	1.031	1.207	0.92	0.783	1.237
Q9BYC2	Succinyl-CoA:3-ketoacid coenzyme A transferase 2, mitochondrial OS=Homo sapiens GN=OXCT2 PE=2 SV=2	5.41586	2	2	1	1.028	1.252	0.765	1.181	1.018	0.979	1.2
P47870	Gamma-aminobutyric acid receptor subunit beta-2 OS=Homo sapiens GN=GABRB2 PE=1 SV=2	21.6797	10	25	4	1	0.958	1.015	1.058	0.703	0.59	0.966	24.8047	11	20	5	1.061	1.027	1.063	1.127	0.702	0.587	1.012
Q9BSH4	Translational activator of cytochrome c oxidase 1 OS=Homo sapiens GN=TACO1 PE=1 SV=1	14.8148	2	2	2	0.585	0.675	0.753	0.673	0.759	0.697	0.639	14.8148	2	3	2	0.547	0.745	0.846	0.619	0.603	0.659	0.603
P04179	Superoxide dismutase [Mn], mitochondrial OS=Homo sapiens GN=SOD2 PE=1 SV=2	45.4955	10	54	10	0.935	1.195	1.007	1.005	1.388	1.358	0.879	58.1081	11	58	11	0.932	1.142	0.95	0.938	1.316	1.233	0.817
Q969X5	Endoplasmic reticulum-Golgi intermediate compartment protein 1 OS=Homo sapiens GN=ERGIC1 PE=1 SV=1	10	3	5	3	1.08	1.057	1.055	1.095	1.063	1.159	1.083	16.8966	3	4	3	0.926	0.943	1.155	0.958	0.697	0.827	1.006
Q15526	Surfeit locus protein 1 OS=Homo sapiens GN=SURF1 PE=1 SV=1	12.3333	2	2	2	0.52	0.614	0.593	0.455	0.362	0.403	0.575	12.3333	3	5	3	1.027	0.984	1.086	0.951	0.71	0.799	0.998
O94901	SUN domain-containing protein 1 OS=Homo sapiens GN=SUN1 PE=1 SV=3	2.58621	2	2	2	1.352	1.301	1.552	1.308	1.016	1.016	1.187	1.35468	1	1	1	1.607	1.525	2.017	1.534	0.999	0.854	1.25
Q16740	Putative ATP-dependent Clp protease proteolytic subunit, mitochondrial OS=Homo sapiens GN=CLPP PE=1 SV=1	9.74729	2	2	2	1.164	1.289	1.671	1.334	1.031	1.146	1.253	22.0217	3	3	3	0.91	0.993	1.13	0.992	0.825	0.804	1.115
Q9BTU6	Phosphatidylinositol 4-kinase type 2-alpha OS=Homo sapiens GN=PI4K2A PE=1 SV=1	14.1962	5	6	5	1.097	1.213	1.294	1.091	1	1.023	1.117	16.4927	5	5	5	1.14	1.191	1.498	1.135	0.887	0.969	1.172
Q8IWW6	Rho GTPase-activating protein 12 OS=Homo sapiens GN=ARHGAP12 PE=1 SV=1	1.06383	1	1	1	0.93	1.075	1.044	0.994	0.951	0.989	0.929	1.06383	1	1	1	1.034	1.109	1.495	1.082	1.03	1.002	1.058
Q07960	Rho GTPase-activating protein 1 OS=Homo sapiens GN=ARHGAP1 PE=1 SV=1	41.2301	16	43	16	0.893	0.881	0.988	1.034	0.955	0.952	1.138	38.2688	14	40	14	0.983	0.976	1.127	1.211	1.083	1.116	1.278
Q9Y3F4	Serine-threonine kinase receptor-associated protein OS=Homo sapiens GN=STRAP PE=1 SV=1	63.7143	17	39	17	0.841	0.874	0.848	0.882	1.086	1.037	0.839	66	18	36	18	0.877	0.848	0.805	0.869	1.043	1.014	0.828
Q9HBL0	Tensin-1 OS=Homo sapiens GN=TNS1 PE=1 SV=2	6.57061	10	12	9	1.147	1.155	1.23	0.976	0.76	0.868	0.988	6.57061	10	12	9	1.27	1.38	1.306	1.037	0.791	0.855	1.028
P06756	Integrin alpha-V OS=Homo sapiens GN=ITGAV PE=1 SV=2	18.1298	16	22	16	1.232	1.155	1.162	1.081	1.059	1.113	1.053	18.8931	18	26	18	1.214	1.137	1.171	1.106	1.053	1.103	1.037
O14979	Heterogeneous nuclear ribonucleoprotein D-like OS=Homo sapiens GN=HNRPDL PE=1 SV=3	18.8095	9	16	7	0.688	0.562	0.577	0.595	0.682	0.664	0.581	24.0476	11	24	9	0.801	0.731	0.735	0.857	0.938	0.836	0.758
Q7Z553	MAM domain-containing glycosylphosphatidylinositol anchor protein 2 OS=Homo sapiens GN=MDGA2 PE=2 SV=2	2.19665	2	2	2	1.765	1.406	1.368	1.189	1.05	1.032	1.566	1.15063	1	1	1	1.361	1.381	1.421	1.245	1.421	0.981	1.329
Q96H20	Vacuolar-sorting protein SNF8 OS=Homo sapiens GN=SNF8 PE=1 SV=1	4.65116	1	1	1	0.927	1.084	1.703	0.938	0.911	0.956	0.974	3.10078	1	1	1	1.265	1.579	1.169	1.206	1.049	0.956	1.022
P29590	Protein PML OS=Homo sapiens GN=PML PE=1 SV=3	4.08163	3	6	3	1.179	1.147	1.595	1.1	0.973	1.121	1.135	3.7415	3	4	3	1.14	1.095	1.226	1.213	0.967	1.025	1.101
Q8N126	Cell adhesion molecule 3 OS=Homo sapiens GN=CADM3 PE=1 SV=1	43.9698	13	60	13	0.908	0.859	0.799	1.087	1.431	1.188	0.983	43.9698	14	55	14	0.847	0.788	0.789	1.035	1.316	1.118	0.968
Q93088	Betaine--homocysteine S-methyltransferase 1 OS=Homo sapiens GN=BHMT PE=1 SV=2	3.69458	1	1	1	1.01	0.614	1.263	1.084	0.885	1.188	1.483
Q5VT66	MOSC domain-containing protein 1, mitochondrial OS=Homo sapiens GN=MARC1 PE=1 SV=1	12.7596	3	4	2	0.991	1.101	1.193	1.041	0.917	0.992	0.944	6.82493	2	2	1	0.899	1.014	1.009	0.97	0.936	0.977	0.842
Q13144	Translation initiation factor eIF-2B subunit epsilon OS=Homo sapiens GN=EIF2B5 PE=1 SV=3	8.46047	6	7	6	1.139	1.221	1.104	1.148	0.977	0.969	1.26	6.51872	5	7	5	0.904	1.013	1.087	1.065	0.892	0.934	1.056
O75781	Paralemmin-1 OS=Homo sapiens GN=PALM PE=1 SV=2	75.7106	24	165	23	0.844	0.755	0.783	0.951	0.974	0.986	1.044	73.6434	24	154	22	0.876	0.778	0.803	1.008	1.058	1.049	1.12
Q07955	Serine/arginine-rich splicing factor 1 OS=Homo sapiens GN=SRSF1 PE=1 SV=2	35.4839	8	18	8	0.852	0.821	0.899	0.842	0.783	0.813	0.824	30.2419	6	14	6	0.939	0.937	0.993	0.879	0.895	0.999	0.874
P46781	40S ribosomal protein S9 OS=Homo sapiens GN=RPS9 PE=1 SV=3	32.9897	9	15	9	1.553	1.551	1.436	1.739	1.143	1.036	1.517	36.5979	9	16	9	1.517	1.361	1.371	1.526	1.049	1.048	1.581
Q8TF61	F-box only protein 41 OS=Homo sapiens GN=FBXO41 PE=2 SV=5	19.5429	13	17	13	1.019	0.987	1.152	1.134	1.062	1.056	1.146	22.2857	15	20	15	1.105	1.059	1.152	1.085	0.937	0.988	1.168
P48050	Inward rectifier potassium channel 4 OS=Homo sapiens GN=KCNJ4 PE=1 SV=1	8.31461	3	4	3	0.956	0.909	1.216	1.071	0.76	0.814	1.008	8.31461	3	5	3	0.916	0.889	1.107	1.003	0.683	0.769	1.003
O60245	Protocadherin-7 OS=Homo sapiens GN=PCDH7 PE=1 SV=2	9.16745	7	11	7	1.097	1.058	1.116	1.164	1.034	1.088	1.225	9.82226	7	12	7	1.031	1.01	1.075	1.088	0.905	1.047	1.085
Q9Y5U9	Immediate early response 3-interacting protein 1 OS=Homo sapiens GN=IER3IP1 PE=1 SV=1	9.7561	1	1	1	1.348	1.59	1.399	1.55	1.32	1.315	1.445
Q9H6P5	Threonine aspartase 1 OS=Homo sapiens GN=TASP1 PE=1 SV=1	3.57143	1	1	1	0.599	0.703	0.81	0.934	0.624	0.882	0.904
Q96PE7	Methylmalonyl-CoA epimerase, mitochondrial OS=Homo sapiens GN=MCEE PE=1 SV=1	13.0682	2	7	2	0.931	0.977	1.128	0.915	0.915	1.031	0.841	13.0682	2	5	2	1.084	1.164	1.245	0.987	0.931	1.093	0.948
Q8N6R0	Methyltransferase-like protein 13 OS=Homo sapiens GN=METTL13 PE=1 SV=1	8.15451	4	4	4	1.031	1.04	1.177	1.159	0.821	0.881	1.073	4.00572	2	2	2	1.011	1.034	1.221	1.108	0.85	1.094	0.985
P31431	Syndecan-4 OS=Homo sapiens GN=SDC4 PE=1 SV=2	25.2525	4	4	4	0.951	0.892	0.937	0.816	0.683	0.668	0.872	18.1818	3	3	3	0.916	0.969	0.978	0.786	0.752	0.693	0.847
Q6PIU2	Neutral cholesterol ester hydrolase 1 OS=Homo sapiens GN=NCEH1 PE=1 SV=3	35.7843	11	28	11	1.066	1.108	1.046	1.132	1.181	1.155	1.041	33.5784	10	22	10	1.08	1.136	1.126	1.168	1.306	1.272	1.087
P27105	Erythrocyte band 7 integral membrane protein OS=Homo sapiens GN=STOM PE=1 SV=3	28.8194	6	9	6	1.309	1.165	1.344	1.412	0.797	0.817	1.321	31.25	7	14	7	1.366	1.277	1.37	1.291	0.876	0.888	1.38
Q9H1K1	Iron-sulfur cluster assembly enzyme ISCU, mitochondrial OS=Homo sapiens GN=ISCU PE=1 SV=2	35.9281	5	8	5	0.872	0.849	0.696	0.794	1.158	1.194	0.773	35.9281	5	8	5	0.767	0.791	0.76	0.837	1.061	1.107	0.732
Q9UBV2	Protein sel-1 homolog 1 OS=Homo sapiens GN=SEL1L PE=1 SV=3	17.2544	8	11	8	0.839	0.878	1.047	0.802	0.596	0.699	0.834	10.8312	6	9	6	0.998	1.034	1.2	0.906	0.691	0.793	0.989
Q92562	Polyphosphoinositide phosphatase OS=Homo sapiens GN=FIG4 PE=1 SV=1	2.42558	2	2	2	1.12	1.044	1.309	1.185	1.194	1.244	1.132
Q8IVM0	Coiled-coil domain-containing protein 50 OS=Homo sapiens GN=CCDC50 PE=1 SV=1	3.92157	1	1	1	2.245	1.633	0.646	0.744	0.434	0.354	0.952	3.59477	1	1	1	0.853	0.805	0.948	0.746	0.552	0.76	0.796
A8MWD9	Small nuclear ribonucleoprotein G-like protein OS=Homo sapiens PE=3 SV=2	17.1053	2	5	2	1.013	0.87	0.998	0.934	0.787	0.806	1.003	17.1053	2	7	2	1.046	1.024	1.267	1.14	0.873	1.026	1.1
Q9UBF8	Phosphatidylinositol 4-kinase beta OS=Homo sapiens GN=PI4KB PE=1 SV=1	7.23039	4	7	4	1.097	1.04	1.346	1.075	0.918	1.147	1.242	5.51471	3	4	3	1.076	0.936	1.175	0.988	0.918	0.984	1.234
P55265	Double-stranded RNA-specific adenosine deaminase OS=Homo sapiens GN=ADAR PE=1 SV=4	11.1746	10	12	10	1.2	1.144	1.187	1.104	0.962	1.029	1.374	13.6215	12	16	12	1.234	1.193	1.275	1.19	1.068	1.12	1.299
Q8WV93	Lactation elevated protein 1 OS=Homo sapiens GN=LACE1 PE=2 SV=2	1.6632	1	1	1	1.542	1.473	1.331	1.44	1.098	1.184	1.307	5.40541	3	3	3	1.269	1.419	1.386	1.319	1.111	1.203	1.214
A6NHQ2	rRNA/tRNA 2'-O-methyltransferase fibrillarin-like protein 1 OS=Homo sapiens GN=FBLL1 PE=3 SV=1	17.1171	4	7	2	0.803	0.771	1.025	0.858	0.717	0.726	0.852	17.1171	4	7	2	0.947	0.954	1.121	1.107	0.929	0.551	1.042
P50479	PDZ and LIM domain protein 4 OS=Homo sapiens GN=PDLIM4 PE=1 SV=2	7.87879	2	2	2	0.996	1.231	1.271	1.124	0.669	0.862	1.106	7.87879	2	2	2	1.241	1.362	1.335	1.153	0.715	0.819	1.168
P05155	Plasma protease C1 inhibitor OS=Homo sapiens GN=SERPING1 PE=1 SV=2	13.6	6	11	6	1.124	1.137	1.105	1.109	1.175	1.173	1.131	8.6	3	4	3	0.985	1.043	1.058	0.96	0.928	0.967	1.015
Q08379	Golgin subfamily A member 2 OS=Homo sapiens GN=GOLGA2 PE=1 SV=3	6.78643	6	8	6	1.212	1.188	1.275	1.081	0.941	1.011	1.037	5.78842	5	8	5	1.099	1.241	1.24	1.061	0.977	1.042	1.092
Q9NUP9	Protein lin-7 homolog C OS=Homo sapiens GN=LIN7C PE=1 SV=1	52.7919	9	19	4	0.857	0.816	0.876	0.845	0.81	0.882	0.924	43.1472	8	19	3	0.945	0.794	0.925	0.85	0.807	0.93	0.901
O43924	Retinal rod rhodopsin-sensitive cGMP 3',5'-cyclic phosphodiesterase subunit delta OS=Homo sapiens GN=PDE6D PE=1 SV=1	20.6667	2	2	2	0.881	0.946	0.944	0.762	0.555	0.616	0.828	12.6667	1	2	1	0.701	0.753	0.911	0.717	0.552	0.562	0.725
Q8N6H7	ADP-ribosylation factor GTPase-activating protein 2 OS=Homo sapiens GN=ARFGAP2 PE=1 SV=1	11.9002	5	7	5	1.111	1.097	1.183	1.115	0.974	0.98	1.162	13.6276	6	10	6	1.248	1.159	1.226	1.25	0.996	1.044	1.284
Q9BQ24	Zinc finger FYVE domain-containing protein 21 OS=Homo sapiens GN=ZFYVE21 PE=1 SV=1	25.2137	4	7	4	1.404	1.299	1.313	1.439	1.338	1.186	1.351	25.2137	4	5	4	1.396	1.328	1.299	1.457	1.067	1.04	1.197
P46782	40S ribosomal protein S5 OS=Homo sapiens GN=RPS5 PE=1 SV=4	20.098	5	7	5	1.714	1.534	1.503	1.266	0.994	0.912	1.413	23.0392	5	10	5	1.429	1.078	1.298	1.012	0.833	0.919	1.063
P23378	Glycine dehydrogenase [decarboxylating], mitochondrial OS=Homo sapiens GN=GLDC PE=1 SV=2	1.47059	1	1	1	1.15	1.019	1.171	1.164	1.148	1.396	1.163	2.05882	2	2	2	0.66	0.635	0.829	0.516	0.492	0.569	0.66
Q99700	Ataxin-2 OS=Homo sapiens GN=ATXN2 PE=1 SV=2	6.70221	6	6	6	0.9	0.986	1.035	1.062	0.919	0.949	0.974	3.27494	3	3	3	0.781	0.924	1.123	1.013	0.962	0.95	0.889
P20338	Ras-related protein Rab-4A OS=Homo sapiens GN=RAB4A PE=1 SV=2	40.3756	8	27	5	0.981	1.003	1.134	1.137	0.746	0.8	1.053	40.3756	9	30	5	1.017	1	1.079	1.123	0.952	0.952	0.944
Q12860	Contactin-1 OS=Homo sapiens GN=CNTN1 PE=1 SV=1	57.3674	52	270	52	0.936	0.933	0.997	0.976	0.959	0.954	0.989	56.6798	52	271	52	0.933	0.917	0.975	0.964	0.925	0.914	1.01
Q969T7	Cytosolic 5'-nucleotidase III-like protein OS=Homo sapiens GN=NT5C3L PE=1 SV=3	3.08219	1	1	1	1.304	1.206	1.2	1.284	1.014	1.02	1.228	3.08219	1	1	1	1.332	1.107	1.306	1.032	0.891	0.92	1.325
Q8TBF8	Protein FAM81A OS=Homo sapiens GN=FAM81A PE=2 SV=3	32.0652	10	13	10	1.09	1.068	1.212	1.322	1.166	1.211	1.304	18.4783	7	7	7	1.263	1.153	1.38	1.362	1.13	1.275	1.25
Q9NUT2	ATP-binding cassette sub-family B member 8, mitochondrial OS=Homo sapiens GN=ABCB8 PE=1 SV=3	9.79592	6	8	6	1.478	1.599	1.599	1.407	0.91	0.9	1.526	8.02721	6	7	6	1.344	1.425	1.464	1.369	0.89	1.052	1.457
O15126	Secretory carrier-associated membrane protein 1 OS=Homo sapiens GN=SCAMP1 PE=1 SV=2	29.5858	7	29	7	1.028	0.945	1.158	1.103	0.966	0.977	1.067	32.5444	9	36	9	1.046	1.018	1.12	1.064	0.904	0.935	1.108
P14868	Aspartate--tRNA ligase, cytoplasmic OS=Homo sapiens GN=DARS PE=1 SV=2	47.9042	21	55	21	1.147	1.147	1.182	1.045	0.954	1.072	1.12	55.489	23	57	23	1.109	1.123	1.156	1.03	0.936	1.037	1.145
P24666	Low molecular weight phosphotyrosine protein phosphatase OS=Homo sapiens GN=ACP1 PE=1 SV=3	56.3291	8	21	8	0.969	0.945	1.009	1.014	0.883	0.965	1.102	56.3291	7	20	7	0.778	0.811	0.883	0.905	0.971	1.016	0.907
Q9NVK5	FGFR1 oncogene partner 2 OS=Homo sapiens GN=FGFR1OP2 PE=1 SV=1	15.415	4	4	4	1.083	0.978	1.005	1.087	0.861	0.881	1.161	32.0158	6	9	6	0.981	0.944	1.195	1.06	0.943	1.002	1.122
Q9UII2	ATPase inhibitor, mitochondrial OS=Homo sapiens GN=ATPIF1 PE=1 SV=1	39.6226	9	36	9	1.096	1.355	1.078	1.256	1.576	1.485	1.172	35.8491	7	31	7	1.106	1.364	1.083	1.265	1.599	1.499	1.194
P06899	Histone H2B type 1-J OS=Homo sapiens GN=HIST1H2BJ PE=1 SV=3	35.7143	5	46	2	0.591	0.69	0.694	0.733	0.793	0.724	0.524	46.0317	6	48	1	0.936	1.028	1.01	1.146	1.288	1.071	0.837
Q12981	Vesicle transport protein SEC20 OS=Homo sapiens GN=BNIP1 PE=1 SV=3	7.45614	2	2	2	0.966	1.082	1.18	0.909	0.892	0.922	0.872	13.5965	2	2	2	1.098	0.897	1.354	1.025	0.83	0.807	1.136
P51513	RNA-binding protein Nova-1 OS=Homo sapiens GN=NOVA1 PE=1 SV=1	22.9412	9	18	6	1.199	1.286	1.198	0.993	0.987	1.092	1.028	16.4706	7	11	4	1.256	1.162	1.207	1.125	1.29	1.362	0.997
Q9Y6H1	Coiled-coil-helix-coiled-coil-helix domain-containing protein 2, mitochondrial OS=Homo sapiens GN=CHCHD2 PE=1 SV=1	25.1656	2	3	2	0.996	1.098	1.139	1.123	1.294	1.326	1.095	25.1656	2	4	2	0.847	0.815	1.012	0.943	1.146	1.101	0.839
P08603	Complement factor H OS=Homo sapiens GN=CFH PE=1 SV=4	7.79854	7	9	7	1.082	1.017	1.114	0.938	0.92	0.938	0.996	4.71162	4	7	4	1.076	1.045	1.141	0.905	0.817	0.862	0.977
O14602	Eukaryotic translation initiation factor 1A, Y-chromosomal OS=Homo sapiens GN=EIF1AY PE=1 SV=4	22.9167	3	6	3	0.593	0.653	0.691	0.661	0.893	0.862	0.615	26.3889	4	7	4	0.669	0.728	0.713	0.72	0.872	0.867	0.673
Q9BV86	N-terminal Xaa-Pro-Lys N-methyltransferase 1 OS=Homo sapiens GN=NTMT1 PE=1 SV=3	31.3901	5	5	5	1.207	1.322	1.511	1.154	1.026	1.095	1.225	21.5247	3	5	3	2.012	1.516	1.904	1.524	1.449	1.399	1.413
P48637	Glutathione synthetase OS=Homo sapiens GN=GSS PE=1 SV=1	48.5232	21	43	21	1.031	1.047	1.137	1.064	0.974	1.018	1.171	49.1561	19	36	19	1.051	1.087	1.178	1.131	1.003	1.01	1.175
Q15154	Pericentriolar material 1 protein OS=Homo sapiens GN=PCM1 PE=1 SV=4	2.27273	5	6	5	1.335	1.183	1.381	1.104	0.853	0.971	1.281	2.0751	4	5	4	1.263	0.945	1.084	0.937	0.716	0.833	1.107
Q13614	Myotubularin-related protein 2 OS=Homo sapiens GN=MTMR2 PE=1 SV=4	16.6407	9	15	9	1.035	0.965	1.148	0.999	0.873	0.939	1.019	20.2177	10	15	10	1.027	0.956	1.153	0.974	0.878	0.957	1
Q9P0Z9	Peroxisomal sarcosine oxidase OS=Homo sapiens GN=PIPOX PE=2 SV=2	3.58974	1	1	1	1.948	2.304	2.516	2.094	1.014	1.071	1.758
P02763	Alpha-1-acid glycoprotein 1 OS=Homo sapiens GN=ORM1 PE=1 SV=1	34.3284	6	14	4	0.771	0.792	0.736	0.683	0.886	0.824	0.632	18.9055	3	14	3	0.726	0.84	0.82	0.73	0.615	0.632	0.665
Q9NWB1	RNA binding protein fox-1 homolog 1 OS=Homo sapiens GN=RBFOX1 PE=1 SV=2	6.29723	2	4	2	1.019	0.949	0.78	0.847	0.818	0.821	0.789	6.29723	2	4	2	1.098	1.012	0.88	0.962	0.94	0.962	0.89
Q13972	Ras-specific guanine nucleotide-releasing factor 1 OS=Homo sapiens GN=RASGRF1 PE=1 SV=1	4.07843	4	4	3	1.086	1.118	1.187	1.086	0.978	1.073	0.943	2.5098	3	3	3	0.939	0.816	1.006	0.794	0.831	0.904	0.802
O94915	Protein furry homolog-like OS=Homo sapiens GN=FRYL PE=1 SV=2	0.862927	3	3	1	0.539	0.486	0.479	0.502	0.813	0.551	0.403
P48047	ATP synthase subunit O, mitochondrial OS=Homo sapiens GN=ATP5O PE=1 SV=1	72.77	13	52	13	1.164	1.345	1.271	1.314	1.931	1.787	1.205	71.831	13	57	13	1.029	1.165	1.125	1.202	1.832	1.671	1.081
Q5VSL9	Protein FAM40A OS=Homo sapiens GN=FAM40A PE=1 SV=1	9.43847	6	9	6	1.239	1.2	1.258	1.256	0.927	0.926	1.309	7.76583	5	5	5	1.283	1.427	1.547	1.24	1.006	1.038	1.266
Q5T5U3	Rho GTPase-activating protein 21 OS=Homo sapiens GN=ARHGAP21 PE=1 SV=1	5.36536	9	13	8	1.27	1.165	1.26	1.248	1.03	1.053	1.36	5.05876	8	14	7	0.977	0.911	1.142	0.931	0.81	0.89	1.032
Q96AT9	Ribulose-phosphate 3-epimerase OS=Homo sapiens GN=RPE PE=1 SV=1	20.614	3	5	3	1.176	1.244	1.308	1.043	0.905	1.044	1.125	20.614	3	6	3	1.086	1.126	1.232	0.939	0.877	1.006	1.012
Q9GZN8	UPF0687 protein C20orf27 OS=Homo sapiens GN=C20orf27 PE=1 SV=3	14.9425	2	2	2	1.071	1.001	1.124	0.965	0.856	0.936	0.934	8.04598	1	1	1	0.978	1.172	1.307	1.168	1.262	1.346	1.143
P63098	Calcineurin subunit B type 1 OS=Homo sapiens GN=PPP3R1 PE=1 SV=2	73.5294	12	72	12	0.734	0.66	0.671	0.8	0.934	0.937	0.761	73.5294	12	65	12	0.744	0.688	0.708	0.846	1.038	0.995	0.745
Q6P2E9	Enhancer of mRNA-decapping protein 4 OS=Homo sapiens GN=EDC4 PE=1 SV=1	12.0628	11	11	11	1.078	1.091	1.223	1.12	0.928	0.948	1.194	7.85153	8	9	8	1.189	1.149	1.193	1.171	0.859	0.958	1.231
Q14344	Guanine nucleotide-binding protein subunit alpha-13 OS=Homo sapiens GN=GNA13 PE=1 SV=2	36.0743	11	40	9	0.85	0.793	0.851	0.673	0.578	0.668	0.722	48.8064	17	48	15	1.046	1.033	1.02	0.812	0.704	0.754	0.896
P08571	Monocyte differentiation antigen CD14 OS=Homo sapiens GN=CD14 PE=1 SV=2	9.86667	2	5	2	1.025	1.116	1.401	1.081	0.738	0.719	1.097	9.86667	2	5	2	1.309	1.511	1.826	1.352	0.805	0.924	1.437
Q6UX04	Peptidyl-prolyl cis-trans isomerase CWC27 homolog OS=Homo sapiens GN=CWC27 PE=1 SV=1	5.50847	2	2	2	1.114	1.414	1.674	1.336	1.16	1.206	1.311
P62140	Serine/threonine-protein phosphatase PP1-beta catalytic subunit OS=Homo sapiens GN=PPP1CB PE=1 SV=3	54.7401	16	40	5	1.002	0.929	0.958	1.012	0.951	1.042	1.019	40.0612	13	32	3	1.09	1.155	1.254	1.33	1.424	1.486	1.195
Q01628	Interferon-induced transmembrane protein 3 OS=Homo sapiens GN=IFITM3 PE=1 SV=2	12.0301	1	1	1	1.155	1.048	1.178	0.969	0.895	1.054	1.026	12.0301	1	1	1	1.163	1.036	1.176	0.994	0.809	0.998	0.89
Q9BX95	Sphingosine-1-phosphate phosphatase 1 OS=Homo sapiens GN=SGPP1 PE=1 SV=2	5.44218	2	3	2	1.985	1.754	1.688	1.615	1.102	0.967	2.103	5.44218	2	4	2	1.955	1.549	1.552	1.464	1.36	1.222	2.027
Q9H4A4	Aminopeptidase B OS=Homo sapiens GN=RNPEP PE=1 SV=2	12.7692	7	12	7	1.139	1.08	1.15	1.023	0.821	0.902	1.11	17.0769	8	15	8	1.131	1.094	1.202	1.003	0.809	0.934	1.087
P01303	Pro-neuropeptide Y OS=Homo sapiens GN=NPY PE=1 SV=1	29.8969	3	4	3	1.082	0.855	0.998	0.78	0.568	0.655	1.174	21.6495	2	2	2	0.893	0.875	1.035	0.762	0.699	0.708	0.997
Q6PML9	Zinc transporter 9 OS=Homo sapiens GN=SLC30A9 PE=1 SV=1	17.4296	8	11	8	1.088	1.093	1.115	1.102	0.883	0.859	1.107	13.9085	6	9	6	0.897	1.08	1.066	0.952	0.788	0.775	0.914
P49768	Presenilin-1 OS=Homo sapiens GN=PSEN1 PE=1 SV=1	5.99572	2	4	2	1.001	0.964	1.093	1.106	0.66	0.687	1.045	5.99572	2	2	2	0.909	1.005	1.187	0.987	0.618	0.811	1.001
P31930	Cytochrome b-c1 complex subunit 1, mitochondrial OS=Homo sapiens GN=UQCRC1 PE=1 SV=3	61.4583	23	144	23	1.224	1.207	1.09	1.074	1.119	1.097	1.042	60	22	155	22	1.194	1.166	1.071	1.037	1.111	1.099	1.019
P12004	Proliferating cell nuclear antigen OS=Homo sapiens GN=PCNA PE=1 SV=1	7.27969	1	2	1	0.609	0.595	0.744	0.673	0.608	0.625	0.619
P15121	Aldose reductase OS=Homo sapiens GN=AKR1B1 PE=1 SV=3	47.1519	13	38	12	1.132	1.22	1.12	1.145	1.407	1.381	1.024	47.1519	13	49	12	1.023	1.088	1.003	1.085	1.231	1.206	0.957
Q8IZL2	Mastermind-like protein 2 OS=Homo sapiens GN=MAML2 PE=1 SV=2	1.98962	1	1	1	2.38	2.013	1.693	2.429	2.244	1.735	2.246
O94952	F-box only protein 21 OS=Homo sapiens GN=FBXO21 PE=2 SV=2	5.41401	2	5	2	0.873	0.973	1.255	0.922	0.615	0.765	0.91	7.00637	3	5	3	0.993	1.14	1.41	1.094	0.804	0.917	1.098
Q16186	Proteasomal ubiquitin receptor ADRM1 OS=Homo sapiens GN=ADRM1 PE=1 SV=2	12.7764	4	16	4	1.132	1.02	1.089	1.22	0.974	0.988	1.186	6.14251	2	11	2	1.853	1.432	1.651	1.351	0.868	1.159	1.838
P23526	Adenosylhomocysteinase OS=Homo sapiens GN=AHCY PE=1 SV=4	43.5185	20	72	18	0.784	0.869	0.876	0.819	0.865	0.882	0.815	39.8148	19	74	17	0.84	0.875	0.895	0.858	0.899	0.9	0.866
Q66K14	TBC1 domain family member 9B OS=Homo sapiens GN=TBC1D9B PE=1 SV=3	10.08	10	15	9	1.067	1.028	1.094	0.926	0.762	0.871	1.061	7.44	7	9	7	0.998	1.078	1.291	0.973	0.785	0.907	1.042
O60231	Putative pre-mRNA-splicing factor ATP-dependent RNA helicase DHX16 OS=Homo sapiens GN=DHX16 PE=1 SV=2	1.15274	1	1	1	1.279	1.212	1.497	1.093	0.72	0.715	1.163	1.05668	1	1	1	1.245	1.131	1.062	0.902	0.729	0.728	0.999
Q9ULP0	Protein NDRG4 OS=Homo sapiens GN=NDRG4 PE=1 SV=2	22.4432	5	30	5	1.095	1.15	1.132	1.207	1.289	1.216	1.015	22.4432	5	23	5	1.062	1.115	1.045	1.132	1.343	1.365	1.002
Q15773	Myeloid leukemia factor 2 OS=Homo sapiens GN=MLF2 PE=1 SV=1	33.4677	6	20	6	0.803	0.787	0.876	0.79	0.655	0.677	0.833	30.2419	5	19	5	0.947	0.921	1.015	0.99	0.765	0.821	0.97
Q9BS26	Endoplasmic reticulum resident protein 44 OS=Homo sapiens GN=ERP44 PE=1 SV=1	23.6453	9	21	8	1.071	1.211	1.22	1.142	1.219	1.234	1.092	30.0493	11	26	10	1.107	1.109	1.152	1.158	1.094	1.158	1.089
O15269	Serine palmitoyltransferase 1 OS=Homo sapiens GN=SPTLC1 PE=1 SV=1	4.65116	2	3	2	1.054	1.092	1.177	0.878	0.739	1.2	1.071	4.65116	2	4	2	1.19	1.208	1.269	0.987	0.809	1.216	1.085
O60493	Sorting nexin-3 OS=Homo sapiens GN=SNX3 PE=1 SV=3	48.1481	10	26	9	1.104	1.082	1.064	1.078	1.074	1.077	1.049	72.8395	10	18	9	1.102	1.095	1.144	1.12	1.184	1.195	1.148
Q92625	Ankyrin repeat and SAM domain-containing protein 1A OS=Homo sapiens GN=ANKS1A PE=1 SV=4	1.14638	1	1	1	1.418	1.21	1.68	1.219	1.148	1.526	1.238	0.881834	1	1	1	0.825	0.645	0.735	0.426	0.407	0.554	0.916
P54577	Tyrosine--tRNA ligase, cytoplasmic OS=Homo sapiens GN=YARS PE=1 SV=4	36.7424	19	27	19	0.902	0.936	0.991	0.913	0.871	0.925	0.964	35.2273	16	25	16	0.83	0.878	0.882	0.829	0.831	0.856	0.862
Q969V3	Nicalin OS=Homo sapiens GN=NCLN PE=1 SV=2	22.2025	9	12	9	1.23	1.211	1.279	1.059	0.798	0.856	1.195	15.2753	6	8	6	1.066	1.139	1.343	1.041	0.857	0.89	1.102
P09455	Retinol-binding protein 1 OS=Homo sapiens GN=RBP1 PE=1 SV=2	42.2222	7	12	7	0.828	0.821	0.838	0.646	0.551	0.594	0.56	54.0741	10	17	10	0.909	0.814	0.832	0.613	0.57	0.626	0.588
P01598	Ig kappa chain V-I region EU OS=Homo sapiens PE=1 SV=1	10.1852	1	1	1	1.711	1.431	2.294	1.442	1.164	1.155	1.368
Q9Y277	Voltage-dependent anion-selective channel protein 3 OS=Homo sapiens GN=VDAC3 PE=1 SV=1	48.0565	12	90	11	1.021	1.21	1.121	1.232	1.449	1.419	0.981	48.7633	11	82	10	0.802	0.873	0.865	0.922	1.148	1.077	0.734
P19634	Sodium/hydrogen exchanger 1 OS=Homo sapiens GN=SLC9A1 PE=1 SV=2	11.1656	8	15	8	1.043	1.074	1.068	1.006	0.698	0.726	0.968	13.0061	8	14	8	1.161	1.139	1.119	1.027	0.686	0.657	0.977
Q13336	Urea transporter 1 OS=Homo sapiens GN=SLC14A1 PE=2 SV=2	2.82776	1	1	1	1.187	0.672	1.052	0.64	0.201	0.245	0.6	4.62725	2	3	2	1.085	0.991	1.053	0.728	0.418	0.375	0.673
P01034	Cystatin-C OS=Homo sapiens GN=CST3 PE=1 SV=1	36.9863	5	11	5	0.879	0.971	0.882	0.688	0.762	0.673	0.724	25.3425	5	14	5	0.731	0.772	0.781	0.598	0.677	0.687	0.613
Q9ULB1	Neurexin-1-alpha OS=Homo sapiens GN=NRXN1 PE=2 SV=1	27.4882	30	55	25	1.085	1.075	1.138	1.164	1.08	1.091	1.203	26.0664	29	58	22	1.037	0.977	1.115	1.105	1.041	1.087	1.12
P21953	2-oxoisovalerate dehydrogenase subunit beta, mitochondrial OS=Homo sapiens GN=BCKDHB PE=1 SV=2	4.84694	2	2	2	1.487	1.296	1.392	1.139	1.027	0.935	1.139	6.37755	2	4	2	1.637	1.258	1.336	1.35	1.203	1.23	1.487
Q9BWU0	Kanadaptin OS=Homo sapiens GN=SLC4A1AP PE=1 SV=1	3.76884	2	2	2	1.778	1.414	1.516	1.384	0.905	1.097	1.629	1.13065	1	1	1	2.518	2.278	2.112	2.48	1.073	1.266	3.086
O60826	Coiled-coil domain-containing protein 22 OS=Homo sapiens GN=CCDC22 PE=1 SV=1	24.4019	12	18	12	1.26	1.209	1.274	1.151	0.898	1.02	1.213	26.7943	13	23	13	1.066	1.115	1.245	1.058	0.816	0.91	1.085
Q9Y2Q5	Ragulator complex protein LAMTOR2 OS=Homo sapiens GN=LAMTOR2 PE=1 SV=1	32.8	3	4	3	0.837	0.738	0.759	0.701	0.621	0.722	0.797	30.4	3	4	3	0.729	0.665	0.689	0.704	0.503	0.624	0.797
Q14160	Protein scribble homolog OS=Homo sapiens GN=SCRIB PE=1 SV=4	11.1656	10	12	10	1.001	0.923	1.123	0.892	0.669	0.756	0.952	12.2699	12	14	11	0.955	0.902	1.127	0.976	0.743	0.833	0.947
Q9C0H9	SRC kinase signaling inhibitor 1 OS=Homo sapiens GN=SRCIN1 PE=1 SV=3	38.1043	34	66	34	1.239	1.131	1.132	1.085	0.933	0.931	1.243	34.5972	28	57	28	1.192	1.145	1.149	1.078	0.929	0.946	1.12
Q99627	COP9 signalosome complex subunit 8 OS=Homo sapiens GN=COPS8 PE=1 SV=1	34.9282	5	14	5	0.978	1.056	1.109	1.065	1.055	1.066	1.035	34.9282	5	16	5	0.873	0.932	0.925	0.926	1.027	0.986	0.914
Q9Y399	28S ribosomal protein S2, mitochondrial OS=Homo sapiens GN=MRPS2 PE=1 SV=1	6.08108	2	2	2	1.464	1.329	1.624	1.216	0.892	0.949	1.338	3.37838	1	1	1	1.089	1.358	1.03	1.153	0.833	0.832	1.361
Q7L576	Cytoplasmic FMR1-interacting protein 1 OS=Homo sapiens GN=CYFIP1 PE=1 SV=1	25.7781	29	65	13	1.15	1.114	1.182	1.134	0.922	1.007	1.183	25.2195	29	54	10	1.023	0.994	1.026	1.017	0.776	0.836	1.123
Q6UXV4	Apolipoprotein O-like OS=Homo sapiens GN=APOOL PE=1 SV=1	35.4478	6	11	6	0.926	1.049	1.181	1.119	1.06	1.071	0.994	30.597	5	10	5	0.944	0.998	1.133	1.005	0.988	1.014	1.01
Q9C040	Tripartite motif-containing protein 2 OS=Homo sapiens GN=TRIM2 PE=1 SV=1	53.0914	28	104	26	0.934	0.993	1.008	0.928	0.97	0.949	0.93	51.3441	28	84	26	0.913	0.935	0.979	0.892	0.956	0.944	0.907
P00491	Purine nucleoside phosphorylase OS=Homo sapiens GN=PNP PE=1 SV=2	31.4879	8	12	8	1.318	1.281	1.322	1.311	0.902	0.915	1.236	34.9481	9	10	9	1.353	1.241	1.262	1.206	0.823	0.854	1.181
Q01968	Inositol polyphosphate 5-phosphatase OCRL-1 OS=Homo sapiens GN=OCRL PE=1 SV=3	16.7592	12	17	12	1.029	1.022	1.168	1.123	1.125	1.196	1.19	18.202	13	18	13	0.966	1.021	1.163	1.074	0.999	1.122	1.123
Q9ULJ8	Neurabin-1 OS=Homo sapiens GN=PPP1R9A PE=1 SV=2	17.4863	14	25	12	0.963	0.998	1.126	1.005	0.988	1.102	1.044	16.3934	12	30	11	0.967	0.997	1.098	0.988	0.782	0.962	1.025
O60504	Vinexin OS=Homo sapiens GN=SORBS3 PE=1 SV=2	10.7303	4	8	4	1.036	1.082	1.236	1.065	0.744	0.863	0.977	5.66319	3	5	3	1.002	0.893	1.162	0.949	0.516	0.795	0.922
P50148	Guanine nucleotide-binding protein G(q) subunit alpha OS=Homo sapiens GN=GNAQ PE=1 SV=4	43.1755	15	34	10	1.032	1.075	1.03	1.042	0.873	0.896	1.04	40.1114	13	32	8	0.884	0.903	0.924	0.872	0.825	0.82	0.931
Q8NFZ8	Cell adhesion molecule 4 OS=Homo sapiens GN=CADM4 PE=1 SV=1	37.3711	10	36	10	1.063	1.047	1.031	0.851	0.699	0.713	0.829	35.0515	9	35	9	1.117	1.114	1.11	0.882	0.708	0.766	0.823
Q69YW2	Uncharacterized membrane protein C1orf95 OS=Homo sapiens GN=C1orf95 PE=2 SV=1	21.2766	2	7	2	0.784	0.737	1.091	0.965	0.619	0.812	1.272	21.2766	2	6	2	0.711	1.12	1.275	0.886	0.552	1.151	1.457
P02751	Fibronectin OS=Homo sapiens GN=FN1 PE=1 SV=4	3.47863	7	8	7	1.308	1.228	1.268	1.083	0.962	0.974	1.243	2.2632	4	6	4	1.614	1.161	1.181	0.962	0.845	0.838	1.061
Q9Y2K6	Ubiquitin carboxyl-terminal hydrolase 20 OS=Homo sapiens GN=USP20 PE=1 SV=2	1.31291	1	1	1	0.87	0.874	0.982	0.869	0.785	0.92	1.038
P68400	Casein kinase II subunit alpha OS=Homo sapiens GN=CSNK2A1 PE=1 SV=1	40.4092	13	30	12	0.917	0.931	0.984	0.977	0.874	0.875	0.997	37.5959	13	31	12	1.047	1.097	1.071	1.153	0.983	0.944	1.144
P55084	Trifunctional enzyme subunit beta, mitochondrial OS=Homo sapiens GN=HADHB PE=1 SV=3	40.5063	18	42	18	1.149	1.183	1.164	1.045	0.945	0.95	1.036	42.1941	19	45	19	1.186	1.222	1.234	1.074	1.014	0.988	1.047
Q9ULL4	Plexin-B3 OS=Homo sapiens GN=PLXNB3 PE=1 SV=2	3.35254	3	5	3	0.953	1.083	1.239	0.924	0.757	0.837	0.909	0.785752	1	1	1	1.493	1.008	1.183	1.093	0.65	0.765	0.871
Q96RQ1	Endoplasmic reticulum-Golgi intermediate compartment protein 2 OS=Homo sapiens GN=ERGIC2 PE=1 SV=2	3.44828	1	1	1	0.93	0.897	1.239	0.955	0.631	0.913	0.977
P19388	DNA-directed RNA polymerases I, II, and III subunit RPABC1 OS=Homo sapiens GN=POLR2E PE=1 SV=4	8.09524	1	1	1	0.775	0.791	1.232	0.782	0.62	0.571	0.679	11.9048	2	2	2	1.061	0.919	0.949	0.627	0.501	0.44	0.731
Q9H6K5	Putative uncharacterized protein FLJ22184 OS=Homo sapiens PE=1 SV=1	12.6623	5	11	5	0.82	0.812	1.07	0.896	0.711	0.894	1.109	12.6623	5	5	5	0.909	0.816	1.021	1.072	0.76	0.939	1.239
P61225	Ras-related protein Rap-2b OS=Homo sapiens GN=RAP2B PE=1 SV=1	54.0984	8	19	4	0.752	0.746	0.876	1.181	1.127	1.026	1.294	62.8415	9	24	5	0.76	0.776	0.91	1.102	1.239	1.149	1.135
P54289	Voltage-dependent calcium channel subunit alpha-2/delta-1 OS=Homo sapiens GN=CACNA2D1 PE=1 SV=3	32.8196	29	66	29	0.937	0.896	0.991	1.019	1.032	1.049	1.042	33.4542	30	56	30	0.924	0.948	1.003	1.035	1.066	1.081	1.096
Q9NZ52	ADP-ribosylation factor-binding protein GGA3 OS=Homo sapiens GN=GGA3 PE=1 SV=1	8.02213	5	6	4	1.276	1.223	1.281	1.192	0.978	1.055	1.297	9.82019	6	11	6	1.124	1.123	1.374	0.997	0.784	0.945	1.105
P12694	2-oxoisovalerate dehydrogenase subunit alpha, mitochondrial OS=Homo sapiens GN=BCKDHA PE=1 SV=2	19.5506	7	10	7	1.05	1.018	1.163	1.039	0.884	0.966	1.033	19.5506	8	14	8	1.109	1.12	1.242	1.074	0.916	0.985	1.15
Q96S59	Ran-binding protein 9 OS=Homo sapiens GN=RANBP9 PE=1 SV=1	15.6379	8	11	8	0.964	0.943	1.009	1.01	1.034	1.063	0.997	19.0672	9	15	9	1.069	1.013	1.149	1.08	0.991	1.071	1.109
O60684	Importin subunit alpha-7 OS=Homo sapiens GN=KPNA6 PE=1 SV=1	23.3209	8	13	4	1.144	1.163	1.297	1.232	1.192	1.282	1.212	21.8284	9	13	5	1.248	1.289	1.326	1.322	1.201	1.241	1.335
P0CG29	Glutathione S-transferase theta-2 OS=Homo sapiens GN=GSTT2 PE=1 SV=1	27.8689	7	16	7	0.867	0.873	0.94	0.873	0.84	0.861	0.853	31.9672	7	22	7	0.871	0.908	0.996	0.92	0.911	0.958	0.864
Q7Z2D5	Lipid phosphate phosphatase-related protein type 4 OS=Homo sapiens GN=LPPR4 PE=1 SV=1	8.91219	5	5	5	1.394	1.17	1.534	1.533	1.113	1.2	1.983	11.9266	7	9	7	1.081	1.134	1.318	1.188	0.754	0.915	1.48
P53667	LIM domain kinase 1 OS=Homo sapiens GN=LIMK1 PE=1 SV=3	20.0927	11	15	11	1.415	1.511	1.468	1.359	1.191	1.268	1.363	22.7202	12	18	12	1.275	1.438	1.293	1.283	0.962	1.01	1.158
P62993	Growth factor receptor-bound protein 2 OS=Homo sapiens GN=GRB2 PE=1 SV=1	45.1613	9	15	9	0.722	0.736	0.807	0.801	1.001	1.03	0.81	48.8479	10	21	10	0.768	0.762	0.798	0.81	0.985	0.979	0.856
Q92804	TATA-binding protein-associated factor 2N OS=Homo sapiens GN=TAF15 PE=1 SV=1	21.7905	8	17	6	0.918	0.555	0.666	0.608	0.616	0.66	0.949	7.60135	5	7	4	0.753	0.535	0.587	0.617	0.67	0.675	0.722
P54762	Ephrin type-B receptor 1 OS=Homo sapiens GN=EPHB1 PE=1 SV=1	5.38618	4	6	1	1.405	1.617	1.733	1.331	1.196	1.248	1.246	4.57317	4	6	1	1.413	1.896	1.74	1.466	1.047	1.256	1.346
P62854	40S ribosomal protein S26 OS=Homo sapiens GN=RPS26 PE=1 SV=3	26.9565	3	6	3	1.464	1.273	1.528	1.578	0.965	1.007	1.856	20.8696	2	6	2	1.323	1.15	1.391	1.45	0.976	1.112	1.64
Q5TCY1	Tau-tubulin kinase 1 OS=Homo sapiens GN=TTBK1 PE=1 SV=2	12.2634	9	14	9	1.031	0.987	1.161	0.949	0.712	0.814	1.096	8.32702	6	7	6	1.187	1.093	1.124	1.011	0.768	0.793	1.14
Q96CM8	Acyl-CoA synthetase family member 2, mitochondrial OS=Homo sapiens GN=ACSF2 PE=1 SV=2	11.3821	4	4	4	1.013	1.065	1.206	1.153	0.989	0.94	0.999	11.3821	5	8	5	1.016	0.949	1.178	1.045	0.909	1.044	0.988
O95822	Malonyl-CoA decarboxylase, mitochondrial OS=Homo sapiens GN=MLYCD PE=1 SV=3	23.1237	8	12	8	0.809	0.817	0.862	0.77	0.575	0.654	0.763	24.7465	9	14	9	0.928	0.901	0.986	0.865	0.739	0.808	0.889
Q9HAC8	Ubiquitin domain-containing protein 1 OS=Homo sapiens GN=UBTD1 PE=1 SV=1	4.40529	1	1	1	1.144	0.563	0.94	0.728	0.352	0.648	1.474	4.40529	1	1	1	1.359	0.64	1.354	0.501	0.336	0.89	1.189
Q9NVA2	Septin-11 OS=Homo sapiens GN=SEPT11 PE=1 SV=3	56.8765	24	126	10	0.914	0.841	0.869	1.04	1.354	1.305	0.989	55.4779	23	135	9	0.975	0.965	0.971	1.134	1.5	1.455	1.021
P20472	Parvalbumin alpha OS=Homo sapiens GN=PVALB PE=1 SV=2	28.1818	4	6	4	1.696	1.978	0.995	0.718	0.699	0.712	0.601	52.7273	6	7	6	1.581	1.777	0.921	0.642	0.51	0.641	0.486
P21589	5'-nucleotidase OS=Homo sapiens GN=NT5E PE=1 SV=1	6.96864	2	5	2	0.706	0.864	0.973	0.815	0.716	0.777	0.672	13.7631	5	6	5	1.009	1.09	1.035	0.906	0.851	0.875	0.965
Q5T0D9	Tumor protein p63-regulated gene 1-like protein OS=Homo sapiens GN=TPRG1L PE=1 SV=1	42.6471	8	17	8	0.974	1.049	1.19	1.204	0.961	1.022	1.222	69.1176	11	18	11	0.804	0.923	1.023	1.118	0.833	0.883	1.107
Q7L3T8	Probable proline--tRNA ligase, mitochondrial OS=Homo sapiens GN=PARS2 PE=1 SV=1	7.36842	3	6	3	1.001	1.04	1.213	1.027	0.785	0.867	1.169	2.73684	1	1	1	1.128	0.868	1.025	0.829	0.58	0.68	0.82
Q5T9C9	Phosphatidylinositol 4-phosphate 5-kinase-like protein 1 OS=Homo sapiens GN=PIP5KL1 PE=2 SV=2	6.59898	2	2	2	1.727	1.786	2.205	1.767	1.437	1.179	1.795	4.82234	2	2	2	1.885	1.579	1.872	1.587	1.544	1.429	1.535
A8MXV4	Nucleoside diphosphate-linked moiety X motif 19, mitochondrial OS=Homo sapiens GN=NUDT19 PE=1 SV=1	18.9333	4	5	4	1.193	1.341	1.304	1.265	0.871	0.852	1.283	9.6	3	3	3	1.515	1.847	1.968	1.767	1.428	1.431	1.621
P31939	Bifunctional purine biosynthesis protein PURH OS=Homo sapiens GN=ATIC PE=1 SV=3	46.2838	23	48	23	1.15	1.152	1.2	1.131	1.067	1.046	1.154	53.5473	25	49	25	0.987	1.006	1.008	0.977	0.886	0.948	0.992
Q6PHR2	Serine/threonine-protein kinase ULK3 OS=Homo sapiens GN=ULK3 PE=1 SV=2	7.41525	3	5	3	1.143	1.129	1.191	1.048	0.678	0.839	1.041	5.29661	2	3	2	1.394	1.351	1.46	1.369	0.882	0.944	1.408
Q9HCG7	Non-lysosomal glucosylceramidase OS=Homo sapiens GN=GBA2 PE=1 SV=2	4.42287	3	5	3	1.506	1.54	1.652	1.482	1.127	1.201	1.55	11.0032	6	7	6	0.952	0.994	1.153	0.953	0.734	0.844	0.999
Q32NB8	CDP-diacylglycerol--glycerol-3-phosphate 3-phosphatidyltransferase, mitochondrial OS=Homo sapiens GN=PGS1 PE=2 SV=1	1.97842	1	1	1	1.456	1.412	1.486	1.455	0.978	1.102	1.44	12.0504	4	4	4	0.616	0.511	0.55	0.515	0.627	0.587	0.652
Q05655	Protein kinase C delta type OS=Homo sapiens GN=PRKCD PE=1 SV=2	14.2012	9	11	8	0.922	1.343	1.369	1.126	1.226	1.268	1.343	9.76331	7	13	6	0.894	0.846	1.183	1.132	0.999	1.087	1.216
Q9NPQ8	Synembryn-A OS=Homo sapiens GN=RIC8A PE=1 SV=3	27.4953	12	19	12	1.082	1.031	1.201	1.046	0.885	1.006	1.113	26.5537	12	16	11	1.134	1.099	1.293	1.137	1.014	1.023	1.259
Q9HAU5	Regulator of nonsense transcripts 2 OS=Homo sapiens GN=UPF2 PE=1 SV=1	4.3239	5	5	5	0.917	0.887	1.054	1.036	0.873	0.937	1.098	1.80818	2	2	2	1.249	1.13	1.231	1.326	0.877	1.013	1.489
Q03001	Dystonin OS=Homo sapiens GN=DST PE=1 SV=4	13.0515	79	106	77	1.081	1.102	1.122	1.013	0.877	0.911	1.052	10.8983	67	95	65	1.042	1.071	1.121	1.008	0.91	0.935	1.061
P13639	Elongation factor 2 OS=Homo sapiens GN=EEF2 PE=1 SV=4	42.6573	35	85	34	0.957	1.007	0.931	0.993	1.235	1.184	0.92	43.3566	33	85	32	0.999	1.063	0.969	1.026	1.215	1.178	0.97
O95671	N-acetylserotonin O-methyltransferase-like protein OS=Homo sapiens GN=ASMTL PE=1 SV=3	13.3655	6	10	6	1.518	1.242	1.449	1.207	0.876	1.01	1.3	10.789	5	9	5	1.793	1.394	1.474	1.886	1.028	1.121	1.368
Q86XE0	Sorting nexin-32 OS=Homo sapiens GN=SNX32 PE=2 SV=1	8.933	3	8	3	1.073	0.786	1.032	0.943	0.885	0.954	1.193	13.1514	5	8	5	1.154	0.961	1.159	1.088	1.051	1.11	1.311
P29972	Aquaporin-1 OS=Homo sapiens GN=AQP1 PE=1 SV=3	9.66543	2	4	2	0.682	0.538	0.828	0.465	0.309	0.296	0.374	9.66543	2	6	2	0.715	0.592	0.875	0.504	0.396	0.373	0.539
P23471	Receptor-type tyrosine-protein phosphatase zeta OS=Homo sapiens GN=PTPRZ1 PE=1 SV=4	11.2743	24	108	24	0.797	0.76	0.802	0.872	1.151	1.196	0.83	10.7127	23	97	23	0.816	0.769	0.788	0.878	1.157	1.166	0.867
P51553	Isocitrate dehydrogenase [NAD] subunit gamma, mitochondrial OS=Homo sapiens GN=IDH3G PE=1 SV=1	48.0916	14	71	14	1.048	1.08	1.024	1.025	0.988	0.957	0.96	50.1272	15	62	15	1.086	1.125	1.001	1.001	0.948	0.958	0.96
P56381	ATP synthase subunit epsilon, mitochondrial OS=Homo sapiens GN=ATP5E PE=1 SV=2	45.098	3	5	3	1.457	1.268	1.045	1.078	2.026	1.755	1.161	29.4118	2	3	2	1.812	1.27	1.117	1.247	2.192	1.984	1.289
Q6NXT6	Transmembrane anterior posterior transformation protein 1 homolog OS=Homo sapiens GN=TAPT1 PE=1 SV=1	4.93827	3	3	3	0.958	0.867	0.951	0.89	0.585	0.694	0.886	3.35097	2	2	2	1.325	1.101	1.274	1.01	0.702	0.879	1.057
O75369	Filamin-B OS=Homo sapiens GN=FLNB PE=1 SV=2	8.10915	16	21	14	1.034	1.141	1.362	0.948	0.831	0.918	0.904	8.60876	15	19	13	1.014	1.084	1.222	0.934	0.783	0.869	0.86
Q8TEA8	D-tyrosyl-tRNA(Tyr) deacylase 1 OS=Homo sapiens GN=DTD1 PE=1 SV=2	14.8325	2	5	2	3.335	1.515	1.412	1.432	0.938	1.105	2.163	22.0096	4	7	4	1.39	1.088	1.047	1.082	0.925	0.966	1.436
P08572	Collagen alpha-2(IV) chain OS=Homo sapiens GN=COL4A2 PE=1 SV=4	3.79673	5	8	5	0.846	0.688	0.783	0.74	0.575	0.605	0.732	4.55607	6	7	6	0.872	0.752	0.777	0.7	0.595	0.561	0.728
Q9Y6C9	Mitochondrial carrier homolog 2 OS=Homo sapiens GN=MTCH2 PE=1 SV=1	39.2739	9	29	9	1.135	1.136	1.139	1.144	1.034	1.065	1.216	44.5545	10	32	10	1.045	1.064	1.03	1.111	1.025	0.931	1.058
Q6P995	Protein FAM171B OS=Homo sapiens GN=FAM171B PE=1 SV=3	8.11138	4	5	4	1.038	0.837	0.998	0.893	0.693	0.822	1.027	12.8329	7	14	7	0.967	0.706	0.853	0.792	0.718	0.74	1.019
Q86TP1	Protein prune homolog OS=Homo sapiens GN=PRUNE PE=1 SV=2	11.479	4	5	4	1.271	1.352	1.371	1.463	1.436	1.435	1.434	21.6336	8	9	8	1.201	1.143	1.262	1.221	1.162	1.395	1.29
P52701	DNA mismatch repair protein Msh6 OS=Homo sapiens GN=MSH6 PE=1 SV=2	0.882353	1	1	1	1.074	1.19	1.374	0.972	0.812	1.13	0.943
Q9NSC5	Homer protein homolog 3 OS=Homo sapiens GN=HOMER3 PE=1 SV=2	8.86427	3	3	2	1.515	0.971	1.068	0.776	0.603	0.611	1.094	2.49307	1	1	1	1.371	0.909	0.865	0.647	0.574	0.643	1.022
Q9H2D1	Mitochondrial folate transporter/carrier OS=Homo sapiens GN=SLC25A32 PE=1 SV=2	3.80952	1	1	1	1.195	1.55	1.314	1.108	1.012	1.03	1.289
Q9NWQ8	Phosphoprotein associated with glycosphingolipid-enriched microdomains 1 OS=Homo sapiens GN=PAG1 PE=1 SV=2	4.16667	1	1	1	0.77	1.372	1.312	1.071	0.592	0.62	0.944
Q92558	Wiskott-Aldrich syndrome protein family member 1 OS=Homo sapiens GN=WASF1 PE=1 SV=1	50.4472	18	49	17	1.286	1.128	1.399	1.367	1.396	1.402	1.541	39.5349	14	35	14	1.212	1.104	1.284	1.367	1.241	1.279	1.511
P82664	28S ribosomal protein S10, mitochondrial OS=Homo sapiens GN=MRPS10 PE=1 SV=2	5.97015	1	3	1	0.924	0.895	0.942	0.926	0.945	0.879	0.93	5.97015	1	1	1	0.871	0.973	1.085	0.942	0.933	0.9	0.897
O95196	Chondroitin sulfate proteoglycan 5 OS=Homo sapiens GN=CSPG5 PE=1 SV=3	6.00707	2	2	2	0.94	0.845	0.852	0.975	0.976	0.98	0.906	2.29682	1	1	1	0.793	0.679	0.803	0.896	0.733	0.828	0.884
Q6ZV29	Patatin-like phospholipase domain-containing protein 7 OS=Homo sapiens GN=PNPLA7 PE=2 SV=3	1.13895	1	1	1	0.519	0.703	0.809	0.664	0.605	3.172	1.288
P19338	Nucleolin OS=Homo sapiens GN=NCL PE=1 SV=3	27.8873	22	37	22	0.676	0.678	0.619	0.68	0.844	0.809	0.574	26.7606	20	39	20	0.731	0.718	0.658	0.689	0.82	0.795	0.6
P09429	High mobility group protein B1 OS=Homo sapiens GN=HMGB1 PE=1 SV=3	36.2791	9	22	9	0.624	0.623	0.607	0.605	0.777	0.759	0.571	36.2791	9	17	9	0.642	0.648	0.619	0.666	0.843	0.779	0.581
O60494	Cubilin OS=Homo sapiens GN=CUBN PE=1 SV=5	0.469224	1	2	1	0.951	1.233	1.518	1.543	1.05	1.373	1.376
Q9ULE6	Paladin OS=Homo sapiens GN=PALD1 PE=1 SV=3	1.0514	1	1	1	1.22	1.321	1.45	1.005	0.82	0.951	1.223	1.0514	1	1	1	1.033	1.048	1.181	0.986	0.768	0.878	1.17
Q9UJY1	Heat shock protein beta-8 OS=Homo sapiens GN=HSPB8 PE=1 SV=1	5.61224	1	1	1	1.032	1.07	1.152	1.073	0.894	1.021	0.959	8.67347	2	3	2	1.07	1.052	1.167	0.979	1	1.024	1.168
Q03252	Lamin-B2 OS=Homo sapiens GN=LMNB2 PE=1 SV=3	47.3333	30	68	28	1.016	0.932	0.962	0.969	0.903	0.934	0.924	47.8333	30	58	28	1.036	0.931	0.957	0.956	0.827	0.877	0.959
Q9NQX7	Integral membrane protein 2C OS=Homo sapiens GN=ITM2C PE=1 SV=1	22.0974	4	7	4	1.073	1.026	1.194	1.04	0.891	0.919	1.008	25.0936	4	5	4	1.25	1.027	1.168	1.155	1.011	0.965	1.106
Q9BYV8	Centrosomal protein of 41 kDa OS=Homo sapiens GN=CEP41 PE=1 SV=1	13.4048	3	3	3	1.434	1.191	1.137	1.102	0.923	0.91	1.429	15.8177	4	5	4	1.184	0.821	0.901	0.826	0.828	0.881	1.004
Q6UWR7	Ectonucleotide pyrophosphatase/phosphodiesterase family member 6 OS=Homo sapiens GN=ENPP6 PE=1 SV=2	21.8182	8	19	8	0.824	0.917	0.861	0.584	0.613	0.623	0.634	20	7	20	7	0.869	0.95	0.89	0.625	0.588	0.611	0.664
Q9P2B2	Prostaglandin F2 receptor negative regulator OS=Homo sapiens GN=PTGFRN PE=1 SV=2	6.9397	6	6	6	1.068	1.032	1.424	1.019	0.843	0.835	1.075	2.27531	2	2	2	1.412	1.355	1.292	1.072	0.837	0.907	1.225
Q9ULF5	Zinc transporter ZIP10 OS=Homo sapiens GN=SLC39A10 PE=1 SV=2	4.81348	4	4	4	1.015	0.992	1.229	1.1	0.886	0.941	1.191	7.09988	3	4	3	1.434	0.741	1.09	0.91	0.602	0.793	0.938
Q12788	Transducin beta-like protein 3 OS=Homo sapiens GN=TBL3 PE=1 SV=2	1.60891	1	1	1	1.409	1.233	1.479	1.158	0.749	1.041	1.41	1.60891	1	1	1	1.133	1.072	1.182	1.257	0.624	0.746	1.053
Q9NP97	Dynein light chain roadblock-type 1 OS=Homo sapiens GN=DYNLRB1 PE=1 SV=3	51.0417	3	15	3	0.591	0.612	0.679	0.649	0.672	0.665	0.678	51.0417	3	15	3	0.678	0.662	0.76	0.703	0.65	0.69	0.746
Q8N3G9	Transmembrane protein 130 OS=Homo sapiens GN=TMEM130 PE=2 SV=1	3.44828	1	1	1	0.776	0.877	0.943	0.891	0.762	0.667	0.898	5.97701	2	2	2	0.878	0.964	1.206	0.984	0.861	1.003	0.936
P24387	Corticotropin-releasing factor-binding protein OS=Homo sapiens GN=CRHBP PE=1 SV=2	3.41615	1	1	1	1.157	1.361	1.417	1.321	0.892	0.924	1.374
Q8N8A2	Serine/threonine-protein phosphatase 6 regulatory ankyrin repeat subunit B OS=Homo sapiens GN=ANKRD44 PE=1 SV=3	1.30916	1	1	1	0.968	0.863	1.274	0.893	0.937	0.991	0.844	1.30916	1	1	1	1.155	1.029	1.346	0.915	0.961	0.93	1.061
Q08431	Lactadherin OS=Homo sapiens GN=MFGE8 PE=1 SV=2	2.84238	1	1	1	1.691	1.678	2.254	1.861	1.101	1.516	1.503
Q5R372	Rab GTPase-activating protein 1-like OS=Homo sapiens GN=RABGAP1L PE=1 SV=1	2.20859	2	2	2	1.325	1.537	1.532	1.155	0.855	0.937	1.346	3.31288	3	3	2	1.211	1.403	1.402	1.058	0.776	0.828	1.154
O75936	Gamma-butyrobetaine dioxygenase OS=Homo sapiens GN=BBOX1 PE=1 SV=1	8.78553	3	3	3	0.949	0.947	1.103	0.984	0.855	0.962	0.977	4.90956	2	2	2	0.797	0.764	0.79	0.744	0.831	0.915	0.815
Q96RQ3	Methylcrotonoyl-CoA carboxylase subunit alpha, mitochondrial OS=Homo sapiens GN=MCCC1 PE=1 SV=3	17.7931	10	13	10	0.889	0.852	0.924	0.908	0.809	0.868	0.91	18.6207	8	12	8	0.966	0.936	1.059	0.987	0.798	0.939	0.997
P48729	Casein kinase I isoform alpha OS=Homo sapiens GN=CSNK1A1 PE=1 SV=2	7.4184	2	2	2	1.054	1.155	1.375	1.147	0.991	1.012	1.252	7.4184	2	3	2	0.98	0.96	0.971	1.019	0.86	0.765	1.044
Q9NZN3	EH domain-containing protein 3 OS=Homo sapiens GN=EHD3 PE=1 SV=2	59.0654	26	88	17	1.046	1.056	1.147	1.206	1.293	1.311	1.18	60.3738	27	95	17	1.022	1.029	1.081	1.15	1.16	1.2	1.159
P36542	ATP synthase subunit gamma, mitochondrial OS=Homo sapiens GN=ATP5C1 PE=1 SV=1	36.5772	11	49	11	1.048	1.22	1.081	1.205	1.358	1.204	1.098	37.5839	11	52	11	1.009	1.117	0.961	1.097	1.3	1.139	1.014
Q9H8M7	Protein FAM188A OS=Homo sapiens GN=FAM188A PE=1 SV=1	1.57303	1	1	1	1.367	1.681	1.662	1.165	1.14	1.225	1.209	3.37079	1	1	1	0.551	0.573	0.655	0.584	0.416	0.438	0.645
Q9UDT6	CAP-Gly domain-containing linker protein 2 OS=Homo sapiens GN=CLIP2 PE=1 SV=1	42.2562	39	73	33	0.902	0.92	0.965	0.861	0.853	0.934	0.874	37.1893	34	73	30	0.931	0.948	0.987	0.875	0.851	0.938	0.913
Q9NUM4	Transmembrane protein 106B OS=Homo sapiens GN=TMEM106B PE=1 SV=2	4.74453	1	1	1	1.977	1.148	1.072	1.438	0.887	0.941	1.684	4.74453	1	1	1	1.308	0.707	0.561	0.782	0.506	0.516	1.125
Q99558	Mitogen-activated protein kinase kinase kinase 14 OS=Homo sapiens GN=MAP3K14 PE=1 SV=2	1.47835	1	1	1	0.411	0.313	0.459	0.374	0.475	0.42	0.318
P23142	Fibulin-1 OS=Homo sapiens GN=FBLN1 PE=1 SV=4	1.70697	1	1	1	0.766	0.874	1.039	0.775	0.66	0.664	0.755	1.70697	1	1	1	1.112	1.036	1.224	0.852	0.688	0.627	0.828
Q9BXF6	Rab11 family-interacting protein 5 OS=Homo sapiens GN=RAB11FIP5 PE=1 SV=1	31.6998	13	22	13	1.075	1.085	1.095	1.051	0.877	0.874	1.059	27.8714	12	14	12	1.117	1.227	1.277	1.146	0.976	1.015	1.149
Q9NX63	Coiled-coil-helix-coiled-coil-helix domain-containing protein 3, mitochondrial OS=Homo sapiens GN=CHCHD3 PE=1 SV=1	49.7797	14	22	14	1.17	1.178	1.162	1.218	1.095	1.094	1.191	46.2555	13	26	13	1.09	1.134	1.238	1.173	1.119	1.143	1.123
Q06830	Peroxiredoxin-1 OS=Homo sapiens GN=PRDX1 PE=1 SV=1	59.799	14	111	11	0.916	1.027	0.954	0.946	1.354	1.283	0.865	78.8945	17	116	13	0.904	0.975	0.902	0.911	1.098	1.073	0.871
Q15283	Ras GTPase-activating protein 2 OS=Homo sapiens GN=RASA2 PE=1 SV=2	2.4735	2	3	2	1.032	1.026	1.321	0.98	0.802	1.164	0.967	1.17786	1	2	1	1.199	1.083	1.623	0.987	0.8	1.037	1.025
Q9H169	Stathmin-4 OS=Homo sapiens GN=STMN4 PE=2 SV=1	5.29101	1	3	1	1.323	1.324	1.209	1.721	1.264	1.309	1.447	5.29101	1	1	1	1.239	1.125	1.059	1.091	1.001	1.159	1.162
Q29983	MHC class I polypeptide-related sequence A OS=Homo sapiens GN=MICA PE=1 SV=1	2.61097	1	1	1	1.811	1.664	1.753	1.66	1.578	1.64	1.939
Q3ZCQ8	Mitochondrial import inner membrane translocase subunit TIM50 OS=Homo sapiens GN=TIMM50 PE=1 SV=2	25.779	6	11	6	0.914	0.903	0.967	0.933	0.811	0.842	0.933	28.0453	7	15	7	0.923	0.935	0.981	0.887	0.912	0.926	0.981
Q14254	Flotillin-2 OS=Homo sapiens GN=FLOT2 PE=1 SV=2	60.9813	25	62	25	0.94	1.007	1.084	1.183	1.128	1.087	1.209	59.5794	24	60	24	1.012	1.006	1.152	1.31	1.143	1.074	1.367
Q8TBX8	Phosphatidylinositol 5-phosphate 4-kinase type-2 gamma OS=Homo sapiens GN=PIP4K2C PE=1 SV=3	23.0404	8	16	8	0.91	0.932	0.931	0.934	0.894	0.88	0.955	19.4774	7	16	7	0.965	0.975	0.987	0.988	0.859	0.851	0.995
Q8TAP8	Protein phosphatase 1 regulatory subunit 35 OS=Homo sapiens GN=PPP1R35 PE=1 SV=1	8.69565	1	1	1	1.202	0.911	1.168	0.934	0.766	0.93	0.849
P23458	Tyrosine-protein kinase JAK1 OS=Homo sapiens GN=JAK1 PE=1 SV=2	2.16638	2	2	2	0.889	0.882	1.018	0.896	0.774	0.869	0.874	1.03986	1	2	1	0.792	0.744	0.929	0.861	0.836	0.876	0.806
P42025	Beta-centractin OS=Homo sapiens GN=ACTR1B PE=1 SV=1	40.4255	10	43	5	0.928	1.019	1.069	0.99	1.115	1.06	0.96	38.5638	10	36	5	0.981	1.01	1	1.028	0.895	0.899	0.93
Q9P291	Armadillo repeat-containing X-linked protein 1 OS=Homo sapiens GN=ARMCX1 PE=1 SV=1	1.54525	1	1	1	0.368	0.324	0.466	0.361	0.335	0.314	0.347	3.75276	2	2	2	0.497	0.569	0.551	0.546	0.413	0.484	0.484
P78406	mRNA export factor OS=Homo sapiens GN=RAE1 PE=1 SV=1	33.9674	9	14	9	1.161	1.111	1.133	1.116	1.1	1.125	1.16	25	7	11	7	1.143	1.048	1.174	1.093	1.011	1.05	1.153
P16455	Methylated-DNA--protein-cysteine methyltransferase OS=Homo sapiens GN=MGMT PE=1 SV=1	6.28019	1	2	1	1.123	0.903	1.34	0.743	0.744	0.921	0.855	6.28019	1	1	1	1.289	0.807	1.394	0.661	0.586	0.903	0.954
Q9H1Z4	WD repeat-containing protein 13 OS=Homo sapiens GN=WDR13 PE=1 SV=2	22.0619	8	11	8	1.083	1.15	1.209	1.218	1.059	1.124	1.396	16.4948	7	9	7	1.039	1.074	1.116	1.191	1.155	1.086	1.328
Q15427	Splicing factor 3B subunit 4 OS=Homo sapiens GN=SF3B4 PE=1 SV=1	5.89623	2	2	2	0.827	0.84	0.927	0.705	0.806	0.927	0.88	2.59434	1	1	1	0.741	0.766	1.354	0.533	0.732	0.867	0.687
Q9BUP0	EF-hand domain-containing protein D1 OS=Homo sapiens GN=EFHD1 PE=1 SV=1	26.7782	5	11	3	0.798	0.828	0.832	0.569	0.409	0.406	0.506	45.1883	7	14	5	0.902	0.877	0.903	0.617	0.534	0.523	0.574
Q14103	Heterogeneous nuclear ribonucleoprotein D0 OS=Homo sapiens GN=HNRNPD PE=1 SV=1	31.2676	10	31	8	0.993	0.842	0.823	1.077	1.288	1.22	0.932	32.3944	10	33	8	0.869	0.763	0.768	0.91	1.16	1.096	0.751
Q562R1	Beta-actin-like protein 2 OS=Homo sapiens GN=ACTBL2 PE=1 SV=2	29.7872	10	221	4	0.99	1.043	1.159	1.002	0.792	0.815	1.086	30.5851	11	219	4	0.903	1.001	1.035	1.043	0.874	0.946	1.072
Q6ZT07	TBC1 domain family member 9 OS=Homo sapiens GN=TBC1D9 PE=1 SV=2	1.89573	2	2	1	1.129	1.164	1.491	1.03	0.703	0.606	1.311
Q9Y3D0	Mitotic spindle-associated MMXD complex subunit MIP18 OS=Homo sapiens GN=FAM96B PE=1 SV=1	12.8834	1	3	1	0.535	0.545	0.712	0.561	0.748	0.614	0.576	26.3804	2	4	2	0.888	0.837	1.191	0.84	0.751	0.81	0.915
Q15435	Protein phosphatase 1 regulatory subunit 7 OS=Homo sapiens GN=PPP1R7 PE=1 SV=1	57.2222	21	70	21	1.101	1.084	1.097	1.093	1.111	1.149	1.121	55.8333	21	66	21	1.038	1.026	1.021	1.015	1.039	1.077	1.057
P63010	AP-2 complex subunit beta OS=Homo sapiens GN=AP2B1 PE=1 SV=1	46.6382	46	237	23	1.04	0.995	1.016	1.202	1.483	1.485	1.15	50.8004	48	233	24	1.041	1.004	1.015	1.198	1.411	1.409	1.15
Q06210	Glucosamine--fructose-6-phosphate aminotransferase [isomerizing] 1 OS=Homo sapiens GN=GFPT1 PE=1 SV=3	9.01288	5	5	5	1.072	1.02	1.139	1.14	0.855	0.867	1.286	7.01001	4	4	4	0.749	0.725	0.925	0.749	0.643	0.686	0.817
P49593	Protein phosphatase 1F OS=Homo sapiens GN=PPM1F PE=1 SV=3	25.5507	10	21	10	1.164	1.114	1.257	1.172	0.901	1.05	1.317	14.978	6	11	6	1.21	1.191	1.503	1.252	0.973	1.129	1.346
Q96KQ4	Apoptosis-stimulating of p53 protein 1 OS=Homo sapiens GN=PPP1R13B PE=1 SV=3	2.20183	2	3	1	1.205	1.212	1.377	1.15	0.848	1.11	1	3.48624	3	5	2	1.242	1.266	1.568	1.294	0.954	0.985	1.484
P51531	Probable global transcription activator SNF2L2 OS=Homo sapiens GN=SMARCA2 PE=1 SV=2	5.28302	6	6	6	1.048	1.119	1.298	0.984	0.736	0.8	0.954	2.51572	3	3	3	1.164	1.074	1.121	0.916	0.836	0.976	0.968
P11177	Pyruvate dehydrogenase E1 component subunit beta, mitochondrial OS=Homo sapiens GN=PDHB PE=1 SV=3	53.2033	14	98	14	1.042	1.132	1.059	1.113	1.209	1.187	1.028	46.7967	13	95	13	1.029	1.087	1.037	1.063	1.115	1.067	1.014
P10915	Hyaluronan and proteoglycan link protein 1 OS=Homo sapiens GN=HAPLN1 PE=2 SV=2	49.7175	13	38	12	1.104	1.073	1.021	0.903	0.87	0.897	0.861	44.6328	11	41	10	1.165	1.208	1.053	1.009	1.169	1.167	0.935
P07902	Galactose-1-phosphate uridylyltransferase OS=Homo sapiens GN=GALT PE=1 SV=3	10.2902	3	3	3	1.191	1.13	1.184	1.077	0.96	0.953	1.063	10.2902	3	3	3	1.061	1.073	1.262	0.98	0.789	0.901	0.971
Q13492	Phosphatidylinositol-binding clathrin assembly protein OS=Homo sapiens GN=PICALM PE=1 SV=2	17.3313	8	27	6	1.128	0.993	1.015	0.93	1.204	1.12	0.967	24.0798	11	33	9	1.166	1.244	1.193	1.105	1.075	1.069	1.057
P17612	cAMP-dependent protein kinase catalytic subunit alpha OS=Homo sapiens GN=PRKACA PE=1 SV=2	42.735	15	34	6	0.911	0.921	1.034	1.157	1.37	1.3	1.104	37.6068	15	30	7	0.934	0.94	1.032	1.183	1.39	1.327	1.157
P82909	28S ribosomal protein S36, mitochondrial OS=Homo sapiens GN=MRPS36 PE=1 SV=2	54.3689	5	20	5	0.935	0.937	0.962	0.974	1.106	1.163	0.971	54.3689	5	24	5	0.869	0.913	0.905	0.923	1.027	1.069	0.895
P01700	Ig lambda chain V-I region HA OS=Homo sapiens PE=1 SV=1	7.14286	1	2	1	0.926	0.579	0.945	0.53	0.415	1.703	0.722	7.14286	1	1	1	0.886	0.575	0.85	0.409	0.45	0.634	0.687
Q8IWT6	Leucine-rich repeat-containing protein 8A OS=Homo sapiens GN=LRRC8A PE=1 SV=1	21.1111	14	24	13	1.183	1.238	1.218	1.106	0.757	0.716	1.013	24.4444	16	31	15	1.168	1.182	1.27	1.094	0.696	0.725	1.012
P62745	Rho-related GTP-binding protein RhoB OS=Homo sapiens GN=RHOB PE=1 SV=1	40.8163	9	20	8	0.88	0.859	0.843	0.881	1.325	1.184	0.838	34.1837	7	23	6	0.982	0.91	0.939	1.015	1.254	1.233	1.011
Q02410	Amyloid beta A4 precursor protein-binding family A member 1 OS=Homo sapiens GN=APBA1 PE=1 SV=3	13.2616	7	9	6	0.781	0.792	1.048	0.896	0.759	0.952	0.991	7.40741	5	9	3	1.225	1.175	1.377	1.213	0.875	0.983	1.485
Q15819	Ubiquitin-conjugating enzyme E2 variant 2 OS=Homo sapiens GN=UBE2V2 PE=1 SV=4	62.7586	8	36	3	1.167	1.145	1.183	1.132	1.2	1.25	1.074	48.9655	6	42	2	1.26	1.171	1.262	1.165	1.296	1.312	1.104
Q08722	Leukocyte surface antigen CD47 OS=Homo sapiens GN=CD47 PE=1 SV=1	15.1703	7	44	7	0.873	0.881	0.916	1.091	1.009	0.888	0.986	14.2415	6	48	6	0.897	0.913	0.91	1.089	1.047	0.91	1.031
O00478	Butyrophilin subfamily 3 member A3 OS=Homo sapiens GN=BTN3A3 PE=1 SV=1	6.84932	3	4	3	1.398	1.241	1.259	1.152	0.82	0.846	1.228	6.67808	3	4	3	1.09	1.171	1.16	1.119	0.988	0.978	1.042
Q9NRG7	Epimerase family protein SDR39U1 OS=Homo sapiens GN=SDR39U1 PE=1 SV=2	6.89655	2	6	2	1.199	1.353	1.178	1.336	1.073	0.931	1.053	16.3009	3	4	3	1.266	1.26	1.272	1.174	0.785	0.788	1.094
A0AVT1	Ubiquitin-like modifier-activating enzyme 6 OS=Homo sapiens GN=UBA6 PE=1 SV=1	15.6844	13	19	13	0.955	0.954	0.984	0.956	0.979	0.984	0.928	15.2091	13	20	13	1.087	1.272	1.29	1.075	0.984	0.997	1.14
P50570	Dynamin-2 OS=Homo sapiens GN=DNM2 PE=1 SV=2	36.2069	30	95	11	0.806	0.817	0.84	0.697	0.614	0.664	0.677	36.2069	32	106	12	0.956	0.959	1.02	0.792	0.749	0.79	0.852
Q8NFP9	Neurobeachin OS=Homo sapiens GN=NBEA PE=1 SV=3	14.664	33	52	33	0.998	0.981	1.089	1.026	0.944	1.028	1.03	15.4447	30	43	25	1.11	1.091	1.166	1.143	1.024	1.094	1.162
Q8N608	Inactive dipeptidyl peptidase 10 OS=Homo sapiens GN=DPP10 PE=1 SV=2	25.3769	18	27	16	0.767	0.757	0.912	0.92	0.831	0.828	0.922	25	18	25	17	0.858	0.854	0.976	1.037	1.041	0.978	1.027
O00408	cGMP-dependent 3',5'-cyclic phosphodiesterase OS=Homo sapiens GN=PDE2A PE=1 SV=1	42.6142	32	78	32	1.076	1.017	1.169	1.377	1.235	1.29	1.577	43.0393	32	72	32	1.063	1.045	1.163	1.307	1.246	1.293	1.533
Q7Z2Z2	Elongation factor Tu GTP-binding domain-containing protein 1 OS=Homo sapiens GN=EFTUD1 PE=1 SV=2	3.48214	3	3	3	0.862	0.812	1.131	0.927	0.775	0.824	0.928	2.14286	1	1	1	0.123	0.127	1.501	0.124	0.112	0.113	0.14
Q00688	Peptidyl-prolyl cis-trans isomerase FKBP3 OS=Homo sapiens GN=FKBP3 PE=1 SV=1	38.3929	8	12	8	0.674	0.781	0.8	0.783	0.821	0.802	0.873	37.9464	7	13	7	0.76	0.743	0.806	0.864	0.736	0.768	1.002
P60660	Myosin light polypeptide 6 OS=Homo sapiens GN=MYL6 PE=1 SV=2	62.9139	10	41	8	0.894	0.935	0.865	0.929	0.927	0.906	0.867	62.9139	10	39	8	0.874	0.969	0.858	0.988	1.037	0.974	0.856
Q8IY17	Neuropathy target esterase OS=Homo sapiens GN=PNPLA6 PE=1 SV=2	16.1786	14	25	14	0.908	1.037	1.106	0.947	0.748	0.748	0.947	16.5447	14	20	14	1.148	1.202	1.367	1.117	0.865	0.96	1.174
Q96FJ2	Dynein light chain 2, cytoplasmic OS=Homo sapiens GN=DYNLL2 PE=1 SV=1	62.9213	5	40	3	0.797	0.933	0.92	0.997	1.606	1.504	0.912	62.9213	5	29	3	0.772	0.945	0.948	0.972	1.506	1.475	0.857
P31948	Stress-induced-phosphoprotein 1 OS=Homo sapiens GN=STIP1 PE=1 SV=1	51.0129	29	92	29	0.864	0.863	0.793	0.762	0.875	0.909	0.825	53.7753	30	87	30	0.788	0.784	0.725	0.695	0.823	0.871	0.735
Q13368	MAGUK p55 subfamily member 3 OS=Homo sapiens GN=MPP3 PE=1 SV=2	4.95726	2	3	2	1.418	1.412	1.819	1.106	0.81	0.931	1.445	3.93162	2	2	2	2.839	5.378	3.44	4.358	2.091	2.121	2.843
Q96MH6	Transmembrane protein 68 OS=Homo sapiens GN=TMEM68 PE=2 SV=2	3.7037	1	1	1	1.175	1.128	1.288	1.303	1.124	0.753	1.151
Q9Y6K8	Adenylate kinase isoenzyme 5 OS=Homo sapiens GN=AK5 PE=1 SV=2	32.2064	15	41	14	0.901	0.961	1.141	0.959	1.096	1.055	0.994	34.5196	17	36	16	1.046	1.078	1.23	1.105	1.133	1.13	1.163
P15880	40S ribosomal protein S2 OS=Homo sapiens GN=RPS2 PE=1 SV=2	31.3993	8	14	8	1.077	1.073	0.873	1.035	0.973	0.894	1.229	37.5427	11	18	11	1.309	1.199	1.103	1.18	1.106	0.995	1.319
Q9UJJ9	N-acetylglucosamine-1-phosphotransferase subunit gamma OS=Homo sapiens GN=GNPTG PE=1 SV=1	8.52459	1	1	1	0.864	0.997	1.312	0.959	0.616	0.756	0.723
Q9UPN3	Microtubule-actin cross-linking factor 1, isoforms 1/2/3/5 OS=Homo sapiens GN=MACF1 PE=1 SV=4	19.0985	106	173	103	1.04	1.015	1.12	1.04	0.871	0.937	1.065	17.2036	102	162	99	1.042	1.04	1.121	1.056	0.894	0.956	1.079
Q12791	Calcium-activated potassium channel subunit alpha-1 OS=Homo sapiens GN=KCNMA1 PE=1 SV=2	9.14239	7	11	7	1.242	1.138	1.223	1.311	0.977	0.981	1.262	3.80259	3	6	3	1.489	1.003	1.342	1.514	0.962	0.958	1.431
Q9P2S2	Neurexin-2-alpha OS=Homo sapiens GN=NRXN2 PE=2 SV=1	10.3388	14	24	10	1.124	1.053	1.225	1.138	0.99	1.082	1.256	8.70327	13	28	4	1.107	0.997	1.23	1.187	0.971	1.048	1.365
Q9UJF2	Ras GTPase-activating protein nGAP OS=Homo sapiens GN=RASAL2 PE=1 SV=2	7.1115	7	7	6	1.38	1.097	1.373	1.022	0.783	0.96	1.176	8.77963	8	8	5	1.632	1.44	1.401	1.432	1.114	1.055	1.582
Q9BV23	Monoacylglycerol lipase ABHD6 OS=Homo sapiens GN=ABHD6 PE=2 SV=1	16.3205	3	5	3	0.734	0.749	1.069	0.721	0.679	0.715	0.633	20.178	4	5	4	0.812	0.842	0.989	0.889	0.641	1.054	0.799
P35222	Catenin beta-1 OS=Homo sapiens GN=CTNNB1 PE=1 SV=1	46.3508	27	94	22	1.24	1.153	1.221	1.22	1.124	1.139	1.285	50.8323	30	102	24	1.227	1.136	1.201	1.216	1.076	1.113	1.26
O00487	26S proteasome non-ATPase regulatory subunit 14 OS=Homo sapiens GN=PSMD14 PE=1 SV=1	26.7742	6	10	6	1.064	1.111	1.14	1.189	1.162	1.125	1.166	26.7742	6	15	6	0.866	0.915	1.025	1.011	1.164	1.106	1.003
A6NLU5	V-set and transmembrane domain-containing protein 2B OS=Homo sapiens GN=VSTM2B PE=2 SV=2	5.96491	1	1	1	0.692	0.779	1.609	0.731	0.484	1.152	0.812
Q8WZ74	Cortactin-binding protein 2 OS=Homo sapiens GN=CTTNBP2 PE=1 SV=1	1.8641	3	4	3	1.049	0.966	1.012	0.987	0.942	0.975	1.059	2.52556	4	5	4	1.237	1.111	1.214	1.037	0.873	0.974	1.072
P78362	SRSF protein kinase 2 OS=Homo sapiens GN=SRPK2 PE=1 SV=3	18.0233	9	15	9	0.992	0.955	1.175	1.021	1.13	1.197	1.006	16.8605	8	13	8	0.981	0.948	1.17	0.997	1.091	1.151	0.986
Q9BW92	Threonine--tRNA ligase, mitochondrial OS=Homo sapiens GN=TARS2 PE=1 SV=1	7.93872	4	4	4	0.99	1.104	1.148	1.097	0.905	1.155	1.739
Q02040	A-kinase anchor protein 17A OS=Homo sapiens GN=AKAP17A PE=1 SV=2	1.00719	1	1	1	1.36	1.342	1.343	1.422	0.97	0.99	1.457
P55786	Puromycin-sensitive aminopeptidase OS=Homo sapiens GN=NPEPPS PE=1 SV=2	55.8215	41	128	41	1.06	1.14	1.208	1.15	1.176	1.183	1.168	51.3602	38	130	38	1.107	1.139	1.266	1.16	1.12	1.141	1.204
P53041	Serine/threonine-protein phosphatase 5 OS=Homo sapiens GN=PPP5C PE=1 SV=1	44.0882	19	44	19	0.952	0.938	0.953	0.969	0.958	0.967	0.956	51.1022	22	44	22	0.93	0.955	0.948	0.992	1.052	1.049	0.982
Q92600	Cell differentiation protein RCD1 homolog OS=Homo sapiens GN=RQCD1 PE=1 SV=1	7.02341	2	2	2	1.002	0.943	1.066	0.986	0.902	1.141	1	4.01338	1	1	1	1.368	1.273	1.128	1.183	1.167	1.417	1.176
Q9P1U1	Actin-related protein 3B OS=Homo sapiens GN=ACTR3B PE=1 SV=1	33.7321	10	28	9	1.001	0.961	1.109	1.13	1.134	1.193	1.176	43.7799	14	34	12	0.852	0.826	0.986	0.997	0.917	1.007	1.072
Q16849	Receptor-type tyrosine-protein phosphatase-like N OS=Homo sapiens GN=PTPRN PE=1 SV=1	18.284	13	26	13	1.242	1.049	1.289	1.287	1.057	1.071	1.568	15.1175	11	18	11	1.142	1.076	1.426	1.267	1.149	1.178	1.448
P15374	Ubiquitin carboxyl-terminal hydrolase isozyme L3 OS=Homo sapiens GN=UCHL3 PE=1 SV=1	33.4783	6	8	6	0.834	0.885	0.998	1.053	1.071	1.004	0.982	41.7391	6	10	6	0.805	0.9	0.977	1	1.149	1.138	0.954
P11171	Protein 4.1 OS=Homo sapiens GN=EPB41 PE=1 SV=4	12.5	7	22	5	0.958	0.889	1.024	0.8	0.741	0.88	0.832	13.7731	9	21	5	1.142	1.05	1.315	1.092	0.986	1.1	1.03
P61254	60S ribosomal protein L26 OS=Homo sapiens GN=RPL26 PE=1 SV=1	17.2414	4	5	4	1.145	0.994	0.982	1.034	0.695	0.705	1.082	16.5517	3	5	3	1.378	1.233	1.16	1.452	1.121	1.078	1.435
P61247	40S ribosomal protein S3a OS=Homo sapiens GN=RPS3A PE=1 SV=2	49.6212	14	23	14	1.203	1.217	1.105	1.176	1.144	0.984	1.135	46.2121	12	24	12	1.07	1.023	0.971	1.072	0.959	0.818	1.01
Q9Y243	RAC-gamma serine/threonine-protein kinase OS=Homo sapiens GN=AKT3 PE=1 SV=1	20.8768	9	13	5	1.014	1.037	1.044	0.973	1.03	1.023	0.951	19.2067	8	10	4	1.103	1.108	1.092	1.072	1.105	1.148	1.08
Q15735	Phosphatidylinositol 4,5-bisphosphate 5-phosphatase A OS=Homo sapiens GN=INPP5J PE=1 SV=3	1.39165	1	1	1	1.465	1.575	2.097	1.43	1.083	1.336	1.51	1.09344	1	1	1	1.346	1.188	1.042	0.983	0.624	0.811	1.304
O43747	AP-1 complex subunit gamma-1 OS=Homo sapiens GN=AP1G1 PE=1 SV=5	26.2774	20	32	20	1.105	1.053	1.097	1.089	1.025	1.061	1.206	22.7494	17	37	17	1.012	1.003	1.034	1.026	0.987	1.003	1.133
Q96AX2	Ras-related protein Rab-37 OS=Homo sapiens GN=RAB37 PE=1 SV=3	17.9372	4	21	2	1.355	1.535	1.328	1.265	1.475	1.483	1.413	12.1076	3	22	1	1.449	1.851	1.556	1.575	0.479	0.921	1.111
Q12879	Glutamate [NMDA] receptor subunit epsilon-1 OS=Homo sapiens GN=GRIN2A PE=1 SV=1	8.40164	9	12	9	1.882	1.191	1.296	1.265	0.977	1.059	1.396	4.09836	5	6	5	2.134	1.313	1.401	1.316	1.023	1.014	1.414
P16104	Histone H2A.x OS=Homo sapiens GN=H2AFX PE=1 SV=2	32.1678	6	22	2	1.223	3.151	2.34	2.323	2.012	1.593	1.434	37.7622	7	22	1	2.406	1.444	1.071	1.513	0.736	0.562	1.763
Q9UQ80	Proliferation-associated protein 2G4 OS=Homo sapiens GN=PA2G4 PE=1 SV=3	45.1777	16	30	16	1.04	1.055	1.1	1.103	1.064	1.081	1.092	47.2081	18	37	18	1.027	1.046	1.083	1.04	1.066	1.047	1.045
Q96G61	Diphosphoinositol polyphosphate phosphohydrolase 3-beta OS=Homo sapiens GN=NUDT11 PE=1 SV=1	46.3415	6	11	1	0.712	0.601	0.742	0.727	0.655	0.719	0.852
Q9UKN8	General transcription factor 3C polypeptide 4 OS=Homo sapiens GN=GTF3C4 PE=1 SV=2	2.6764	1	1	1	1.528	1.994	2.129	1.699	1.306	1.521	1.76	2.6764	1	1	1	1.4	1.781	1.868	1.664	0.942	1.217	1.545
Q16134	Electron transfer flavoprotein-ubiquinone oxidoreductase, mitochondrial OS=Homo sapiens GN=ETFDH PE=1 SV=2	25.4457	12	18	12	1.11	1.186	1.152	1.029	0.938	1.012	1.053	28.363	13	16	13	1.235	1.276	1.167	1.075	0.978	1.006	1.184
P25705	ATP synthase subunit alpha, mitochondrial OS=Homo sapiens GN=ATP5A1 PE=1 SV=1	60.7595	34	333	34	1.196	1.248	1.071	1.092	1.097	1.108	1.039	62.2061	35	337	35	1.152	1.237	1.064	1.081	1.077	1.083	1.041
Q53HC9	Protein TSSC1 OS=Homo sapiens GN=TSSC1 PE=1 SV=2	12.4031	4	6	4	1.37	1.438	1.39	1.526	1.526	1.499	1.513	21.447	6	10	6	1.128	1.116	1.155	1.165	1.008	1.037	1.225
Q14151	Scaffold attachment factor B2 OS=Homo sapiens GN=SAFB2 PE=1 SV=1	11.8573	7	11	3	1.079	1.227	1.377	1.148	0.896	0.929	0.983	4.51207	4	7	2	0.999	1.44	1.573	0.966	0.818	0.96	1.061
Q9Y265	RuvB-like 1 OS=Homo sapiens GN=RUVBL1 PE=1 SV=1	37.0614	12	27	12	0.839	0.872	0.886	0.886	0.834	0.84	0.823	37.0614	13	24	13	0.903	0.924	1.001	0.975	0.957	0.964	0.909
Q09470	Potassium voltage-gated channel subfamily A member 1 OS=Homo sapiens GN=KCNA1 PE=1 SV=2	14.1414	7	10	5	1.263	1.35	1.142	0.814	0.624	0.627	0.758	13.5354	8	10	6	1.256	1.356	1.005	0.8	0.661	0.632	0.736
Q5FWE3	Proline-rich transmembrane protein 3 OS=Homo sapiens GN=PRRT3 PE=1 SV=3	20.1835	13	29	13	1.02	1.006	1.213	0.917	0.664	0.714	0.978	25.6881	15	34	15	1.079	1.12	1.291	1.001	0.697	0.753	1.088
Q5PRF9	Protein Smaug homolog 2 OS=Homo sapiens GN=SAMD4B PE=1 SV=1	6.48415	3	3	3	1.021	0.993	1.279	0.969	0.647	0.725	1.158	7.4928	3	3	3	0.849	1.189	1.254	1.276	0.734	0.916	0.924
Q9Y2Q9	28S ribosomal protein S28, mitochondrial OS=Homo sapiens GN=MRPS28 PE=1 SV=1	21.3904	4	4	4	1.717	1.925	1.953	1.62	1.157	1.145	1.583	25.1337	5	5	5	1.48	1.715	1.918	1.541	1.126	1.155	1.383
P43243	Matrin-3 OS=Homo sapiens GN=MATR3 PE=1 SV=2	24.085	16	38	16	1.01	0.979	0.985	0.993	0.959	0.943	0.924	30.8146	17	43	17	1.007	0.907	0.985	0.89	0.772	0.82	0.919
Q9H3F6	BTB/POZ domain-containing adapter for CUL3-mediated RhoA degradation protein 3 OS=Homo sapiens GN=KCTD10 PE=1 SV=1	5.11182	1	1	1	1.11	0.892	1.2	0.824	0.539	0.754	0.862	5.11182	1	1	1	1.209	0.929	1.235	1.058	0.614	0.841	0.966
Q15477	Helicase SKI2W OS=Homo sapiens GN=SKIV2L PE=1 SV=3	11.4767	10	14	10	1.067	1.226	1.435	1.117	0.943	0.974	1.144	10.9149	11	15	11	1.134	1.271	1.475	1.122	0.915	0.97	1.154
Q9NRZ7	1-acyl-sn-glycerol-3-phosphate acyltransferase gamma OS=Homo sapiens GN=AGPAT3 PE=1 SV=1	14.3617	5	10	5	1.07	1.236	1.051	1.012	0.954	1.04	0.887	10.9043	4	8	4	0.996	1.058	0.948	1.045	0.82	0.839	0.985
O15040	Tectonin beta-propeller repeat-containing protein 2 OS=Homo sapiens GN=TECPR2 PE=1 SV=4	5.38625	4	6	4	1.006	0.923	1.205	1.099	0.787	0.957	1.027	6.37845	5	9	5	1.074	1.15	1.362	1.195	0.783	1.035	1.21
Q6P4Q7	Metal transporter CNNM4 OS=Homo sapiens GN=CNNM4 PE=1 SV=3	1.16129	1	1	1	0.99	0.893	1.215	1.011	0.745	0.886	1.079	1.41935	1	1	1	0.891	0.706	1.069	0.789	0.657	0.7	0.661
P56556	NADH dehydrogenase [ubiquinone] 1 alpha subcomplex subunit 6 OS=Homo sapiens GN=NDUFA6 PE=1 SV=3	39.6104	6	14	6	0.944	1.037	0.915	0.995	0.951	0.986	0.844	33.1169	5	8	5	1.322	1.426	1.183	1.346	1.264	1.203	1.136
P62266	40S ribosomal protein S23 OS=Homo sapiens GN=RPS23 PE=1 SV=3	16.0839	3	6	3	1.263	1.077	1.093	1.306	1.207	1.114	1.127	16.0839	3	4	3	1.156	1.102	1.15	1.263	1.125	1.072	1.2
P62913	60S ribosomal protein L11 OS=Homo sapiens GN=RPL11 PE=1 SV=2	11.7978	2	6	2	1.007	1.076	1.222	1.201	1.462	1.363	1.029	11.7978	2	6	2	1.053	1.147	1.334	1.162	1.3	1.343	1.037
Q8NBS9	Thioredoxin domain-containing protein 5 OS=Homo sapiens GN=TXNDC5 PE=1 SV=2	14.3519	5	8	5	0.894	0.74	0.727	0.64	0.669	0.707	0.739	17.1296	6	8	6	0.797	0.852	1.023	0.845	0.915	0.952	0.883
P53611	Geranylgeranyl transferase type-2 subunit beta OS=Homo sapiens GN=RABGGTB PE=1 SV=2	10.574	4	4	4	1.127	1.242	1.182	1.124	1.072	1.093	1.068	7.25076	2	2	2	1.243	1.259	1.545	1.155	1.043	1.304	1.344
O60347	TBC1 domain family member 12 OS=Homo sapiens GN=TBC1D12 PE=1 SV=3	1.03226	1	1	1	0.916	0.74	0.997	0.832	0.573	0.706	0.834
Q9ULI1	Leucine-rich repeat and WD repeat-containing protein KIAA1239 OS=Homo sapiens GN=KIAA1239 PE=2 SV=3	2.35362	3	4	3	1.004	1.111	0.974	1.014	0.77	0.765	0.991	1.37773	2	2	2	1.43	0.737	1.709	1.674	0.786	1.34	1.816
O75431	Metaxin-2 OS=Homo sapiens GN=MTX2 PE=1 SV=1	27.7567	7	16	7	0.898	0.946	0.98	0.842	0.778	0.788	0.82	27.7567	7	13	7	0.964	0.969	0.977	0.931	0.82	0.829	0.9
P23588	Eukaryotic translation initiation factor 4B OS=Homo sapiens GN=EIF4B PE=1 SV=2	28.4779	13	23	13	1.001	0.989	0.988	0.907	0.895	0.943	0.97	22.2586	13	22	13	0.899	1.01	0.951	0.934	0.956	0.977	1.024
Q8TB22	Spermatogenesis-associated protein 20 OS=Homo sapiens GN=SPATA20 PE=2 SV=3	19.5929	14	20	14	1.268	1.21	1.235	1.12	1.023	1.056	1.16	21.1196	13	17	13	1.097	1.149	1.147	1.072	0.964	1.013	1.118
Q9Y5J7	Mitochondrial import inner membrane translocase subunit Tim9 OS=Homo sapiens GN=TIMM9 PE=1 SV=1	70.7865	6	14	6	0.683	0.665	0.693	0.68	0.938	0.99	0.678	70.7865	6	12	6	0.834	0.742	0.754	0.764	1.097	1.146	0.715
O14735	CDP-diacylglycerol--inositol 3-phosphatidyltransferase OS=Homo sapiens GN=CDIPT PE=1 SV=1	21.1268	4	5	4	1.252	1.387	1.44	1.244	0.798	0.819	1.356	15.9624	3	7	3	1.218	1.103	1.094	1.02	0.689	0.722	1.151
Q5BJF2	Transmembrane protein 97 OS=Homo sapiens GN=TMEM97 PE=1 SV=1	10.2273	2	2	2	1.353	1.025	1.241	1.015	0.787	1.091	1.274
O00399	Dynactin subunit 6 OS=Homo sapiens GN=DCTN6 PE=1 SV=1	26.3158	4	9	4	0.812	0.736	0.769	0.757	0.854	0.815	0.79	21.0526	3	6	3	0.963	0.909	0.894	0.917	0.941	0.957	0.929
O43155	Leucine-rich repeat transmembrane protein FLRT2 OS=Homo sapiens GN=FLRT2 PE=1 SV=1	5.15152	3	6	3	1.678	1.177	1.247	1.156	0.862	0.925	1.135	8.63636	4	6	4	2.323	1.424	1.515	1.403	0.925	1.044	1.305
P56377	AP-1 complex subunit sigma-2 OS=Homo sapiens GN=AP1S2 PE=1 SV=1	14.6497	2	2	1	0.679	0.724	0.907	0.57	0.69	0.714	0.74	14.6497	2	2	1	1.034	1.062	1.497	1.093	0.79	1.035	1.17
Q96S52	GPI transamidase component PIG-S OS=Homo sapiens GN=PIGS PE=1 SV=3	10.4505	4	9	4	1.266	1.316	1.37	1.193	0.866	0.929	1.35	10.4505	4	5	4	1.203	1.273	1.287	1.083	0.789	0.848	1.221
P41091	Eukaryotic translation initiation factor 2 subunit 3 OS=Homo sapiens GN=EIF2S3 PE=1 SV=3	31.3559	11	16	11	1.238	1.117	1.151	1.112	1.18	1.192	1.108	29.8729	10	18	10	1.023	1.029	1.056	0.989	1.177	1.243	0.965
Q7Z699	Sprouty-related, EVH1 domain-containing protein 1 OS=Homo sapiens GN=SPRED1 PE=1 SV=2	9.90991	2	2	2	0.959	0.871	1.014	0.996	0.71	0.663	0.997	3.37838	1	1	1	1.271	1.349	1.167	1.314	1.184	0.894	1.838
Q4KMP7	TBC1 domain family member 10B OS=Homo sapiens GN=TBC1D10B PE=1 SV=3	23.2673	13	30	13	1.266	1.152	1.256	1.137	0.884	1.021	1.196	23.5149	14	43	14	1.172	1.095	1.181	1.102	0.852	0.991	1.174
Q9HCJ2	Leucine-rich repeat-containing protein 4C OS=Homo sapiens GN=LRRC4C PE=1 SV=1	2.5	1	1	1	1.401	1.758	1.954	1.799	1.619	1.461	2.228	4.21875	2	2	2	0.904	0.813	1.039	0.853	0.631	0.774	0.925
Q9Y547	Heat shock protein beta-11 OS=Homo sapiens GN=HSPB11 PE=1 SV=1	7.63889	1	1	1	0.698	0.613	0.755	0.661	0.693	0.702	0.728	7.63889	1	1	1	0.635	0.53	0.713	0.627	0.533	0.619	0.659
O00264	Membrane-associated progesterone receptor component 1 OS=Homo sapiens GN=PGRMC1 PE=1 SV=3	47.6923	10	31	10	1.15	1.128	1.214	1.331	1.239	1.234	1.43	47.6923	8	30	8	1.056	1.032	1.026	1.117	1.092	1.074	1.236
Q53F19	Uncharacterized protein C17orf85 OS=Homo sapiens GN=C17orf85 PE=1 SV=2	1.29032	1	1	1	0.801	0.642	0.783	0.522	0.403	0.481	0.782	2.09677	1	1	1	1.337	1.365	2.053	1.27	1.128	1.382	1.103
Q9UHD1	Cysteine and histidine-rich domain-containing protein 1 OS=Homo sapiens GN=CHORDC1 PE=1 SV=2	33.4337	8	15	8	0.909	1.033	0.99	0.979	1.478	1.423	0.916	35.5422	8	14	8	1.079	1.194	1.247	1.156	1.475	1.409	1.072
Q6UN15	Pre-mRNA 3'-end-processing factor FIP1 OS=Homo sapiens GN=FIP1L1 PE=1 SV=1	4.54545	2	2	2	0.861	0.883	1.035	0.761	0.763	0.838	0.892	4.54545	2	2	2	0.953	0.831	1.048	0.823	0.814	0.909	0.917
Q96CS3	FAS-associated factor 2 OS=Homo sapiens GN=FAF2 PE=1 SV=2	23.8202	6	15	6	1.044	1.094	1.337	1.065	0.938	1.006	1.136	25.3933	7	13	7	1.316	1.247	1.62	1.403	1.132	1.146	1.415
Q8TF21	Ankyrin repeat domain-containing protein 24 OS=Homo sapiens GN=ANKRD24 PE=2 SV=2	10.0349	10	11	10	1.302	1.238	1.418	1.344	1.106	1.191	1.567	8.37696	8	10	8	1.191	1.063	1.308	1.197	0.963	1.054	1.381
Q5JU85	IQ motif and SEC7 domain-containing protein 2 OS=Homo sapiens GN=IQSEC2 PE=1 SV=1	29.9729	30	47	26	1.148	1.018	1.08	1.13	0.888	0.912	1.243	21.5156	22	35	19	1.112	0.931	1.075	1.07	0.864	0.912	1.24
P10589	COUP transcription factor 1 OS=Homo sapiens GN=NR2F1 PE=1 SV=1	2.12766	1	1	1	1.538	1.144	1.023	1.257	0.912	0.829	1.513	2.12766	1	1	1	1.42	1.117	1.182	1.406	1.163	1.077	1.393
Q6P9F7	Leucine-rich repeat-containing protein 8B OS=Homo sapiens GN=LRRC8B PE=2 SV=2	2.73973	2	2	2	0.894	0.988	0.849	0.903	0.768	0.764	0.711	3.98506	2	2	2	0.582	0.623	0.885	0.843	0.727	0.634	0.585
P61278	Somatostatin OS=Homo sapiens GN=SST PE=1 SV=1	37.931	2	14	2	1.873	1.093	1.322	1.458	1.094	1.179	3.523	37.931	2	8	2	1.981	1.043	1.32	1.58	1.204	1.239	3.806
P62072	Mitochondrial import inner membrane translocase subunit Tim10 OS=Homo sapiens GN=TIMM10 PE=1 SV=1	66.6667	5	20	5	0.827	0.85	0.967	0.831	0.859	0.898	0.794	60	5	24	5	0.921	0.913	0.955	0.951	0.863	0.871	0.865
O43464	Serine protease HTRA2, mitochondrial OS=Homo sapiens GN=HTRA2 PE=1 SV=2	4.80349	2	5	2	0.925	0.956	0.978	1.017	0.974	0.975	0.906	7.20524	3	5	3	1.291	1.172	1.157	1.208	1.052	1.123	1.355
P51649	Succinate-semialdehyde dehydrogenase, mitochondrial OS=Homo sapiens GN=ALDH5A1 PE=1 SV=2	54.3925	20	78	20	1.181	1.204	1.086	1.144	1.299	1.288	1.098	51.9626	21	88	21	1.075	1.059	0.984	1.045	1.165	1.156	0.989
O60262	Guanine nucleotide-binding protein G(I)/G(S)/G(O) subunit gamma-7 OS=Homo sapiens GN=GNG7 PE=1 SV=1	47.0588	3	22	3	0.999	1.026	1.001	0.921	0.947	0.954	0.899	47.0588	3	25	3	0.97	1.013	1.006	0.96	0.976	0.949	0.914
Q9HAR2	Latrophilin-3 OS=Homo sapiens GN=LPHN3 PE=1 SV=2	9.53697	11	14	10	1.026	1.075	1.238	1.152	1.114	1.203	1.26	7.25639	9	11	8	0.902	0.904	1.013	0.965	0.85	0.959	1.046
Q5J8M3	ER membrane protein complex subunit 4 OS=Homo sapiens GN=EMC4 PE=1 SV=2	13.6612	2	2	2	0.935	0.789	0.896	0.734	0.675	0.669	0.861	7.10383	1	1	1	1.311	1.212	1.513	1.27	1.182	1.388	1.239
Q8WWH5	Probable tRNA pseudouridine synthase 1 OS=Homo sapiens GN=TRUB1 PE=1 SV=1	2.86533	1	2	1	1.086	0.769	0.777	0.883	0.692	0.69	1.083	3.4384	1	1	1	1.894	1.854	1.942	1.504	1.178	1.429	2.081
P80404	4-aminobutyrate aminotransferase, mitochondrial OS=Homo sapiens GN=ABAT PE=1 SV=3	63	26	100	26	1.206	1.144	1.178	1.101	1.209	1.243	1.055	55.6	22	87	22	1.197	1.209	1.165	1.143	1.236	1.288	1.073
Q96ME1	F-box/LRR-repeat protein 18 OS=Homo sapiens GN=FBXL18 PE=2 SV=2	20.4969	12	18	12	1.166	1.161	1.191	1.154	0.907	0.91	1.376	12.795	9	13	9	1.244	1.166	1.233	1.236	0.833	0.896	1.366
Q15843	NEDD8 OS=Homo sapiens GN=NEDD8 PE=1 SV=1	39.5062	5	13	5	0.735	0.724	0.703	0.732	0.802	0.869	0.759	39.5062	5	15	5	0.753	0.873	0.766	0.836	0.892	0.921	0.767
Q15147	1-phosphatidylinositol 4,5-bisphosphate phosphodiesterase beta-4 OS=Homo sapiens GN=PLCB4 PE=1 SV=3	2.6383	3	3	3	1.176	1.298	1.438	1.355	0.939	1.035	1.395	3.48936	4	6	4	1.169	1.299	1.406	1.205	0.999	1.081	1.26
P61803	Dolichyl-diphosphooligosaccharide--protein glycosyltransferase subunit DAD1 OS=Homo sapiens GN=DAD1 PE=1 SV=3	19.469	2	2	2	1.011	1.213	1.416	1.014	0.754	0.923	1.72	19.469	2	3	2	1.56	1.762	1.811	1.375	0.77	0.947	1.548
Q9H6S3	Epidermal growth factor receptor kinase substrate 8-like protein 2 OS=Homo sapiens GN=EPS8L2 PE=1 SV=2	5.31469	2	2	2	0.758	0.895	0.815	0.606	0.475	0.535	0.651
P53805	Calcipressin-1 OS=Homo sapiens GN=RCAN1 PE=1 SV=4	7.53968	1	3	1	0.457	0.534	0.612	0.709	0.743	0.872	0.491	10.7143	2	2	2	1.27	1.174	1.062	1.246	1.163	1.156	1.267
Q12846	Syntaxin-4 OS=Homo sapiens GN=STX4 PE=1 SV=2	23.569	6	7	6	1.107	1.077	1.317	0.976	0.8	0.894	1.092	22.2222	5	6	5	0.88	0.948	1.038	0.947	0.843	0.841	0.931
Q7Z7A4	PX domain-containing protein kinase-like protein OS=Homo sapiens GN=PXK PE=1 SV=1	5.36332	3	5	3	1.04	1.142	0.971	0.792	0.534	0.602	0.797	5.88235	3	4	3	1.043	1.223	1.151	0.784	0.609	0.593	0.767
P07910	Heterogeneous nuclear ribonucleoproteins C1/C2 OS=Homo sapiens GN=HNRNPC PE=1 SV=4	31.6993	12	38	12	1.017	0.901	0.861	0.992	1.151	1.08	0.845	22.8758	9	37	9	0.969	0.955	0.941	1.069	1.475	1.358	0.856
Q03426	Mevalonate kinase OS=Homo sapiens GN=MVK PE=1 SV=1	12.8788	2	2	2	1.013	1.108	1.398	0.915	1.101	1.173	1.168	9.09091	2	3	2	0.765	0.881	0.758	0.948	1.272	1.334	0.896
P48681	Nestin OS=Homo sapiens GN=NES PE=1 SV=2	7.34115	9	11	9	0.94	0.857	1.049	0.897	0.724	0.802	0.924	7.71129	9	10	9	1.03	1.066	1.194	1.013	0.797	0.886	1.008
Q9NRK6	ATP-binding cassette sub-family B member 10, mitochondrial OS=Homo sapiens GN=ABCB10 PE=1 SV=2	3.79404	2	3	2	1.025	1.016	1.177	1.054	0.798	0.758	1.019	3.79404	2	4	2	0.941	1.192	1.231	1.08	0.815	0.779	1.192
Q9BPY8	Homeodomain-only protein OS=Homo sapiens GN=HOPX PE=1 SV=1	47.9452	3	5	3	1.058	0.859	0.976	1.07	1.111	1.205	1.217	45.2055	3	4	3	1.016	0.672	0.784	0.994	0.972	1.223	1.119
O94925	Glutaminase kidney isoform, mitochondrial OS=Homo sapiens GN=GLS PE=1 SV=1	50.0747	27	157	26	1.186	1.272	1.193	1.232	1.37	1.33	1.18	49.1779	27	129	27	1.208	1.286	1.202	1.261	1.409	1.363	1.231
Q86W34	Archaemetzincin-2 OS=Homo sapiens GN=AMZ2 PE=1 SV=2	3.05556	1	1	1	1.745	1.652	1.906	1.508	1.198	1.521	1.442	8.61111	2	2	2	0.841	0.837	0.913	0.926	0.876	0.87	0.951
O43752	Syntaxin-6 OS=Homo sapiens GN=STX6 PE=1 SV=1	47.0588	7	8	7	1.007	0.874	1.082	1.043	0.835	0.843	1.098	23.5294	5	6	5	0.945	0.832	0.935	0.969	0.838	0.83	1.034
Q9NZ08	Endoplasmic reticulum aminopeptidase 1 OS=Homo sapiens GN=ERAP1 PE=1 SV=3	3.71945	3	3	3	0.953	0.802	0.909	0.866	0.848	0.844	0.917	3.82572	3	4	3	1.151	1.076	1.242	1.055	1.001	1.066	1.055
Q9Y297	F-box/WD repeat-containing protein 1A OS=Homo sapiens GN=BTRC PE=1 SV=1	1.98347	1	1	1	1.344	1.308	1.193	1.135	0.971	1.068	1.414
O00273	DNA fragmentation factor subunit alpha OS=Homo sapiens GN=DFFA PE=1 SV=1	17.2205	5	8	5	1.348	0.966	1.002	0.829	0.757	0.773	1.047	29.3051	8	13	8	1.09	0.789	0.925	0.732	0.6	0.712	0.936
P48444	Coatomer subunit delta OS=Homo sapiens GN=ARCN1 PE=1 SV=1	26.4188	13	18	13	1.374	1.348	1.326	1.283	1.19	1.224	1.279	27.2016	13	17	13	1.308	1.206	1.266	1.12	1.023	1.047	1.214
O15018	PDZ domain-containing protein 2 OS=Homo sapiens GN=PDZD2 PE=1 SV=4	0.422684	1	1	1	1.144	1.109	1.339	1.056	0.931	1.059	1.53	0.422684	1	1	1	0.914	1.063	1.241	1.444	1.052	1.078	1.323
Q6UB35	Monofunctional C1-tetrahydrofolate synthase, mitochondrial OS=Homo sapiens GN=MTHFD1L PE=1 SV=1	3.78323	3	3	3	1.153	1.239	1.282	1.206	1.105	1.223	1.342	1.22699	1	1	1	1.505	1.47	1.551	1.343	1.139	1.056	1.681
P35080	Profilin-2 OS=Homo sapiens GN=PFN2 PE=1 SV=3	43.5714	6	50	6	0.953	0.966	0.955	1.036	1.068	1.064	0.943	37.8571	6	52	6	1.012	1.029	1.013	1.054	1.041	1.058	1.012
Q9H0Q0	Protein FAM49A OS=Homo sapiens GN=FAM49A PE=1 SV=1	51.3932	12	42	10	0.582	0.522	0.612	0.601	0.555	0.591	0.625	51.3932	12	36	10	0.495	0.475	0.532	0.542	0.433	0.473	0.583
O60242	Brain-specific angiogenesis inhibitor 3 OS=Homo sapiens GN=BAI3 PE=1 SV=2	4.73062	4	5	4	1.513	1.383	1.648	1.394	1.048	1.101	1.459	6.37319	5	7	5	1.137	1.208	1.352	1.208	0.969	1.001	1.271
Q9UBS8	E3 ubiquitin-protein ligase RNF14 OS=Homo sapiens GN=RNF14 PE=1 SV=1	2.1097	1	1	1	0.742	0.862	1.099	0.786	0.56	0.738	0.838	2.1097	1	1	1	0.9	0.947	1.058	0.938	0.599	0.666	0.966
Q9Y365	PCTP-like protein OS=Homo sapiens GN=STARD10 PE=1 SV=2	5.49828	1	1	1	0.852	0.75	0.873	0.956	1.014	1.077	0.851
P14923	Junction plakoglobin OS=Homo sapiens GN=JUP PE=1 SV=3	11.9463	7	17	2	1.149	1.256	1.266	1.357	0.662	0.761	0.979	16.2416	10	23	4	0.93	0.908	1.076	1.052	0.628	0.705	0.95
Q01415	N-acetylgalactosamine kinase OS=Homo sapiens GN=GALK2 PE=1 SV=1	1.74672	1	1	1	0.918	0.84	1.066	0.763	0.641	0.662	1.003
O43300	Leucine-rich repeat transmembrane neuronal protein 2 OS=Homo sapiens GN=LRRTM2 PE=2 SV=3	2.71318	1	1	1	1.751	1.435	1.019	1.597	0.799	0.968	1.436
Q15052	Rho guanine nucleotide exchange factor 6 OS=Homo sapiens GN=ARHGEF6 PE=1 SV=2	7.34536	6	10	2	1.502	1.597	1.471	1.37	1.237	1.184	1.305	7.47423	6	11	2	0.798	0.88	0.851	0.831	0.731	0.788	0.941
Q96S19	UPF0585 protein C16orf13 OS=Homo sapiens GN=C16orf13 PE=1 SV=2	33.8235	6	10	6	1.201	1.166	1.209	1.266	1.018	1.061	1.294	25.4902	5	9	5	1.027	1.16	1.104	1.154	0.983	1.029	1.187
O14492	SH2B adapter protein 2 OS=Homo sapiens GN=SH2B2 PE=1 SV=2	3.16456	2	2	1	1.111	0.826	0.894	0.833	0.608	0.662	0.999
P28065	Proteasome subunit beta type-9 OS=Homo sapiens GN=PSMB9 PE=1 SV=2	4.10959	1	1	1	0.865	0.821	0.943	0.711	0.521	0.5	0.717	4.56621	1	1	1	0.898	0.73	0.98	0.662	0.54	0.713	0.712
Q86UX2	Inter-alpha-trypsin inhibitor heavy chain H5 OS=Homo sapiens GN=ITIH5 PE=2 SV=2	5.09554	4	4	4	0.918	0.885	1.052	0.885	0.702	0.752	0.913	2.9724	2	2	2	1.244	1.25	1.355	1.324	1.074	1.271	0.96
P49773	Histidine triad nucleotide-binding protein 1 OS=Homo sapiens GN=HINT1 PE=1 SV=2	59.5238	6	40	6	0.755	0.757	0.701	0.801	1.122	1.139	0.764	59.5238	7	38	7	0.914	0.924	0.808	0.907	1.189	1.188	0.889
Q8N0Z6	Tetratricopeptide repeat protein 5 OS=Homo sapiens GN=TTC5 PE=1 SV=2	1.81818	1	2	1	1.494	1.655	1.55	1.423	1.385	1.359	1.358
P61353	60S ribosomal protein L27 OS=Homo sapiens GN=RPL27 PE=1 SV=2	36.7647	5	10	5	1.459	1.29	1.41	1.65	1.15	1.124	1.543	39.7059	5	9	5	1.473	1.129	1.21	1.585	1.114	1.127	1.521
Q9UHK6	Alpha-methylacyl-CoA racemase OS=Homo sapiens GN=AMACR PE=1 SV=2	8.63874	2	3	2	0.643	0.681	0.82	0.785	0.582	0.631	0.786	8.63874	2	4	2	0.737	0.895	0.988	0.85	0.606	0.672	0.815
Q9BPX1	17-beta-hydroxysteroid dehydrogenase 14 OS=Homo sapiens GN=HSD17B14 PE=1 SV=1	7.40741	1	1	1	7.354	6.277	1.037	1.037	0.933	0.941	1.592
Q13526	Peptidyl-prolyl cis-trans isomerase NIMA-interacting 1 OS=Homo sapiens GN=PIN1 PE=1 SV=1	53.9877	8	38	8	0.773	0.82	0.753	0.882	1.047	1.058	0.842	53.9877	8	37	8	0.675	0.772	0.705	0.808	1.055	1.066	0.776
O14949	Cytochrome b-c1 complex subunit 8 OS=Homo sapiens GN=UQCRQ PE=1 SV=4	47.561	6	10	6	0.912	0.906	0.857	0.782	0.575	0.551	0.868	47.561	6	15	6	1.294	1.278	1.106	1.094	1.05	0.892	1.062
Q96GQ5	UPF0420 protein C16orf58 OS=Homo sapiens GN=C16orf58 PE=1 SV=2	16.453	6	15	6	0.982	0.949	1.031	0.947	0.864	0.788	1.083	16.6667	6	12	6	1.041	1.081	1.189	1.006	0.777	0.794	1.15
Q9H156	SLIT and NTRK-like protein 2 OS=Homo sapiens GN=SLITRK2 PE=1 SV=1	1.6568	1	1	1	1.239	1.103	1.423	1.214	0.632	0.67	1.45	1.6568	1	1	1	0.787	0.835	1.04	0.837	0.492	0.588	0.946
Q9H330	Transmembrane protein 245 OS=Homo sapiens GN=TMEM245 PE=1 SV=2	5.70801	5	7	5	1.401	1.302	1.21	1.212	1.091	0.997	1.514	6.36663	4	6	4	1.211	1.136	1.119	0.99	0.72	0.702	1.279
O75379	Vesicle-associated membrane protein 4 OS=Homo sapiens GN=VAMP4 PE=1 SV=2	9.92908	1	1	1	1.158	1.054	1.18	0.999	0.664	0.678	0.929	9.92908	1	1	1	1.009	1.13	1.146	0.879	0.576	0.788	0.949
Q7L2E3	Putative ATP-dependent RNA helicase DHX30 OS=Homo sapiens GN=DHX30 PE=1 SV=1	14.4054	15	17	15	1.177	1.292	1.296	1.18	0.887	0.925	1.26	14.3216	15	16	15	1.071	1.115	1.18	0.987	0.777	0.862	1.097
Q9Y4E8	Ubiquitin carboxyl-terminal hydrolase 15 OS=Homo sapiens GN=USP15 PE=1 SV=3	10.4995	9	11	9	1.123	1.165	1.13	1.08	1.063	1.063	1.072	8.76656	8	11	8	0.995	1.071	1.088	0.958	0.919	0.985	0.97
P00734	Prothrombin OS=Homo sapiens GN=F2 PE=1 SV=2	1.60772	1	1	1	0.723	0.82	0.876	0.778	0.645	0.59	0.656	1.60772	1	1	1	0.493	0.581	0.585	0.557	0.483	0.528	0.622
Q96C01	Protein FAM136A OS=Homo sapiens GN=FAM136A PE=1 SV=1	52.8986	6	11	6	1.025	1.08	1.106	0.88	1.065	1.251	0.956	52.1739	6	16	6	0.985	1.078	1.141	0.835	0.98	1.026	0.976
Q9Y276	Mitochondrial chaperone BCS1 OS=Homo sapiens GN=BCS1L PE=1 SV=1	21.957	7	10	7	1.068	1.097	1.183	0.963	0.758	0.825	0.986	19.3317	6	7	6	1.14	1.093	1.202	0.958	0.821	0.903	1.068
Q8NEL9	Phospholipase DDHD1 OS=Homo sapiens GN=DDHD1 PE=2 SV=2	6.44444	5	5	5	1.126	1.094	1.091	1.097	1.105	1.123	1.069	3.77778	3	3	3	1.139	1.09	1.277	0.973	0.853	0.945	1.086
O00203	AP-3 complex subunit beta-1 OS=Homo sapiens GN=AP3B1 PE=1 SV=3	9.14077	8	16	3	0.872	0.841	1.053	0.811	0.605	0.676	0.797	6.67276	6	14	1	1.121	1.626	1.565	0.971	0.738	0.974	0.996
P04196	Histidine-rich glycoprotein OS=Homo sapiens GN=HRG PE=1 SV=1	9.52381	5	7	5	1.095	0.991	0.962	1.114	0.834	0.901	1.004	3.04762	2	5	2	1.011	0.978	0.987	1.607	0.723	0.741	0.82
Q9Y4D1	Disheveled-associated activator of morphogenesis 1 OS=Homo sapiens GN=DAAM1 PE=1 SV=2	12.2449	11	13	9	1.162	0.986	1.231	1.179	0.962	1.016	1.2	7.42115	8	9	7	0.938	0.846	1.033	0.965	0.764	0.836	1.13
Q07002	Cyclin-dependent kinase 18 OS=Homo sapiens GN=CDK18 PE=1 SV=3	34.7458	14	24	11	1.063	1.13	1.172	1.004	0.875	0.974	1.15	45.339	17	20	14	1.028	1.056	1.134	0.962	0.85	0.942	1.037
P62877	E3 ubiquitin-protein ligase RBX1 OS=Homo sapiens GN=RBX1 PE=1 SV=1	7.40741	1	3	1	1.714	1.203	1.403	1.295	1.02	1.033	1.605	7.40741	1	2	1	1.35	1.112	1.456	1.095	0.935	1.057	1.334
Q9H0M0	NEDD4-like E3 ubiquitin-protein ligase WWP1 OS=Homo sapiens GN=WWP1 PE=1 SV=1	1.84382	1	1	1	1.635	1.523	1.35	1.238	0.991	1.124	1.475	4.22993	3	3	2	0.823	0.831	0.856	0.78	0.61	0.619	0.735
P18505	Gamma-aminobutyric acid receptor subunit beta-1 OS=Homo sapiens GN=GABRB1 PE=1 SV=2	21.9409	9	19	3	0.898	0.983	1.058	1.18	0.826	0.764	1.226	18.5654	8	17	2	1.152	1.462	1.413	1.462	0.809	0.752	1.577
Q9UGP8	Translocation protein SEC63 homolog OS=Homo sapiens GN=SEC63 PE=1 SV=2	5.92105	3	4	3	0.895	0.891	1.096	0.906	0.7	0.816	0.965	1.18421	1	1	1	0.95	1.457	1.318	1.435	0.974	1.109	1.345
P07099	Epoxide hydrolase 1 OS=Homo sapiens GN=EPHX1 PE=1 SV=1	43.5165	20	37	20	1.076	1.212	1.151	1.077	0.928	0.894	1.063	32.967	16	32	16	1.185	1.31	1.175	1.176	1.008	0.967	1.14
A6NDG6	Phosphoglycolate phosphatase OS=Homo sapiens GN=PGP PE=1 SV=1	37.3832	10	18	10	1.163	1.124	1.103	1.021	1.01	1.041	1.134	37.3832	10	18	10	1.257	1.147	1.159	1.057	0.983	0.988	1.215
P45973	Chromobox protein homolog 5 OS=Homo sapiens GN=CBX5 PE=1 SV=1	19.3717	3	3	3	1.365	0.795	1.044	0.931	0.872	1.049	1.056	6.80628	1	1	1	0.636	0.67	0.856	0.663	0.83	0.844	0.62
Q9Y3A5	Ribosome maturation protein SBDS OS=Homo sapiens GN=SBDS PE=1 SV=4	22	5	7	5	1.23	1.097	1.104	0.887	0.963	0.987	1.044	29.2	7	10	7	1.234	1.047	0.989	0.863	0.943	0.949	1.081
Q6UX07	Dehydrogenase/reductase SDR family member 13 OS=Homo sapiens GN=DHRS13 PE=1 SV=1	2.12202	1	1	1	1.527	1.653	1.704	1.397	0.897	3.315	1.594	7.69231	2	2	2	1.275	1.258	1.504	1.166	0.787	2.262	1.274
P49748	Very long-chain specific acyl-CoA dehydrogenase, mitochondrial OS=Homo sapiens GN=ACADVL PE=1 SV=1	51.2977	25	54	25	1.057	1.131	1.14	0.986	0.96	1.019	0.949	51.6031	25	54	25	1.1	1.222	1.118	1.077	1.098	1.144	1.003
Q16854	Deoxyguanosine kinase, mitochondrial OS=Homo sapiens GN=DGUOK PE=1 SV=2	7.58123	1	1	1	0.613	0.557	0.597	0.613	0.732	0.906	0.851
Q8N111	Cell cycle exit and neuronal differentiation protein 1 OS=Homo sapiens GN=CEND1 PE=2 SV=1	53.0201	6	54	6	1.236	1.207	0.931	0.867	1.005	0.871	0.762	53.0201	6	62	6	1.216	1.1	0.896	0.814	1.019	0.878	0.746
Q9UL12	Sarcosine dehydrogenase, mitochondrial OS=Homo sapiens GN=SARDH PE=1 SV=1	1.52505	1	1	1	1.633	1.397	1.549	1.234	1.23	1.127	1.499	1.52505	1	1	1	1.386	1.101	1.123	1.072	1.345	1.217	1.465
Q9BRJ7	Protein syndesmos OS=Homo sapiens GN=NUDT16L1 PE=1 SV=1	13.7441	2	4	1	1.014	1.041	1.26	1.142	0.698	0.722	1.07	20.3791	3	4	2	1.199	1.23	1.515	1.292	0.875	0.99	1.199
P24158	Myeloblastin OS=Homo sapiens GN=PRTN3 PE=1 SV=3	7.8125	2	3	2	1.669	1.836	1.515	1.56	0.859	0.814	1.305	7.8125	2	6	2	1.818	1.887	1.679	1.687	0.901	0.862	1.415
P22794	Protein EVI2A OS=Homo sapiens GN=EVI2A PE=2 SV=2	8.05085	1	2	1	1.327	1.55	1.866	1.24	0.868	0.901	1.263	8.05085	1	1	1	1.519	1.585	1.414	0.975	0.062	0.733	0.909
O94973	AP-2 complex subunit alpha-2 OS=Homo sapiens GN=AP2A2 PE=1 SV=2	52.9286	43	137	30	1.137	1.103	1.158	1.355	1.295	1.327	1.353	53.7806	42	144	29	1.205	1.138	1.182	1.327	1.324	1.349	1.445
O60266	Adenylate cyclase type 3 OS=Homo sapiens GN=ADCY3 PE=1 SV=3	2.0979	2	2	2	1.092	1.076	1.192	1.271	0.871	1.006	1.086	2.0979	2	2	2	1.07	1.126	1.206	1.271	0.84	0.896	1.245
P02654	Apolipoprotein C-I OS=Homo sapiens GN=APOC1 PE=1 SV=1	10.8434	1	1	1	0.891	1.029	1.092	0.907	0.565	0.667	0.948
Q8N5M9	Protein jagunal homolog 1 OS=Homo sapiens GN=JAGN1 PE=1 SV=1	13.1148	2	3	2	1.167	1.059	1.115	1.052	0.641	0.808	1.109	6.55738	1	1	1	1.18	1.487	1.363	1.351	0.794	1.051	1.279
P31749	RAC-alpha serine/threonine-protein kinase OS=Homo sapiens GN=AKT1 PE=1 SV=2	15	6	9	2	1.262	1.05	1.609	1.128	0.807	1.086	0.996	16.6667	7	9	3	1.079	0.951	1.224	1.064	1	1.198	0.946
Q9BSF8	BTB/POZ domain-containing protein 10 OS=Homo sapiens GN=BTBD10 PE=1 SV=2	3.15789	1	1	1	0.817	0.674	0.922	0.753	0.746	0.878	0.695	3.15789	1	1	1	0.849	0.595	0.953	0.663	0.578	0.697	0.745
Q56VL3	OCIA domain-containing protein 2 OS=Homo sapiens GN=OCIAD2 PE=1 SV=1	23.3766	3	3	3	1.9	1.832	2.038	1.767	1.528	1.768	1.818	5.84416	1	1	1	3.285	1.926	2.357	1.755	1.163	1.632	2.077
Q16762	Thiosulfate sulfurtransferase OS=Homo sapiens GN=TST PE=1 SV=4	20.202	5	9	5	1.397	1.255	1.268	1.321	0.816	0.912	1.274	30.303	7	8	7	1.179	1.182	1.09	1.052	0.851	0.909	1.088
P43003	Excitatory amino acid transporter 1 OS=Homo sapiens GN=SLC1A3 PE=1 SV=1	23.6162	12	97	10	1.144	1.133	0.989	1.17	0.735	0.636	1.048	24.9077	12	95	9	1.114	1.115	0.992	1.16	0.72	0.617	1.046
Q9Y289	Sodium-dependent multivitamin transporter OS=Homo sapiens GN=SLC5A6 PE=2 SV=2	1.73228	1	1	1	1.322	1.642	1.3	1.678	1.349	1.061	1.284
Q9Y3L5	Ras-related protein Rap-2c OS=Homo sapiens GN=RAP2C PE=1 SV=1	56.2842	8	23	2	1.026	1.028	1.066	1.086	1.013	1.033	1.091
Q15847	Adipose most abundant gene transcript 2 protein OS=Homo sapiens GN=APM2 PE=1 SV=1	78.9474	4	17	4	1.122	0.973	0.975	1.027	0.898	0.866	1.251	78.9474	4	17	4	1.177	1.093	1.078	1.017	0.904	0.841	1.232
Q9UGJ0	5'-AMP-activated protein kinase subunit gamma-2 OS=Homo sapiens GN=PRKAG2 PE=1 SV=1	13.181	6	11	4	1.346	1.243	1.405	1.296	0.964	0.965	1.435	11.775	5	10	3	1.032	0.731	1.359	1.175	0.991	1.118	1.334
Q6UWP2	Dehydrogenase/reductase SDR family member 11 OS=Homo sapiens GN=DHRS11 PE=1 SV=1	16.9231	3	9	3	1.368	1.37	1.297	1.308	0.99	1.052	1.236	16.9231	3	6	3	1.336	1.355	1.245	1.242	1.03	1.07	1.268
Q13557	Calcium/calmodulin-dependent protein kinase type II subunit delta OS=Homo sapiens GN=CAMK2D PE=1 SV=3	45.491	22	123	13	0.943	0.953	1.133	1.414	1.457	1.363	1.641	50.7014	21	117	12	0.957	0.925	1.114	1.421	1.574	1.516	1.586
Q5SQI0	Alpha-tubulin N-acetyltransferase OS=Homo sapiens GN=ATAT1 PE=1 SV=1	22.8029	8	16	8	0.905	0.818	1	0.909	0.693	0.728	1.028	24.7031	9	14	9	1.234	1.082	1.25	1.186	0.813	0.864	1.318
P28336	Neuromedin-B receptor OS=Homo sapiens GN=NMBR PE=1 SV=2	4.10256	1	1	1	0.926	1.184	1.234	1.071	0.906	0.811	0.945
Q9NZH0	G-protein coupled receptor family C group 5 member B OS=Homo sapiens GN=GPRC5B PE=2 SV=2	14.8883	5	15	5	0.892	0.92	0.997	0.836	0.662	0.67	0.873	17.6179	6	15	6	0.988	0.985	1.047	0.845	0.731	0.739	0.907
Q7KYR7	Butyrophilin subfamily 2 member A1 OS=Homo sapiens GN=BTN2A1 PE=1 SV=3	2.27704	1	1	1	1.159	0.84	1.176	0.962	0.567	0.812	1.199	2.08729	1	1	1	0.952	0.962	1.207	0.963	0.839	0.881	0.873
Q9BRN9	TM2 domain-containing protein 3 OS=Homo sapiens GN=TM2D3 PE=1 SV=2	3.64372	1	2	1	1.156	0.819	1.371	0.752	0.544	1.103	1.062	3.64372	1	1	1	1.156	0.764	1.612	0.912	0.645	1.457	1.209
Q8NFV4	Abhydrolase domain-containing protein 11 OS=Homo sapiens GN=ABHD11 PE=1 SV=1	28.5714	7	12	7	1.401	1.515	1.349	1.344	1.002	1.018	1.32	19.0476	4	8	4	1.204	1.276	1.234	1.062	0.962	1.044	1.054
Q86TW2	Uncharacterized aarF domain-containing protein kinase 1 OS=Homo sapiens GN=ADCK1 PE=1 SV=2	2.45283	1	1	1	1.281	1.179	1.834	1.422	1.246	1.148	1.65	1.69811	1	1	1	1.308	1.109	1.609	1.152	1.006	0.976	1.262
P63173	60S ribosomal protein L38 OS=Homo sapiens GN=RPL38 PE=1 SV=2	18.5714	1	3	1	0.839	1.048	0.908	1.117	1.845	1.406	0.929	32.8571	2	3	2	0.987	1.065	0.927	1.22	1.895	1.459	1.091
Q92604	Acyl-CoA:lysophosphatidylglycerol acyltransferase 1 OS=Homo sapiens GN=LPGAT1 PE=2 SV=1	8.91892	3	7	3	1.098	1.096	1.221	1.204	0.861	0.851	1.026	8.91892	3	6	3	1.121	1.329	1.26	1.265	0.95	0.914	1.144
P22626	Heterogeneous nuclear ribonucleoproteins A2/B1 OS=Homo sapiens GN=HNRNPA2B1 PE=1 SV=2	72.5212	26	110	22	0.95	0.804	0.737	0.801	0.927	0.903	0.755	73.6544	26	100	22	0.842	0.737	0.653	0.717	0.885	0.849	0.67
Q5JUK3	Potassium channel subfamily T member 1 OS=Homo sapiens GN=KCNT1 PE=2 SV=2	0.97561	1	1	1	1.266	1.238	1.953	1.333	0.979	1.177	0.969	0.97561	1	1	1	1.278	1.278	2.114	1.05	0.946	1.159	1.08
Q9Y2G8	DnaJ homolog subfamily C member 16 OS=Homo sapiens GN=DNAJC16 PE=2 SV=3	2.8133	2	2	2	1.027	1.225	1.059	0.786	1.171	1.061	0.736	5.11509	3	3	3	0.97	1.149	1.035	0.838	0.786	0.833	0.732
Q15185	Prostaglandin E synthase 3 OS=Homo sapiens GN=PTGES3 PE=1 SV=1	45	8	25	8	1.116	0.933	0.846	0.955	1.119	1.115	1.103	35.625	6	22	6	0.989	0.902	0.844	0.963	1.211	1.228	0.974
Q15691	Microtubule-associated protein RP/EB family member 1 OS=Homo sapiens GN=MAPRE1 PE=1 SV=3	35.0746	8	20	6	0.756	0.699	0.772	0.761	0.942	0.908	0.733	39.1791	9	21	6	0.767	0.776	0.792	0.786	0.985	0.996	0.808
Q53H96	Pyrroline-5-carboxylate reductase 3 OS=Homo sapiens GN=PYCRL PE=1 SV=2	36.8613	7	12	7	1.22	1.167	1.252	1.239	0.979	0.988	1.358	36.8613	7	13	7	1.164	1.126	1.141	1.154	1.013	0.964	1.271
Q7L1V2	Vacuolar fusion protein MON1 homolog B OS=Homo sapiens GN=MON1B PE=1 SV=1	1.46252	1	1	1	0.917	0.814	0.771	0.875	0.604	0.595	0.863	2.3766	1	1	1	1.261	1.203	1.196	1.201	0.788	0.667	1.222
Q9UK17	Potassium voltage-gated channel subfamily D member 3 OS=Homo sapiens GN=KCND3 PE=1 SV=3	15.4198	6	9	5	1.293	1.211	1.361	1.163	0.943	0.924	1.154	9.61832	4	7	3	1.255	1.2	1.329	1.161	0.884	0.753	1.226
Q9NX62	Inositol monophosphatase 3 OS=Homo sapiens GN=IMPAD1 PE=1 SV=1	10.8635	2	4	2	1.24	1.123	1.329	1.127	0.877	0.935	1.131	10.8635	2	3	2	1.342	1.133	1.224	1.059	0.781	0.992	1.031
Q92561	Phytanoyl-CoA hydroxylase-interacting protein OS=Homo sapiens GN=PHYHIP PE=1 SV=1	40.303	14	40	12	1.228	1.16	1.098	1.218	1.185	1.21	1.232	38.7879	12	41	9	1.167	1.217	1.174	1.291	1.14	1.231	1.26
Q86UT6	NLR family member X1 OS=Homo sapiens GN=NLRX1 PE=1 SV=1	10.1538	7	9	7	1.403	1.665	1.655	1.41	0.885	1.011	1.561	9.33333	8	9	8	1.424	1.618	1.647	1.372	0.809	0.981	1.505
P07814	Bifunctional glutamate/proline--tRNA ligase OS=Homo sapiens GN=EPRS PE=1 SV=5	22.8175	27	41	27	1.022	1.035	1.074	0.983	1.018	1.064	1.014	27.1164	32	55	32	1.06	1.059	1.153	1.043	1.153	1.179	1.022
Q99653	Calcineurin B homologous protein 1 OS=Homo sapiens GN=CHP1 PE=1 SV=3	43.0769	7	16	7	0.988	0.982	1.044	0.979	0.854	1.115	1.045	33.3333	6	11	6	0.98	0.978	1.007	1.004	0.973	1.013	0.94
Q13011	Delta(3,5)-Delta(2,4)-dienoyl-CoA isomerase, mitochondrial OS=Homo sapiens GN=ECH1 PE=1 SV=2	44.2073	11	39	11	1.18	1.312	1.291	1.176	1.162	1.201	1.136	44.2073	11	43	11	1.191	1.339	1.249	1.18	1.176	1.191	1.136
B7ZBB8	Protein phosphatase 1 regulatory subunit 3G OS=Homo sapiens GN=PPP1R3G PE=3 SV=1	4.46927	1	1	1	1.001	1.258	1.478	1.124	1.087	1.175	1.088	4.46927	1	1	1	1.22	1.368	1.545	1.382	1.174	1.109	1.356
Q96ER9	Coiled-coil domain-containing protein 51 OS=Homo sapiens GN=CCDC51 PE=1 SV=2	13.8686	4	7	4	1.307	1.251	1.48	1.179	0.881	1.034	1.175	12.8954	4	5	4	1.146	1.134	1.045	1.039	0.709	0.855	1.028
Q96EY7	Pentatricopeptide repeat-containing protein 3, mitochondrial OS=Homo sapiens GN=PTCD3 PE=1 SV=3	5.95065	3	3	3	1.327	1.339	1.429	1.2	1.072	1.014	1.252	8.27286	4	4	4	1.225	1.133	1.175	1.067	0.862	0.893	1.089
Q496J9	Synaptic vesicle glycoprotein 2C OS=Homo sapiens GN=SV2C PE=2 SV=1	2.20083	2	8	1	1.714	1.663	1.356	1.269	0.659	0.8	1.063	2.61348	2	10	1	1.156	1.465	1.361	0.991	0.946	1.116	1.008
Q13404	Ubiquitin-conjugating enzyme E2 variant 1 OS=Homo sapiens GN=UBE2V1 PE=1 SV=2	59.8639	8	31	3	1.072	1.056	1.018	1.129	1.061	1.058	1.142	54.4218	7	41	3	1.097	1.068	1.019	1.094	0.979	1.005	1.116
Q06828	Fibromodulin OS=Homo sapiens GN=FMOD PE=1 SV=2	3.19149	1	1	1	1.097	1.089	1.427	2.057	1.145	1.246	0.92	6.11702	2	2	2	1.505	1.14	1.318	2.84	1.028	1.016	1.006
Q9Y3R0	Glutamate receptor-interacting protein 1 OS=Homo sapiens GN=GRIP1 PE=1 SV=3	2.30496	3	4	3	1.568	1.491	1.546	1.587	1.284	1.436	1.874	2.21631	3	4	3	1.399	1.361	1.507	1.412	1.293	1.409	1.532
P00747	Plasminogen OS=Homo sapiens GN=PLG PE=1 SV=2	1.35802	1	2	1	1.864	2.358	2.531	1.602	1.558	1.454	1.597	3.7037	2	3	2	1.515	1.726	1.812	1.287	1.136	1.175	1.257
Q14123	Calcium/calmodulin-dependent 3',5'-cyclic nucleotide phosphodiesterase 1C OS=Homo sapiens GN=PDE1C PE=1 SV=1	17.4894	9	16	7	0.899	0.987	1.071	0.829	0.698	0.84	0.806	16.079	9	13	6	1.059	1.106	1.076	0.908	0.676	0.754	0.847
Q8IV50	LysM and putative peptidoglycan-binding domain-containing protein 2 OS=Homo sapiens GN=LYSMD2 PE=1 SV=1	13.9535	3	4	3	1.423	1.227	1.117	1.202	0.951	0.922	1.533	13.9535	3	4	3	0.993	0.919	0.975	1.045	1.114	1.134	1.118
Q9BYN8	28S ribosomal protein S26, mitochondrial OS=Homo sapiens GN=MRPS26 PE=1 SV=1	4.39024	1	1	1	1.294	1.337	1.74	1.356	1.033	1.306	1.338	12.6829	2	2	2	0.853	0.773	1.152	0.842	0.65	0.888	0.946
Q8ND23	Leucine-rich repeat-containing protein 16B OS=Homo sapiens GN=LRRC16B PE=2 SV=2	1.45773	1	1	1	1.066	1.101	1.625	1.138	0.842	1.249	1.02	1.45773	1	3	1	0.784	0.951	1.044	0.907	0.723	0.824	0.821
Q9UBB4	Ataxin-10 OS=Homo sapiens GN=ATXN10 PE=1 SV=1	32.8421	13	23	13	1.204	1.246	1.258	1.162	1.055	1.181	1.247	33.2632	14	24	14	1.216	1.231	1.207	1.182	0.979	0.976	1.202
Q92530	Proteasome inhibitor PI31 subunit OS=Homo sapiens GN=PSMF1 PE=1 SV=2	14.0221	3	5	3	1.024	0.905	0.98	0.934	0.767	0.798	1.083	17.7122	5	5	5	1.052	0.968	1.128	0.972	0.793	0.853	1.123
Q70E73	Ras-associated and pleckstrin homology domains-containing protein 1 OS=Homo sapiens GN=RAPH1 PE=1 SV=3	5.28	5	5	5	1.042	1.039	1.133	1.139	0.93	1.05	1.244	2.32	3	3	3	1.016	0.95	1.088	1.024	0.695	0.828	1.241
Q9NRR5	Ubiquilin-4 OS=Homo sapiens GN=UBQLN4 PE=1 SV=2	16.9717	8	21	4	1.081	1.12	1.164	1.053	0.915	1.038	1.003	19.4676	10	18	6	0.917	0.822	0.861	0.813	0.935	0.946	0.91
O14521	Succinate dehydrogenase [ubiquinone] cytochrome b small subunit, mitochondrial OS=Homo sapiens GN=SDHD PE=1 SV=1	10.6918	2	3	2	0.568	0.525	0.499	0.568	0.511	0.517	0.454	10.6918	2	4	2	0.488	0.523	0.439	0.415	0.272	0.314	0.359
Q8IU81	Interferon regulatory factor 2-binding protein 1 OS=Homo sapiens GN=IRF2BP1 PE=1 SV=1	3.25342	1	1	1	2.659	1.483	2.118	1.536	0.987	0.995	1.949	3.25342	1	1	1	13.695	1.065	1.039	1.037	0.935	0.943	1.17
O94906	Pre-mRNA-processing factor 6 OS=Homo sapiens GN=PRPF6 PE=1 SV=1	5.84485	5	5	5	1.113	1.083	1.191	1.057	0.93	1.01	1.017	2.33794	2	3	2	1.202	1.114	1.135	1.04	0.774	0.883	0.972
O94886	Transmembrane protein 63A OS=Homo sapiens GN=TMEM63A PE=1 SV=3	1.11524	1	1	1	1.463	1.465	1.711	0.981	0.704	0.956	1.067	1.11524	1	1	1	1.414	1.664	1.984	1.239	1.03	0.978	1.241
P36897	TGF-beta receptor type-1 OS=Homo sapiens GN=TGFBR1 PE=1 SV=1	3.18091	1	1	1	1.146	0.853	1.182	1.074	0.67	0.8	1.201	3.18091	1	2	1	0.701	1.164	1.331	0.909	0.472	1.034	1.138
Q6ICH7	Aspartate beta-hydroxylase domain-containing protein 2 OS=Homo sapiens GN=ASPHD2 PE=2 SV=1	5.96206	2	2	2	1.653	1.432	1.661	1.616	1.144	1.13	2.101	2.98103	1	1	1	1.835	1.605	2.048	1.578	1.101	1.311	1.879
Q8WZA2	Rap guanine nucleotide exchange factor 4 OS=Homo sapiens GN=RAPGEF4 PE=1 SV=1	13.3531	11	14	11	1.089	0.998	1.032	1.109	1.106	1.03	1.115	11.3749	11	18	11	1.029	0.906	1.03	1.106	1.145	1.239	1.063
Q8TD22	Sideroflexin-5 OS=Homo sapiens GN=SFXN5 PE=2 SV=1	26.4706	7	15	7	1.16	1.133	1.126	1.1	0.912	0.907	1.127	26.4706	7	14	7	1.314	1.226	1.197	1.09	0.759	0.785	1.209
P07355	Annexin A2 OS=Homo sapiens GN=ANXA2 PE=1 SV=2	48.6726	15	27	15	1.019	1.101	1.072	1.222	0.83	0.796	0.915	47.1976	15	26	15	1.069	1.114	1.056	1.209	0.837	0.809	0.951
O95057	GTP-binding protein Di-Ras1 OS=Homo sapiens GN=DIRAS1 PE=1 SV=1	49.4949	8	15	7	0.993	0.924	1.145	1.096	0.988	1.046	1.043	40.404	6	15	6	0.913	0.901	1.191	1.069	0.883	0.948	0.985
Q8IVT5	Kinase suppressor of Ras 1 OS=Homo sapiens GN=KSR1 PE=1 SV=2	3.14875	2	2	2	1.073	0.914	1.253	0.84	0.631	0.858	0.818	1.52009	1	1	1	0.851	0.651	1.015	0.797	0.599	0.474	0.738
P20160	Azurocidin OS=Homo sapiens GN=AZU1 PE=1 SV=3	2.78884	1	1	1	0.949	0.886	1.039	0.911	0.636	0.754	0.816	2.78884	1	1	1	1.037	1.026	1.16	0.95	0.845	0.784	0.873
Q7L1I2	Synaptic vesicle glycoprotein 2B OS=Homo sapiens GN=SV2B PE=2 SV=1	19.0337	10	40	8	0.964	0.863	0.872	1.202	0.974	0.886	1.231	22.8404	14	52	12	0.963	0.932	0.909	1.239	1.06	0.969	1.25
Q13242	Serine/arginine-rich splicing factor 9 OS=Homo sapiens GN=SRSF9 PE=1 SV=1	25.7919	6	9	6	1.104	1.101	1.074	1.106	0.895	0.958	0.985	20.362	4	6	4	1.25	1.166	1.109	1.188	0.893	0.949	1.147
Q7L592	Protein midA homolog, mitochondrial OS=Homo sapiens GN=C2orf56 PE=1 SV=1	8.84354	3	5	3	1.226	1.111	1.232	1.342	0.879	0.958	1.162	8.84354	3	4	3	1.231	1.202	1.316	1.115	0.778	0.893	1.28
Q96CT7	Coiled-coil domain-containing protein 124 OS=Homo sapiens GN=CCDC124 PE=1 SV=1	30.4933	5	9	5	1.051	0.978	1.298	0.906	0.881	0.964	1.07	26.009	5	8	5	0.909	0.913	0.992	0.891	0.802	0.839	0.965
Q96DB5	Regulator of microtubule dynamics protein 1 OS=Homo sapiens GN=FAM82B PE=1 SV=1	11.1465	3	4	3	1.64	1.3	1.172	1.295	0.871	0.804	1.393	12.1019	3	4	3	0.956	0.768	0.995	0.925	0.648	0.736	0.943
Q12874	Splicing factor 3A subunit 3 OS=Homo sapiens GN=SF3A3 PE=1 SV=1	10.7784	4	4	4	0.709	0.724	0.795	0.727	0.868	0.901	0.663	9.18164	3	7	3	0.833	0.864	0.976	0.852	0.901	0.97	0.746
Q6NT16	MFS-type transporter SLC18B1 OS=Homo sapiens GN=SLC18B1 PE=2 SV=1	6.79825	2	2	2	1.395	1.203	1.107	1.088	0.873	0.901	1.105	2.41228	1	1	1	2.047	2.168	1.592	1.753	1.517	1.457	1.91
Q05513	Protein kinase C zeta type OS=Homo sapiens GN=PRKCZ PE=1 SV=4	3.88514	2	2	2	1.026	1.243	1.408	1.267	0.948	1.052	1.177	2.36486	1	2	1	1.431	1.844	2.036	1.916	1.295	1.285	1.948
P61018	Ras-related protein Rab-4B OS=Homo sapiens GN=RAB4B PE=1 SV=1	42.723	8	32	5	0.799	0.785	0.847	0.813	0.665	0.607	0.865	47.4178	10	34	6	0.815	0.839	0.925	0.899	0.645	0.659	0.893
Q643R3	Lysophospholipid acyltransferase LPCAT4 OS=Homo sapiens GN=LPCAT4 PE=1 SV=1	16.2214	7	11	6	1.094	1.31	1.395	1.092	0.881	0.889	1.239	18.5115	6	8	6	1.105	1.274	1.306	1.125	0.848	0.95	1.246
Q9UJY5	ADP-ribosylation factor-binding protein GGA1 OS=Homo sapiens GN=GGA1 PE=1 SV=1	10.7981	7	10	6	1.298	1.213	1.236	1.248	1.289	1.34	1.193	10.7981	7	11	7	1.398	1.4	1.209	1.3	1.384	1.3	1.259
P40939	Trifunctional enzyme subunit alpha, mitochondrial OS=Homo sapiens GN=HADHA PE=1 SV=2	45.2163	29	62	29	1.118	1.248	1.177	1.096	1.095	1.055	1.031	42.464	25	65	25	1.043	1.139	1.035	1.035	1.037	1.004	0.949
Q76N32	Centrosomal protein of 68 kDa OS=Homo sapiens GN=CEP68 PE=1 SV=2	2.24571	1	2	1	1.149	0.907	1.353	0.961	0.7	0.62	1.068
Q9H6R3	Acyl-CoA synthetase short-chain family member 3, mitochondrial OS=Homo sapiens GN=ACSS3 PE=2 SV=1	9.18367	5	6	5	0.899	0.909	1.04	0.893	0.83	0.912	0.794	9.91254	5	5	5	1.152	1.075	1.15	1.12	1.166	1.18	1.101
Q6PKG0	La-related protein 1 OS=Homo sapiens GN=LARP1 PE=1 SV=2	22.354	15	29	15	1.181	1.163	1.352	1.237	1.021	1.042	1.347	24.1788	15	32	15	1.253	1.171	1.296	1.289	1.026	1.055	1.343
Q9UI10	Translation initiation factor eIF-2B subunit delta OS=Homo sapiens GN=EIF2B4 PE=1 SV=2	16.6348	6	6	6	1.066	0.987	1.226	1.021	0.762	0.853	1.047	13.9579	5	5	5	1.142	1.133	1.328	1.118	0.809	0.815	1.237
Q9H082	Ras-related protein Rab-33B OS=Homo sapiens GN=RAB33B PE=1 SV=1	17.4672	5	23	2	1.298	1.226	1.576	1.29	0.991	1.154	1.392	19.214	6	25	2	1.316	1.525	1.117	1.128	0.733	0.761	1.227
Q99683	Mitogen-activated protein kinase kinase kinase 5 OS=Homo sapiens GN=MAP3K5 PE=1 SV=1	5.24017	6	7	6	0.991	0.999	1.117	1.047	0.887	0.911	1.068	8.73362	10	11	10	1.069	0.967	1.151	1.042	0.896	1.028	1.093
Q9NXR1	Nuclear distribution protein nudE homolog 1 OS=Homo sapiens GN=NDE1 PE=1 SV=2	6.93642	2	2	1	0.627	0.624	0.533	0.455	0.256	0.282	0.464	10.4046	2	3	2	0.554	0.634	1.194	0.466	0.4	0.384	0.459
A6NGN9	IgLON family member 5 OS=Homo sapiens GN=IGLON5 PE=2 SV=4	6.25	2	2	2	1.137	1.613	1.586	1.345	1.154	1.077	1.221	20.5357	5	5	5	0.985	1.091	1.162	1.003	0.745	0.763	0.977
Q10713	Mitochondrial-processing peptidase subunit alpha OS=Homo sapiens GN=PMPCA PE=1 SV=2	20.1905	9	16	9	1.412	1.247	1.29	1.227	1.245	1.28	1.263	20	9	20	9	1.336	1.209	1.268	1.17	1.163	1.353	1.241
Q8IZN3	Probable palmitoyltransferase ZDHHC14 OS=Homo sapiens GN=ZDHHC14 PE=1 SV=1	2.2541	1	1	1	0.814	0.695	0.762	0.937	0.48	0.525	0.928
P23229	Integrin alpha-6 OS=Homo sapiens GN=ITGA6 PE=1 SV=4	2.12389	2	2	2	0.774	0.709	0.862	0.566	0.577	0.71	0.625	1.59292	2	4	2	0.851	0.795	0.933	0.62	0.625	0.678	0.636
O60645	Exocyst complex component 3 OS=Homo sapiens GN=EXOC3 PE=1 SV=2	20.2381	14	22	14	1.231	1.245	1.3	1.257	1.1	1.152	1.302	23.1481	16	24	16	1.251	1.289	1.435	1.296	1.171	1.271	1.382
Q6ULP2	Aftiphilin OS=Homo sapiens GN=AFTPH PE=1 SV=2	1.28068	1	1	1	0.905	0.96	1.1	0.99	0.831	0.851	0.946	1.28068	1	2	1	1.025	1.079	1.195	0.958	0.835	1.01	0.908
Q9BV81	ER membrane protein complex subunit 6 OS=Homo sapiens GN=EMC6 PE=1 SV=1	10.9091	1	1	1	0.948	1.084	1.431	0.881	0.783	0.935	1.038	10.9091	1	1	1	1.364	1.35	1.472	1.135	0.815	0.852	1.207
A6NDB9	Paralemmin-3 OS=Homo sapiens GN=PALM3 PE=1 SV=2	1.63447	1	1	1	0.866	0.909	1.001	0.881	0.763	0.842	1.049
Q9NVR0	Kelch-like protein 11 OS=Homo sapiens GN=KLHL11 PE=1 SV=1	0.988701	1	1	1	0.98	1.135	1.276	0.896	0.724	0.931	0.919
P23610	Factor VIII intron 22 protein OS=Homo sapiens GN=F8A1 PE=1 SV=2	23.9892	6	9	6	1.062	1.058	1.181	1.063	1.061	1.065	1.048	19.6765	4	6	4	1.311	1.141	1.579	1.233	1.027	1.264	1.25
O95870	Abhydrolase domain-containing protein 16A OS=Homo sapiens GN=ABHD16A PE=1 SV=3	31.5412	15	23	15	1.21	1.169	1.257	1.149	0.832	0.907	1.172	34.4086	14	28	14	1.161	1.133	1.277	1.134	0.859	0.932	1.12
Q14166	Tubulin--tyrosine ligase-like protein 12 OS=Homo sapiens GN=TTLL12 PE=1 SV=2	21.4286	10	14	10	1.032	0.997	1.09	1.009	1.057	1.076	1.003	20.0311	8	11	8	1.027	1.002	1.126	1.056	0.964	1.023	1.033
Q9UH62	Armadillo repeat-containing X-linked protein 3 OS=Homo sapiens GN=ARMCX3 PE=1 SV=1	18.2058	5	6	5	1.359	1.174	1.16	1.289	1.159	1.214	1.325	20.0528	5	6	5	1.067	1.021	1.146	1.019	0.787	0.882	1.142
Q14696	LDLR chaperone MESD OS=Homo sapiens GN=MESDC2 PE=1 SV=2	20.9402	4	4	4	0.928	0.791	0.962	0.796	0.856	0.913	0.776	8.11966	2	2	2	0.675	0.643	0.62	0.776	0.516	0.498	0.667
P43307	Translocon-associated protein subunit alpha OS=Homo sapiens GN=SSR1 PE=1 SV=3	8.04196	2	4	2	0.921	1.046	0.957	0.952	1.138	1.164	0.855	11.8881	3	6	3	0.824	0.86	0.899	0.842	0.873	0.913	0.788
Q9HCH3	Copine-5 OS=Homo sapiens GN=CPNE5 PE=1 SV=2	38.6172	19	36	11	1.031	1.015	1.08	1.202	1.233	1.206	1.256	38.2799	17	31	11	0.878	0.882	1.007	1.122	1.19	1.159	1.122
Q9H3K2	Growth hormone-inducible transmembrane protein OS=Homo sapiens GN=GHITM PE=1 SV=2	9.27536	3	4	3	1.481	1.507	1.4	1.251	0.982	1.02	1.316	11.8841	4	6	4	1.389	1.406	1.269	1.295	0.803	0.832	1.446
Q13427	Peptidyl-prolyl cis-trans isomerase G OS=Homo sapiens GN=PPIG PE=1 SV=2	1.85676	1	1	1	0.877	0.696	0.826	0.666	0.448	0.561	0.775
Q8NB66	Protein unc-13 homolog C OS=Homo sapiens GN=UNC13C PE=1 SV=3	1.80668	2	2	1	0.27	0.724	0.797	0.513	0.164	0.559	0.218
Q14982	Opioid-binding protein/cell adhesion molecule OS=Homo sapiens GN=OPCML PE=1 SV=1	39.1304	13	47	10	1.116	1.033	1.1	1.162	1.219	1.203	1.143	40.2899	13	47	9	1.106	0.983	1.068	1.149	1.28	1.219	1.149
Q6IQ19	Centriole, cilia and spindle-associated protein OS=Homo sapiens GN=CCSAP PE=1 SV=2	18.1481	3	3	3	1.228	1.096	1.258	1.232	0.969	1.062	1.449	14.8148	2	2	2	0.561	0.573	0.515	0.457	0.063	0.063	0.732
P23396	40S ribosomal protein S3 OS=Homo sapiens GN=RPS3 PE=1 SV=2	47.3251	11	23	11	1.13	1.119	1.088	1.129	1.16	1.036	1.065	43.6214	11	22	11	1.153	1.092	1.129	1.096	1.038	1.026	1.098
O00244	Copper transport protein ATOX1 OS=Homo sapiens GN=ATOX1 PE=1 SV=1	63.2353	3	3	3	0.941	0.758	0.897	0.882	0.619	0.728	0.986	36.7647	2	4	2	0.626	0.608	0.613	0.622	0.472	0.523	0.698
O75410	Transforming acidic coiled-coil-containing protein 1 OS=Homo sapiens GN=TACC1 PE=1 SV=2	21.8634	11	15	11	0.843	0.802	0.851	0.78	0.801	0.858	0.819	20.2484	11	13	10	0.867	0.756	0.856	0.778	0.767	0.81	0.838
P52815	39S ribosomal protein L12, mitochondrial OS=Homo sapiens GN=MRPL12 PE=1 SV=2	32.8283	4	7	4	0.847	0.882	0.845	0.815	1.005	1.025	0.768	22.7273	5	8	5	0.891	0.978	0.832	0.929	1.172	1.193	0.772
Q92896	Golgi apparatus protein 1 OS=Homo sapiens GN=GLG1 PE=1 SV=2	6.95505	7	7	7	1.04	0.966	1.055	0.97	1.027	1.026	1.001	7.63359	8	8	8	1.068	0.861	1.082	0.892	0.769	0.809	1.018
P78356	Phosphatidylinositol 5-phosphate 4-kinase type-2 beta OS=Homo sapiens GN=PIP4K2B PE=1 SV=1	44.7115	15	40	9	0.997	0.934	0.942	1.004	1.042	1.03	1.028	46.875	17	42	12	0.979	0.933	0.946	0.99	1.125	1.1	1.042
O94992	Protein HEXIM1 OS=Homo sapiens GN=HEXIM1 PE=1 SV=1	3.89972	1	1	1	0.909	0.699	1.068	0.804	0.714	0.988	1.234	3.89972	1	1	1	0.884	0.661	1.072	0.867	0.823	1.038	1.015
Q13620	Cullin-4B OS=Homo sapiens GN=CUL4B PE=1 SV=4	16.2103	14	15	9	1.234	1.153	1.243	1.135	1.032	1.073	1.139	11.391	10	16	5	1.082	1.068	1.17	1.051	0.885	0.989	1.138
P61966	AP-1 complex subunit sigma-1A OS=Homo sapiens GN=AP1S1 PE=1 SV=1	30.3797	5	6	4	1.081	0.945	1.141	1.104	0.913	0.877	1.352	30.3797	5	5	4	1.079	0.914	1.116	1.049	0.799	0.788	1.276
Q13685	Angio-associated migratory cell protein OS=Homo sapiens GN=AAMP PE=1 SV=2	6.2212	2	3	2	0.956	1.052	1.154	1.097	0.991	1.049	1.104	3.22581	1	1	1	0.974	0.847	0.881	0.804	0.882	0.996	0.975
Q9P0I2	ER membrane protein complex subunit 3 OS=Homo sapiens GN=EMC3 PE=1 SV=3	5.36398	1	5	1	0.862	0.896	0.998	0.841	0.822	0.93	0.85	5.36398	1	3	1	0.846	0.803	0.967	0.804	0.866	0.892	0.856
P35637	RNA-binding protein FUS OS=Homo sapiens GN=FUS PE=1 SV=1	13.1179	7	15	5	0.702	0.656	0.692	0.793	1.048	0.989	0.667	7.79468	4	8	3	0.459	0.61	0.642	0.683	0.948	0.924	0.523
Q9BVV7	Mitochondrial import inner membrane translocase subunit Tim21 OS=Homo sapiens GN=TIMM21 PE=1 SV=1	4.03226	1	2	1	1.692	1.673	1.001	1.118	0.784	0.719	1.045	4.03226	1	2	1	1.519	1.427	0.998	0.981	0.864	0.78	1.099
Q8N0U8	Vitamin K epoxide reductase complex subunit 1-like protein 1 OS=Homo sapiens GN=VKORC1L1 PE=1 SV=2	10.7955	2	3	2	1.988	2.036	1.779	1.744	1.38	1.276	1.761	20.4545	4	6	4	1.564	1.67	1.509	1.59	1.277	1.153	1.471
P54764	Ephrin type-A receptor 4 OS=Homo sapiens GN=EPHA4 PE=1 SV=1	22.7181	16	33	12	1.081	1.006	1.159	1.229	1.051	1.045	1.281	24.3408	15	42	13	1.084	1.002	1.187	1.222	0.962	1.013	1.268
Q5VWP3	Muscular LMNA-interacting protein OS=Homo sapiens GN=MLIP PE=1 SV=3	2.83843	1	1	1	0.777	0.553	1.135	0.655	0.726	0.861	0.563
P34913	Bifunctional epoxide hydrolase 2 OS=Homo sapiens GN=EPHX2 PE=1 SV=2	16.7568	6	7	6	0.878	0.941	1.022	0.92	0.924	1.018	0.896	9.36937	4	7	4	1.014	1.154	1.125	1.063	0.95	0.928	1.034
Q9BRF8	Calcineurin-like phosphoesterase domain-containing protein 1 OS=Homo sapiens GN=CPPED1 PE=1 SV=3	31.8471	8	16	8	0.948	0.926	0.791	0.76	0.782	0.775	0.779	31.8471	8	15	8	1.164	1.024	0.887	0.766	0.693	0.73	0.791
Q5JTV8	Torsin-1A-interacting protein 1 OS=Homo sapiens GN=TOR1AIP1 PE=1 SV=2	10.9777	5	6	5	1.048	0.951	1.057	0.89	0.829	0.893	0.948	11.4923	5	7	5	1.261	1.156	1.346	1.195	1.003	1.087	1.111
Q7Z2Y8	Interferon-induced very large GTPase 1 OS=Homo sapiens GN=GVINP1 PE=2 SV=2	0.412882	1	1	1	1.256	1.065	1.349	1.153	0.665	0.779	1.281
Q9BQE5	Apolipoprotein L2 OS=Homo sapiens GN=APOL2 PE=1 SV=1	18.3976	6	12	6	1.422	1.388	1.228	1.087	0.902	0.93	1.077	17.2107	6	16	6	1.431	1.338	1.282	1.086	0.873	0.908	1.098
Q5SRD1	Putative mitochondrial import inner membrane translocase subunit Tim23B OS=Homo sapiens GN=TIMM23B PE=5 SV=2	11.6732	2	3	2	1.11	1.228	1.352	1.184	0.848	0.948	1.208	11.6732	2	4	2	1.19	1.204	1.139	1.015	0.773	0.749	1.029
Q53FP2	Transmembrane protein 35 OS=Homo sapiens GN=TMEM35 PE=2 SV=2	10.1796	2	3	2	2.294	2.404	2.122	2.156	1.798	1.616	2.221	14.9701	2	4	2	1.335	1.223	1.113	1.256	0.983	0.952	1.296
Q9NWS8	Required for meiotic nuclear division protein 1 homolog OS=Homo sapiens GN=RMND1 PE=1 SV=2	15.8129	6	8	6	1.1	1.175	1.183	1.056	0.947	1.03	1.038	17.8174	7	13	7	1.002	1.129	1.118	1.098	1.209	1.242	1.022
P12235	ADP/ATP translocase 1 OS=Homo sapiens GN=SLC25A4 PE=1 SV=4	49.3289	16	92	4	1.175	1.03	1.021	1.128	1.024	0.99	1.093	45.6376	14	85	4	1.156	1.003	1.009	1.146	0.975	0.937	1.07
Q9NVH0	Exonuclease 3'-5' domain-containing protein 2 OS=Homo sapiens GN=EXD2 PE=1 SV=2	3.38164	1	1	1	0.748	0.531	1.336	1.176	0.825	0.652	0.786
O43633	Charged multivesicular body protein 2a OS=Homo sapiens GN=CHMP2A PE=1 SV=1	8.55856	2	4	2	1.028	1.148	1.051	1.041	1.252	1.252	0.961	19.8198	4	5	4	0.891	1.049	1.009	0.971	1	0.95	0.89
Q9NRS6	Sorting nexin-15 OS=Homo sapiens GN=SNX15 PE=1 SV=1	13.7427	3	3	3	1.108	1.108	1.284	0.95	0.919	1	1.06	17.2515	4	5	4	1.05	0.8	1.018	0.819	0.723	0.753	1.105
Q9UHG3	Prenylcysteine oxidase 1 OS=Homo sapiens GN=PCYOX1 PE=1 SV=3	31.6832	13	27	13	1.209	1.324	1.372	1.266	1.132	1.219	1.182	41.1881	16	30	16	1.246	1.29	1.278	1.29	1.139	1.174	1.232
Q5TBA9	Protein furry homolog OS=Homo sapiens GN=FRY PE=1 SV=1	2.58878	7	8	5	1.108	1.094	1.312	1.201	0.897	0.958	1.175	3.31895	7	9	7	0.905	0.975	1.233	0.992	0.609	0.863	0.985
Q15365	Poly(rC)-binding protein 1 OS=Homo sapiens GN=PCBP1 PE=1 SV=2	61.5169	14	71	10	1.227	1.148	1.141	1.096	1.075	1.127	1.116	61.5169	14	64	10	1.281	1.221	1.174	1.146	1.079	1.101	1.151
Q8TB36	Ganglioside-induced differentiation-associated protein 1 OS=Homo sapiens GN=GDAP1 PE=1 SV=3	35.4749	13	45	12	1.098	1.034	1.134	1.131	1.026	1.019	1.138	30.4469	12	43	11	1.092	1.032	1.124	1.119	1.084	1.065	1.126
O60285	NUAK family SNF1-like kinase 1 OS=Homo sapiens GN=NUAK1 PE=1 SV=1	15.7337	7	10	7	0.912	0.824	0.936	0.807	0.683	0.697	0.85	6.35401	4	4	4	1.332	1.216	1.211	1.127	1.018	0.978	1.072
Q99805	Transmembrane 9 superfamily member 2 OS=Homo sapiens GN=TM9SF2 PE=1 SV=1	4.97738	3	3	3	1.652	1.503	1.769	1.339	0.964	1.168	1.412	4.97738	3	5	3	1.515	1.282	1.413	1.165	0.895	1.038	1.204
P20309	Muscarinic acetylcholine receptor M3 OS=Homo sapiens GN=CHRM3 PE=1 SV=1	2.20339	1	1	1	0.856	0.828	1.017	0.918	0.79	0.906	0.861
P22695	Cytochrome b-c1 complex subunit 2, mitochondrial OS=Homo sapiens GN=UQCRC2 PE=1 SV=3	49.0066	19	122	19	0.81	0.806	0.754	0.75	0.795	0.8	0.718	51.8764	20	119	20	0.907	0.884	0.807	0.834	0.831	0.821	0.811
Q16643	Drebrin OS=Homo sapiens GN=DBN1 PE=1 SV=4	41.6025	18	82	18	0.886	0.859	0.902	0.914	0.88	0.923	0.966	44.8382	21	99	21	0.843	0.824	0.862	0.872	0.851	0.914	0.916
Q9BXB5	Oxysterol-binding protein-related protein 10 OS=Homo sapiens GN=OSBPL10 PE=1 SV=2	7.06806	4	5	3	1.27	0.984	1.164	1.107	0.836	0.891	1.332	4.05759	2	3	2	1.622	0.917	1.083	1.29	0.89	1.018	1.948
Q12905	Interleukin enhancer-binding factor 2 OS=Homo sapiens GN=ILF2 PE=1 SV=2	33.0769	10	23	10	1.288	1.217	1.247	1.207	1.13	1.191	1.068	33.0769	10	27	10	1.183	1.16	1.123	1.142	1.052	1.069	0.981
Q9H993	UPF0364 protein C6orf211 OS=Homo sapiens GN=C6orf211 PE=1 SV=1	13.1519	4	6	4	1.006	1.191	0.969	1.125	1.377	1.295	0.854	13.1519	4	4	4	0.833	1.248	1.057	1.179	1.494	1.499	0.928
P00414	Cytochrome c oxidase subunit 3 OS=Homo sapiens GN=MT-CO3 PE=1 SV=2	5.36398	1	3	1	0.353	0.32	0.274	0.249	0.159	0.178	0.306	8.81226	2	3	2	0.417	0.371	0.303	0.312	0.183	0.142	0.35
Q96QF0	Rab-3A-interacting protein OS=Homo sapiens GN=RAB3IP PE=1 SV=1	2.52101	1	1	1	1.451	1.52	2.246	1.526	1.594	1.687	1.427	2.52101	1	1	1	1.025	1.065	14.917	1.037	0.935	12.771	1.17
Q6YP21	Kynurenine--oxoglutarate transaminase 3 OS=Homo sapiens GN=CCBL2 PE=1 SV=1	35.4626	13	25	12	0.96	1.001	0.977	0.984	0.944	0.943	1.018	35.2423	13	32	12	1.142	1.19	1.19	1.196	1.046	1.057	1.263
P10314	HLA class I histocompatibility antigen, A-32 alpha chain OS=Homo sapiens GN=HLA-A PE=2 SV=2	24.3836	5	9	3	0.912	0.903	1.136	0.959	0.717	0.788	0.956
O60841	Eukaryotic translation initiation factor 5B OS=Homo sapiens GN=EIF5B PE=1 SV=4	6.55738	5	9	5	1.145	0.898	0.933	0.834	0.75	0.892	0.904	3.52459	2	3	2	1.055	1.087	1.12	0.983	0.728	0.746	1.045
P61981	14-3-3 protein gamma OS=Homo sapiens GN=YWHAG PE=1 SV=2	68.8259	16	234	11	0.97	0.91	0.78	0.883	0.93	0.935	0.99	69.2308	17	233	12	0.984	0.952	0.815	0.955	1.022	0.992	1.079
Q9Y3E7	Charged multivesicular body protein 3 OS=Homo sapiens GN=CHMP3 PE=1 SV=3	18.9189	2	2	2	1.245	1.177	1.418	1.244	1.166	1.126	1.174	3.15315	1	1	1	1.434	1.254	1.577	1.438	1.398	1.482	1.436
Q9BV79	Trans-2-enoyl-CoA reductase, mitochondrial OS=Homo sapiens GN=MECR PE=1 SV=2	16.622	6	13	6	0.749	0.684	0.653	0.657	0.72	0.691	0.68	12.3324	4	12	4	0.806	0.705	0.658	0.616	0.606	0.63	0.697
Q8N8R3	Mitochondrial carnitine/acylcarnitine carrier protein CACL OS=Homo sapiens GN=SLC25A29 PE=2 SV=2	5.28053	2	2	2	1.373	1.368	1.269	1.164	1.024	1.055	1.469	2.64026	1	1	1	1.373	1.246	1.326	1.234	0.813	0.965	1.298
Q9UFE4	Coiled-coil domain-containing protein 39 OS=Homo sapiens GN=CCDC39 PE=2 SV=3	1.91286	1	1	1	0.715	0.714	0.964	0.827	0.853	0.851	0.63
P54725	UV excision repair protein RAD23 homolog A OS=Homo sapiens GN=RAD23A PE=1 SV=1	19.8347	5	15	3	0.496	0.389	0.49	0.413	0.333	0.448	0.466	20.3857	5	9	3	0.627	0.604	0.655	0.719	0.737	0.787	0.654
P63279	SUMO-conjugating enzyme UBC9 OS=Homo sapiens GN=UBE2I PE=1 SV=1	14.557	2	2	2	0.895	0.978	1.043	1.11	1.161	1.105	0.888	16.4557	2	2	2	1.276	1.221	1.178	1.482	1.493	1.343	1.447
P0C0L5	Complement C4-B OS=Homo sapiens GN=C4B PE=1 SV=1	14.7362	17	24	17	0.969	1.077	1.167	0.992	0.843	0.9	0.968	16.055	19	26	1	1.172	1.95	1.663	1.464	0.587	0.739	1.598
P11021	78 kDa glucose-regulated protein OS=Homo sapiens GN=HSPA5 PE=1 SV=2	52.1407	33	141	30	0.859	0.923	0.896	0.925	1.004	1.004	0.882	53.5168	33	163	30	0.868	0.927	0.923	0.898	0.937	0.969	0.875
P00352	Retinal dehydrogenase 1 OS=Homo sapiens GN=ALDH1A1 PE=1 SV=2	29.7405	16	46	13	1.085	1.166	1.213	0.976	0.965	1.058	0.857	38.7226	19	46	15	1.064	1.144	1.143	0.928	0.992	1.033	0.815
Q15628	Tumor necrosis factor receptor type 1-associated DEATH domain protein OS=Homo sapiens GN=TRADD PE=1 SV=2	13.4615	3	3	3	0.895	0.836	1.029	0.831	0.669	0.615	0.933	10.2564	2	2	2	0.8	0.787	0.998	0.712	0.541	0.652	0.791
Q69YU3	Ankyrin repeat domain-containing protein 34A OS=Homo sapiens GN=ANKRD34A PE=2 SV=2	11.4919	4	4	4	1.254	1.155	1.164	1.09	0.839	0.965	1.162	6.04839	2	2	2	1.331	1.12	1.185	1.054	0.877	0.964	1.271
Q9BVK6	Transmembrane emp24 domain-containing protein 9 OS=Homo sapiens GN=TMED9 PE=1 SV=2	25.1064	5	9	5	1.049	1.075	1.206	1.179	1.099	1.097	1.084	15.7447	4	5	4	0.977	1.08	1.192	1.163	1.145	1.141	1.036
Q8IX12	Cell division cycle and apoptosis regulator protein 1 OS=Homo sapiens GN=CCAR1 PE=1 SV=2	1.56522	2	2	2	1.245	1.023	1.096	0.83	0.69	0.805	0.989	2	2	2	2	1.284	0.996	1.08	0.832	0.552	0.725	0.989
Q9H9A6	Leucine-rich repeat-containing protein 40 OS=Homo sapiens GN=LRRC40 PE=1 SV=1	21.2625	11	16	11	1.138	1.152	1.248	1.224	1.021	1.088	1.295	33.0565	16	23	16	1.126	1.169	1.215	1.185	1.024	1.059	1.31
P27986	Phosphatidylinositol 3-kinase regulatory subunit alpha OS=Homo sapiens GN=PIK3R1 PE=1 SV=2	7.18232	5	5	5	1.096	0.902	1.201	0.963	0.846	0.835	1.001	9.53039	6	8	6	1.274	1.049	1.236	1.009	0.9	0.989	1.11
Q9ULC3	Ras-related protein Rab-23 OS=Homo sapiens GN=RAB23 PE=1 SV=1	23.2068	4	7	4	0.733	0.713	0.862	0.916	0.788	0.76	0.879	22.7848	4	5	4	0.802	0.76	0.886	0.957	0.944	0.879	0.987
Q99733	Nucleosome assembly protein 1-like 4 OS=Homo sapiens GN=NAP1L4 PE=1 SV=1	26.9333	9	24	7	1.506	1.3	1.225	1.271	1.186	1.158	1.221	26.6667	8	25	7	1.261	1.096	1.084	1.055	0.942	0.974	1.052
P48449	Lanosterol synthase OS=Homo sapiens GN=LSS PE=1 SV=1	6.55738	4	5	4	1.265	1.251	1.409	1.102	0.75	0.738	1.11	5.19126	3	3	3	1.332	1.357	1.499	1.076	0.851	0.867	1.113
Q13322	Growth factor receptor-bound protein 10 OS=Homo sapiens GN=GRB10 PE=1 SV=2	5.05051	2	2	2	0.787	0.779	1.314	0.942	0.674	0.985	1.355	5.05051	2	2	2	0.944	0.738	1.185	0.987	0.604	0.916	1.167
P84095	Rho-related GTP-binding protein RhoG OS=Homo sapiens GN=RHOG PE=1 SV=1	62.3037	10	41	9	0.977	1.091	1.022	0.904	0.654	0.65	0.928	51.8325	10	31	9	0.853	1.039	1.021	0.65	0.612	0.649	0.665
Q96RL7	Vacuolar protein sorting-associated protein 13A OS=Homo sapiens GN=VPS13A PE=1 SV=2	5.38752	13	14	13	0.906	0.967	1.22	1.053	0.994	1.05	0.983	5.22999	13	15	13	0.926	0.935	1.12	1.016	0.891	0.91	0.994
P82979	SAP domain-containing ribonucleoprotein OS=Homo sapiens GN=SARNP PE=1 SV=3	18.5714	3	3	3	1.11	1.048	1.227	1.058	0.921	1.132	1.278	18.0952	3	4	3	1.156	1.324	1.403	1.127	1.158	1.21	1.143
Q6ZS17	Protein FAM65A OS=Homo sapiens GN=FAM65A PE=1 SV=1	2.78005	3	3	3	1.663	1.599	1.601	1.353	1.135	1.236	1.61	3.18888	3	3	3	1.193	1.073	1.029	0.996	0.824	0.847	1.028
O75923	Dysferlin OS=Homo sapiens GN=DYSF PE=1 SV=1	0.480769	1	1	1	1.115	1.186	1.308	0.781	0.629	0.687	0.875	1.10577	2	2	2	1.215	1.422	1.414	0.863	0.661	0.706	0.951
Q15436	Protein transport protein Sec23A OS=Homo sapiens GN=SEC23A PE=1 SV=2	21.6993	12	31	11	1.024	0.987	1.066	0.963	0.868	0.917	1.048	20.7843	11	27	10	1.08	1.095	1.216	0.989	0.921	0.966	1.115
Q9NUQ2	1-acyl-sn-glycerol-3-phosphate acyltransferase epsilon OS=Homo sapiens GN=AGPAT5 PE=1 SV=3	8.24176	3	4	3	1.448	1.364	1.295	1.174	0.954	0.943	1.35	14.2857	5	6	5	1.802	1.645	1.765	1.449	1.113	1.132	1.643
O14683	Tumor protein p53-inducible protein 11 OS=Homo sapiens GN=TP53I11 PE=2 SV=2	10.0529	2	3	2	1.391	1.381	1.574	2.267	1.493	1.619	2.618	5.29101	1	2	1	1.411	1.577	1.717	2.375	1.686	1.669	2.378
P61221	ATP-binding cassette sub-family E member 1 OS=Homo sapiens GN=ABCE1 PE=1 SV=1	11.0184	6	7	6	1.193	1.179	1.282	1.133	1.313	1.341	1.118	10.5175	5	6	5	1.092	1.042	1.072	1.03	1.032	1.042	1.064
O60241	Brain-specific angiogenesis inhibitor 2 OS=Homo sapiens GN=BAI2 PE=2 SV=2	4.98423	5	6	5	1.118	0.905	1.165	1.068	0.787	0.856	1.212	5.11041	5	6	5	1.306	1.05	1.335	1.089	0.56	0.727	1.279
O75828	Carbonyl reductase [NADPH] 3 OS=Homo sapiens GN=CBR3 PE=1 SV=3	29.6029	7	30	4	1.289	1.393	1.401	1.263	1.201	1.216	1.3	27.7978	7	31	3	0.878	1.238	0.972	1.002	1.062	0.881	0.84
P49815	Tuberin OS=Homo sapiens GN=TSC2 PE=1 SV=2	10.1826	15	20	15	1.104	0.997	1.119	0.987	0.759	0.847	1.243	8.85445	11	14	11	1.02	0.902	1.128	0.933	0.728	0.857	1.327
O95674	Phosphatidate cytidylyltransferase 2 OS=Homo sapiens GN=CDS2 PE=1 SV=1	11.236	4	13	4	1.098	0.875	0.92	0.923	0.649	0.617	0.998	11.236	4	12	4	1.038	0.824	0.921	0.957	0.705	0.75	1.038
Q92945	Far upstream element-binding protein 2 OS=Homo sapiens GN=KHSRP PE=1 SV=4	34.4585	18	49	18	1.042	0.901	0.864	0.843	0.737	0.789	0.925	34.0366	18	38	17	0.971	0.877	0.872	0.808	0.733	0.807	0.839
Q16222	UDP-N-acetylhexosamine pyrophosphorylase OS=Homo sapiens GN=UAP1 PE=1 SV=3	4.78927	3	3	2	1.543	1.452	1.637	1.518	1.183	1.278	1.671	3.2567	2	2	1	1.551	1.824	2.09	1.755	1.378	1.745	1.739
P60900	Proteasome subunit alpha type-6 OS=Homo sapiens GN=PSMA6 PE=1 SV=1	41.8699	8	15	8	0.958	0.985	1.106	1.049	1.245	1.256	1.017	36.9919	7	12	7	0.911	0.934	1.058	1.023	1.095	1.157	0.929
Q9BUK0	Coiled-coil-helix-coiled-coil-helix domain-containing protein 7 OS=Homo sapiens GN=CHCHD7 PE=2 SV=1	12.9412	1	1	1	0.839	0.646	0.872	0.513	0.498	0.571	0.738	21.1765	1	1	1	2.05	1.33	1.131	1.159	0.615	0.686	1.461
O00193	Small acidic protein OS=Homo sapiens GN=SMAP PE=1 SV=1	25.1366	3	7	3	0.791	0.645	0.795	0.705	0.645	0.679	0.715	25.1366	3	9	3	0.891	0.763	0.838	0.747	0.815	0.789	0.73
P42229	Signal transducer and activator of transcription 5A OS=Homo sapiens GN=STAT5A PE=1 SV=1	1.1335	1	1	1	1.14	1.084	1.402	0.931	0.883	1.155	1.077
Q9P013	Spliceosome-associated protein CWC15 homolog OS=Homo sapiens GN=CWC15 PE=1 SV=2	13.5371	2	2	2	1.652	2.014	1.933	1.861	1.683	1.712	1.475	10.4803	1	1	1	0.723	0.932	1.146	0.894	0.777	0.804	1.053
Q8IV01	Synaptotagmin-12 OS=Homo sapiens GN=SYT12 PE=2 SV=1	26.3658	10	21	10	1.274	1.212	1.24	1.249	1.087	1.155	1.273	20.9026	9	20	9	1.211	1.203	1.175	1.228	1.068	1.102	1.174
P67809	Nuclease-sensitive element-binding protein 1 OS=Homo sapiens GN=YBX1 PE=1 SV=3	36.1111	7	14	7	1.01	0.725	0.761	0.609	0.585	0.665	0.681	30.2469	6	13	6	0.703	0.632	0.721	0.596	0.565	0.622	0.63
Q96GS4	Uncharacterized protein C17orf59 OS=Homo sapiens GN=C17orf59 PE=1 SV=2	21.0084	4	5	4	0.871	0.961	1.053	0.807	0.655	0.785	0.906	21.0084	4	6	4	0.822	0.789	0.971	0.802	0.624	0.675	0.829
Q9Y6R1	Electrogenic sodium bicarbonate cotransporter 1 OS=Homo sapiens GN=SLC4A4 PE=1 SV=1	17.4235	14	30	13	1.147	1.202	1.162	1.229	0.798	0.778	1.11	16.0334	13	31	12	1.136	1.213	1.031	1.213	0.711	0.607	1.066
Q9Y2H9	Microtubule-associated serine/threonine-protein kinase 1 OS=Homo sapiens GN=MAST1 PE=1 SV=2	8.02548	8	13	6	1.019	0.999	1.182	1.118	0.931	0.955	1.144	8.02548	9	12	7	0.967	1.18	1.39	1.144	0.779	0.898	1.266
P02545	Prelamin-A/C OS=Homo sapiens GN=LMNA PE=1 SV=1	50.6024	33	83	32	0.885	0.894	0.804	0.825	0.739	0.688	0.699	45.7831	31	67	30	0.993	0.994	0.925	0.896	0.767	0.766	0.784
Q9H8Y8	Golgi reassembly-stacking protein 2 OS=Homo sapiens GN=GORASP2 PE=1 SV=3	16.1504	4	7	4	0.891	0.845	1.051	0.928	0.908	0.963	0.957	16.1504	4	7	4	0.82	0.905	0.936	0.895	0.85	0.905	0.839
P00915	Carbonic anhydrase 1 OS=Homo sapiens GN=CA1 PE=1 SV=2	39.8467	7	43	7	0.902	0.984	1.049	1.063	1.328	1.3	0.861	48.659	9	67	9	0.91	1.009	1.053	1.027	1.166	1.175	0.858
P02686	Myelin basic protein OS=Homo sapiens GN=MBP PE=1 SV=3	61.5132	21	303	21	1.117	1.297	1.011	0.561	0.523	0.437	0.528	61.8421	23	330	23	1.045	1.237	0.971	0.539	0.5	0.43	0.508
O43716	Glutamyl-tRNA(Gln) amidotransferase subunit C, mitochondrial OS=Homo sapiens GN=GATC PE=1 SV=1	24.2647	3	4	3	1.007	1.177	1.203	1.083	1.03	1.031	0.991	8.08824	1	1	1	1.843	1.729	1.989	1.697	1.749	1.463	1.846
Q16623	Syntaxin-1A OS=Homo sapiens GN=STX1A PE=1 SV=1	68.4028	20	75	18	0.944	0.788	0.939	1.181	1.103	1.013	1.113	58.3333	17	82	16	0.928	0.793	0.945	1.173	1.131	1.051	1.083
P08962	CD63 antigen OS=Homo sapiens GN=CD63 PE=1 SV=2	4.20168	1	3	1	1.438	1.267	1.412	1.229	0.846	0.95	1.286	4.20168	1	1	1	1.609	1.53	1.553	1.511	1.047	1.183	1.567
O00194	Ras-related protein Rab-27B OS=Homo sapiens GN=RAB27B PE=1 SV=4	44.9541	7	17	7	0.938	0.914	1.091	1.449	1.291	1.313	1.56	41.2844	6	13	6	0.906	0.775	1.099	1.351	1.173	1.127	1.423
P22459	Potassium voltage-gated channel subfamily A member 4 OS=Homo sapiens GN=KCNA4 PE=1 SV=2	5.66616	3	3	3	1.251	1.246	1.339	1.666	1.035	0.978	1.586	3.21593	2	4	2	1.356	1.284	1.59	1.682	1.215	1.108	1.543
Q8NCG7	Sn1-specific diacylglycerol lipase beta OS=Homo sapiens GN=DAGLB PE=1 SV=2	12.0536	6	12	6	1.181	1.049	1.283	1.195	0.875	1.078	1.386	12.0536	6	9	6	1.16	1.156	1.357	1.238	0.842	1.058	1.337
P28289	Tropomodulin-1 OS=Homo sapiens GN=TMOD1 PE=1 SV=1	50.6964	12	24	11	0.999	1.011	1.086	1.201	1.089	1.114	1.191	56.8245	14	26	13	0.992	0.943	1.041	1.157	1.019	1.057	1.124
Q15111	Inactive phospholipase C-like protein 1 OS=Homo sapiens GN=PLCL1 PE=1 SV=3	18.1735	15	28	15	0.916	0.998	0.996	0.805	0.745	0.782	0.763	18.3562	16	26	16	0.921	0.962	1.031	0.789	0.748	0.777	0.802
Q5XPI4	E3 ubiquitin-protein ligase RNF123 OS=Homo sapiens GN=RNF123 PE=1 SV=1	5.32725	4	6	4	1.347	1.791	1.552	1.448	1.056	1.049	1.444	6.01218	5	9	5	1.451	1.691	1.472	1.341	0.994	1.167	1.328
Q9Y4P1	Cysteine protease ATG4B OS=Homo sapiens GN=ATG4B PE=1 SV=2	9.16031	2	4	2	0.931	0.881	1.061	1.051	0.842	0.972	0.902	3.81679	1	3	1	0.869	0.908	1.11	1.046	0.941	1.002	1.007
O14782	Kinesin-like protein KIF3C OS=Homo sapiens GN=KIF3C PE=1 SV=3	5.17024	2	2	1	1.124	0.963	1.089	1.019	1.564	1.154	1.267	7.69231	4	5	1	0.815	0.652	0.633	0.784	1.497	1.332	0.779
Q8NFQ8	Torsin-1A-interacting protein 2 OS=Homo sapiens GN=TOR1AIP2 PE=1 SV=1	2.34043	1	1	1	1.241	1.43	1.611	1.331	1.227	1.437	1.309	2.34043	1	1	1	1.509	1.391	1.826	1.337	1.231	1.587	1.48
P11274	Breakpoint cluster region protein OS=Homo sapiens GN=BCR PE=1 SV=2	14.1621	16	24	14	1.105	0.992	1.13	1.046	0.793	0.848	1.26	11.8804	14	18	13	1.061	0.951	1.159	1.078	0.792	0.848	1.354
Q5T447	E3 ubiquitin-protein ligase HECTD3 OS=Homo sapiens GN=HECTD3 PE=1 SV=1	9.40767	6	11	6	1.231	1.273	1.41	1.163	0.969	1.079	1.19	13.9373	9	12	9	1.302	1.363	1.542	1.228	1.009	1.161	1.288
O14880	Microsomal glutathione S-transferase 3 OS=Homo sapiens GN=MGST3 PE=1 SV=1	38.8158	5	36	5	1.306	1.317	1.243	1.238	1.183	1.088	1.184	38.8158	5	33	5	1.222	1.213	1.183	1.163	1.131	0.997	1.09
P80723	Brain acid soluble protein 1 OS=Homo sapiens GN=BASP1 PE=1 SV=2	92.9515	22	149	22	0.938	0.756	0.754	1.199	1.54	1.433	1.076	94.2731	24	151	24	0.872	0.683	0.677	1.118	1.407	1.296	0.98
P04406	Glyceraldehyde-3-phosphate dehydrogenase OS=Homo sapiens GN=GAPDH PE=1 SV=3	76.4179	25	555	24	1.068	1.156	1.045	1.092	1.235	1.207	1.114	76.4179	25	556	25	1.032	1.148	1.037	1.076	1.203	1.179	1.074
Q9H254	Spectrin beta chain, non-erythrocytic 4 OS=Homo sapiens GN=SPTBN4 PE=1 SV=2	26.5991	49	81	45	1.079	1.036	1.099	0.961	0.813	0.874	1.008	25.39	48	87	44	0.979	0.981	1.054	0.897	0.768	0.825	0.938
P42167	Lamina-associated polypeptide 2, isoforms beta/gamma OS=Homo sapiens GN=TMPO PE=1 SV=2	36.3436	9	18	9	1.061	0.976	1.056	0.923	0.816	0.887	0.912	30.837	9	16	9	0.957	0.892	0.998	0.854	0.742	0.798	0.77
Q8N9R8	Protein SCAI OS=Homo sapiens GN=SCAI PE=1 SV=2	31.1881	18	38	18	1.127	1.01	1.161	1.186	1.11	1.155	1.177	31.0231	17	29	17	1.07	0.955	1.056	1.117	1	1.014	1.121
Q13596	Sorting nexin-1 OS=Homo sapiens GN=SNX1 PE=1 SV=3	32.9502	15	32	13	1.033	1.119	1.059	1.029	1.105	1.083	0.994	26.2452	11	30	9	1.04	1.18	1.143	1.025	1.19	1.155	0.967
Q13573	SNW domain-containing protein 1 OS=Homo sapiens GN=SNW1 PE=1 SV=1	5.03731	2	4	2	0.955	0.972	1.292	1.075	0.921	0.912	1.022	2.42537	1	1	1	1.044	1.026	1.254	1.184	1.072	1.009	0.987
P26639	Threonine--tRNA ligase, cytoplasmic OS=Homo sapiens GN=TARS PE=1 SV=3	25.7261	16	28	15	1.113	1.117	1.116	1.04	0.788	0.868	1.131	28.2158	17	21	16	1.201	1.196	1.21	1.113	0.828	0.887	1.243
P05091	Aldehyde dehydrogenase, mitochondrial OS=Homo sapiens GN=ALDH2 PE=1 SV=2	55.3191	24	66	21	1.158	1.205	1.215	1.157	1.207	1.23	1.109	51.2573	23	65	19	1.18	1.215	1.225	1.16	1.204	1.223	1.099
Q8IWT0	Protein archease OS=Homo sapiens GN=ZBTB8OS PE=1 SV=2	5.98802	1	1	1	0.989	1.193	1.292	1.165	0.826	0.933	1.157	5.98802	1	1	1	1.046	0.977	1.135	1.021	0.745	0.756	0.856
O94830	Phospholipase DDHD2 OS=Homo sapiens GN=DDHD2 PE=1 SV=2	16.737	7	8	7	1.029	0.916	0.993	0.845	0.836	0.883	0.918	6.32911	3	4	3	1.167	1.041	1.116	0.912	0.878	0.958	0.969
P53396	ATP-citrate synthase OS=Homo sapiens GN=ACLY PE=1 SV=3	37.0572	33	67	33	1.216	1.28	1.195	1.177	1.083	1.1	1.159	42.2343	37	78	37	1.209	1.303	1.275	1.225	1.149	1.196	1.182
Q9P015	39S ribosomal protein L15, mitochondrial OS=Homo sapiens GN=MRPL15 PE=1 SV=1	14.1892	3	3	3	1.118	1.364	1.213	1.221	0.751	0.656	1.017	12.8378	3	3	3	1.249	1.236	1.192	1.138	0.767	0.874	1.152
P31644	Gamma-aminobutyric acid receptor subunit alpha-5 OS=Homo sapiens GN=GABRA5 PE=1 SV=1	9.52381	4	4	3	0.878	0.801	1.032	1.021	0.62	0.618	1.228	8.00866	4	5	2	0.991	1.034	1.51	1.25	0.791	0.732	1.825
Q9BPX6	Calcium uptake protein 1, mitochondrial OS=Homo sapiens GN=MICU1 PE=1 SV=1	7.77311	3	3	3	1.366	1.28	1.276	1.084	0.965	1.068	1.141	5.67227	2	4	2	1.078	1.211	1.244	1.138	0.836	1.047	1.13
Q9NPH2	Inositol-3-phosphate synthase 1 OS=Homo sapiens GN=ISYNA1 PE=1 SV=1	15.4122	6	7	6	1.093	1.063	1.374	1.134	0.951	1.022	1.339	10.9319	5	5	5	1.091	0.996	1.299	1.141	0.863	1.067	1.262
Q9NQW6	Actin-binding protein anillin OS=Homo sapiens GN=ANLN PE=1 SV=2	9.96441	10	21	10	1.084	1.255	0.994	0.631	0.536	0.513	0.602	10.6762	11	18	11	1.109	1.274	1.034	0.595	0.472	0.48	0.591
Q9P032	NADH dehydrogenase [ubiquinone] 1 alpha subcomplex assembly factor 4 OS=Homo sapiens GN=NDUFAF4 PE=1 SV=1	17.7143	3	4	3	1.083	1.135	1.028	1.207	1.432	1.277	1.204	13.7143	2	2	2	0.767	1.058	1.096	0.859	0.831	0.864	0.982
Q9H267	Vacuolar protein sorting-associated protein 33B OS=Homo sapiens GN=VPS33B PE=1 SV=2	15.5592	8	11	8	1.068	1.11	1.162	1.123	0.863	0.924	1.237	16.6937	9	15	9	1.292	1.375	1.348	1.327	1.005	1.142	1.505
P24752	Acetyl-CoA acetyltransferase, mitochondrial OS=Homo sapiens GN=ACAT1 PE=1 SV=1	56.9087	20	74	20	1.014	1.109	1.008	1.071	1.131	1.124	0.957	59.719	19	80	19	1.033	1.071	1.052	1.081	1.182	1.164	0.989
Q15907	Ras-related protein Rab-11B OS=Homo sapiens GN=RAB11B PE=1 SV=4	52.2936	10	34	2	1.053	1.048	1.101	1.128	0.951	0.956	1.122	38.0734	8	27	1	1.113	1.13	1.15	1.177	1.006	1.038	1.191
P63208	S-phase kinase-associated protein 1 OS=Homo sapiens GN=SKP1 PE=1 SV=2	78.5276	12	52	12	0.675	0.644	0.596	0.694	0.794	0.758	0.673	65.0307	10	43	10	0.678	0.647	0.644	0.77	0.93	0.89	0.708
Q13247	Serine/arginine-rich splicing factor 6 OS=Homo sapiens GN=SRSF6 PE=1 SV=2	13.3721	4	4	1	0.71	0.749	0.778	0.925	0.705	0.837	0.701	15.9884	5	8	2	0.739	0.8	0.881	0.84	0.768	0.804	0.8
Q96AN5	Transmembrane protein 143 OS=Homo sapiens GN=TMEM143 PE=2 SV=1	3.26797	1	3	1	1.156	1.186	1.401	1.012	0.551	0.604	1.156	5.22876	2	2	2	1.15	1.264	1.281	0.952	0.582	0.652	1.046
Q9BRA2	Thioredoxin domain-containing protein 17 OS=Homo sapiens GN=TXNDC17 PE=1 SV=1	30.0813	3	7	3	0.934	0.869	0.905	0.841	1.008	1.132	0.882	38.2114	4	9	4	0.876	0.913	0.909	0.906	1.048	1.145	0.867
P62760	Visinin-like protein 1 OS=Homo sapiens GN=VSNL1 PE=1 SV=2	91.623	20	105	16	0.996	1.084	1.02	1.256	1.567	1.548	1.044	87.9581	19	105	15	1.063	1.122	1.07	1.325	1.641	1.632	1.089
Q14669	E3 ubiquitin-protein ligase TRIP12 OS=Homo sapiens GN=TRIP12 PE=1 SV=1	1.90763	3	4	3	1.192	1.221	1.386	1.182	0.934	1.023	1.152	1.90763	3	4	3	1.225	1.186	1.592	1.372	0.969	1.135	1.36
O15523	ATP-dependent RNA helicase DDX3Y OS=Homo sapiens GN=DDX3Y PE=1 SV=2	26.6667	15	29	3	0.939	0.937	1.007	0.931	0.75	0.766	1.002	23.3333	14	33	2	1.26	1.095	1.097	1.041	0.738	0.727	1.201
P0CG05	Ig lambda-2 chain C regions OS=Homo sapiens GN=IGLC2 PE=1 SV=1	55.6604	4	17	2	0.686	0.662	0.767	0.648	0.693	0.767	0.629	55.6604	4	20	4	0.685	0.782	0.794	0.689	0.733	0.716	0.666
Q8NFP7	Diphosphoinositol polyphosphate phosphohydrolase 3-alpha OS=Homo sapiens GN=NUDT10 PE=1 SV=1	46.9512	6	13	1	0.958	1.022	1.167	1.049	0.933	1.077	1.101	42.6829	5	8	3	0.83	0.737	0.899	0.875	0.774	0.824	0.934
Q9NYK5	39S ribosomal protein L39, mitochondrial OS=Homo sapiens GN=MRPL39 PE=1 SV=3	10.355	3	4	3	1.217	1.303	1.306	1.113	0.962	1.005	0.943	10.0592	3	5	3	1.237	1.438	1.453	1.24	0.939	1.13	1.158
Q6N069	N-alpha-acetyltransferase 16, NatA auxiliary subunit OS=Homo sapiens GN=NAA16 PE=1 SV=2	3.47222	3	4	1	1.316	1.247	1.137	1.12	1.097	1.194	1.153	2.43056	2	2	1	1.198	1.292	1.138	0.93	1.006	1.089	1.147
Q9UBX3	Mitochondrial dicarboxylate carrier OS=Homo sapiens GN=SLC25A10 PE=1 SV=2	12.1951	3	5	3	1.284	1.334	1.3	1.124	0.957	1.007	1.228	8.36237	2	2	2	1.029	1.168	1.097	1.055	0.975	0.908	0.95
Q9BTM9	Ubiquitin-related modifier 1 homolog OS=Homo sapiens GN=URM1 PE=1 SV=1	12.8713	1	2	1	1.158	0.931	0.853	0.904	0.549	0.539	1.069	12.8713	1	1	1	0.973	0.987	1.179	0.869	0.816	0.877	1.125
P61626	Lysozyme C OS=Homo sapiens GN=LYZ PE=1 SV=1	14.1892	2	2	2	1.644	1.323	1.29	1.095	0.585	0.508	1.013	14.1892	2	2	2	1.864	1.386	1.565	1.102	0.628	0.631	1.117
Q13501	Sequestosome-1 OS=Homo sapiens GN=SQSTM1 PE=1 SV=1	27.9545	6	10	6	0.878	0.994	1.079	0.894	0.71	0.831	0.843	27.0455	7	10	7	0.667	1.012	1.065	0.732	0.677	0.824	0.727
Q9BUW7	UPF0184 protein C9orf16 OS=Homo sapiens GN=C9orf16 PE=1 SV=1	30.1205	2	3	2	1.176	1.141	1.3	1.121	0.707	0.926	1.12	10.8434	1	1	1	1.34	1.247	1.449	1.319	0.974	1.103	1.321
O60331	Phosphatidylinositol 4-phosphate 5-kinase type-1 gamma OS=Homo sapiens GN=PIP5K1C PE=1 SV=2	27.0958	15	43	15	1.075	1.044	1.202	1.276	1.193	1.208	1.31	31.1377	13	41	12	1.113	1.05	1.202	1.26	1.091	1.154	1.391
Q24JP5	Transmembrane protein 132A OS=Homo sapiens GN=TMEM132A PE=2 SV=1	8.11339	7	8	7	1.014	0.932	1.057	0.962	0.72	0.897	1.136	10.0684	8	10	8	1.122	1.14	1.283	1.148	0.932	0.978	1.31
Q92743	Serine protease HTRA1 OS=Homo sapiens GN=HTRA1 PE=1 SV=1	9.375	4	7	4	1.333	1.189	1.199	0.907	0.875	0.922	0.905	8.75	4	7	4	1.042	0.894	0.946	0.713	0.745	0.766	0.729
O43708	Maleylacetoacetate isomerase OS=Homo sapiens GN=GSTZ1 PE=1 SV=3	18.0556	3	5	3	1.342	1.384	1.599	1.194	1.4	1.561	1.196	18.0556	3	5	3	1.195	1.219	1.345	1.312	1.197	1.305	1.079
P07741	Adenine phosphoribosyltransferase OS=Homo sapiens GN=APRT PE=1 SV=2	37.2222	5	7	5	1.261	1.336	1.297	1.162	0.815	0.792	1.328	31.6667	4	9	4	1.102	1.19	1.182	1.049	0.882	0.873	1.229
Q92841	Probable ATP-dependent RNA helicase DDX17 OS=Homo sapiens GN=DDX17 PE=1 SV=2	32.9218	19	39	14	1.072	0.996	0.974	0.953	0.845	0.826	0.978	33.6077	19	42	13	1.096	1	1.015	0.995	0.845	0.822	1.013
Q9H598	Vesicular inhibitory amino acid transporter OS=Homo sapiens GN=SLC32A1 PE=1 SV=2	26.0952	11	20	10	1.132	1.148	1.06	1.174	1.032	0.99	1.171	29.5238	12	22	11	1.104	1.119	1.043	1.083	1.062	1.001	1.086
Q16650	T-box brain protein 1 OS=Homo sapiens GN=TBR1 PE=1 SV=1	4.98534	2	3	2	0.803	0.759	0.96	0.822	0.714	0.766	0.884	4.54545	2	2	2	1.083	1.071	1.235	1.12	0.854	0.921	1.172
Q9NRY4	Rho GTPase-activating protein 35 OS=Homo sapiens GN=ARHGAP35 PE=1 SV=3	17.0781	20	33	20	1.03	1.082	1.154	1.127	1.09	1.145	1.153	14.8099	17	29	17	0.943	0.958	1.103	1.019	0.968	0.986	1.072
P23469	Receptor-type tyrosine-protein phosphatase epsilon OS=Homo sapiens GN=PTPRE PE=1 SV=1	8	5	6	4	0.991	1.032	1.023	0.957	0.76	0.801	0.992	7.14286	4	7	4	0.895	0.895	0.952	0.834	0.621	0.682	0.873
Q9Y5L4	Mitochondrial import inner membrane translocase subunit Tim13 OS=Homo sapiens GN=TIMM13 PE=1 SV=1	42.1053	3	10	3	0.851	0.882	0.808	0.848	1.287	1.315	0.75	61.0526	5	8	5	1.028	0.956	0.895	0.981	1.259	1.287	0.886
P06241	Tyrosine-protein kinase Fyn OS=Homo sapiens GN=FYN PE=1 SV=3	23.2775	11	21	7	0.731	0.747	0.807	0.829	0.694	0.746	0.864	28.8641	13	22	9	0.928	0.909	0.957	1.007	0.865	0.901	1.074
Q8NBN7	Retinol dehydrogenase 13 OS=Homo sapiens GN=RDH13 PE=1 SV=2	19.0332	6	8	6	1.577	1.462	1.475	1.121	0.969	1.072	1.152	13.2931	4	6	4	1.456	1.779	1.837	1.121	0.907	1.042	1.08
A5PLN9	UPF0533 protein C5orf44 OS=Homo sapiens GN=C5orf44 PE=2 SV=2	7.19424	1	1	1	0.869	1.092	1.33	0.937	1.281	1.143	0.829
O95248	Myotubularin-related protein 5 OS=Homo sapiens GN=SBF1 PE=1 SV=3	32.6192	42	87	41	1.131	1.101	1.174	1.133	0.868	0.879	1.276	29.834	42	90	40	1.217	1.2	1.285	1.251	0.953	0.955	1.387
O95487	Protein transport protein Sec24B OS=Homo sapiens GN=SEC24B PE=1 SV=2	8.75394	8	14	7	1.288	1.337	1.388	1.23	0.867	0.918	1.296	3.70662	3	6	2	1.229	1.529	1.743	1.429	0.844	0.794	1.407
Q01518	Adenylyl cyclase-associated protein 1 OS=Homo sapiens GN=CAP1 PE=1 SV=5	38.3158	19	59	18	0.96	0.927	0.946	0.964	1.149	1.118	0.949	44.6316	21	63	19	0.911	0.882	0.866	0.918	1.185	1.148	0.946
Q6IEE7	Transmembrane protein 132E OS=Homo sapiens GN=TMEM132E PE=2 SV=1	1.72764	1	2	1	1.055	1.089	1.215	1.179	1.014	0.984	1.209	1.72764	1	2	1	0.707	0.747	0.772	0.684	0.623	0.668	0.694
Q969G5	Protein kinase C delta-binding protein OS=Homo sapiens GN=PRKCDBP PE=1 SV=3	7.27969	2	2	2	1.583	1.794	1.724	2.192	2.025	1.422	1.62	3.44828	1	1	1	1.928	2.216	1.862	3.046	3.101	1.75	1.851
Q8WWI5	Choline transporter-like protein 1 OS=Homo sapiens GN=SLC44A1 PE=1 SV=1	14.7641	8	20	8	1.171	1.293	1.145	0.906	0.638	0.61	0.866	14.7641	8	16	8	1.297	1.286	1.245	0.973	0.689	0.706	0.902
Q86UE6	Leucine-rich repeat transmembrane neuronal protein 1 OS=Homo sapiens GN=LRRTM1 PE=2 SV=2	4.40613	2	2	2	0.981	1.103	1.279	1.207	0.955	0.969	1.419	5.9387	3	3	3	1.127	1.24	1.459	1.475	1.022	1.075	1.586
P21579	Synaptotagmin-1 OS=Homo sapiens GN=SYT1 PE=1 SV=1	51.1848	27	127	16	0.852	0.837	0.857	1.104	1.334	1.247	0.956	50.7109	24	127	14	0.929	0.887	0.906	1.128	1.346	1.285	0.994
O14967	Calmegin OS=Homo sapiens GN=CLGN PE=1 SV=1	6.22951	3	3	2	0.92	1.177	1.63	1.089	0.858	1.101	1.056	4.42623	2	3	1	1.027	1.156	1.514	1.193	0.915	1.143	1.098
P35573	Glycogen debranching enzyme OS=Homo sapiens GN=AGL PE=1 SV=3	26.3708	32	50	32	1.151	1.14	1.214	1.053	0.915	0.959	1.036	23.8251	29	44	29	1.161	1.105	1.176	1.026	0.883	0.975	1.05
Q9UNK0	Syntaxin-8 OS=Homo sapiens GN=STX8 PE=1 SV=2	25.4237	5	6	5	1.137	0.996	1.071	1.074	0.815	0.842	1.037	24.5763	5	7	5	1.035	1.025	1.037	1.025	0.803	0.783	1.033
Q02127	Dihydroorotate dehydrogenase (quinone), mitochondrial OS=Homo sapiens GN=DHODH PE=1 SV=3	2.27848	1	1	1	2.45	2.899	2.804	2.43	1.539	1.713	2.676	2.27848	1	1	1	2.788	2.905	2.644	2.684	1.541	2.037	2.831
A6NKN8	Purkinje cell protein 4-like protein 1 OS=Homo sapiens GN=PCP4L1 PE=2 SV=3	32.3529	2	3	2	1.312	1.074	0.813	0.949	0.933	1.013	0.766	32.3529	2	2	2	1.118	1.105	1.026	0.771	0.703	0.916	0.842
P60484	Phosphatidylinositol 3,4,5-trisphosphate 3-phosphatase and dual-specificity protein phosphatase PTEN OS=Homo sapiens GN=PTEN PE=1 SV=1	6.45161	2	2	2	0.636	0.665	0.81	0.746	0.901	0.739	0.699	2.97767	1	1	1	0.453	0.54	0.652	0.648	0.619	0.728	0.482
Q9HAS0	Protein Njmu-R1 OS=Homo sapiens GN=C17orf75 PE=1 SV=2	5.05051	2	3	2	1.263	1.124	1.238	1.028	0.861	0.879	0.937	2.0202	1	1	1	1.654	1.495	1.64	1.356	1.583	1.516	1.668
O95208	Epsin-2 OS=Homo sapiens GN=EPN2 PE=1 SV=3	7.64431	5	6	5	1.083	1.023	0.991	0.999	0.881	0.955	1.203	10.2964	6	7	6	1.076	1.191	1.119	1.049	0.896	0.957	1.094
A8MSI8	UPF0631 protein C17orf108 OS=Homo sapiens GN=C17orf108 PE=3 SV=2	14.1026	1	2	1	0.515	0.524	0.601	0.613	0.682	0.727	0.729	14.1026	1	3	1	0.72	0.714	0.814	0.919	0.821	0.777	0.977
Q14139	Ubiquitin conjugation factor E4 A OS=Homo sapiens GN=UBE4A PE=1 SV=2	11.6323	9	15	9	1.194	1.147	1.135	1.061	0.808	0.866	1.194	8.7242	7	10	7	1.325	1.198	1.102	1.128	0.842	0.846	1.229
Q709C8	Vacuolar protein sorting-associated protein 13C OS=Homo sapiens GN=VPS13C PE=1 SV=1	10.6315	28	40	28	1.039	0.99	1.131	0.984	0.789	0.887	1.011	8.33999	23	34	23	0.993	0.982	1.098	0.925	0.738	0.861	0.977
Q07021	Complement component 1 Q subcomponent-binding protein, mitochondrial OS=Homo sapiens GN=C1QBP PE=1 SV=1	33.6879	8	52	8	0.677	0.658	0.715	0.76	0.905	0.9	0.674	33.6879	8	53	8	0.635	0.602	0.643	0.719	0.874	0.863	0.635
Q15643	Thyroid receptor-interacting protein 11 OS=Homo sapiens GN=TRIP11 PE=1 SV=3	0.960081	2	2	1	0.664	0.567	0.783	0.572	0.442	0.544	0.638	1.26326	2	2	2	0.704	0.709	0.797	0.684	0.514	0.558	0.642
Q8IXM2	Chromatin complexes subunit BAP18 OS=Homo sapiens GN=BAP18 PE=1 SV=1	8.13953	1	1	1	1.053	1.267	1.373	1.227	1.072	1.09	1.087
P02730	Band 3 anion transport protein OS=Homo sapiens GN=SLC4A1 PE=1 SV=3	15.9166	11	19	11	1.113	1.191	1.404	1.162	0.578	0.603	1.038	18.8804	13	28	13	1.048	1.125	1.256	1.024	0.569	0.612	0.961
Q8IYU2	E3 ubiquitin-protein ligase HACE1 OS=Homo sapiens GN=HACE1 PE=1 SV=2	2.53025	2	2	2	0.889	0.988	1.467	0.798	0.715	1.45	0.88	4.40044	3	3	3	1.142	1.158	1.354	1.02	0.698	1.051	1.273
P07197	Neurofilament medium polypeptide OS=Homo sapiens GN=NEFM PE=1 SV=3	54.9127	59	401	53	0.823	1.013	0.628	0.484	0.546	0.516	0.453	58.952	58	396	53	0.86	1.051	0.641	0.488	0.546	0.517	0.457
Q07343	cAMP-specific 3',5'-cyclic phosphodiesterase 4B OS=Homo sapiens GN=PDE4B PE=1 SV=1	8.69565	5	6	4	1.191	0.999	1.145	0.882	0.67	0.79	1.096	5.57065	4	5	3	1.003	0.925	0.922	0.823	0.781	0.845	0.924
P23246	Splicing factor, proline- and glutamine-rich OS=Homo sapiens GN=SFPQ PE=1 SV=2	30.8345	18	32	17	1.047	0.988	0.92	1.055	1.093	1.013	1.02	35.6436	20	36	19	1.09	1.041	1.031	1.125	1.074	1.04	1.055
Q9H479	Fructosamine-3-kinase OS=Homo sapiens GN=FN3K PE=1 SV=1	34.3042	10	36	10	1.057	1.125	1.012	0.933	0.791	0.785	0.924	35.2751	11	30	11	1.022	1.114	1.008	0.944	0.896	0.856	0.916
Q9BZ29	Dedicator of cytokinesis protein 9 OS=Homo sapiens GN=DOCK9 PE=1 SV=2	5.99323	10	12	9	1.213	1.135	1.343	1.134	0.915	0.983	1.257	5.46158	9	9	8	1.045	1.166	1.217	0.942	0.853	0.941	1.014
O43776	Asparagine--tRNA ligase, cytoplasmic OS=Homo sapiens GN=NARS PE=1 SV=1	34.3066	16	40	16	1.021	1.034	1.018	0.983	0.886	0.887	1.017	38.3212	18	41	18	1.03	1.102	1.085	1.024	0.97	1.016	0.972
Q96I99	Succinyl-CoA ligase [GDP-forming] subunit beta, mitochondrial OS=Homo sapiens GN=SUCLG2 PE=1 SV=2	34.7222	10	19	10	0.929	1.076	1.069	0.945	1.003	1.005	0.886	24.537	8	12	8	1.16	1.296	1.292	1.127	1.14	1.218	1.037
Q96SB3	Neurabin-2 OS=Homo sapiens GN=PPP1R9B PE=1 SV=2	33.0061	20	41	18	1.042	0.936	1.094	1.088	1.063	1.12	1.089	33.7423	19	32	18	0.923	0.911	1	0.965	0.922	1.015	1.002
Q9H469	F-box/LRR-repeat protein 15 OS=Homo sapiens GN=FBXL15 PE=1 SV=2	8.66667	2	3	2	1.649	1.53	1.733	1.384	1.211	1.442	1.561	9	2	2	2	1.627	1.717	1.987	1.514	1.298	1.389	1.51
P13073	Cytochrome c oxidase subunit 4 isoform 1, mitochondrial OS=Homo sapiens GN=COX4I1 PE=1 SV=1	45.5621	10	56	10	0.946	1.05	0.948	0.942	1.056	1.018	0.834	45.5621	10	52	10	0.921	1.015	0.9	0.914	1.003	0.954	0.834
Q9ULX9	Transcription factor MafF OS=Homo sapiens GN=MAFF PE=1 SV=2	4.26829	1	1	1	1.29	0.774	1.029	0.573	0.581	0.811	1.159
O75326	Semaphorin-7A OS=Homo sapiens GN=SEMA7A PE=1 SV=1	9.00901	4	4	4	1.239	1.202	1.342	1.046	0.638	0.787	1.102	3.9039	2	2	2	0.888	0.955	0.946	0.723	0.611	0.775	0.803
Q2TAL8	Glutamine-rich protein 1 OS=Homo sapiens GN=QRICH1 PE=1 SV=1	5.79897	2	3	2	0.914	1.055	1.017	0.911	0.773	0.923	0.801	5.79897	2	3	2	0.657	0.744	1.045	0.571	0.57	0.557	0.291
P52594	Arf-GAP domain and FG repeat-containing protein 1 OS=Homo sapiens GN=AGFG1 PE=1 SV=2	14.5907	6	15	6	0.961	0.863	0.97	0.799	0.797	0.847	0.876	15.6584	6	11	6	0.946	1.079	1.064	0.857	0.9	1.029	0.928
Q9H7B4	SET and MYND domain-containing protein 3 OS=Homo sapiens GN=SMYD3 PE=1 SV=4	14.9533	6	8	6	0.85	0.807	0.88	0.875	0.736	0.72	0.888	4.6729	2	2	2	1.381	1.494	1.501	1.566	1.097	1.202	1.608
O43310	CBP80/20-dependent translation initiation factor OS=Homo sapiens GN=CTIF PE=1 SV=1	6.85619	3	6	3	1.402	1.383	1.266	1.327	1.432	1.355	1.133	1.83946	1	1	1	1.652	1.445	1.39	1.427	1.286	1.317	1.692
P18621	60S ribosomal protein L17 OS=Homo sapiens GN=RPL17 PE=1 SV=3	31.5217	6	11	5	1.157	1.225	1.147	1.194	1.164	0.996	1.052	31.5217	6	10	5	1.129	1.197	1.013	1.149	1.123	0.947	1.032
Q15878	Voltage-dependent R-type calcium channel subunit alpha-1E OS=Homo sapiens GN=CACNA1E PE=1 SV=3	4.02075	6	7	6	1.111	1.026	1.164	1.258	0.876	0.814	1.493	6.31215	9	11	8	1.001	0.963	1.016	1.057	0.846	0.822	1.208
Q9Y4F1	FERM, RhoGEF and pleckstrin domain-containing protein 1 OS=Homo sapiens GN=FARP1 PE=1 SV=1	24.4019	18	37	18	1.183	1.007	1.208	1.202	0.965	1.065	1.254	26.5072	19	37	19	0.994	0.951	1.14	1.093	1.005	1.108	1.069
Q9NS85	Carbonic anhydrase-related protein 10 OS=Homo sapiens GN=CA10 PE=1 SV=1	6.40244	1	1	1	0.62	0.914	0.966	0.867	0.584	0.615	1.051
Q9NZZ3	Charged multivesicular body protein 5 OS=Homo sapiens GN=CHMP5 PE=1 SV=1	25.1142	4	16	4	0.878	0.868	1.055	0.952	0.826	0.851	0.903	28.3105	4	12	4	0.715	0.659	0.785	0.755	0.797	0.843	0.758
Q9Y2I1	Nischarin OS=Homo sapiens GN=NISCH PE=1 SV=3	4.18883	5	7	5	1.063	1.047	1.224	1.067	0.951	1.039	0.925	4.78723	5	8	5	1.146	1.037	1.206	1.184	0.92	0.941	1.057
Q9UBL6	Copine-7 OS=Homo sapiens GN=CPNE7 PE=2 SV=1	20.8531	10	16	9	1.136	1.141	1.754	1.217	1.164	1.341	1.329	18.3254	9	14	8	0.908	0.826	1.037	1.034	0.821	1.17	1.229
O95218	Zinc finger Ran-binding domain-containing protein 2 OS=Homo sapiens GN=ZRANB2 PE=1 SV=2	9.39394	2	2	2	0.937	0.818	0.887	0.844	0.859	0.956	0.913	8.78788	2	3	2	0.812	0.8	0.851	0.772	0.872	0.878	0.75
Q6Y288	Beta-1,3-glucosyltransferase OS=Homo sapiens GN=B3GALTL PE=1 SV=2	4.01606	1	1	1	0.881	0.843	0.795	0.857	0.871	1.029	0.794	4.01606	1	3	1	0.923	0.95	1.182	1.088	1.056	1.209	0.589
Q6UWS5	Protein PET117 homolog, mitochondrial OS=Homo sapiens GN=PET117 PE=2 SV=1	22.2222	2	3	2	0.977	0.983	1.058	0.907	0.785	0.885	0.896
O15354	Probable G-protein coupled receptor 37 OS=Homo sapiens GN=GPR37 PE=1 SV=2	1.30506	1	1	1	1.223	1.224	0.968	0.698	0.647	0.637	0.751	1.30506	1	1	1	0.96	0.854	0.868	0.46	0.456	0.499	0.479
Q8WW01	tRNA-splicing endonuclease subunit Sen15 OS=Homo sapiens GN=TSEN15 PE=1 SV=1	10.5263	1	1	1	0.94	0.734	0.839	0.795	1.097	1.044	1.171
P49754	Vacuolar protein sorting-associated protein 41 homolog OS=Homo sapiens GN=VPS41 PE=1 SV=3	1.28806	1	1	1	1.919	1.748	1.463	1.718	1.408	1.286	1.581	2.22482	2	2	2	1.537	1.4	1.565	1.311	1.443	1.623	1.462
P05937	Calbindin OS=Homo sapiens GN=CALB1 PE=1 SV=2	37.5479	7	19	6	0.709	0.606	0.811	0.854	1.072	1.099	0.902	23.3716	5	8	4	0.903	0.879	1.047	1.131	1.033	1.156	1.127
Q9H074	Polyadenylate-binding protein-interacting protein 1 OS=Homo sapiens GN=PAIP1 PE=1 SV=1	23.7996	8	10	8	0.998	0.948	1.012	0.952	0.772	0.857	1.018	19.833	6	10	6	0.941	0.971	1.07	0.96	0.856	0.979	0.938
P62310	U6 snRNA-associated Sm-like protein LSm3 OS=Homo sapiens GN=LSM3 PE=1 SV=2	19.6078	2	5	2	0.959	1.104	1.096	0.919	0.813	0.831	0.945	11.7647	1	3	1	0.832	0.725	0.857	0.673	0.642	0.726	0.777
P78347	General transcription factor II-I OS=Homo sapiens GN=GTF2I PE=1 SV=2	4.20842	3	4	3	0.911	1.021	1.024	1.007	0.933	0.932	0.938	7.61523	6	7	6	1.081	1.08	1.121	1.135	0.919	0.987	1.02
P41240	Tyrosine-protein kinase CSK OS=Homo sapiens GN=CSK PE=1 SV=1	2.88889	1	2	1	1.336	1.48	1.283	1.225	0.602	0.62	1.331	6.22222	2	5	2	1.178	1.174	1.368	1.09	0.618	0.831	1.253
P35268	60S ribosomal protein L22 OS=Homo sapiens GN=RPL22 PE=1 SV=2	30.4688	3	7	3	1.29	1.149	1.224	1.197	1.201	1.11	1.263	30.4688	3	9	3	1.227	1.226	1.221	1.175	1.365	1.299	1.167
P46778	60S ribosomal protein L21 OS=Homo sapiens GN=RPL21 PE=1 SV=2	32.5	4	6	4	1.1	1.113	1.108	1.295	1.458	1.323	1.092	32.5	5	5	5	0.955	0.987	0.964	1.166	1.315	1.188	0.978
Q9NPL8	Translocase of inner mitochondrial membrane domain-containing protein 1 OS=Homo sapiens GN=TIMMDC1 PE=1 SV=2	8.77193	1	1	1	0.752	0.809	1.154	0.983	0.579	0.797	0.857
Q9NSK7	Protein C19orf12 OS=Homo sapiens GN=C19orf12 PE=1 SV=3	12.5	2	5	2	1.34	1.258	1.405	1.308	0.814	0.905	1.493	6.57895	1	3	1	1.216	1.216	1.329	1.105	0.782	0.833	1.404
Q05469	Hormone-sensitive lipase OS=Homo sapiens GN=LIPE PE=1 SV=4	13.8476	11	14	11	1.302	1.384	1.325	0.897	0.699	0.776	0.877	12.7323	10	14	10	1.95	1.737	1.384	0.852	0.755	0.759	0.866
O75129	Astrotactin-2 OS=Homo sapiens GN=ASTN2 PE=2 SV=2	2.38984	2	2	2	1.03	1.08	1.413	1.025	0.753	0.879	1	5.00373	3	4	3	0.785	0.859	1.183	0.778	0.733	0.847	0.9
Q9BTW9	Tubulin-specific chaperone D OS=Homo sapiens GN=TBCD PE=1 SV=2	21.4765	19	31	19	1.151	1.155	1.148	1.163	1.029	1.046	1.214	23.5738	17	30	17	1.015	1.039	1.101	1.042	0.908	0.924	1.125
Q9UPQ3	Arf-GAP with GTPase, ANK repeat and PH domain-containing protein 1 OS=Homo sapiens GN=AGAP1 PE=1 SV=4	15.6359	10	22	7	1.235	1.077	1.253	1.152	0.897	1.046	1.331	15.0525	10	21	7	1.222	1.055	1.207	1.126	0.913	0.966	1.251
O00743	Serine/threonine-protein phosphatase 6 catalytic subunit OS=Homo sapiens GN=PPP6C PE=1 SV=1	14.7541	4	5	4	1.084	0.916	1.062	0.872	0.683	0.812	1.043	14.4262	4	6	4	1.193	1.256	1.262	1.194	0.947	1.042	1.16
P36896	Activin receptor type-1B OS=Homo sapiens GN=ACVR1B PE=1 SV=1	2.9703	1	1	1	1.201	0.98	1.363	0.821	0.933	1.141	1.012
Q6YN16	Hydroxysteroid dehydrogenase-like protein 2 OS=Homo sapiens GN=HSDL2 PE=1 SV=1	30.1435	10	18	10	1.155	1.134	1.07	1.141	1.164	1.159	1.05	37.5598	10	20	10	1.282	1.25	1.26	1.207	1.142	1.143	1.239
O15397	Importin-8 OS=Homo sapiens GN=IPO8 PE=1 SV=2	2.4108	2	2	2	1.96	1.516	1.781	1.301	1.23	1.195	1.482
A6NDU8	UPF0600 protein C5orf51 OS=Homo sapiens GN=C5orf51 PE=1 SV=1	9.86395	1	3	1	0.79	1.086	1.623	1.037	1.367	1.263	0.932	14.6259	2	5	2	0.392	0.727	1.198	0.933	0.874	1.079	1.013
Q9UHB6	LIM domain and actin-binding protein 1 OS=Homo sapiens GN=LIMA1 PE=1 SV=1	2.23979	1	3	1	0.941	0.83	1.144	0.968	0.826	0.884	0.932	2.23979	1	1	1	0.797	0.9	1.204	0.923	0.868	0.986	0.804
Q93052	Lipoma-preferred partner OS=Homo sapiens GN=LPP PE=1 SV=1	2.77778	1	1	1	1.154	0.956	1.324	1.032	1.26	1.421	0.939	2.77778	1	1	1	1.089	1.009	1.353	1.152	0.939	1.16	1.035
Q6P499	NIPA-like protein 3 OS=Homo sapiens GN=NIPAL3 PE=1 SV=1	1.97044	1	1	1	1.731	1.678	1.41	1.89	1.381	1.073	2.479
P51572	B-cell receptor-associated protein 31 OS=Homo sapiens GN=BCAP31 PE=1 SV=3	35.7724	13	33	13	1.08	1.136	0.941	1.041	1.089	0.998	0.988	35.3659	10	35	10	1.122	1.267	1.11	1.252	1.321	1.261	1.076
Q6P1Q0	LETM1 domain-containing protein 1 OS=Homo sapiens GN=LETMD1 PE=1 SV=1	12.2222	4	5	4	1.182	1.231	1.27	1.085	0.826	0.835	1.11	19.7222	6	8	6	0.9	0.868	0.917	0.81	0.456	0.5	0.87
Q96T17	MAP7 domain-containing protein 2 OS=Homo sapiens GN=MAP7D2 PE=1 SV=2	18.4426	10	17	9	0.813	0.837	0.865	0.78	0.808	0.881	0.824	18.0328	9	12	9	0.923	0.882	1.017	0.867	0.763	0.876	0.848
P08134	Rho-related GTP-binding protein RhoC OS=Homo sapiens GN=RHOC PE=1 SV=1	33.1606	7	21	1	0.713	0.637	0.742	0.76	0.754	0.704	0.751	33.1606	7	19	1	0.61	0.706	0.792	0.853	0.902	0.801	1.015
Q13370	cGMP-inhibited 3',5'-cyclic phosphodiesterase B OS=Homo sapiens GN=PDE3B PE=1 SV=2	1.43885	1	1	1	0.808	0.639	1.021	0.616	0.554	0.807	1.001
Q96AP7	Endothelial cell-selective adhesion molecule OS=Homo sapiens GN=ESAM PE=1 SV=1	4.61538	1	2	1	1.097	1.339	1.4	1.269	0.564	0.696	1.318	4.61538	1	1	1	1.191	1.175	1.269	1.148	0.607	0.882	1.135
P35269	General transcription factor IIF subunit 1 OS=Homo sapiens GN=GTF2F1 PE=1 SV=2	3.86847	1	1	1	2.294	1.355	1.428	0.82	0.833	0.946	1.418	3.86847	1	2	1	3.448	1.306	1.092	0.917	0.594	0.726	1.38
Q5TAQ9	DDB1- and CUL4-associated factor 8 OS=Homo sapiens GN=DCAF8 PE=1 SV=1	4.85762	2	2	2	2.247	1.613	1.888	1.543	1.06	1.291	1.677	3.35008	1	1	1	1.259	1.272	1.26	1.074	0.732	1.016	1.056
Q9UHW9	Solute carrier family 12 member 6 OS=Homo sapiens GN=SLC12A6 PE=1 SV=2	5.13043	6	14	3	1.717	1.738	1.446	1.583	1.154	1.049	1.336	3.04348	4	16	2	1.486	1.565	1.27	1.275	1.116	0.914	1.269
P27544	Ceramide synthase 1 OS=Homo sapiens GN=CERS1 PE=2 SV=1	10	3	6	3	1.092	1.01	1.077	0.97	0.772	0.829	1	10	3	4	3	1.135	1.015	1.154	0.945	0.803	0.816	0.965
P15056	Serine/threonine-protein kinase B-raf OS=Homo sapiens GN=BRAF PE=1 SV=4	17.2324	10	14	7	1.225	1.108	1.162	1.167	1.003	1.04	1.279	21.2794	12	23	9	1.056	1.035	1.138	1.104	0.991	1.029	1.105
Q13444	Disintegrin and metalloproteinase domain-containing protein 15 OS=Homo sapiens GN=ADAM15 PE=1 SV=4	1.73812	1	2	1	1.064	0.843	1.406	0.749	0.483	0.613	0.958
Q53FT3	Protein Hikeshi OS=Homo sapiens GN=C11orf73 PE=1 SV=2	12.6904	2	3	2	1.196	1.207	1.157	1.027	1.073	1.045	1.078	4.56853	1	2	1	1.223	1.378	1.244	1.22	1.207	1.242	1.221
Q9Y262	Eukaryotic translation initiation factor 3 subunit L OS=Homo sapiens GN=EIF3L PE=1 SV=1	14.0071	8	10	8	1.227	1.181	1.244	1.142	1.024	1.057	1.103	9.39716	4	13	4	1.039	0.985	1.199	1.027	0.815	0.977	1.002
Q96KN1	Protein FAM84B OS=Homo sapiens GN=FAM84B PE=1 SV=1	2.90323	1	1	1	1.544	2.434	1.936	1.031	1.037	1.245	1.13	2.90323	1	1	1	1.583	1.943	1.796	0.971	0.927	1.137	1.064
Q9NTJ4	Alpha-mannosidase 2C1 OS=Homo sapiens GN=MAN2C1 PE=1 SV=1	11.9231	10	14	10	1.337	1.4	1.557	1.451	1.063	1.184	1.48	11.0577	9	12	9	1.218	1.327	1.512	1.43	0.996	1.058	1.366
Q969J3	Loss of heterozygosity 12 chromosomal region 1 protein OS=Homo sapiens GN=LOH12CR1 PE=1 SV=1	19.898	3	4	3	1.127	1.129	1.207	1.089	0.982	0.924	1.069	14.7959	2	2	2	0.928	1.04	1.214	0.906	1.031	1.039	1.006
Q8NI22	Multiple coagulation factor deficiency protein 2 OS=Homo sapiens GN=MCFD2 PE=1 SV=1	11.6438	1	3	1	0.773	0.887	0.919	0.994	0.791	0.78	0.791
Q13162	Peroxiredoxin-4 OS=Homo sapiens GN=PRDX4 PE=1 SV=1	25.0923	6	16	4	1.16	1.47	1.47	1.063	0.885	0.901	1.01	32.4723	8	25	5	0.926	0.896	0.999	0.813	0.819	0.843	0.884
Q8TE68	Epidermal growth factor receptor kinase substrate 8-like protein 1 OS=Homo sapiens GN=EPS8L1 PE=1 SV=3	0.968188	1	1	1	1.194	1.033	1.151	0.982	1.272	1.358	1.124	0.968188	1	1	1	1.107	0.874	0.993	0.944	1.047	1.026	0.976
P49427	Ubiquitin-conjugating enzyme E2 R1 OS=Homo sapiens GN=CDC34 PE=1 SV=2	5.9322	2	2	2	0.871	0.877	0.959	0.835	0.891	0.981	0.903	2.9661	1	1	1	1.104	1.022	1.256	0.907	0.738	0.936	1.106
Q02153	Guanylate cyclase soluble subunit beta-1 OS=Homo sapiens GN=GUCY1B3 PE=1 SV=1	33.1179	19	28	19	1.079	1.039	1.133	1.051	0.876	0.948	1.055	31.5024	15	27	15	1.056	1.019	1.132	0.999	0.883	0.951	1.061
P15559	NAD(P)H dehydrogenase [quinone] 1 OS=Homo sapiens GN=NQO1 PE=1 SV=1	6.56934	2	4	2	1.206	1.272	1.391	1.466	1.121	1.139	1.72	13.1387	3	4	3	0.997	1.142	1.223	1.234	1.055	1.161	1.413
P08519	Apolipoprotein(a) OS=Homo sapiens GN=LPA PE=1 SV=1	6.81618	1	1	1	0.935	0.87	1.201	0.643	0.557	0.713	0.69	6.81618	1	1	1	0.888	0.673	0.941	0.571	0.479	0.567	0.727
Q567V2	Mpv17-like protein 2 OS=Homo sapiens GN=MPV17L2 PE=1 SV=2	5.82524	1	1	1	1.035	1.164	1.062	0.909	0.598	0.606	0.891
Q9NPA0	ER membrane protein complex subunit 7 OS=Homo sapiens GN=EMC7 PE=1 SV=1	6.61157	1	1	1	0.93	1.053	1.041	1.212	0.814	0.782	1.05	5.3719	1	1	1	0.865	1.019	1.114	0.968	0.612	0.888	1.172
Q9NYI0	PH and SEC7 domain-containing protein 3 OS=Homo sapiens GN=PSD3 PE=1 SV=2	23.5687	21	50	21	0.938	0.872	0.965	1.179	1.363	1.282	1.21	18.1298	17	47	17	0.916	0.9	0.987	1.328	1.535	1.393	1.291
Q9UJA5	tRNA (adenine(58)-N(1))-methyltransferase non-catalytic subunit TRM6 OS=Homo sapiens GN=TRMT6 PE=1 SV=1	3.82294	1	1	1	0.866	1.356	1.285	1.631	0.732	0.49	1.315
P08243	Asparagine synthetase [glutamine-hydrolyzing] OS=Homo sapiens GN=ASNS PE=1 SV=4	7.13012	4	6	4	1.226	1.528	1.434	1.186	0.942	0.935	1.218	8.7344	3	6	3	1.35	1.524	1.963	1.416	0.959	1.03	1.504
Q9Y2Z0	Suppressor of G2 allele of SKP1 homolog OS=Homo sapiens GN=SUGT1 PE=1 SV=3	31.7808	10	17	10	0.829	0.879	0.998	0.893	0.891	0.959	0.888	26.3014	7	14	7	0.849	0.843	0.974	0.878	0.877	0.912	0.874
Q8IW45	ATP-dependent (S)-NAD(P)H-hydrate dehydratase OS=Homo sapiens GN=CARKD PE=1 SV=1	59.366	15	34	15	1.239	1.169	1.161	1.222	1.34	1.215	1.271	55.3314	14	33	14	1.344	1.252	1.164	1.224	1.345	1.245	1.272
Q9HCE9	Anoctamin-8 OS=Homo sapiens GN=ANO8 PE=2 SV=3	4.62662	3	5	3	1.319	1.257	1.233	0.87	0.555	0.706	0.854	2.19156	2	2	2	1.199	1.496	1.308	1.056	0.682	0.717	1.011
P62910	60S ribosomal protein L32 OS=Homo sapiens GN=RPL32 PE=1 SV=2	22.963	3	3	3	1.165	1.015	0.897	1.101	0.907	0.712	0.987	15.5556	2	3	2	1.34	1.175	1.168	1.142	0.911	0.869	1.126
Q86YH6	Decaprenyl-diphosphate synthase subunit 2 OS=Homo sapiens GN=PDSS2 PE=1 SV=2	3.00752	1	1	1	0.895	1.148	1.251	1.041	0.744	0.844	1.168
Q8N5M1	ATP synthase mitochondrial F1 complex assembly factor 2 OS=Homo sapiens GN=ATPAF2 PE=1 SV=1	4.15225	1	1	1	0.95	0.963	1.037	0.831	0.625	0.577	0.785	3.80623	1	1	1	1.307	1.239	1.224	1.151	0.683	1.137	1.257
P36871	Phosphoglucomutase-1 OS=Homo sapiens GN=PGM1 PE=1 SV=3	55.8719	26	69	26	1.098	1.137	1.064	0.964	0.93	0.97	0.916	57.8292	27	79	27	1.095	1.104	1.043	0.962	0.96	1.028	0.931
Q9BSU1	UPF0183 protein C16orf70 OS=Homo sapiens GN=C16orf70 PE=1 SV=1	4.50237	2	3	2	1.019	1.103	1.277	1.327	0.955	0.955	1.324	16.3507	5	8	5	0.929	0.863	1.011	0.92	0.798	0.9	0.962
P62937	Peptidyl-prolyl cis-trans isomerase A OS=Homo sapiens GN=PPIA PE=1 SV=2	60	12	164	12	0.74	0.79	0.727	0.819	1.101	1.077	0.767	63.6364	12	162	12	0.725	0.793	0.767	0.815	1.112	1.09	0.74
O75396	Vesicle-trafficking protein SEC22b OS=Homo sapiens GN=SEC22B PE=1 SV=4	39.0698	9	27	9	1.172	0.982	1.037	0.96	0.753	0.818	1.121	33.9535	6	37	6	1.229	0.959	0.953	0.932	0.722	0.745	1.171
Q9UQD0	Sodium channel protein type 8 subunit alpha OS=Homo sapiens GN=SCN8A PE=1 SV=1	4.94949	7	17	3	0.89	0.946	0.946	0.79	0.494	0.562	0.803	4.84848	7	10	4	1.206	1.394	1.44	1.001	0.738	0.852	1.002
Q86VS8	Protein Hook homolog 3 OS=Homo sapiens GN=HOOK3 PE=1 SV=2	19.7772	12	15	12	1.141	1.001	1.067	1.002	0.865	0.916	1.187	26.1838	15	24	15	1.037	0.957	1.084	0.993	0.731	0.849	1.085
Q9NV70	Exocyst complex component 1 OS=Homo sapiens GN=EXOC1 PE=1 SV=4	16.443	11	23	11	0.891	0.919	1.081	0.935	0.845	0.902	0.969	16.2192	11	23	11	0.984	1.04	1.146	1.113	0.98	0.976	1.047
P52597	Heterogeneous nuclear ribonucleoprotein F OS=Homo sapiens GN=HNRNPF PE=1 SV=3	21.4458	6	16	4	0.887	0.906	1.032	0.906	0.769	0.983	0.806	16.3855	5	10	3	1.003	0.9	0.998	0.891	0.835	0.955	0.829
P53992	Protein transport protein Sec24C OS=Homo sapiens GN=SEC24C PE=1 SV=3	16.1792	12	19	12	0.977	0.996	1.039	0.984	0.851	0.95	1.014	18.1901	14	20	14	0.99	1.026	1.065	1.012	0.85	0.923	1.033
Q6P4F2	Adrenodoxin-like protein, mitochondrial OS=Homo sapiens GN=FDX1L PE=1 SV=1	32.2404	4	10	4	1.071	0.923	0.971	0.961	0.703	0.807	1.084	32.2404	4	7	4	0.94	0.92	0.954	0.975	0.753	0.808	1.061
P12956	X-ray repair cross-complementing protein 6 OS=Homo sapiens GN=XRCC6 PE=1 SV=2	38.0952	19	43	19	1.204	1.12	1.059	1.201	1.077	1	1.073	32.1839	19	53	19	1.328	1.212	1.128	1.221	1.147	1.078	1.138
P09493	Tropomyosin alpha-1 chain OS=Homo sapiens GN=TPM1 PE=1 SV=2	52.8169	23	83	9	0.85	0.836	0.783	0.948	1.069	1.024	0.9	52.4648	23	78	9	0.966	0.985	0.855	1.094	1.177	1.108	1.051
Q49A26	Putative oxidoreductase GLYR1 OS=Homo sapiens GN=GLYR1 PE=1 SV=3	12.1157	4	5	4	0.936	0.946	1.163	0.995	0.916	0.967	0.881	7.77577	2	2	2	1.746	1.195	1.034	1.357	1.452	1.21	1.343
Q16352	Alpha-internexin OS=Homo sapiens GN=INA PE=1 SV=2	68.1363	40	232	34	1.195	1.377	0.97	0.763	0.761	0.776	0.744	66.7335	39	233	34	1.198	1.374	1.004	0.806	0.796	0.798	0.787
P63241	Eukaryotic translation initiation factor 5A-1 OS=Homo sapiens GN=EIF5A PE=1 SV=2	55.1948	8	26	8	0.673	0.757	0.724	0.763	1.013	1.02	0.719	56.4935	10	20	10	0.777	0.9	0.854	0.907	1.096	1.093	0.798
Q09428	ATP-binding cassette sub-family C member 8 OS=Homo sapiens GN=ABCC8 PE=1 SV=6	2.21379	3	4	3	1.199	1.141	1.359	1.174	0.766	0.94	1.102	0.822264	1	1	1	1.693	1.826	1.78	1.315	0.668	0.093	1.765
P51790	H(+)/Cl(-) exchange transporter 3 OS=Homo sapiens GN=CLCN3 PE=1 SV=2	5.13447	4	7	3	1.085	1.182	1.318	1.142	0.923	0.947	1.104	6.23472	5	7	5	1.299	1.39	1.339	1.389	1.107	1.228	1.26
Q9UQB3	Catenin delta-2 OS=Homo sapiens GN=CTNND2 PE=1 SV=3	35.8367	31	62	27	1.157	0.986	1.147	1.218	1.055	1.085	1.332	35.2653	33	72	29	1.239	1.028	1.172	1.256	1.044	1.122	1.413
Q9NZT1	Calmodulin-like protein 5 OS=Homo sapiens GN=CALML5 PE=1 SV=2	15.7534	1	2	1	0.692	0.746	0.858	0.497	0.485	0.595	0.749
Q8IWP9	Coiled-coil domain-containing protein 28A OS=Homo sapiens GN=CCDC28A PE=1 SV=1	9.85401	2	4	2	0.899	1.001	1.13	1.222	1.122	1.242	1.046	18.2482	3	4	3	0.932	1.267	1.28	1.244	1.186	1.224	1.138
O75716	Serine/threonine-protein kinase 16 OS=Homo sapiens GN=STK16 PE=1 SV=4	2.95082	1	1	1	1.238	1.265	1.38	1.241	0.805	0.909	1.405
Q8IYB8	ATP-dependent RNA helicase SUPV3L1, mitochondrial OS=Homo sapiens GN=SUPV3L1 PE=1 SV=1	8.52417	6	8	6	1.005	0.993	1.071	1.013	0.781	0.961	0.995	8.14249	5	6	5	1.199	1.193	1.29	1.258	1.013	1.095	1.17
Q8WVP5	Tumor necrosis factor alpha-induced protein 8-like protein 1 OS=Homo sapiens GN=TNFAIP8L1 PE=2 SV=2	6.98925	1	1	1	1.107	0.907	1.087	1.179	0.963	0.964	1.283
O95433	Activator of 90 kDa heat shock protein ATPase homolog 1 OS=Homo sapiens GN=AHSA1 PE=1 SV=1	40.8284	12	22	12	0.896	0.974	1.002	0.854	0.888	0.958	0.862	37.2781	10	31	10	0.877	0.876	1.017	0.818	0.753	0.809	0.873
P06576	ATP synthase subunit beta, mitochondrial OS=Homo sapiens GN=ATP5B PE=1 SV=3	67.1078	26	414	26	1.031	1.141	1.038	1.031	1.096	1.086	0.971	67.1078	26	402	26	1.105	1.192	1.086	1.093	1.107	1.091	1.057
P19784	Casein kinase II subunit alpha' OS=Homo sapiens GN=CSNK2A2 PE=1 SV=1	37.7143	11	18	10	1.076	1.044	1.151	1.08	0.944	0.965	1.162	25.7143	8	15	7	1.031	1.039	1.133	1.087	0.952	0.94	1.149
Q14353	Guanidinoacetate N-methyltransferase OS=Homo sapiens GN=GAMT PE=1 SV=1	25	4	11	4	1.304	1.22	1.248	1.196	1.058	1.036	1.232	21.1864	3	5	3	0.999	1.161	1.202	1.189	1.054	1.088	1.108
Q9UL25	Ras-related protein Rab-21 OS=Homo sapiens GN=RAB21 PE=1 SV=3	31.5556	6	13	6	0.892	0.976	0.988	0.771	0.538	0.559	0.771	31.1111	7	14	7	0.876	0.986	0.951	0.853	0.654	0.662	0.871
P05198	Eukaryotic translation initiation factor 2 subunit 1 OS=Homo sapiens GN=EIF2S1 PE=1 SV=3	29.2063	7	10	7	1.159	1.196	1.292	1.151	1.014	1.118	1.179	46.3492	11	17	11	0.943	0.935	0.978	0.914	0.831	0.861	0.943
Q8IWB7	WD repeat and FYVE domain-containing protein 1 OS=Homo sapiens GN=WDFY1 PE=1 SV=1	25.6098	9	15	9	1.188	1.031	1.22	1.299	1.232	1.367	1.339	20.4878	7	14	7	1.259	1.09	1.178	1.332	1.315	1.354	1.42
P27815	cAMP-specific 3',5'-cyclic phosphodiesterase 4A OS=Homo sapiens GN=PDE4A PE=1 SV=3	6.43341	4	5	3	0.721	0.84	0.825	0.674	0.594	0.705	0.639	5.41761	3	4	2	1.051	1.083	1.127	0.997	0.758	0.801	0.818
P07737	Profilin-1 OS=Homo sapiens GN=PFN1 PE=1 SV=2	72.1429	10	64	10	0.807	0.866	0.805	0.78	1.162	1.105	0.71	72.1429	10	67	10	0.833	0.909	0.824	0.807	1.233	1.144	0.723
Q9HB71	Calcyclin-binding protein OS=Homo sapiens GN=CACYBP PE=1 SV=2	45.1754	9	14	9	1.034	1.055	1.038	0.959	1.215	1.138	0.973	37.2807	7	10	7	1.156	1.084	1.019	1.058	1.242	1.323	1.023
Q15637	Splicing factor 1 OS=Homo sapiens GN=SF1 PE=1 SV=4	12.5196	5	8	5	1.082	1.09	1.171	1.071	1.139	1.198	1.098	12.5196	5	9	5	0.801	0.779	0.828	0.805	1.033	1.279	0.793
P51606	N-acylglucosamine 2-epimerase OS=Homo sapiens GN=RENBP PE=1 SV=2	8.8993	3	3	3	0.949	1.046	0.979	0.917	0.795	0.747	0.939	3.27869	1	1	1	0.977	0.947	0.9	0.881	0.515	0.716	0.878
Q15019	Septin-2 OS=Homo sapiens GN=SEPT2 PE=1 SV=1	63.4349	17	93	17	1.073	1.156	1.067	1.09	0.937	1.121	0.997	65.374	18	103	18	1.019	1.116	1.05	1.088	0.9	0.98	0.98
O14522	Receptor-type tyrosine-protein phosphatase T OS=Homo sapiens GN=PTPRT PE=1 SV=6	12.7689	13	15	13	1.073	0.929	1.049	1.002	0.836	0.883	1.041	8.04997	8	14	7	1.096	0.952	1.145	0.903	0.76	0.822	1.042
P13716	Delta-aminolevulinic acid dehydratase OS=Homo sapiens GN=ALAD PE=1 SV=1	41.2121	11	29	11	1.088	1.104	1.11	0.892	0.732	0.743	0.945	35.4545	11	31	11	1.195	1.181	1.21	1.129	0.853	0.851	0.951
Q9BZ23	Pantothenate kinase 2, mitochondrial OS=Homo sapiens GN=PANK2 PE=1 SV=3	8.94737	4	5	3	1.219	1.179	1.212	1.26	0.965	0.873	1.306	10.8772	5	6	4	1.048	0.971	1.129	1.011	0.861	0.91	1.119
P78324	Tyrosine-protein phosphatase non-receptor type substrate 1 OS=Homo sapiens GN=SIRPA PE=1 SV=2	60.119	21	167	21	0.95	0.903	0.931	0.974	0.902	0.895	1.048	62.5	23	166	23	0.954	0.912	0.961	0.998	0.957	0.953	1.066
Q9P258	Protein RCC2 OS=Homo sapiens GN=RCC2 PE=1 SV=2	5.55556	2	2	2	1.02	0.839	1.09	0.82	0.695	0.941	0.856	2.49042	1	1	1	1.234	1.083	1.48	1.024	0.927	0.974	1.077
Q96DG6	Carboxymethylenebutenolidase homolog OS=Homo sapiens GN=CMBL PE=1 SV=1	17.1429	5	9	5	0.999	1.014	0.874	1.088	1.045	1.047	1.079	25.7143	6	8	6	1.126	1.146	1.013	1.109	1.193	1.243	1.1
P27694	Replication protein A 70 kDa DNA-binding subunit OS=Homo sapiens GN=RPA1 PE=1 SV=2	13.3117	7	9	7	1.02	1.115	1.184	0.945	0.979	1.034	0.909	5.03247	3	3	3	1.099	1.103	1.095	1.02	1.003	1.034	0.961
O75817	Ribonuclease P protein subunit p20 OS=Homo sapiens GN=POP7 PE=1 SV=2	10.7143	1	2	1	0.743	0.768	1.048	0.675	0.448	0.602	0.797
P16615	Sarcoplasmic/endoplasmic reticulum calcium ATPase 2 OS=Homo sapiens GN=ATP2A2 PE=1 SV=1	38.9635	40	140	40	1.218	1.182	1.155	1.278	1.01	0.999	1.211	41.0749	41	148	41	1.194	1.177	1.14	1.256	1.043	1.014	1.172
P41236	Protein phosphatase inhibitor 2 OS=Homo sapiens GN=PPP1R2 PE=1 SV=2	21.9512	3	7	3	1.246	1.015	0.978	1.103	1.326	1.404	1.168	31.7073	6	10	6	1.111	1.017	0.961	1.072	1.272	1.249	1.105
Q12933	TNF receptor-associated factor 2 OS=Homo sapiens GN=TRAF2 PE=1 SV=2	4.59082	2	2	2	1.278	1.019	1.264	1.076	0.865	0.983	1.227	3.99202	2	3	2	1.073	1.018	1.012	1.09	0.787	0.795	1.088
O60927	Protein phosphatase 1 regulatory subunit 11 OS=Homo sapiens GN=PPP1R11 PE=1 SV=1	20.6349	1	2	1	0.909	0.845	0.819	0.871	1.156	1.235	0.952	20.6349	1	4	1	1.05	0.996	1.412	1.13	0.929	1.115	1.133
Q9NPR2	Semaphorin-4B OS=Homo sapiens GN=SEMA4B PE=1 SV=3	1.68269	1	1	1	1.074	1.124	1.269	1.029	0.842	0.783	1.229
O95067	G2/mitotic-specific cyclin-B2 OS=Homo sapiens GN=CCNB2 PE=1 SV=1	9.29648	2	3	2	0.696	0.829	0.914	0.733	0.48	0.513	0.85	3.26633	1	2	1	0.689	0.73	0.763	0.761	0.548	0.539	0.917
P31942	Heterogeneous nuclear ribonucleoprotein H3 OS=Homo sapiens GN=HNRNPH3 PE=1 SV=2	34.104	8	16	7	0.769	0.666	0.766	0.718	0.767	0.903	0.721	33.815	8	18	7	0.798	0.792	0.785	0.798	0.809	0.835	0.82
Q8N6W0	CUGBP Elav-like family member 5 OS=Homo sapiens GN=CELF5 PE=1 SV=1	4.74227	2	3	2	1.635	1.506	1.605	1.695	1.205	1.254	1.856	6.59794	4	5	2	1.475	1.445	1.487	1.563	1.596	1.649	1.67
O15372	Eukaryotic translation initiation factor 3 subunit H OS=Homo sapiens GN=EIF3H PE=1 SV=1	19.0341	7	8	7	1.203	1.07	1.115	0.974	0.977	1.005	1.063	23.2955	8	11	8	1.074	1.036	1.09	0.946	1.089	1.104	0.956
Q9H9A5	CCR4-NOT transcription complex subunit 10 OS=Homo sapiens GN=CNOT10 PE=1 SV=1	1.6129	1	1	1	0.53	0.55	0.443	0.641	0.522	0.513	0.624	1.88172	1	2	1	0.873	0.944	1.173	1.035	0.775	0.903	0.923
Q00059	Transcription factor A, mitochondrial OS=Homo sapiens GN=TFAM PE=1 SV=1	18.2927	4	9	4	1.167	1.12	1.185	1.374	1.414	1.182	1.275	29.2683	6	11	6	1.007	1.053	1.079	1.142	1.442	1.244	1.084
Q9NZ72	Stathmin-3 OS=Homo sapiens GN=STMN3 PE=1 SV=3	16.1111	3	3	3	0.668	0.988	0.719	0.705	0.664	0.727	0.937	25.5556	5	5	5	0.79	0.677	0.794	0.73	0.681	0.767	0.922
Q9NY65	Tubulin alpha-8 chain OS=Homo sapiens GN=TUBA8 PE=1 SV=1	54.5657	23	523	9	1.044	0.978	1	0.947	0.966	0.932	0.898	54.7884	23	521	8	0.996	0.799	0.89	0.933	1.003	0.918	0.858
Q9NQT8	Kinesin-like protein KIF13B OS=Homo sapiens GN=KIF13B PE=1 SV=1	0.876232	2	3	2	0.89	0.892	0.7	0.685	0.481	0.487	0.716	2.24535	4	6	3	1.086	1.178	1.202	1.069	0.754	0.775	0.972
P19075	Tetraspanin-8 OS=Homo sapiens GN=TSPAN8 PE=1 SV=1	4.21941	1	1	1	1.361	2.001	1.282	0.594	0.502	0.596	0.563	8.43882	2	2	2	1.315	1.561	1.223	0.64	0.704	0.825	0.689
Q9H7D7	WD repeat-containing protein 26 OS=Homo sapiens GN=WDR26 PE=1 SV=3	6.65658	3	3	3	1.593	1.247	1.409	1.258	0.822	0.932	1.577	5.59758	3	5	3	1.243	1.051	1.234	1.034	0.689	0.818	1.215
O75531	Barrier-to-autointegration factor OS=Homo sapiens GN=BANF1 PE=1 SV=1	37.0787	3	4	3	0.739	0.683	0.674	0.77	0.83	0.817	0.688	34.8315	2	5	2	0.991	0.905	0.874	0.949	1.01	1.028	0.865
Q92932	Receptor-type tyrosine-protein phosphatase N2 OS=Homo sapiens GN=PTPRN2 PE=1 SV=2	14.7783	9	15	9	1.148	1.262	1.434	1.342	1.165	1.191	1.462	15.1724	10	15	10	1.021	1.077	1.27	1.204	1.124	1.179	1.283
Q8IWW8	Hydroxyacid-oxoacid transhydrogenase, mitochondrial OS=Homo sapiens GN=ADHFE1 PE=1 SV=1	6.42398	2	2	2	0.796	0.961	0.918	0.761	0.792	0.81	0.703	6.42398	2	2	2	1.091	1.009	1.229	1.034	0.637	0.79	1.053
Q8N3P4	Vacuolar protein sorting-associated protein 8 homolog OS=Homo sapiens GN=VPS8 PE=1 SV=3	7.28291	8	8	8	1.431	1.425	1.309	1.39	1.376	1.237	1.366	8.96359	10	16	10	0.979	0.922	1.027	0.955	0.841	0.925	1.025
Q8N461	F-box/LRR-repeat protein 16 OS=Homo sapiens GN=FBXL16 PE=1 SV=2	27.3486	10	15	10	0.944	0.969	1.124	1.09	0.894	0.948	1.188	31.9415	10	18	10	1.04	0.961	1.247	1.178	0.822	0.939	1.298
Q96EH3	Mitochondrial assembly of ribosomal large subunit protein 1 OS=Homo sapiens GN=MALSU1 PE=1 SV=1	8.97436	1	1	1	0.735	0.463	0.528	0.431	0.436	0.426	0.484	8.97436	1	1	1	0.799	0.575	0.511	0.547	0.49	0.494	0.587
P30101	Protein disulfide-isomerase A3 OS=Homo sapiens GN=PDIA3 PE=1 SV=4	53.4653	27	72	27	0.899	0.953	0.959	0.951	1.154	1.15	0.883	52.8713	24	71	24	0.946	0.979	0.969	0.966	1.019	1.025	0.928
Q8TB96	T-cell immunomodulatory protein OS=Homo sapiens GN=ITFG1 PE=1 SV=1	10.1307	5	7	5	1.17	1.22	1.317	1.289	1.157	1.206	1.256	7.35294	3	3	3	0.837	0.953	1.146	1.057	1.032	0.977	0.989
Q6NTF9	Rhomboid domain-containing protein 2 OS=Homo sapiens GN=RHBDD2 PE=2 SV=2	6.59341	2	2	2	1.203	1.218	1.307	1.267	1.102	1.096	1.409	4.3956	1	1	1	0.747	0.824	0.996	1.303	0.038	0.943	0.952
Q3KRA9	Probable alpha-ketoglutarate-dependent dioxygenase ABH6 OS=Homo sapiens GN=ALKBH6 PE=1 SV=2	3.78151	1	1	1	1.791	1.567	1.818	1.251	1.058	1.01	1.611	3.78151	1	1	1	2.073	1.762	1.96	1.692	1.181	1.262	2.111
Q14DG7	Transmembrane protein 132B OS=Homo sapiens GN=TMEM132B PE=2 SV=2	2.5974	2	4	2	1.035	1.018	1.215	1.009	0.633	0.953	1.04	1.94805	1	2	1	0.124	0.129	1.569	0.935	0.699	0.114	0.977
Q9HCJ6	Synaptic vesicle membrane protein VAT-1 homolog-like OS=Homo sapiens GN=VAT1L PE=1 SV=2	35.7995	11	24	11	1.012	0.992	1.04	1.21	1.321	1.311	1.522	36.0382	12	24	12	0.93	0.913	0.985	1.198	1.386	1.44	1.491
P06753	Tropomyosin alpha-3 chain OS=Homo sapiens GN=TPM3 PE=1 SV=1	59.507	23	96	9	0.69	0.719	0.724	0.881	1.068	1.043	0.788	59.507	25	102	10	0.916	0.876	0.851	0.959	1.008	0.992	0.961
O75143	Autophagy-related protein 13 OS=Homo sapiens GN=ATG13 PE=1 SV=1	5.80271	2	2	2	1.419	1.203	1.308	1.212	1.085	1.201	1.349
Q9UIV1	CCR4-NOT transcription complex subunit 7 OS=Homo sapiens GN=CNOT7 PE=1 SV=3	7.36842	2	2	2	0.894	0.933	1.125	1.049	0.791	0.892	1.061	4.91228	1	2	1	0.712	0.814	0.962	0.932	0.821	0.93	1.383
O14653	Golgi SNAP receptor complex member 2 OS=Homo sapiens GN=GOSR2 PE=1 SV=2	10.3774	2	2	2	0.701	0.637	0.676	0.713	0.938	1.011	0.799	5.18868	1	1	1	0.678	0.658	0.834	0.68	0.948	1.024	0.698
Q9NZM3	Intersectin-2 OS=Homo sapiens GN=ITSN2 PE=1 SV=3	6.18739	9	11	5	1.402	1.23	1.371	1.237	1.041	1.178	1.392	6.12846	8	9	5	1.14	1.142	1.47	1.144	0.938	1.09	1.261
Q9Y2I8	WD repeat-containing protein 37 OS=Homo sapiens GN=WDR37 PE=2 SV=2	43.5223	16	29	16	0.917	0.921	0.971	1.05	1.015	1.01	1.066	32.7935	13	29	13	1.029	1.025	1.088	1.133	1.025	1.055	1.207
Q13724	Mannosyl-oligosaccharide glucosidase OS=Homo sapiens GN=MOGS PE=1 SV=5	14.9343	8	10	8	1.282	1.159	1.294	1.152	0.82	0.847	1.277	17.0848	10	12	10	1.089	1.198	1.3	1.176	0.912	0.961	1.096
P31323	cAMP-dependent protein kinase type II-beta regulatory subunit OS=Homo sapiens GN=PRKAR2B PE=1 SV=3	64.3541	21	71	19	0.933	0.908	0.968	1.116	1.147	1.149	1.124	68.6603	22	67	18	1.07	0.964	1.032	1.255	1.282	1.244	1.247
Q9Y5F6	Protocadherin gamma-C5 OS=Homo sapiens GN=PCDHGC5 PE=2 SV=1	1.58898	1	2	1	0.716	0.738	0.89	0.89	0.893	0.894	1.063	5.61441	4	4	4	1.068	1.229	1.48	1.107	0.985	1.049	1.156
Q15438	Cytohesin-1 OS=Homo sapiens GN=CYTH1 PE=1 SV=1	15.5779	6	8	1	0.688	0.666	1.023	0.656	0.437	0.587	0.681
Q9BXI3	Cytosolic 5'-nucleotidase 1A OS=Homo sapiens GN=NT5C1A PE=2 SV=1	11.6848	3	3	3	0.799	0.983	0.95	0.79	0.658	0.699	0.704	7.06522	2	2	2	1.003	1.117	1.036	0.782	0.707	0.857	0.692
Q14003	Potassium voltage-gated channel subfamily C member 3 OS=Homo sapiens GN=KCNC3 PE=1 SV=3	4.09511	3	4	2	1.429	1.934	1.338	1.179	0.693	0.872	1.046	1.1889	1	1	1	2.518	3.642	2.033	1.778	1.273	1.212	1.654
O60547	GDP-mannose 4,6 dehydratase OS=Homo sapiens GN=GMDS PE=1 SV=1	9.67742	3	4	3	1.678	1.674	1.635	1.486	1.26	1.22	1.755	11.828	4	4	4	1.255	1.197	1.278	1.215	1.045	1.037	1.526
Q6NZ67	Mitotic-spindle organizing protein 2B OS=Homo sapiens GN=MZT2B PE=1 SV=1	22.7848	2	3	2	0.931	0.868	1.107	0.988	0.757	0.82	0.895	13.9241	1	2	1	0.078	0.081	0.079	0.079	0.593	0.072	0.944
Q9BR76	Coronin-1B OS=Homo sapiens GN=CORO1B PE=1 SV=1	28.4254	10	15	10	0.929	0.931	0.912	0.886	0.933	0.914	0.838	22.4949	7	11	7	0.969	0.987	0.96	0.922	0.959	0.934	0.906
P62495	Eukaryotic peptide chain release factor subunit 1 OS=Homo sapiens GN=ETF1 PE=1 SV=3	8.69565	3	9	3	1.236	1.176	1.32	1.159	0.88	0.963	1.231	8.69565	3	6	3	1.028	1.107	1.173	1.094	0.829	0.911	1.024
Q9BWS9	Chitinase domain-containing protein 1 OS=Homo sapiens GN=CHID1 PE=1 SV=1	16.7939	6	11	6	0.97	0.964	1.043	0.943	0.985	1.216	1.026	21.1196	6	10	6	1.075	1.104	1.14	1.055	0.984	1.062	1.101
P49589	Cysteine--tRNA ligase, cytoplasmic OS=Homo sapiens GN=CARS PE=1 SV=3	33.6898	20	35	20	1.022	1.063	1.137	1.036	0.958	0.987	1.181	28.877	19	36	19	0.975	0.936	0.981	0.916	0.839	0.849	0.969
Q92843	Bcl-2-like protein 2 OS=Homo sapiens GN=BCL2L2 PE=1 SV=2	24.8705	3	3	3	1.042	0.985	1.057	0.859	0.662	0.652	1.023	29.0155	4	4	4	1.005	0.924	1.061	0.791	0.594	0.685	0.915
Q9Y320	Thioredoxin-related transmembrane protein 2 OS=Homo sapiens GN=TMX2 PE=1 SV=1	11.8243	3	4	3	0.994	1.229	1.105	1.072	0.896	0.926	0.925	7.77027	2	3	2	0.844	1.019	1.07	0.787	0.495	0.616	0.913
P62424	60S ribosomal protein L7a OS=Homo sapiens GN=RPL7A PE=1 SV=2	40.2256	13	28	13	1.38	1.31	1.296	1.594	1.286	1.211	1.381	40.2256	12	27	12	1.516	1.457	1.375	1.645	1.311	1.21	1.375
Q9BUL8	Programmed cell death protein 10 OS=Homo sapiens GN=PDCD10 PE=1 SV=1	32.5472	5	6	5	1.008	0.998	1.104	1.137	0.978	0.955	1.182	33.4906	5	7	5	0.923	0.947	0.984	1.078	0.847	0.889	0.991
Q96LD4	Tripartite motif-containing protein 47 OS=Homo sapiens GN=TRIM47 PE=1 SV=2	2.03762	1	3	1	1.338	0.919	1.291	0.935	0.675	0.804	1.224	4.38871	2	3	2	1.043	0.854	1.02	0.85	0.618	0.752	1.169
Q70Z35	Phosphatidylinositol 3,4,5-trisphosphate-dependent Rac exchanger 2 protein OS=Homo sapiens GN=PREX2 PE=2 SV=1	0.622665	1	1	1	1.476	1.678	1.654	1.412	0.923	1.026	1.36
Q9UM19	Hippocalcin-like protein 4 OS=Homo sapiens GN=HPCAL4 PE=2 SV=3	69.6335	13	62	9	1.036	0.936	1.151	1.428	1.389	1.296	1.63	49.2147	9	54	5	1.225	1.044	1.308	1.625	1.249	1.22	2.122
Q9H0E2	Toll-interacting protein OS=Homo sapiens GN=TOLLIP PE=1 SV=1	50	11	46	11	1.003	1.016	1.108	1.018	0.828	0.871	1.177	47.4453	10	44	10	0.934	0.935	1.037	0.964	0.834	0.883	1.066
Q96AA3	Protein RFT1 homolog OS=Homo sapiens GN=RFT1 PE=1 SV=1	1.66359	1	1	1	2.066	1.244	1.447	1.28	0.63	0.763	2.02
O94905	Erlin-2 OS=Homo sapiens GN=ERLIN2 PE=1 SV=1	27.1386	8	11	8	1.009	1.005	0.96	0.927	0.886	0.954	0.832	33.3333	10	19	10	0.929	0.947	0.942	0.883	0.837	0.866	0.841
Q6Q0C0	E3 ubiquitin-protein ligase TRAF7 OS=Homo sapiens GN=TRAF7 PE=1 SV=1	2.23881	1	1	1	1.117	1.268	1.215	1.206	1.099	0.981	1.212
O94826	Mitochondrial import receptor subunit TOM70 OS=Homo sapiens GN=TOMM70A PE=1 SV=1	43.75	19	79	19	0.99	0.977	0.931	1.023	0.949	0.914	0.96	49.5066	20	69	20	1.048	1.05	0.999	1.07	1.087	0.998	0.999
Q9H488	GDP-fucose protein O-fucosyltransferase 1 OS=Homo sapiens GN=POFUT1 PE=1 SV=1	13.1443	3	6	3	0.881	0.969	1.146	1.109	0.779	0.888	1.052	4.12371	1	1	1	1.043	1.047	1.245	0.965	0.848	1.235	0.889
Q7Z4H3	HD domain-containing protein 2 OS=Homo sapiens GN=HDDC2 PE=1 SV=1	11.7647	2	3	2	1.266	1.411	1.431	1.267	1.116	1.086	1.493	9.31373	2	2	2	1.107	1.428	1.389	1.329	1.083	1.078	1.448
P84090	Enhancer of rudimentary homolog OS=Homo sapiens GN=ERH PE=1 SV=1	38.4615	4	6	4	0.825	0.801	0.77	0.776	1.101	1.041	0.737	34.6154	4	5	4	0.709	0.646	0.623	0.649	0.772	0.719	0.604
Q9BY50	Signal peptidase complex catalytic subunit SEC11C OS=Homo sapiens GN=SEC11C PE=1 SV=3	18.75	3	4	3	1.021	1.047	1.042	1.089	0.777	0.728	1.108	18.75	3	3	3	1.008	1.706	1.606	1.447	0.95	0.936	1.446
Q9Y2Q0	Probable phospholipid-transporting ATPase IA OS=Homo sapiens GN=ATP8A1 PE=1 SV=1	30.6701	30	76	29	0.955	0.935	1.024	1.267	1.034	0.967	1.348	31.7869	34	68	33	0.945	0.946	1.054	1.201	0.946	0.914	1.302
Q8TF42	Ubiquitin-associated and SH3 domain-containing protein B OS=Homo sapiens GN=UBASH3B PE=1 SV=2	3.85208	1	2	1	1.088	1.195	1.601	1.064	0.8	0.756	0.803	6.00924	2	2	2	1.007	1.074	1.345	1.165	0.693	0.758	1.142
Q96RU3	Formin-binding protein 1 OS=Homo sapiens GN=FNBP1 PE=1 SV=2	6.15883	4	4	4	1.332	0.947	1.091	0.799	0.837	0.912	0.871	11.9935	6	6	6	1.092	1.099	1.107	0.936	0.827	0.9	0.95
P98175	RNA-binding protein 10 OS=Homo sapiens GN=RBM10 PE=1 SV=3	1.6129	1	2	1	1.325	1.416	1.681	1.432	0.989	1.27	1.293	4.51613	1	4	1	0.523	0.429	0.711	0.564	0.433	0.481	0.424
Q8WWY3	U4/U6 small nuclear ribonucleoprotein Prp31 OS=Homo sapiens GN=PRPF31 PE=1 SV=2	5.21042	1	1	1	1.108	1.302	1.855	1.356	0.818	1.144	1.221
P19021	Peptidyl-glycine alpha-amidating monooxygenase OS=Homo sapiens GN=PAM PE=1 SV=2	10.6886	6	9	6	1.182	1.174	1.302	1.374	1.348	1.31	1.423	8.32477	5	11	5	1.027	1.03	1.116	1.233	1.136	1.09	1.197
P55735	Protein SEC13 homolog OS=Homo sapiens GN=SEC13 PE=1 SV=3	26.7081	6	10	6	1.09	1.051	0.977	1.035	1.023	1.012	1.025	31.677	7	14	7	1.326	1.107	1.086	1.026	0.894	0.931	1.247
P62805	Histone H4 OS=Homo sapiens GN=HIST1H4A PE=1 SV=2	57.2816	10	57	10	1.415	1.331	1.166	1.54	1.138	0.964	1.155	57.2816	10	60	10	1.457	1.405	1.245	1.599	1.164	0.994	1.205
P16389	Potassium voltage-gated channel subfamily A member 2 OS=Homo sapiens GN=KCNA2 PE=1 SV=2	19.4389	7	11	4	1.047	1.085	1.06	0.894	0.811	0.814	0.856	19.0381	7	13	4	1.18	1.245	1.102	0.903	0.675	0.646	0.784
P54756	Ephrin type-A receptor 5 OS=Homo sapiens GN=EPHA5 PE=1 SV=3	6.46095	5	7	3	0.967	0.803	1.116	1.021	0.828	0.946	1.143
P62888	60S ribosomal protein L30 OS=Homo sapiens GN=RPL30 PE=1 SV=2	32.1739	3	9	3	1.352	1.205	1.212	1.387	1.087	0.98	1.532	32.1739	3	9	3	1.247	1.069	1.037	1.21	0.952	0.862	1.311
Q9Y6R0	Numb-like protein OS=Homo sapiens GN=NUMBL PE=1 SV=1	25.1232	14	19	11	1.038	0.93	1.113	1.17	1.149	1.216	1.307	18.2266	10	12	7	0.978	0.838	1.106	1.103	0.981	1.08	1.378
Q9BTE6	Alanyl-tRNA editing protein Aarsd1 OS=Homo sapiens GN=AARSD1 PE=1 SV=2	31.5534	9	19	9	1.187	1.147	1.233	1.135	1.064	1.052	1.263	33.9806	10	17	10	1.223	1.164	1.332	1.197	1.07	1.065	1.32
P27361	Mitogen-activated protein kinase 3 OS=Homo sapiens GN=MAPK3 PE=1 SV=4	44.591	18	80	12	1.161	1.066	1.326	1.195	1.026	1.093	1.601	46.9657	19	79	13	1.141	1.09	1.225	1.22	1.022	1.065	1.547
P12036	Neurofilament heavy polypeptide OS=Homo sapiens GN=NEFH PE=1 SV=4	36.9396	42	188	37	1.184	1.684	0.947	0.633	0.578	0.59	0.582	34.308	36	192	33	1.175	1.799	0.957	0.558	0.51	0.516	0.494
Q5T1M5	FK506-binding protein 15 OS=Homo sapiens GN=FKBP15 PE=1 SV=2	8.03938	6	13	6	1.283	1.283	1.432	1.239	0.963	1.044	1.309	11.6489	8	19	8	1.055	0.936	1.037	0.964	0.823	0.931	0.878
O75122	CLIP-associating protein 2 OS=Homo sapiens GN=CLASP2 PE=1 SV=2	45.4405	45	76	40	1.136	1.163	1.176	1.125	1.062	1.043	1.17	37.8671	36	60	32	1.031	1.05	1.053	0.995	0.88	0.896	1.041
P14678	Small nuclear ribonucleoprotein-associated proteins B and B' OS=Homo sapiens GN=SNRPB PE=1 SV=2	9.58333	2	5	2	1.732	1.434	1.472	1.391	0.829	0.776	1.498	15.8333	4	7	4	1.573	1.473	1.448	1.524	1.042	1.046	1.433
P60510	Serine/threonine-protein phosphatase 4 catalytic subunit OS=Homo sapiens GN=PPP4C PE=1 SV=1	11.7264	4	8	2	0.996	0.966	0.995	0.978	0.903	0.906	0.944
Q9Y2V7	Conserved oligomeric Golgi complex subunit 6 OS=Homo sapiens GN=COG6 PE=1 SV=2	3.80518	2	2	1	0.739	1.08	1.034	0.823	0.929	1.155	0.828	3.65297	2	2	2	0.83	0.778	0.931	0.794	0.741	0.804	0.892
P54136	Arginine--tRNA ligase, cytoplasmic OS=Homo sapiens GN=RARS PE=1 SV=2	38.9394	22	32	22	1.025	1.129	1.096	1.084	1.036	1.036	1.091	39.8485	21	33	21	1.123	1.225	1.21	1.148	1.151	1.151	1.239
Q9NRD5	PRKCA-binding protein OS=Homo sapiens GN=PICK1 PE=1 SV=2	26.2651	9	13	9	1.046	1.031	1.139	1.069	0.913	0.957	1.108	16.3855	6	10	6	1.187	1.155	1.279	1.242	1.115	1.114	1.355
Q14978	Nucleolar and coiled-body phosphoprotein 1 OS=Homo sapiens GN=NOLC1 PE=1 SV=2	6.29471	4	6	4	1.121	0.903	0.71	0.778	1.116	1.109	0.807	6.43777	4	6	4	1.092	0.869	0.862	0.814	0.995	1.032	0.864
Q13619	Cullin-4A OS=Homo sapiens GN=CUL4A PE=1 SV=3	11.0672	8	9	3	1.105	0.991	1.023	0.887	0.645	0.689	1.168	9.74967	7	10	2	1.201	1.162	1.13	1.021	0.636	0.712	1.436
Q07666	KH domain-containing, RNA-binding, signal transduction-associated protein 1 OS=Homo sapiens GN=KHDRBS1 PE=1 SV=1	18.9616	4	7	4	1.936	0.918	1.078	1.046	1.12	1.243	0.849	18.7359	4	9	3	0.947	0.863	0.929	0.996	0.956	0.98	0.904
Q9UBQ0	Vacuolar protein sorting-associated protein 29 OS=Homo sapiens GN=VPS29 PE=1 SV=1	36.8132	6	16	6	1.036	0.985	0.978	1.157	1.2	1.128	1.077	31.8681	5	15	5	1.158	1.117	1.107	1.258	1.326	1.256	1.208
Q9UIA9	Exportin-7 OS=Homo sapiens GN=XPO7 PE=1 SV=3	26.3109	24	40	24	1.322	1.221	1.231	1.176	0.968	1.034	1.38	21.7111	21	31	21	1.284	1.232	1.265	1.203	1	1.025	1.349
P12277	Creatine kinase B-type OS=Homo sapiens GN=CKB PE=1 SV=1	66.6667	22	553	21	0.858	0.912	0.853	0.861	0.926	0.94	0.83	68.7664	22	571	21	0.839	0.893	0.844	0.828	0.849	0.868	0.788
Q6NVY1	3-hydroxyisobutyryl-CoA hydrolase, mitochondrial OS=Homo sapiens GN=HIBCH PE=1 SV=2	15.8031	6	15	6	1.153	1.206	1.317	1.031	0.902	1.109	1.056	18.1347	7	10	7	1.27	1.256	1.398	1.087	0.926	1.142	1.124
Q4VX67	Protein FAM75A4 OS=Homo sapiens GN=FAM75A4 PE=3 SV=2	1.55902	1	1	1	1.615	2.932	3.331	2.978	1.884	2.316	2.335
Q9H477	Ribokinase OS=Homo sapiens GN=RBKS PE=1 SV=1	6.21118	2	2	2	1.637	1.362	1.386	1.194	0.833	0.92	1.148	3.10559	1	2	1	1.394	1.22	1.197	0.953	1.191	1.21	0.917
P17858	6-phosphofructokinase, liver type OS=Homo sapiens GN=PFKL PE=1 SV=6	37.0513	26	85	21	0.876	0.867	0.924	0.95	0.989	0.936	0.952	34.4872	24	83	20	0.993	0.908	0.977	0.975	1.013	0.997	1.015
P28070	Proteasome subunit beta type-4 OS=Homo sapiens GN=PSMB4 PE=1 SV=4	31.8182	6	16	6	1.17	1.125	1.059	1.114	1.024	1.039	1.188	23.4848	5	13	5	1.085	1.023	1.037	1.038	0.915	0.957	1.097
O60762	Dolichol-phosphate mannosyltransferase OS=Homo sapiens GN=DPM1 PE=1 SV=1	3.07692	1	2	1	0.944	0.885	0.835	0.75	0.701	0.675	0.937	11.5385	3	3	3	0.982	0.937	1.098	0.986	0.843	0.926	1.03
P49674	Casein kinase I isoform epsilon OS=Homo sapiens GN=CSNK1E PE=1 SV=1	18.0288	6	8	6	1.183	1.036	1.165	1.1	0.791	0.874	1.176	15.1442	5	6	5	1.389	1.15	1.359	1.256	1.059	1.028	1.568
Q9H313	Protein tweety homolog 1 OS=Homo sapiens GN=TTYH1 PE=2 SV=1	9.33333	4	15	4	1.395	1.438	1.537	1.353	0.945	0.906	1.545	9.77778	4	16	4	0.91	0.845	0.993	0.837	0.674	0.724	0.969
P09417	Dihydropteridine reductase OS=Homo sapiens GN=QDPR PE=1 SV=2	56.5574	10	104	10	0.922	1.147	0.952	0.76	0.951	0.892	0.694	59.4262	11	105	11	0.928	1.144	0.951	0.752	0.934	0.878	0.682
Q9HBK9	Arsenite methyltransferase OS=Homo sapiens GN=AS3MT PE=1 SV=3	3.46667	1	1	1	1.072	1.186	1.371	0.912	0.821	1.049	1.045	3.46667	1	1	1	1.059	1.148	1.36	1.012	0.996	1.158	1.126
P30042	ES1 protein homolog, mitochondrial OS=Homo sapiens GN=C21orf33 PE=1 SV=3	48.5075	11	63	11	0.988	1.038	0.851	0.854	1.118	1.099	0.772	49.2537	12	57	12	1.03	1.078	0.921	0.908	1.125	1.141	0.832
P06730	Eukaryotic translation initiation factor 4E OS=Homo sapiens GN=EIF4E PE=1 SV=2	18.4332	4	8	4	1.113	1.101	1.012	0.865	1.017	1.081	0.891	21.659	5	10	5	1.32	1.205	1.15	1.138	1.083	1.105	1.242
P84157	Matrix-remodeling-associated protein 7 OS=Homo sapiens GN=MXRA7 PE=1 SV=1	27.451	4	7	4	1.166	0.824	1.442	0.983	0.873	1.031	0.954	19.6078	3	6	3	1.271	0.973	1.276	1.05	0.842	1.064	1.001
Q8IXS8	Protein FAM126B OS=Homo sapiens GN=FAM126B PE=1 SV=1	15.283	6	14	6	1.172	1.119	1.326	1.166	0.918	1.098	1.209	17.5472	7	9	7	1.083	1.064	1.169	1.081	0.87	0.947	1.07
Q9H0Q3	FXYD domain-containing ion transport regulator 6 OS=Homo sapiens GN=FXYD6 PE=2 SV=1	50.5263	5	53	5	0.758	0.654	0.758	0.865	0.815	0.778	0.796	50.5263	5	47	5	0.763	0.675	0.771	0.819	0.757	0.756	0.801
P07919	Cytochrome b-c1 complex subunit 6, mitochondrial OS=Homo sapiens GN=UQCRH PE=1 SV=2	67.033	5	12	5	1.308	0.886	0.776	0.815	0.815	0.916	0.91	38.4615	4	15	4	1.525	0.965	0.829	0.844	0.813	0.892	1.024
P0DJ07	Protein PET100 homolog, mitochondrial OS=Homo sapiens GN=PET100 PE=1 SV=1	13.6986	1	2	1	1.021	1.387	1.23	0.982	1.222	1.155	0.814	13.6986	1	2	1	1.129	1.529	1.614	1.103	1.258	1.28	0.954
Q9P2U8	Vesicular glutamate transporter 2 OS=Homo sapiens GN=SLC17A6 PE=1 SV=1	21.134	9	16	7	1.033	1.168	1.173	1.179	1.104	1.126	1.167	11.3402	6	6	4	1.137	1.329	1.175	1.277	0.951	1.031	1.161
O14526	FCH domain only protein 1 OS=Homo sapiens GN=FCHO1 PE=1 SV=2	4.94938	2	2	1	0.522	0.733	0.663	0.446	0.429	0.282	0.666	1.91226	1	1	1	0.841	1.242	1.042	0.753	0.467	0.535	0.838
Q14CZ8	Hepatocyte cell adhesion molecule OS=Homo sapiens GN=HEPACAM PE=1 SV=1	28.125	8	24	8	1.043	0.921	1.034	1.171	0.914	0.866	1.035	30.0481	11	25	11	1.06	0.996	1.011	1.201	1.048	0.97	1.056
Q5VYK3	Proteasome-associated protein ECM29 homolog OS=Homo sapiens GN=ECM29 PE=1 SV=2	11.7073	16	22	16	0.972	1.005	1.037	0.964	0.906	0.898	1.007	6.55827	10	14	10	1.044	1.186	1.321	1.14	0.93	0.994	1.039
P00395	Cytochrome c oxidase subunit 1 OS=Homo sapiens GN=MT-CO1 PE=1 SV=1	1.55945	1	3	1	0.621	0.597	0.598	0.573	0.38	0.431	0.559	1.55945	1	3	1	0.66	0.682	0.548	0.591	0.344	0.392	0.596
Q8N4L2	Transmembrane protein 55A OS=Homo sapiens GN=TMEM55A PE=2 SV=1	21.4008	3	5	3	0.64	0.65	0.779	0.646	0.411	0.501	0.712	25.6809	4	5	4	0.536	0.591	0.774	0.708	0.597	0.54	0.666
Q9NRF2	SH2B adapter protein 1 OS=Homo sapiens GN=SH2B1 PE=1 SV=3	5.15873	3	3	2	1.298	1.414	1.63	1.516	1.193	1.45	1.444	5.42328	3	3	3	1.246	1.107	1.36	1.16	0.886	1.171	1.157
O00499	Myc box-dependent-interacting protein 1 OS=Homo sapiens GN=BIN1 PE=1 SV=1	50.253	27	150	25	0.699	0.714	0.701	0.663	0.714	0.7	0.684	49.9157	27	142	25	0.74	0.758	0.733	0.681	0.731	0.717	0.684
Q68CP9	AT-rich interactive domain-containing protein 2 OS=Homo sapiens GN=ARID2 PE=1 SV=2	0.817439	1	3	1	1.422	1.295	1.068	1.042	0.936	0.997	1.115
Q8N0W3	L-fucose kinase OS=Homo sapiens GN=FUK PE=2 SV=2	13.5609	10	12	10	0.904	1.012	0.971	0.817	0.666	0.735	0.912	11.9926	8	8	8	1.024	1.103	1.307	0.979	0.844	1.022	1.09
P12429	Annexin A3 OS=Homo sapiens GN=ANXA3 PE=1 SV=3	20.1238	6	7	6	1.15	1.163	1.163	1.114	0.992	1.36	1.123	34.9845	9	14	9	0.959	0.986	1.085	0.96	0.877	1.108	0.907
Q6NUK1	Calcium-binding mitochondrial carrier protein SCaMC-1 OS=Homo sapiens GN=SLC25A24 PE=1 SV=2	11.3208	4	5	4	1.309	1.524	1.289	1.512	1.47	1.372	1.28	11.3208	4	6	4	1.306	1.489	1.316	1.4	1.384	1.271	1.243
Q99598	Translin-associated protein X OS=Homo sapiens GN=TSNAX PE=1 SV=1	45.8621	9	16	9	1.206	1.146	1.461	1.13	1.043	1.205	1.064	35.8621	8	14	8	0.984	0.915	1.099	1.006	0.781	0.933	0.933
Q9C005	Protein dpy-30 homolog OS=Homo sapiens GN=DPY30 PE=1 SV=1	9.09091	1	2	1	1.497	1.313	1.61	1.15	0.937	1.373	1.282	9.09091	1	2	1	1.343	1.232	1.501	1.2	0.959	1.474	1.179
Q9Y4G8	Rap guanine nucleotide exchange factor 2 OS=Homo sapiens GN=RAPGEF2 PE=1 SV=1	20.547	21	37	21	1.058	1.023	1.16	1.144	0.904	0.965	1.219	22.0814	24	38	24	1.01	0.934	1.124	1.087	0.859	0.906	1.241
Q86XE3	EF-hand domain-containing family member A2 OS=Homo sapiens GN=EFHA2 PE=2 SV=1	7.35849	4	6	4	1.03	1.135	1.18	1.08	0.951	0.943	1.013	9.81132	5	6	5	0.941	0.984	1.039	0.974	0.987	1.011	0.802
Q9BT78	COP9 signalosome complex subunit 4 OS=Homo sapiens GN=COPS4 PE=1 SV=1	56.4039	16	47	16	0.908	0.972	1.019	0.959	0.851	0.879	0.954	62.8079	19	54	19	0.909	0.956	1.077	0.954	0.826	0.893	0.914
P24534	Elongation factor 1-beta OS=Homo sapiens GN=EEF1B2 PE=1 SV=3	41.7778	6	17	6	0.653	0.762	0.658	0.739	0.884	0.86	0.675	44.8889	7	15	7	0.867	0.95	0.775	0.914	0.955	0.925	0.899
P61978	Heterogeneous nuclear ribonucleoprotein K OS=Homo sapiens GN=HNRNPK PE=1 SV=1	50.324	20	66	20	1.095	0.919	0.889	0.932	0.977	0.985	0.964	50.108	21	82	21	1.059	0.931	0.928	0.933	0.941	0.952	0.964
P04839	Cytochrome b-245 heavy chain OS=Homo sapiens GN=CYBB PE=1 SV=2	1.92982	1	1	1	0.815	0.735	0.779	0.598	0.509	0.603	0.917	4.38596	2	2	2	0.869	0.99	0.964	1.079	0.658	0.753	0.847
P01019	Angiotensinogen OS=Homo sapiens GN=AGT PE=1 SV=1	10.7216	4	8	4	0.881	0.914	0.932	0.843	0.79	0.775	0.812	10.7216	4	8	4	0.837	0.847	0.87	0.747	0.748	0.647	0.758
Q15759	Mitogen-activated protein kinase 11 OS=Homo sapiens GN=MAPK11 PE=1 SV=2	6.31868	2	3	1	0.813	0.962	1.047	1.029	0.863	1.05	1.165	8.24176	3	5	2	0.92	0.86	1.011	0.841	0.818	0.922	0.982
P55854	Small ubiquitin-related modifier 3 OS=Homo sapiens GN=SUMO3 PE=1 SV=2	20.3883	2	7	1	0.937	1.064	1.04	0.999	1.214	1.221	1.271	11.6505	1	1	1	0.876	0.973	0.821	0.776	0.983	1.079	0.749
P24298	Alanine aminotransferase 1 OS=Homo sapiens GN=GPT PE=1 SV=3	8.87097	4	4	4	1.172	1.279	1.35	1.038	0.746	0.955	1.088	5.24194	2	4	2	0.959	1.002	1.131	0.881	0.609	0.694	0.927
Q13155	Aminoacyl tRNA synthase complex-interacting multifunctional protein 2 OS=Homo sapiens GN=AIMP2 PE=1 SV=2	16.875	4	6	4	1.041	1.074	1.004	0.982	0.972	0.952	1.028	21.875	5	8	5	1.189	1.216	1.177	1.122	1.189	1.103	1.184
Q8N4Q1	Mitochondrial intermembrane space import and assembly protein 40 OS=Homo sapiens GN=CHCHD4 PE=1 SV=1	5.6338	1	1	1	1.095	1.206	1.402	0.864	0.775	0.939	0.834	24.6479	3	3	3	0.864	0.973	0.733	0.658	0.739	0.765	0.686
Q9BVJ7	Dual specificity protein phosphatase 23 OS=Homo sapiens GN=DUSP23 PE=1 SV=1	22.6667	3	4	3	1.079	1.057	1.148	0.97	0.612	0.668	0.99	22.6667	3	4	3	0.97	1.003	1.057	0.89	0.675	0.757	1.015
P54619	5'-AMP-activated protein kinase subunit gamma-1 OS=Homo sapiens GN=PRKAG1 PE=1 SV=1	22.6586	7	15	5	1.041	1.06	1.133	1.063	0.914	0.993	1.043	16.6163	6	15	4	0.936	0.916	1.005	0.952	0.814	0.864	0.951
Q9BVA0	Katanin p80 WD40-containing subunit B1 OS=Homo sapiens GN=KATNB1 PE=1 SV=1	22.2901	11	17	11	1.076	1.079	1.217	1.117	1.036	1.1	1.19	17.0992	8	14	8	1.053	1	1.177	1.168	0.959	1.029	1.17
Q9P2H5	Ubiquitin carboxyl-terminal hydrolase 35 OS=Homo sapiens GN=USP35 PE=1 SV=3	1.8664	1	2	1	0.773	0.876	1.069	0.925	0.801	0.86	0.895	3.43811	2	3	2	1.735	1.479	1.754	1.463	1.228	1.399	1.65
P37108	Signal recognition particle 14 kDa protein OS=Homo sapiens GN=SRP14 PE=1 SV=2	44.8529	4	5	4	1.126	0.977	1.026	1.155	0.794	0.757	1.098	34.5588	3	5	3	1.421	1.402	1.415	1.444	1.515	1.33	1.219
Q96BY7	Autophagy-related protein 2 homolog B OS=Homo sapiens GN=ATG2B PE=1 SV=5	10.7796	18	23	17	1.085	1.118	1.162	1.071	0.914	0.943	1.112	7.50722	13	17	13	1.193	1.132	1.277	1.12	0.897	0.977	1.199
Q8TEM1	Nuclear pore membrane glycoprotein 210 OS=Homo sapiens GN=NUP210 PE=1 SV=3	0.741918	1	1	1	0.796	0.898	0.986	0.884	0.806	0.721	0.815	0.741918	1	1	1	0.77	0.82	1.012	0.704	0.58	0.719	0.824
O14530	Thioredoxin domain-containing protein 9 OS=Homo sapiens GN=TXNDC9 PE=1 SV=2	8.84956	2	2	2	1.011	1.126	1.051	1.212	1.623	1.58	0.987	13.7168	3	3	3	1.142	1.147	1.202	1.072	1.312	1.291	1.112
Q16720	Plasma membrane calcium-transporting ATPase 3 OS=Homo sapiens GN=ATP2B3 PE=1 SV=3	32.2951	36	139	17	1.104	1.101	1.102	1.09	0.877	0.831	0.98	30.2459	34	129	15	1.113	1.149	1.158	1.164	0.867	0.811	1.021
Q9BU61	NADH dehydrogenase [ubiquinone] 1 alpha subcomplex assembly factor 3 OS=Homo sapiens GN=NDUFAF3 PE=1 SV=1	48.913	6	13	6	1.113	1.113	1.362	1.02	0.774	0.982	1.166	44.5652	5	11	5	1.299	1.248	1.53	1.242	0.804	0.95	1.301
Q15018	BRISC complex subunit Abro1 OS=Homo sapiens GN=FAM175B PE=1 SV=2	16.8675	6	9	6	1.678	1.449	1.714	1.407	1.071	1.195	1.804	7.95181	3	5	3	1.453	1.383	1.458	1.277	0.974	1.021	1.69
P53609	Geranylgeranyl transferase type-1 subunit beta OS=Homo sapiens GN=PGGT1B PE=1 SV=2	2.38727	1	1	1	1.647	1.356	1.316	1.24	0.963	1.034	1.49	5.57029	2	2	2	1.277	0.973	1.161	0.874	0.737	0.845	1.194
P22303	Acetylcholinesterase OS=Homo sapiens GN=ACHE PE=1 SV=1	5.53746	2	2	2	1.114	1.227	1.585	1.059	0.718	1.04	1.233	3.58306	1	1	1	1.201	1.2	1.621	1.257	0.874	0.914	1.447
P27448	MAP/microtubule affinity-regulating kinase 3 OS=Homo sapiens GN=MARK3 PE=1 SV=4	17.3971	9	12	5	1.111	1.071	1.176	1.169	0.967	0.935	1.189	15.5378	8	9	4	1.051	1.031	1.067	1.16	0.978	0.961	1.154
Q96B97	SH3 domain-containing kinase-binding protein 1 OS=Homo sapiens GN=SH3KBP1 PE=1 SV=2	16.2406	7	11	7	0.716	0.752	0.754	0.748	0.81	0.877	0.748	14.2857	8	13	8	0.813	0.816	0.87	0.862	0.79	0.783	0.784
Q8IVS2	Malonyl-CoA-acyl carrier protein transacylase, mitochondrial OS=Homo sapiens GN=MCAT PE=1 SV=2	3.07692	1	1	1	1.19	1.238	1.532	1.208	0.723	1.012	1.025	2.5641	1	1	1	1.529	1.053	1.609	1.284	0.95	0.999	1.678
Q8IVH4	Methylmalonic aciduria type A protein, mitochondrial OS=Homo sapiens GN=MMAA PE=1 SV=1	9.33014	3	3	3	1.146	1.094	1.326	1.175	0.99	1.011	1.272	3.11005	1	1	1	0.789	0.955	1.009	1.042	0.838	0.872	0.967
Q6IAA8	Ragulator complex protein LAMTOR1 OS=Homo sapiens GN=LAMTOR1 PE=1 SV=2	38.5093	4	5	4	0.914	1.003	0.916	1.145	1.051	1.053	1.061	38.5093	4	7	4	1.126	1.248	1.238	1.355	1.108	1.179	1.162
Q96FW1	Ubiquitin thioesterase OTUB1 OS=Homo sapiens GN=OTUB1 PE=1 SV=2	51.2915	11	46	11	1.071	1.186	1.118	1.182	1.164	1.199	1.208	51.2915	11	45	11	1.032	1.125	1.095	1.144	1.146	1.167	1.151
O60741	Potassium/sodium hyperpolarization-activated cyclic nucleotide-gated channel 1 OS=Homo sapiens GN=HCN1 PE=2 SV=3	12.1348	8	13	5	1.304	1.631	1.43	1.217	0.997	0.888	1.089	9.66292	8	18	4	1.108	1.111	1.131	0.855	0.734	0.746	0.849
Q5W0Z9	Probable palmitoyltransferase ZDHHC20 OS=Homo sapiens GN=ZDHHC20 PE=1 SV=1	5.20548	1	1	1	1.396	1.449	1.413	0.873	0.667	0.662	0.892	5.20548	1	1	1	0.959	1.429	1.262	0.848	0.542	0.592	0.72
P56181	NADH dehydrogenase [ubiquinone] flavoprotein 3, mitochondrial OS=Homo sapiens GN=NDUFV3 PE=1 SV=2	14.8148	1	4	1	0.434	0.428	0.46	0.441	0.75	0.768	0.386	14.8148	1	3	1	0.43	0.444	0.509	0.445	0.813	0.807	0.412
Q9BZH6	WD repeat-containing protein 11 OS=Homo sapiens GN=WDR11 PE=1 SV=1	2.04248	2	3	2	0.983	1.037	1.321	1.168	0.958	1.038	1.219	1.96078	2	3	2	1.263	1.244	1.387	1.419	1.059	1.078	1.427
O95154	Aflatoxin B1 aldehyde reductase member 3 OS=Homo sapiens GN=AKR7A3 PE=1 SV=2	17.2205	4	10	3	0.901	1.042	1.133	0.914	0.846	1.03	0.977	15.1057	4	7	3	0.928	0.926	0.927	0.636	0.609	0.777	0.85
Q9Y4X5	E3 ubiquitin-protein ligase ARIH1 OS=Homo sapiens GN=ARIH1 PE=1 SV=2	3.94973	2	4	2	0.926	0.888	1.073	1.027	0.917	0.98	1.21	2.51346	1	3	1	1.114	1.253	1.446	1.2	1.022	1.187	1.3
P06748	Nucleophosmin OS=Homo sapiens GN=NPM1 PE=1 SV=2	36.0544	9	40	8	0.987	0.85	0.852	0.88	0.812	0.831	0.895	38.7755	10	32	9	1.034	0.897	0.896	0.941	0.894	0.919	0.873
Q58WW2	DDB1- and CUL4-associated factor 6 OS=Homo sapiens GN=DCAF6 PE=1 SV=1	1.04651	1	1	1	1.459	1.308	1.607	1.484	1.318	1.6	1.481	1.04651	1	1	1	1.294	1.409	1.833	1.428	1.18	1.221	1.451
Q6EEV4	DNA-directed RNA polymerase II subunit GRINL1A, isoforms 4/5 OS=Homo sapiens GN=POLR2M PE=2 SV=1	42.5676	3	9	3	0.936	0.806	0.93	0.725	0.553	0.698	0.771	42.5676	3	8	3	0.829	0.653	0.753	0.634	0.438	0.483	0.657
Q5T4S7	E3 ubiquitin-protein ligase UBR4 OS=Homo sapiens GN=UBR4 PE=1 SV=1	11.1518	41	58	41	1.098	1.102	1.211	1.071	0.861	0.948	1.14	13.66	49	71	49	1.083	1.086	1.248	1.064	0.811	0.879	1.124
P00918	Carbonic anhydrase 2 OS=Homo sapiens GN=CA2 PE=1 SV=2	59.2308	13	64	13	0.948	1.232	0.919	0.774	0.956	0.882	0.698	63.8462	14	61	14	0.963	1.229	0.906	0.765	0.995	0.905	0.669
P33121	Long-chain-fatty-acid--CoA ligase 1 OS=Homo sapiens GN=ACSL1 PE=1 SV=1	21.2034	12	15	11	0.925	0.943	0.95	0.943	0.84	0.906	0.846	8.45272	6	9	4	1.252	1.339	1.358	1.119	1.062	1.065	1.189
Q6UWE0	E3 ubiquitin-protein ligase LRSAM1 OS=Homo sapiens GN=LRSAM1 PE=1 SV=1	15.3527	10	15	10	0.952	0.996	1.262	1.125	0.982	1.006	1.201	19.0871	11	18	11	0.919	0.972	1.188	1.068	0.971	0.976	1.157
Q7KZF4	Staphylococcal nuclease domain-containing protein 1 OS=Homo sapiens GN=SND1 PE=1 SV=1	23.2967	16	27	16	1.059	1.056	1.125	1.03	0.902	0.944	1.107	25.1648	17	32	17	1.051	1.072	1.163	1.084	0.993	1.009	1.078
P41250	Glycine--tRNA ligase OS=Homo sapiens GN=GARS PE=1 SV=3	26.6576	17	31	17	1.134	1.192	1.087	1.099	1.207	1.231	1.079	26.1164	16	30	16	1.025	1.1	1.021	1.043	1.084	1.122	1.007
Q9H7P6	Multivesicular body subunit 12B OS=Homo sapiens GN=FAM125B PE=1 SV=2	14.4201	3	3	3	0.805	0.652	0.758	0.693	0.638	0.712	0.865	19.7492	4	6	4	0.704	0.647	0.792	0.685	0.704	0.696	0.768
Q9NQC3	Reticulon-4 OS=Homo sapiens GN=RTN4 PE=1 SV=2	61.2416	44	153	44	0.782	0.828	0.813	0.851	0.903	0.884	0.836	63.5067	48	158	48	0.783	0.775	0.776	0.794	0.84	0.842	0.8
P61970	Nuclear transport factor 2 OS=Homo sapiens GN=NUTF2 PE=1 SV=1	51.1811	4	26	4	0.919	0.995	1.045	1.125	1.332	1.238	1.06	69.2913	5	25	5	0.888	0.918	0.985	1.011	1.077	1.072	1.018
P02652	Apolipoprotein A-II OS=Homo sapiens GN=APOA2 PE=1 SV=1	11	1	1	1	0.934	0.823	0.725	0.755	1.487	1.133	0.731	11	2	3	2	0.896	0.833	0.698	0.696	0.905	0.818	0.701
O75886	Signal transducing adapter molecule 2 OS=Homo sapiens GN=STAM2 PE=1 SV=1	9.33333	4	6	3	0.998	0.97	1.051	0.896	0.892	0.964	0.832	9.33333	4	6	3	0.743	0.909	0.917	0.825	0.712	0.868	0.769
Q9P0R6	GSK3-beta interaction protein OS=Homo sapiens GN=GSKIP PE=1 SV=2	15.1079	2	2	2	1.102	1.199	1.222	1.04	0.769	0.719	1.239
Q96A49	Synapse-associated protein 1 OS=Homo sapiens GN=SYAP1 PE=1 SV=1	41.4773	5	8	5	0.775	0.82	0.961	0.816	1.002	1.076	0.761	30.1136	4	6	4	0.577	0.677	0.707	0.666	1.075	1	0.648
P56211	cAMP-regulated phosphoprotein 19 OS=Homo sapiens GN=ARPP19 PE=1 SV=2	53.5714	5	11	4	0.683	0.71	0.744	0.744	0.906	0.979	0.804	36.6071	2	6	2	0.795	0.933	0.913	0.927	1.052	0.986	0.921
O14818	Proteasome subunit alpha type-7 OS=Homo sapiens GN=PSMA7 PE=1 SV=1	50	10	25	10	0.922	0.919	0.926	0.99	0.876	0.888	1.045	53.2258	11	25	11	0.92	0.856	0.974	0.951	0.896	0.923	0.95
Q9BQG2	Peroxisomal NADH pyrophosphatase NUDT12 OS=Homo sapiens GN=NUDT12 PE=1 SV=1	5.19481	2	3	2	0.955	0.974	1.103	0.918	0.779	0.841	0.936	5.19481	2	2	2	1.085	1.003	1.107	0.986	0.846	0.835	1.062
P05067	Amyloid beta A4 protein OS=Homo sapiens GN=APP PE=1 SV=3	25.3247	15	40	14	0.96	0.939	0.974	0.881	0.813	0.856	0.941	29.8701	18	34	17	0.988	0.964	0.959	0.94	0.869	0.872	0.992
A2RTX5	Probable threonine--tRNA ligase 2, cytoplasmic OS=Homo sapiens GN=TARSL2 PE=1 SV=1	11.9701	8	14	7	1.003	0.954	0.963	0.853	0.753	0.837	0.895	10.4738	6	8	5	1.478	1.272	1.494	1.307	1.192	1.315	1.273
P14324	Farnesyl pyrophosphate synthase OS=Homo sapiens GN=FDPS PE=1 SV=4	14.5585	6	16	6	1.026	1.057	1.034	1.038	1.014	1.014	1.065	17.4224	7	19	7	1.085	1.134	1.121	1.101	1.203	1.168	1.112
Q8WVY7	Ubiquitin-like domain-containing CTD phosphatase 1 OS=Homo sapiens GN=UBLCP1 PE=1 SV=2	10.3774	3	4	3	1.069	1.188	1.02	1.035	1.2	1.106	0.978	10.3774	3	3	3	1.137	1.185	1.073	1.16	1.174	1.248	1.034
P50238	Cysteine-rich protein 1 OS=Homo sapiens GN=CRIP1 PE=1 SV=3	9.09091	1	2	1	0.708	0.672	0.852	0.723	0.788	0.834	0.682	9.09091	1	1	1	0.692	0.678	0.876	0.776	0.743	0.828	0.771
Q8IWV2	Contactin-4 OS=Homo sapiens GN=CNTN4 PE=1 SV=1	3.21637	2	2	2	1.056	1.119	1.367	1.152	0.863	1.077	1.168	4.97076	3	3	3	0.693	0.771	0.934	0.672	0.512	0.597	0.769
O43526	Potassium voltage-gated channel subfamily KQT member 2 OS=Homo sapiens GN=KCNQ2 PE=1 SV=2	9.74771	7	8	7	1.4	1.243	1.368	1.283	0.767	0.874	1.53	11.3532	8	12	8	1.174	1.105	1.327	1.279	0.77	0.829	1.476
Q9BSL1	Ubiquitin-associated domain-containing protein 1 OS=Homo sapiens GN=UBAC1 PE=1 SV=1	18.5185	6	7	6	1.157	1.187	1.226	1.141	0.83	0.917	1.28	17.7778	5	7	5	1.164	1.15	1.185	1.092	0.86	0.918	1.15
Q9UGQ3	Solute carrier family 2, facilitated glucose transporter member 6 OS=Homo sapiens GN=SLC2A6 PE=1 SV=2	1.97239	1	2	1	0.878	1.105	1.238	1.119	0.739	0.839	1.223	1.97239	1	1	1	0.852	1.028	1.381	1.057	0.813	0.916	1.107
Q9Y4B5	Protein SOGA2 OS=Homo sapiens GN=SOGA2 PE=1 SV=5	1.78478	3	5	1	1.67	1.52	1.555	1.431	1.273	1.451	1.525
Q7Z6Z7	E3 ubiquitin-protein ligase HUWE1 OS=Homo sapiens GN=HUWE1 PE=1 SV=3	15.615	49	71	48	1.096	1.011	1.09	0.971	0.798	0.872	1.089	15.6379	47	75	46	1.18	1.073	1.086	1.008	0.79	0.852	1.082
Q14BN4	Sarcolemmal membrane-associated protein OS=Homo sapiens GN=SLMAP PE=1 SV=1	2.41546	2	3	2	1.122	1.118	1.058	1.092	1.099	1.355	1.34	5.67633	4	4	4	0.763	0.799	0.997	0.803	0.686	0.771	0.837
Q69YQ0	Cytospin-A OS=Homo sapiens GN=SPECC1L PE=1 SV=2	1.43241	1	1	1	1.174	1.278	1.683	1.22	0.904	1.079	1.338	1.34288	1	1	1	0.832	0.797	1.241	0.765	0.673	0.786	0.817
P14649	Myosin light chain 6B OS=Homo sapiens GN=MYL6B PE=1 SV=1	38.9423	7	22	5	0.822	0.848	0.851	0.832	0.734	0.7	0.877	39.9038	7	21	5	0.881	0.917	0.988	0.913	0.918	0.92	0.882
Q96PY5	Formin-like protein 2 OS=Homo sapiens GN=FMNL2 PE=1 SV=3	19.7053	20	26	20	1.207	1.296	1.177	1.001	0.957	0.863	0.978	24.1252	24	41	24	1.039	1.134	1.109	0.909	0.875	0.855	0.903
P05165	Propionyl-CoA carboxylase alpha chain, mitochondrial OS=Homo sapiens GN=PCCA PE=1 SV=4	36.1264	24	48	24	1.135	1.147	1.139	1.053	0.934	1.01	1.054	36.6758	25	62	25	1.143	1.146	1.172	1.046	0.938	0.997	1.068
Q93050	V-type proton ATPase 116 kDa subunit a isoform 1 OS=Homo sapiens GN=ATP6V0A1 PE=1 SV=3	31.1828	29	185	29	1	0.951	1.011	1.218	0.927	0.91	1.285	32.0191	29	176	29	1.116	1.045	1.106	1.407	1.035	0.985	1.474
P02745	Complement C1q subcomponent subunit A OS=Homo sapiens GN=C1QA PE=1 SV=2	4.4898	1	1	1	1.747	1.767	1.678	1.712	1.844	1.634	1.564	4.4898	1	1	1	1.411	1.429	1.475	1.548	1.755	1.608	1.65
Q9Y2J2	Band 4.1-like protein 3 OS=Homo sapiens GN=EPB41L3 PE=1 SV=2	51.8859	57	261	49	0.873	0.951	0.874	0.929	1.066	1.014	0.8	53.6339	58	247	48	0.881	0.936	0.869	0.916	1.073	1.031	0.805
Q8NB91	Fanconi anemia group B protein OS=Homo sapiens GN=FANCB PE=1 SV=1	1.86263	1	3	1	1.155	0.887	0.812	1.088	0.922	1.045	1.003	1.86263	1	2	1	1.363	1.102	0.928	1.228	1.154	1.202	1.215
Q7L311	Armadillo repeat-containing X-linked protein 2 OS=Homo sapiens GN=ARMCX2 PE=2 SV=1	4.74684	1	1	1	0.866	0.913	1.12	0.772	0.883	0.745	1.011
Q9HCP6	Protein-cysteine N-palmitoyltransferase HHAT-like protein OS=Homo sapiens GN=HHATL PE=2 SV=1	10.5159	5	8	5	1.269	1.312	1.273	1.173	0.863	0.958	1.297	11.3095	6	10	6	1.274	1.195	1.285	1.149	0.889	0.947	1.104
P42356	Phosphatidylinositol 4-kinase alpha OS=Homo sapiens GN=PI4KA PE=1 SV=3	26.0274	44	67	44	1.15	1.175	1.204	1.197	1.06	1.121	1.255	26.4677	45	76	45	1.124	1.127	1.197	1.17	1.008	1.089	1.233
P35219	Carbonic anhydrase-related protein OS=Homo sapiens GN=CA8 PE=1 SV=3	6.89655	1	1	1	0.911	0.941	1.048	0.999	0.734	0.662	1.014
Q9P0K1	Disintegrin and metalloproteinase domain-containing protein 22 OS=Homo sapiens GN=ADAM22 PE=1 SV=1	21.9647	15	30	15	1.252	1.279	1.09	1.034	1.109	1.112	0.944	21.6336	15	32	15	1.153	1.2	1.037	0.969	1.029	1.041	0.894
O60232	Sjoegren syndrome/scleroderma autoantigen 1 OS=Homo sapiens GN=SSSCA1 PE=1 SV=1	4.0201	1	1	1	1.002	1.365	1.197	1.015	0.857	0.881	1.295	13.5678	1	1	1	0.794	0.69	0.651	0.68	0.46	0.487	0.738
Q96J01	THO complex subunit 3 OS=Homo sapiens GN=THOC3 PE=1 SV=1	2.849	1	1	1	1.423	1.254	1.096	1.384	0.855	0.909	1.556	2.849	1	1	1	1.265	1.149	1.113	1.228	0.648	0.69	1.376
Q8IVF4	Dynein heavy chain 10, axonemal OS=Homo sapiens GN=DNAH10 PE=1 SV=4	0.357862	2	2	1	0.358	0.454	0.413	0.346	0.358	0.327	0.371	0.357862	2	2	1	0.427	0.433	0.406	0.397	0.373	0.366	0.352
O43813	LanC-like protein 1 OS=Homo sapiens GN=LANCL1 PE=1 SV=1	30.0752	10	35	10	0.959	0.986	0.968	0.871	0.93	0.936	0.856	32.0802	11	45	11	0.933	0.951	0.886	0.871	1.055	1.039	0.847
Q6MZW2	Follistatin-related protein 4 OS=Homo sapiens GN=FSTL4 PE=2 SV=3	0.950119	1	2	1	1.412	1.429	1.478	1.444	1.108	1.128	1.426	0.950119	1	1	1	1.362	1.408	1.459	1.647	1.102	1.27	1.79
P10909	Clusterin OS=Homo sapiens GN=CLU PE=1 SV=1	29.6214	14	45	14	0.852	0.869	0.911	0.921	1.122	1.086	0.939	36.5256	15	38	15	0.822	0.824	0.868	0.901	1.062	1.026	0.891
Q9GZT9	Egl nine homolog 1 OS=Homo sapiens GN=EGLN1 PE=1 SV=1	14.3192	5	6	5	1.059	1.176	1.129	1.051	0.882	1.094	1.309	11.5023	4	4	4	1.155	1.317	1.204	1.01	0.673	1.166	1.427
Q8N4X5	Actin filament-associated protein 1-like 2 OS=Homo sapiens GN=AFAP1L2 PE=1 SV=1	3.05623	1	2	1	0.827	0.779	0.949	0.794	0.782	0.939	0.935
Q9H0D6	5'-3' exoribonuclease 2 OS=Homo sapiens GN=XRN2 PE=1 SV=1	2.52632	2	3	2	1.472	1.146	1.579	1.218	0.924	1.042	1.523	1.26316	1	2	1	3.795	2.806	3.445	2.845	1.708	1.666	3.034
Q8NE35	Cytoplasmic polyadenylation element-binding protein 3 OS=Homo sapiens GN=CPEB3 PE=1 SV=2	10.6017	6	11	4	1.303	1.261	1.376	1.179	0.886	0.998	1.271	9.74212	6	8	4	1.239	1.147	1.167	0.985	0.771	0.873	1.023
Q5HYI8	Rab-like protein 3 OS=Homo sapiens GN=RABL3 PE=1 SV=1	8.05085	2	2	2	1.278	1.407	1.504	1.372	1.129	1.305	1.291	12.2881	2	2	2	1.288	1.49	1.582	1.273	1.058	1.06	1.341
Q8WVF5	BTB/POZ domain-containing protein KCTD4 OS=Homo sapiens GN=KCTD4 PE=2 SV=2	2.7027	1	1	1	1.129	1.017	1.528	2.862	1.571	1.504	5.029	2.7027	1	1	1	1.288	1.2	1.609	2.763	1.678	2.195	4.475
Q6NUP7	Serine/threonine-protein phosphatase 4 regulatory subunit 4 OS=Homo sapiens GN=PPP4R4 PE=1 SV=1	5.61283	3	3	3	0.832	0.863	0.971	1.03	0.915	0.95	1.142	4.35281	3	4	3	0.851	0.845	1.112	1.143	0.868	1.087	1.162
P50416	Carnitine O-palmitoyltransferase 1, liver isoform OS=Homo sapiens GN=CPT1A PE=1 SV=2	13.1953	9	13	9	1.335	1.516	1.354	1.169	0.883	0.969	1.192	16.4295	11	16	11	1.226	1.304	1.231	1.002	0.799	0.855	1.045
P48539	Purkinje cell protein 4 OS=Homo sapiens GN=PCP4 PE=1 SV=3	43.5484	3	8	3	1.019	1.152	1.111	0.7	0.502	0.535	0.77	41.9355	2	6	2	1.135	1.241	1.208	0.763	0.534	0.554	0.872
Q8NFJ9	Bardet-Biedl syndrome 1 protein OS=Homo sapiens GN=BBS1 PE=1 SV=1	2.52951	1	1	1	1.13	1.576	1.772	1.09	0.945	1.403	1.198	2.19224	1	1	1	0.831	0.93	1.111	0.87	0.483	0.636	0.972
Q66K74	Microtubule-associated protein 1S OS=Homo sapiens GN=MAP1S PE=1 SV=2	23.5127	18	31	18	1.007	0.991	1.096	1.046	0.872	0.913	1.097	23.2295	16	32	16	1.003	0.931	1.119	1.036	0.9	0.936	1.105
O00186	Syntaxin-binding protein 3 OS=Homo sapiens GN=STXBP3 PE=1 SV=2	15.7095	9	13	9	1.038	0.945	0.943	0.816	0.828	0.922	0.818	10.3041	6	9	6	1.405	1.171	1.128	0.865	0.859	1.155	0.988
Q9BST9	Rhotekin OS=Homo sapiens GN=RTKN PE=1 SV=2	14.2096	4	7	4	1.051	0.989	1.113	0.798	0.628	0.674	0.8	10.8348	3	5	3	1.041	1.03	1.035	0.66	0.558	0.537	0.736
Q13574	Diacylglycerol kinase zeta OS=Homo sapiens GN=DGKZ PE=1 SV=3	11.3697	8	13	8	1.026	0.935	1.098	0.976	0.942	0.977	0.997	11.0116	8	14	8	0.882	0.802	1.084	0.993	0.812	0.975	1.036
P07384	Calpain-1 catalytic subunit OS=Homo sapiens GN=CAPN1 PE=1 SV=1	34.7339	21	45	21	1.248	1.192	1.151	1.07	0.987	0.999	1.092	34.5938	21	38	21	1.092	1.165	1.125	1.051	0.944	0.95	1.013
Q5R3F8	Protein phosphatase 1 regulatory subunit 29 OS=Homo sapiens GN=ELFN2 PE=1 SV=1	4.14634	3	3	3	1.147	1.084	1.373	1.38	1.271	1.24	1.585	1.34146	1	1	1	0.953	0.914	1.173	1.399	1.048	1.122	1.737
Q9Y376	Calcium-binding protein 39 OS=Homo sapiens GN=CAB39 PE=1 SV=1	34.8974	12	24	11	1.032	1.143	0.985	0.986	1.07	1.059	0.913	34.0176	12	25	10	1.12	1.289	1.145	1.131	1.24	1.289	1.002
Q96JY6	PDZ and LIM domain protein 2 OS=Homo sapiens GN=PDLIM2 PE=1 SV=1	11.9318	3	3	3	1.134	1.032	1.398	0.882	0.961	1.158	0.991	9.09091	2	2	2	1.474	1.468	1.477	1.014	1.104	1.416	1.248
Q13177	Serine/threonine-protein kinase PAK 2 OS=Homo sapiens GN=PAK2 PE=1 SV=3	40.8397	16	71	7	1.009	1.041	1.043	0.977	1.021	1.118	1.017	33.2061	14	79	5	1.001	0.97	1.034	0.961	0.882	0.992	1.043
P82933	28S ribosomal protein S9, mitochondrial OS=Homo sapiens GN=MRPS9 PE=1 SV=2	9.34343	4	4	4	1.248	1.051	1.171	1.036	0.785	0.772	1.243	3.0303	1	1	1	1.239	3.598	2.996	1.448	0.798	0.641	1.378
Q8IVF5	T-lymphoma invasion and metastasis-inducing protein 2 OS=Homo sapiens GN=TIAM2 PE=2 SV=4	4.40917	4	6	4	0.903	0.846	1.089	0.919	0.81	0.829	0.824	4.35038	4	7	3	0.975	0.794	0.897	0.791	0.702	0.762	0.785
Q00765	Receptor expression-enhancing protein 5 OS=Homo sapiens GN=REEP5 PE=1 SV=3	16.4021	7	20	7	1.029	1.057	0.985	1.161	1.39	1.343	1.008	15.3439	6	17	6	1.18	1.197	0.998	1.363	1.866	1.752	1.2
Q96PB7	Noelin-3 OS=Homo sapiens GN=OLFM3 PE=1 SV=1	11.2971	5	5	5	1.147	1.09	1.258	1.529	1.354	1.353	1.404	7.94979	4	4	4	0.913	0.797	0.89	1.1	1.105	1.097	0.951
Q8TB03	Uncharacterized protein CXorf38 OS=Homo sapiens GN=CXorf38 PE=1 SV=1	3.76176	1	2	1	0.906	0.996	1.157	0.832	0.725	0.743	0.864	3.76176	1	1	1	0.868	0.983	1.067	0.873	0.807	0.778	0.941
Q16620	BDNF/NT-3 growth factors receptor OS=Homo sapiens GN=NTRK2 PE=1 SV=1	21.5328	12	16	10	1.087	1.104	1.06	1.169	0.934	0.938	1.172	16.0584	10	17	7	1.064	1.055	1.126	1.142	0.948	0.952	1.2
Q9NVS9	Pyridoxine-5'-phosphate oxidase OS=Homo sapiens GN=PNPO PE=1 SV=1	34.8659	7	16	7	0.655	0.568	0.614	0.596	0.56	0.596	0.637	38.3142	8	15	8	0.496	0.498	0.516	0.463	0.478	0.494	0.497
Q15428	Splicing factor 3A subunit 2 OS=Homo sapiens GN=SF3A2 PE=1 SV=2	2.15517	1	1	1	0.965	1.036	0.803	0.949	2.008	1.946	0.666	2.15517	1	1	1	0.79	0.877	0.845	0.841	1.83	1.729	0.677
Q9UI47	Catenin alpha-3 OS=Homo sapiens GN=CTNNA3 PE=1 SV=2	2.12291	1	1	1	0.6	0.671	0.967	0.666	0.512	0.663	0.768
Q15126	Phosphomevalonate kinase OS=Homo sapiens GN=PMVK PE=1 SV=3	41.6667	8	12	8	1.408	1.131	1.238	1.133	0.916	0.929	1.276	52.0833	10	12	10	1.366	1.104	1.221	1.115	0.938	0.944	1.194
Q16348	Solute carrier family 15 member 2 OS=Homo sapiens GN=SLC15A2 PE=2 SV=2	1.64609	1	1	1	1.236	1.374	1.47	1.497	0.905	0.872	1.344	4.8011	4	4	4	1.93	1.846	1.751	1.867	0.999	0.838	1.812
P0C0S8	Histone H2A type 1 OS=Homo sapiens GN=HIST1H2AG PE=1 SV=2	35.3846	6	32	1	0.975	1.886	2.071	2.499	2.508	2.226	1.342	35.3846	6	33	1	0.984	1.873	2.026	2.354	2.52	2.112	1.471
Q5JVS0	Intracellular hyaluronan-binding protein 4 OS=Homo sapiens GN=HABP4 PE=1 SV=1	19.8547	5	10	5	0.846	0.789	1.067	0.736	0.525	0.713	0.842	18.1598	5	8	5	1.139	0.995	1.208	0.802	0.618	0.794	0.93
Q86SZ2	Trafficking protein particle complex subunit 6B OS=Homo sapiens GN=TRAPPC6B PE=1 SV=1	5.6962	1	1	1	0.908	0.879	0.878	1.137	1.213	1.117	1.148	13.9241	2	2	2	0.638	0.642	0.603	0.66	0.749	0.738	0.685
A4D126	Isoprenoid synthase domain-containing protein OS=Homo sapiens GN=ISPD PE=1 SV=2	12.4169	3	3	3	1.638	1.63	1.767	1.426	1.137	1.394	1.483	10.643	2	2	2	1.033	0.939	1.351	1.027	0.689	0.883	1.007
P14314	Glucosidase 2 subunit beta OS=Homo sapiens GN=PRKCSH PE=1 SV=2	32.5758	14	33	14	0.958	0.85	0.819	0.84	0.83	0.873	0.892	32.197	14	32	14	0.97	0.839	0.773	0.817	0.804	0.834	0.908
P36021	Monocarboxylate transporter 8 OS=Homo sapiens GN=SLC16A2 PE=1 SV=2	2.41187	1	1	1	0.947	0.812	0.932	0.728	0.571	0.675	1.001	6.67904	2	4	2	1.191	1.021	0.98	0.732	0.485	0.638	0.927
Q96GW9	Methionine--tRNA ligase, mitochondrial OS=Homo sapiens GN=MARS2 PE=1 SV=2	1.85497	1	2	1	1.235	0.987	1.197	0.968	0.607	0.762	1.134	4.89039	2	3	2	1.36	1.203	1.365	1.137	0.752	0.95	1.336
Q9H8M1	Coenzyme Q-binding protein COQ10 homolog B, mitochondrial OS=Homo sapiens GN=COQ10B PE=2 SV=1	21.4286	5	5	5	1.403	1.336	1.456	1.135	0.938	1.017	1.212	20.1681	4	4	4	1.252	1.354	1.64	1.192	0.943	1.125	1.298
Q15286	Ras-related protein Rab-35 OS=Homo sapiens GN=RAB35 PE=1 SV=1	60.6965	12	45	9	0.985	1.091	1.106	1.266	1.04	0.975	1.213	56.7164	10	40	7	1.074	1.212	1.247	1.232	0.997	0.998	1.293
P49758	Regulator of G-protein signaling 6 OS=Homo sapiens GN=RGS6 PE=1 SV=5	29.2373	13	30	9	0.82	0.831	0.937	0.902	0.839	0.912	0.871	27.3305	10	27	8	0.877	0.844	1.022	0.997	0.848	0.927	0.963
O75038	1-phosphatidylinositol 4,5-bisphosphate phosphodiesterase eta-2 OS=Homo sapiens GN=PLCH2 PE=2 SV=3	2.68362	3	3	3	1.04	0.967	1.242	1.161	0.978	1.092	1.382	4.16667	5	6	5	0.933	0.98	1.296	1.1	0.934	0.987	1.219
Q06323	Proteasome activator complex subunit 1 OS=Homo sapiens GN=PSME1 PE=1 SV=1	30.9237	7	16	7	1.017	1.009	1.17	1.083	0.971	1.234	1.065	30.9237	6	13	6	1.132	1.049	1.273	1.256	1.114	1.301	1.119
P32119	Peroxiredoxin-2 OS=Homo sapiens GN=PRDX2 PE=1 SV=5	74.7475	17	94	16	0.917	1.019	0.907	0.957	1.202	1.162	0.941	73.2323	16	106	15	0.862	0.985	0.853	0.928	1.229	1.172	0.867
O95376	E3 ubiquitin-protein ligase ARIH2 OS=Homo sapiens GN=ARIH2 PE=1 SV=1	3.24544	1	3	1	0.843	0.789	1.131	0.844	0.528	0.717	0.916	5.47667	2	4	2	0.845	0.877	1.159	0.936	0.571	0.723	0.828
Q9NUL5	UPF0515 protein C19orf66 OS=Homo sapiens GN=C19orf66 PE=2 SV=2	8.59107	2	3	2	1.273	1.183	1.203	1.335	1.302	1.294	1.202	6.18557	1	3	1	0.558	0.695	1.166	0.84	0.432	0.631	0.496
Q8IXI2	Mitochondrial Rho GTPase 1 OS=Homo sapiens GN=RHOT1 PE=1 SV=2	22.0065	11	16	10	1.192	1.096	1.06	1.12	1.058	1.007	1.164	15.2104	8	12	7	1.096	0.995	0.997	1.054	0.885	0.916	1.048
P13637	Sodium/potassium-transporting ATPase subunit alpha-3 OS=Homo sapiens GN=ATP1A3 PE=1 SV=3	55.1826	57	569	33	1.139	1.195	1.043	1.057	0.927	0.749	1.034	53.8993	54	566	31	1.195	1.2	1.05	1.071	0.912	0.746	1.044
P61925	cAMP-dependent protein kinase inhibitor alpha OS=Homo sapiens GN=PKIA PE=1 SV=2	69.7368	3	4	3	1.158	0.886	0.923	1.084	1.081	1.056	1.112	69.7368	3	8	3	1.157	0.766	0.906	1.021	0.986	1.135	1.148
Q9P2F8	Signal-induced proliferation-associated 1-like protein 2 OS=Homo sapiens GN=SIPA1L2 PE=1 SV=2	0.638792	1	1	1	1.534	1.092	1.125	1.056	0.756	0.66	1.156	1.62602	1	1	1	1.025	14.72	20.864	12.637	0.935	0.943	1.17
Q9H3P7	Golgi resident protein GCP60 OS=Homo sapiens GN=ACBD3 PE=1 SV=4	11.7424	3	5	3	0.874	0.852	0.954	0.873	0.807	0.832	0.775	11.7424	3	6	3	0.843	0.447	0.512	0.533	0.38	0.338	0.548
P40616	ADP-ribosylation factor-like protein 1 OS=Homo sapiens GN=ARL1 PE=1 SV=1	30.9392	4	5	4	1.042	1.121	1.119	1.016	0.72	0.764	1.017	30.9392	5	5	5	1.041	1.155	1.161	1.025	0.726	0.761	1.026
P01877	Ig alpha-2 chain C region OS=Homo sapiens GN=IGHA2 PE=1 SV=3	34.7059	9	14	1	1.081	0.917	0.868	0.805	0.952	0.798	0.776	30	7	13	1	1.135	0.854	0.767	0.805	0.841	0.717	0.69
Q92752	Tenascin-R OS=Homo sapiens GN=TNR PE=1 SV=3	38.4389	42	245	42	0.912	0.864	0.958	0.956	0.913	0.942	1.022	35.2725	39	224	39	0.877	0.859	0.971	0.952	0.935	0.979	1.016
P08779	Keratin, type I cytoskeletal 16 OS=Homo sapiens GN=KRT16 PE=1 SV=4	18.8161	11	18	2	1.017	0.576	1.57	0.651	0.505	0.545	0.771	21.7759	10	14	3	1.181	0.819	2.241	0.847	0.566	0.679	0.832
Q9P260	LisH domain and HEAT repeat-containing protein KIAA1468 OS=Homo sapiens GN=KIAA1468 PE=1 SV=2	24.4243	19	31	19	1.051	0.976	1.097	1.042	0.944	1.009	1.181	25.4934	20	32	20	1.006	1.003	1.148	1.088	0.987	1.073	1.186
O75688	Protein phosphatase 1B OS=Homo sapiens GN=PPM1B PE=1 SV=1	15.2401	6	11	4	0.602	0.601	0.645	0.631	0.59	0.562	0.645	22.1294	8	12	5	0.627	0.664	0.915	0.908	0.566	0.751	0.92
Q9Y3C0	WASH complex subunit CCDC53 OS=Homo sapiens GN=CCDC53 PE=1 SV=1	17.0103	3	3	3	1.059	1.153	1.065	0.925	0.981	1.071	0.951	17.0103	3	4	3	1.143	1.217	1.238	1.062	1.028	1.078	0.987
P05129	Protein kinase C gamma type OS=Homo sapiens GN=PRKCG PE=1 SV=3	48.4935	27	79	24	0.945	0.93	1.104	1.264	1.315	1.256	1.437	51.6499	31	78	28	0.933	0.889	1.116	1.295	1.367	1.319	1.574
Q13938	Calcyphosin OS=Homo sapiens GN=CAPS PE=1 SV=1	4.2328	1	1	1	1.094	0.945	1.049	1.462	0.695	0.689	1.057	4.2328	1	1	1	0.944	0.843	1.146	1.166	0.622	0.704	0.912
Q8IZU9	Kin of IRRE-like protein 3 OS=Homo sapiens GN=KIRREL3 PE=1 SV=1	1.15681	1	1	1	0.995	0.796	1.547	1.011	0.924	0.912	1.003	1.15681	1	1	1	1.035	0.79	1.352	1.027	0.835	1.057	1.111
P50750	Cyclin-dependent kinase 9 OS=Homo sapiens GN=CDK9 PE=1 SV=3	5.64516	2	5	1	0.954	0.941	0.939	0.871	1.128	1.006	0.781
O94766	Galactosylgalactosylxylosylprotein 3-beta-glucuronosyltransferase 3 OS=Homo sapiens GN=B3GAT3 PE=1 SV=2	5.07463	2	3	2	1.558	1.531	1.468	1.47	0.96	1.037	1.452	10.7463	4	6	4	1.402	1.631	1.539	1.265	0.859	0.911	1.274
Q9P2X3	Protein IMPACT OS=Homo sapiens GN=IMPACT PE=1 SV=2	6.5625	2	2	2	0.791	0.746	0.906	0.871	0.98	1.116	0.916	10	2	2	2	0.953	1.044	1.071	1.023	1.306	1.3	0.965
P27348	14-3-3 protein theta OS=Homo sapiens GN=YWHAQ PE=1 SV=1	65.7143	19	179	14	0.936	0.843	0.828	0.868	1.021	1.008	0.9	68.9796	19	161	14	1.022	0.945	0.903	0.994	1.118	1.15	1.093
O15235	28S ribosomal protein S12, mitochondrial OS=Homo sapiens GN=MRPS12 PE=1 SV=1	18.1159	1	1	1	0.807	0.848	1.151	0.929	0.988	1.303	1.118
P30531	Sodium- and chloride-dependent GABA transporter 1 OS=Homo sapiens GN=SLC6A1 PE=1 SV=2	17.6962	8	49	8	1.223	1.135	1.042	1.188	0.73	0.673	1.064	16.5275	7	52	7	1.108	1.071	0.991	1.134	0.774	0.708	0.992
P29966	Myristoylated alanine-rich C-kinase substrate OS=Homo sapiens GN=MARCKS PE=1 SV=4	93.0723	18	103	18	0.876	0.53	0.507	0.738	1.017	0.959	0.724	91.8675	17	94	17	0.744	0.476	0.486	0.697	0.972	0.946	0.668
P00488	Coagulation factor XIII A chain OS=Homo sapiens GN=F13A1 PE=1 SV=4	2.18579	1	1	1	1.354	1.471	1.541	1.61	1.154	1.263	1.594	1.63934	1	1	1	1.772	1.99	1.64	1.907	1.133	1.054	2.116
Q14195	Dihydropyrimidinase-related protein 3 OS=Homo sapiens GN=DPYSL3 PE=1 SV=1	61.5789	25	154	20	0.783	0.742	0.884	0.934	1.028	1.007	1.013	62.6316	25	143	20	0.684	0.643	0.8	0.831	0.926	0.925	0.901
Q9H3S7	Tyrosine-protein phosphatase non-receptor type 23 OS=Homo sapiens GN=PTPN23 PE=1 SV=1	20.6601	26	40	26	1.032	0.968	1.07	0.992	0.798	0.819	1.051	20.11	26	36	26	0.911	0.886	0.949	0.892	0.686	0.724	0.986
Q9H6U6	Breast carcinoma-amplified sequence 3 OS=Homo sapiens GN=BCAS3 PE=1 SV=3	16.1638	10	17	10	1.066	1.047	1.245	1.125	0.922	0.994	1.151	19.0733	12	19	12	1.038	0.979	1.16	1.035	0.918	0.968	1.135
Q6UW78	UPF0723 protein C11orf83 OS=Homo sapiens GN=C11orf83 PE=1 SV=2	46.2366	3	4	3	1.622	1.845	1.626	1.584	1.527	1.433	1.495	32.2581	2	3	2	1.567	1.638	1.571	1.393	1.5	1.288	1.388
P52434	DNA-directed RNA polymerases I, II, and III subunit RPABC3 OS=Homo sapiens GN=POLR2H PE=1 SV=4	10.6667	1	1	1	0.684	0.632	0.705	0.618	0.5	0.543	0.689	10.6667	1	2	1	0.844	0.768	0.72	0.66	0.577	0.64	0.715
Q8IVH8	Mitogen-activated protein kinase kinase kinase kinase 3 OS=Homo sapiens GN=MAP4K3 PE=1 SV=1	1.45414	1	1	1	1.469	0.869	0.947	0.861	0.589	0.765	1.192	1.45414	1	2	1	1.48	1.112	1.079	0.958	0.655	0.848	1.353
Q9P2U7	Vesicular glutamate transporter 1 OS=Homo sapiens GN=SLC17A7 PE=1 SV=1	16.7857	10	56	8	0.964	0.865	0.967	1.134	0.922	0.91	1.234	16.6071	11	47	9	0.964	0.871	0.959	1.192	0.984	0.952	1.23
Q12866	Tyrosine-protein kinase Mer OS=Homo sapiens GN=MERTK PE=1 SV=2	1.3013	1	1	1	1.547	2.202	2.084	2.167	1.28	1.196	1.918	2.9029	2	2	2	1.207	1.266	1.545	1.633	1.163	1.129	1.474
Q08499	cAMP-specific 3',5'-cyclic phosphodiesterase 4D OS=Homo sapiens GN=PDE4D PE=1 SV=2	13.597	8	9	7	0.886	0.925	1.008	0.972	0.854	0.963	1.145	13.8443	8	11	7	1.022	0.99	1.062	0.986	0.876	0.961	1.104
Q9BSA4	Protein tweety homolog 2 OS=Homo sapiens GN=TTYH2 PE=1 SV=3	2.99625	2	2	2	1.205	1.236	1.184	0.923	0.674	0.682	1.012	3.18352	2	2	2	1.061	0.99	1.134	0.931	0.785	0.857	1.035
P29218	Inositol monophosphatase 1 OS=Homo sapiens GN=IMPA1 PE=1 SV=1	49.4585	14	26	14	1.086	1.062	0.996	1.049	1.074	1.039	0.992	49.4585	13	28	13	1.002	1.039	0.978	0.998	1.162	1.127	0.911
Q13510	Acid ceramidase OS=Homo sapiens GN=ASAH1 PE=1 SV=5	30.6329	10	19	10	1.043	1.128	1.141	0.967	0.926	0.891	0.809	32.6582	11	21	11	1.004	1.189	1.023	0.955	0.955	0.949	0.875
O75355	Ectonucleoside triphosphate diphosphohydrolase 3 OS=Homo sapiens GN=ENTPD3 PE=1 SV=2	3.02457	1	1	1	0.787	0.615	0.672	0.75	0.514	0.514	0.777
Q9BU02	Thiamine-triphosphatase OS=Homo sapiens GN=THTPA PE=1 SV=3	15.6522	3	4	3	0.814	0.865	1.038	0.849	0.712	0.854	0.905	10.8696	2	3	2	0.956	1.008	1.111	0.905	0.633	0.704	0.996
Q8TAG5	V-set and transmembrane domain-containing protein 2A OS=Homo sapiens GN=VSTM2A PE=2 SV=3	18.2203	2	2	2	0.684	0.576	0.786	0.8	0.786	0.813	0.833
O15212	Prefoldin subunit 6 OS=Homo sapiens GN=PFDN6 PE=1 SV=1	45.7364	4	6	4	0.82	0.919	1.071	0.958	1.181	1.158	0.852	45.7364	5	10	5	0.914	0.907	0.95	0.963	1.267	1.256	0.834
Q9Y231	Alpha-(1,3)-fucosyltransferase OS=Homo sapiens GN=FUT9 PE=2 SV=2	5.29248	1	1	1	1.116	0.917	1.19	1.127	0.93	0.894	1.109
Q96J02	E3 ubiquitin-protein ligase Itchy homolog OS=Homo sapiens GN=ITCH PE=1 SV=2	8.74862	5	6	5	1.325	1.188	1.207	1.028	0.855	0.988	0.936	13.289	9	11	8	1.364	1.369	1.503	1.25	1.18	1.198	1.275
Q7Z5L9	Interferon regulatory factor 2-binding protein 2 OS=Homo sapiens GN=IRF2BP2 PE=1 SV=2	3.74787	1	1	1	0.897	0.914	1.049	1.157	0.601	0.597	1.014
Q92796	Disks large homolog 3 OS=Homo sapiens GN=DLG3 PE=1 SV=2	37.0869	23	39	21	1.241	1.156	1.207	1.173	1.11	1.147	1.252	30.7222	20	39	19	1.155	1.123	1.193	1.169	1.164	1.215	1.241
P62191	26S protease regulatory subunit 4 OS=Homo sapiens GN=PSMC1 PE=1 SV=1	28.8636	10	15	8	0.98	1.057	1.038	1.164	1.048	1.107	1.107	27.9545	9	15	8	0.913	1.016	1.214	1.102	0.925	1.061	1.156
P53985	Monocarboxylate transporter 1 OS=Homo sapiens GN=SLC16A1 PE=1 SV=3	7.8	4	6	4	0.937	0.948	0.838	0.892	0.809	0.73	0.854	3.8	2	4	2	1.029	0.883	0.842	0.97	0.824	0.793	1.052
Q13627	Dual specificity tyrosine-phosphorylation-regulated kinase 1A OS=Homo sapiens GN=DYRK1A PE=1 SV=2	1.7038	1	1	1	1.158	0.878	1.118	1.06	1.23	1.188	1.133
Q9Y6G9	Cytoplasmic dynein 1 light intermediate chain 1 OS=Homo sapiens GN=DYNC1LI1 PE=1 SV=3	50.2868	19	37	18	0.869	0.883	0.958	0.971	1.037	1.067	0.891	46.6539	16	34	15	0.885	0.881	0.891	0.898	0.998	1.025	0.893
Q6NZI2	Polymerase I and transcript release factor OS=Homo sapiens GN=PTRF PE=1 SV=1	24.359	7	13	7	0.723	0.874	0.869	0.894	0.832	0.785	0.692	24.8718	8	12	8	0.798	0.869	0.895	0.863	0.908	0.83	0.684
Q8N568	Serine/threonine-protein kinase DCLK2 OS=Homo sapiens GN=DCLK2 PE=2 SV=4	32.8982	19	39	19	0.966	1.016	1.106	1.154	1.059	1.04	1.203	43.8642	24	46	23	0.891	0.878	0.979	0.998	0.891	0.924	1.062
Q14416	Metabotropic glutamate receptor 2 OS=Homo sapiens GN=GRM2 PE=2 SV=2	19.6101	17	31	15	1.425	1.43	1.7	1.572	1.03	0.987	1.666	13.9908	12	21	10	1.118	1.089	1.339	1.212	0.857	1.075	1.275
Q8N7R7	Cyclin-Y-like protein 1 OS=Homo sapiens GN=CCNYL1 PE=1 SV=2	5.57103	2	6	1	1.175	1.175	1.532	1.068	1.013	1.293	1.329
O75153	Clustered mitochondria protein homolog OS=Homo sapiens GN=KIAA0664 PE=1 SV=2	5.19481	6	7	5	1.175	1.161	1.235	1.093	0.791	0.886	1.247	4.12529	5	5	4	1.082	1.151	1.26	1.136	0.869	1.013	1.186
Q9Y6N8	Cadherin-10 OS=Homo sapiens GN=CDH10 PE=1 SV=2	7.48731	5	6	5	0.847	0.868	1.104	1.007	0.822	0.933	1.086	11.802	8	9	8	0.94	0.986	1.035	1.019	0.976	0.99	1.014
P20962	Parathymosin OS=Homo sapiens GN=PTMS PE=1 SV=2	22.549	2	5	2	1.444	1.096	1.044	1.25	1.38	1.397	1.146	22.549	2	5	2	1.276	0.896	0.906	1.163	1.32	1.369	1.052
Q6UUV9	CREB-regulated transcription coactivator 1 OS=Homo sapiens GN=CRTC1 PE=1 SV=2	15.9306	5	10	5	0.893	0.846	0.986	0.995	0.776	0.918	1.166	19.7161	5	15	5	0.833	0.759	1.082	1.036	0.702	0.719	1.159
O95685	Protein phosphatase 1 regulatory subunit 3D OS=Homo sapiens GN=PPP1R3D PE=1 SV=1	4.34783	1	2	1	1.397	1.541	1.501	1.484	1.364	1.308	1.226	4.34783	1	1	1	1.02	1.152	1.123	1.405	1.101	1.114	0.856
B2RTY4	Unconventional myosin-IXa OS=Homo sapiens GN=MYO9A PE=1 SV=2	0.313972	1	1	1	1.555	1.506	1.676	1.581	0.806	0.745	1.729
A6NCE7	Microtubule-associated proteins 1A/1B light chain 3 beta 2 OS=Homo sapiens GN=MAP1LC3B2 PE=2 SV=1	16.8	2	10	1	1.069	1.134	1.079	1.131	1.91	1.843	1.07	16.8	2	10	1	1.203	1.215	1.208	1.152	1.719	1.759	0.996
P05556	Integrin beta-1 OS=Homo sapiens GN=ITGB1 PE=1 SV=2	11.5288	8	11	8	0.96	1.037	1.064	0.966	0.966	0.917	0.869	10.401	7	8	7	0.994	1.034	0.971	0.86	0.821	0.812	0.763
P35527	Keratin, type I cytoskeletal 9 OS=Homo sapiens GN=KRT9 PE=1 SV=3	39.3258	19	49	18	0.894	0.531	0.64	0.514	0.686	0.706	0.549	45.9069	23	60	22	0.842	0.493	0.588	0.486	0.585	0.595	0.54
Q5SNT2	Transmembrane protein 201 OS=Homo sapiens GN=TMEM201 PE=1 SV=1	1.95195	1	1	1	1.209	1.206	1.438	1.229	1.046	0.989	1.291	3.3033	2	2	2	1.009	1.087	1.247	1.263	1.561	1.304	1.135
Q96S90	LysM and putative peptidoglycan-binding domain-containing protein 1 OS=Homo sapiens GN=LYSMD1 PE=1 SV=1	35.6828	5	6	5	0.932	0.906	1.069	1.064	0.877	0.982	1.131	22.467	3	4	3	0.767	0.708	0.853	0.816	0.686	0.792	0.9
Q1KMD3	Heterogeneous nuclear ribonucleoprotein U-like protein 2 OS=Homo sapiens GN=HNRNPUL2 PE=1 SV=1	24.2303	14	25	14	1.169	1.015	1.071	0.995	0.91	0.926	0.969	17.9384	10	18	10	1.131	1.106	1.184	1.155	1.095	1.054	1.101
O95858	Tetraspanin-15 OS=Homo sapiens GN=TSPAN15 PE=2 SV=1	4.08163	1	2	1	0.499	0.541	0.499	0.369	0.261	0.266	0.416
Q8N6N7	Acyl-CoA-binding domain-containing protein 7 OS=Homo sapiens GN=ACBD7 PE=1 SV=1	54.5455	5	10	5	0.723	0.67	0.756	0.702	0.981	1.03	0.69	62.5	5	11	5	0.896	0.733	0.865	0.797	0.921	1.06	0.792
Q9NUJ1	Abhydrolase domain-containing protein 10, mitochondrial OS=Homo sapiens GN=ABHD10 PE=1 SV=1	48.0392	11	24	11	0.841	0.891	0.819	0.888	1.118	0.997	0.817	41.1765	10	26	10	0.986	1.053	0.918	1.009	1.175	1.07	0.951
P50897	Palmitoyl-protein thioesterase 1 OS=Homo sapiens GN=PPT1 PE=1 SV=1	33.9869	9	30	9	0.896	0.971	1.004	0.953	0.949	0.926	0.923	36.2745	10	31	10	0.83	0.885	0.928	0.945	0.941	0.927	0.891
Q9NX77	HERV-K_16p3.3 provirus ancestral Env polyprotein OS=Homo sapiens PE=2 SV=2	1.86722	1	1	1	3.354	1.19	1.161	1.783	1.783	1.749	2.185
P45983	Mitogen-activated protein kinase 8 OS=Homo sapiens GN=MAPK8 PE=1 SV=2	13.5831	6	9	2	1.457	1.262	1.297	1.213	1.267	1.312	1.344	16.8618	7	11	2	1.405	1.288	1.151	1.137	1.232	1.259	1.192
P30049	ATP synthase subunit delta, mitochondrial OS=Homo sapiens GN=ATP5D PE=1 SV=2	17.2619	3	18	3	0.85	0.893	0.848	0.852	0.753	0.779	0.824	17.2619	3	18	3	0.967	1.085	0.91	0.842	0.774	0.809	0.838
Q9H9C1	Spermatogenesis-defective protein 39 homolog OS=Homo sapiens GN=VIPAS39 PE=1 SV=1	9.73631	4	6	4	1.058	1.127	1.344	1.292	1.245	1.169	1.209	9.53347	4	5	4	0.806	0.855	0.981	1.069	0.971	1.024	1.07
O94979	Protein transport protein Sec31A OS=Homo sapiens GN=SEC31A PE=1 SV=3	13.9344	14	18	14	0.921	0.944	1.022	0.882	0.959	0.994	0.914	13.7705	13	19	13	1.159	1.17	1.191	1.125	1.173	1.19	1.109
Q99578	GTP-binding protein Rit2 OS=Homo sapiens GN=RIT2 PE=1 SV=1	5.52995	1	1	1	1.632	1.504	2.045	1.406	0.869	1.539	1.909	11.5207	2	2	2	1.096	1.257	1.702	1.131	0.785	1.084	1.342
P21397	Amine oxidase [flavin-containing] A OS=Homo sapiens GN=MAOA PE=1 SV=1	38.1404	18	48	15	1.07	1.073	1.036	1.131	1.151	1.191	1.09	39.2789	18	58	15	1.064	1.09	1.079	1.127	1.139	1.217	1.06
Q8NC96	Adaptin ear-binding coat-associated protein 1 OS=Homo sapiens GN=NECAP1 PE=1 SV=2	39.2727	9	23	8	0.895	0.948	1.021	1.141	1.408	1.413	1.098	49.0909	11	29	10	0.883	0.925	0.99	1.015	1.043	1.067	1.058
Q92563	Testican-2 OS=Homo sapiens GN=SPOCK2 PE=1 SV=1	4.95283	1	1	1	0.735	0.695	0.892	0.655	0.82	1.119	0.56	4.95283	2	2	2	1.03	0.839	0.943	0.834	0.821	1.02	0.944
Q8WUH2	Transforming growth factor-beta receptor-associated protein 1 OS=Homo sapiens GN=TGFBRAP1 PE=1 SV=1	7.32558	5	10	5	1.003	0.886	1.045	0.917	0.756	0.931	1.009	10	7	9	7	1.079	0.994	1.042	0.93	0.767	0.846	1.021
Q3KQU3	MAP7 domain-containing protein 1 OS=Homo sapiens GN=MAP7D1 PE=1 SV=1	16.5279	10	22	10	1.124	1.089	1.149	1.052	0.948	0.934	1.113	22.9489	15	29	15	1.213	1.154	1.242	1.093	0.952	0.948	1.237
Q96T83	Sodium/hydrogen exchanger 7 OS=Homo sapiens GN=SLC9A7 PE=1 SV=1	4.13793	3	3	2	1.182	1.068	1.218	1.205	0.79	1.097	1.287	2.75862	2	2	2	1.276	1.088	1.217	1.136	0.876	0.872	1.33
Q96K21	Zinc finger FYVE domain-containing protein 19 OS=Homo sapiens GN=ZFYVE19 PE=1 SV=3	7.00637	3	4	3	1.313	1.023	1.189	0.966	0.717	0.966	1.216	4.4586	2	2	2	1.248	0.983	1.144	0.945	0.657	0.893	1.101
Q9H6K4	Optic atrophy 3 protein OS=Homo sapiens GN=OPA3 PE=1 SV=1	25.1397	3	3	3	1.508	1.426	1.442	1.217	1.278	1.184	1.266	25.1397	3	3	3	1.863	1.657	1.586	1.603	1.509	1.51	1.667
Q8NEU8	DCC-interacting protein 13-beta OS=Homo sapiens GN=APPL2 PE=1 SV=3	26.506	12	22	11	1.268	1.304	1.368	1.178	0.903	0.983	1.207	22.2892	10	18	10	1.175	1.316	1.34	1.205	0.93	1.017	1.128
Q9P2T1	GMP reductase 2 OS=Homo sapiens GN=GMPR2 PE=1 SV=1	15.8046	5	9	5	0.902	0.973	1.034	0.823	0.752	0.928	0.817	29.5977	7	8	7	0.859	0.968	1.084	0.814	0.87	1.007	0.792
P61088	Ubiquitin-conjugating enzyme E2 N OS=Homo sapiens GN=UBE2N PE=1 SV=1	53.2895	9	41	9	0.952	0.996	0.898	1.02	1.149	1.055	0.965	53.2895	9	46	9	0.995	1.039	0.937	1.075	1.137	1.058	1.014
Q15233	Non-POU domain-containing octamer-binding protein OS=Homo sapiens GN=NONO PE=1 SV=4	42.2505	16	43	14	1.264	1.149	1.12	1.136	0.957	0.97	1.199	53.0786	19	47	17	1.122	1.012	0.962	1.018	0.993	0.936	1.066
Q8IYB5	Stromal membrane-associated protein 1 OS=Homo sapiens GN=SMAP1 PE=1 SV=2	11.7773	3	4	3	1.307	1.268	1.28	1.342	1.015	1.121	1.471	14.1328	4	5	4	1.134	1.043	1.112	1.005	0.946	0.968	1.322
O15258	Protein RER1 OS=Homo sapiens GN=RER1 PE=1 SV=1	14.2857	2	2	2	0.886	0.977	1.027	0.904	0.639	0.69	0.991	10.7143	2	3	2	1.262	1.558	1.4	1.347	0.994	0.856	1.422
P13640	Metallothionein-1G OS=Homo sapiens GN=MT1G PE=1 SV=2	32.2581	2	10	2	1.39	0.871	0.783	1.022	1.266	1.148	0.873	33.871	3	9	3	1.2	0.777	0.592	0.878	1.206	1.065	0.777
P04424	Argininosuccinate lyase OS=Homo sapiens GN=ASL PE=1 SV=4	15.3017	6	7	6	0.939	0.993	1.157	0.96	0.826	0.965	1.094	11.2069	4	5	4	0.97	1.049	1.212	1.086	0.827	0.944	1.308
P18627	Lymphocyte activation gene 3 protein OS=Homo sapiens GN=LAG3 PE=1 SV=5	3.42857	1	2	1	2.192	2.168	1.316	2.036	1.281	1.128	1.822	3.42857	1	1	1	2.691	3.058	2.235	3.011	2.177	1.819	2.902
Q9BTV5	Fibronectin type III and SPRY domain-containing protein 1 OS=Homo sapiens GN=FSD1 PE=1 SV=1	30.6452	14	25	14	1.16	1.109	1.189	1.086	1.01	1.058	1.208	39.9194	15	35	15	0.992	0.979	1.036	0.951	0.864	0.904	0.997
O95295	SNARE-associated protein Snapin OS=Homo sapiens GN=SNAPIN PE=1 SV=1	30.1471	3	5	3	0.966	0.895	1.087	0.94	0.721	0.835	0.831	19.8529	2	2	2	0.915	0.929	0.88	0.793	0.848	0.878	0.861
Q8TDQ7	Glucosamine-6-phosphate isomerase 2 OS=Homo sapiens GN=GNPDA2 PE=1 SV=1	48.1884	9	18	6	1.114	1.158	1.095	1.106	1.068	1.012	1.083	50	9	20	5	1.195	1.267	1.223	1.154	1.273	1.202	1.133
Q7Z6B0	Coiled-coil domain-containing protein 91 OS=Homo sapiens GN=CCDC91 PE=1 SV=2	13.8322	4	5	4	0.89	0.921	1.005	0.934	0.952	0.953	0.963	18.1406	6	7	6	0.84	0.773	0.916	0.806	0.779	0.903	0.895
Q8NI36	WD repeat-containing protein 36 OS=Homo sapiens GN=WDR36 PE=1 SV=1	1.26183	1	1	1	1.039	0.897	1.037	0.786	0.609	0.764	1.01
Q8WXE0	Caskin-2 OS=Homo sapiens GN=CASKIN2 PE=1 SV=2	6.82196	5	7	2	1.289	1.208	1.287	1.032	0.865	0.913	1.098	2.07987	2	2	1	1.28	1.522	1.649	1.13	0.767	1.058	1.17
Q9H1E5	Thioredoxin-related transmembrane protein 4 OS=Homo sapiens GN=TMX4 PE=1 SV=1	27.5072	6	9	6	1.094	1.152	1.126	1.055	0.798	0.772	0.984	14.6132	4	8	4	1.26	1.407	1.386	1.311	1.027	1.067	1.275
Q9BT09	Protein canopy homolog 3 OS=Homo sapiens GN=CNPY3 PE=1 SV=1	11.1511	2	4	2	0.808	0.844	1.003	0.766	0.809	0.884	0.804	6.83453	1	1	1	0.039	0.041	0.04	0.04	0.036	0.568	0.285
P52209	6-phosphogluconate dehydrogenase, decarboxylating OS=Homo sapiens GN=PGD PE=1 SV=3	37.2671	17	52	17	1.07	1.177	1.031	1.068	1.285	1.31	0.973	38.0952	18	53	18	1.053	1.126	0.99	1.006	1.164	1.194	0.939
Q96JG6	Coiled-coil domain-containing protein 132 OS=Homo sapiens GN=CCDC132 PE=1 SV=3	20.1245	14	25	14	1.111	1.096	1.199	1.134	0.983	1.076	1.135	19.917	15	20	15	1.109	1.085	1.21	1.136	0.949	1.082	1.16
P78559	Microtubule-associated protein 1A OS=Homo sapiens GN=MAP1A PE=1 SV=6	57.5455	123	385	121	0.914	0.911	0.872	0.918	1.025	0.948	0.958	55.5476	116	379	115	0.919	0.92	0.907	0.918	0.989	0.937	0.964
Q9NX05	Constitutive coactivator of PPAR-gamma-like protein 2 OS=Homo sapiens GN=FAM120C PE=2 SV=3	1.18613	1	1	1	1.122	1.15	1.314	1.156	1.141	1.397	1.636	1.91606	2	3	2	1.091	0.984	1.74	0.923	0.829	1.174	1.218
Q5TGZ0	Mitochondrial inner membrane organizing system protein 1 OS=Homo sapiens GN=MINOS1 PE=1 SV=1	10.2564	1	5	1	1.437	1.286	1.399	1.403	1.392	1.41	1.293	10.2564	1	5	1	1.522	1.283	1.451	1.369	1.31	1.424	1.398
O15524	Suppressor of cytokine signaling 1 OS=Homo sapiens GN=SOCS1 PE=1 SV=1	10.9005	1	1	1	1.243	1.495	1.322	1.144	0.508	0.922	1.28
O15084	Serine/threonine-protein phosphatase 6 regulatory ankyrin repeat subunit A OS=Homo sapiens GN=ANKRD28 PE=1 SV=5	4.36847	3	3	3	1.346	1.421	1.462	1.377	1.011	0.917	1.439	2.65907	2	2	2	0.963	1.076	1.15	1.055	0.989	1.063	1.022
P27701	CD82 antigen OS=Homo sapiens GN=CD82 PE=1 SV=1	14.2322	3	6	3	1.719	1.179	0.995	0.785	0.569	0.543	0.901	5.24345	2	3	2	1.254	1.449	1.109	0.968	0.799	0.744	0.87
Q14118	Dystroglycan OS=Homo sapiens GN=DAG1 PE=1 SV=2	11.7318	8	10	8	1.087	1.057	1.057	0.991	0.849	0.935	0.948	10.838	7	9	7	0.825	0.817	0.763	0.732	0.7	0.761	0.687
O00303	Eukaryotic translation initiation factor 3 subunit F OS=Homo sapiens GN=EIF3F PE=1 SV=1	15.9664	5	10	5	1.264	1.455	1.263	1.311	1.273	1.135	1.245	21.8487	6	9	6	1.629	1.667	1.468	1.47	1.302	1.278	1.407
P35052	Glypican-1 OS=Homo sapiens GN=GPC1 PE=1 SV=2	29.3907	11	20	11	0.97	0.996	1.112	1.02	0.882	0.865	1.088	29.2115	12	19	12	1.051	1.026	1.251	1.122	0.884	0.901	1.291
Q9HCK4	Roundabout homolog 2 OS=Homo sapiens GN=ROBO2 PE=1 SV=2	8.27286	7	10	7	1.103	1.05	1.219	1.19	0.92	0.956	1.272	6.67634	6	8	6	1.006	1.071	1.223	1.217	0.925	1.057	1.366
Q9H0U9	Testis-specific Y-encoded-like protein 1 OS=Homo sapiens GN=TSPYL1 PE=1 SV=3	3.89016	1	1	1	0.864	0.931	1.05	0.761	0.576	0.788	0.44	5.94966	2	2	2	0.995	0.933	0.98	0.82	0.544	0.833	1.031
P52907	F-actin-capping protein subunit alpha-1 OS=Homo sapiens GN=CAPZA1 PE=1 SV=3	61.5385	10	41	8	0.877	0.917	0.971	0.945	0.956	1.001	0.92	59.0909	10	33	8	0.88	0.848	1.046	0.945	0.965	1.045	0.922
P62942	Peptidyl-prolyl cis-trans isomerase FKBP1A OS=Homo sapiens GN=FKBP1A PE=1 SV=2	27.7778	2	14	2	0.917	0.835	1.014	0.982	0.804	0.914	1.13	33.3333	3	13	3	0.895	0.817	0.943	0.982	0.881	0.879	1.187
Q15031	Probable leucine--tRNA ligase, mitochondrial OS=Homo sapiens GN=LARS2 PE=1 SV=2	16.0576	10	13	10	1.055	1.061	1.211	1.017	0.799	0.972	1.082	15.1717	9	11	9	0.839	0.87	0.937	0.871	1.148	1.059	0.859
Q15382	GTP-binding protein Rheb OS=Homo sapiens GN=RHEB PE=1 SV=1	36.9565	9	15	9	1.022	1.058	1.042	1.006	1.051	1.016	0.999	32.6087	7	13	7	1.056	1.064	1.019	0.996	0.983	0.994	1.07
Q9BRS8	La-related protein 6 OS=Homo sapiens GN=LARP6 PE=1 SV=1	1.83299	1	1	1	1.525	1.182	2.166	0.953	0.817	1.061	0.936	3.66599	2	2	2	1.248	1.139	3.688	0.969	0.764	1.043	1.002
Q8TDN4	CDK5 and ABL1 enzyme substrate 1 OS=Homo sapiens GN=CABLES1 PE=1 SV=2	2.68562	1	1	1	1.147	1.231	1.405	1.469	0.989	0.972	1.561	1.4218	1	1	1	1.199	1.315	1.388	1.27	0.986	1.078	1.225
Q9NVH1	DnaJ homolog subfamily C member 11 OS=Homo sapiens GN=DNAJC11 PE=1 SV=2	23.0769	10	20	10	1.087	1.064	1.152	1.074	0.82	0.891	1.021	25.4025	12	22	12	1.236	1.285	1.282	1.222	0.996	0.997	1.237
Q96EK9	Protein KTI12 homolog OS=Homo sapiens GN=KTI12 PE=1 SV=1	3.38983	1	1	1	0.434	0.473	0.485	0.469	0.325	0.355	0.4	3.38983	1	1	1	0.714	0.859	0.857	0.718	0.664	0.735	0.779
P00736	Complement C1r subcomponent OS=Homo sapiens GN=C1R PE=1 SV=2	1.98582	1	1	1	1.162	1.236	1.534	1.152	0.737	0.721	1.113	1.98582	1	1	1	1.308	1.036	1.111	1.195	0.739	0.84	1.452
P49407	Beta-arrestin-1 OS=Homo sapiens GN=ARRB1 PE=1 SV=2	43.3014	16	33	16	0.894	0.878	0.911	0.863	0.995	1.002	0.891	41.3876	15	32	12	0.989	0.941	0.921	0.933	0.962	0.978	0.943
Q9Y3Y2	Chromatin target of PRMT1 protein OS=Homo sapiens GN=CHTOP PE=1 SV=2	10.4839	2	6	2	1.192	0.969	0.952	0.996	0.696	0.771	1.06	10.4839	2	4	2	1.434	1.22	1.325	1.132	0.8	0.823	1.3
Q9Y5Z4	Heme-binding protein 2 OS=Homo sapiens GN=HEBP2 PE=1 SV=1	19.5122	4	5	4	1.371	1.365	1.327	1.27	1.163	1.306	1.266	9.26829	2	3	2	1.27	1.329	1.333	1.344	1.187	1.201	1.228
Q9Y698	Voltage-dependent calcium channel gamma-2 subunit OS=Homo sapiens GN=CACNG2 PE=1 SV=1	7.73994	3	4	1	1.319	1.246	1.26	1.124	0.568	0.622	1.095	13.0031	4	8	2	1.027	0.96	1.091	0.964	0.571	0.602	0.837
Q14624	Inter-alpha-trypsin inhibitor heavy chain H4 OS=Homo sapiens GN=ITIH4 PE=1 SV=4	5.16129	4	7	4	1.342	0.939	0.883	0.727	0.567	0.631	1.046	8.49462	6	8	6	1.059	0.809	0.91	0.717	0.611	0.612	0.907
O60282	Kinesin heavy chain isoform 5C OS=Homo sapiens GN=KIF5C PE=1 SV=1	43.2602	34	69	21	1	0.981	1.03	0.993	0.941	1.008	0.984	45.1411	33	77	20	0.897	0.869	0.905	0.898	0.843	0.895	0.902
Q7L1Q6	Basic leucine zipper and W2 domain-containing protein 1 OS=Homo sapiens GN=BZW1 PE=1 SV=1	19.8091	9	12	8	1.327	1.267	1.223	1.097	1.071	1.393	1.135	17.1838	8	13	7	1.158	1.193	1.097	0.927	0.926	1.194	1.039
Q8N145	Leucine-rich repeat LGI family member 3 OS=Homo sapiens GN=LGI3 PE=2 SV=1	29.7445	14	22	14	1.43	1.588	1.113	0.78	0.812	0.77	0.919	29.1971	14	20	14	1.295	1.568	1.119	0.746	0.805	0.806	0.822
Q92797	Symplekin OS=Homo sapiens GN=SYMPK PE=1 SV=2	2.2763	2	2	2	0.919	0.858	1.075	0.772	0.89	0.847	0.923
Q9Y3B7	39S ribosomal protein L11, mitochondrial OS=Homo sapiens GN=MRPL11 PE=1 SV=1	13.5417	2	2	2	0.951	0.989	1.197	1.096	0.938	1.028	0.987	8.85417	1	1	1	0.991	1.228	1.544	1.496	0.899	1	1.451
Q8IWT3	Cullin-9 OS=Homo sapiens GN=CUL9 PE=1 SV=2	1.1919	3	4	3	0.992	0.957	1.425	1.022	1.267	1.141	1.147	0.516488	1	1	1	1.786	2.001	2.203	1.941	1.806	1.271	2.57
O00442	RNA 3'-terminal phosphate cyclase OS=Homo sapiens GN=RTCA PE=1 SV=1	26.5027	7	9	7	1.128	1.292	1.233	1.098	1.062	1.058	1.131	17.4863	5	7	5	0.906	1.094	1.078	1.026	0.965	1.052	0.937
P11217	Glycogen phosphorylase, muscle form OS=Homo sapiens GN=PYGM PE=1 SV=6	52.019	39	127	28	1.3	1.345	1.181	1.15	0.963	1.042	1.088	52.6128	39	135	29	1.269	1.294	1.147	1.082	0.901	1.002	1.064
P03923	NADH-ubiquinone oxidoreductase chain 6 OS=Homo sapiens GN=MT-ND6 PE=1 SV=2	8.04598	1	3	1	0.663	0.708	0.813	0.664	0.378	0.428	0.775	8.04598	1	1	1	0.715	0.064	0.765	0.667	0.057	0.057	0.071
P22392	Nucleoside diphosphate kinase B OS=Homo sapiens GN=NME2 PE=1 SV=1	58.5526	9	56	4	0.898	0.955	0.861	0.868	1.376	1.312	0.785	71.0526	10	56	5	0.786	0.736	0.634	0.635	0.904	0.872	0.709
Q9Y305	Acyl-coenzyme A thioesterase 9, mitochondrial OS=Homo sapiens GN=ACOT9 PE=1 SV=2	30.2961	12	26	12	1.296	1.294	1.257	1.269	1.088	1.2	1.271	38.7244	15	32	15	1.155	1.177	1.22	1.196	1.08	1.174	1.166
O43592	Exportin-T OS=Homo sapiens GN=XPOT PE=1 SV=2	14.8649	11	17	11	1.153	1.14	1.214	1.084	0.944	1.047	1.11	16.4241	12	17	12	1.169	1.245	1.322	1.143	1.038	1.122	1.097
Q9UHD8	Septin-9 OS=Homo sapiens GN=SEPT9 PE=1 SV=2	57.8498	28	92	28	0.974	0.885	0.885	0.845	0.908	0.908	0.905	54.7782	25	88	25	0.915	0.852	0.926	0.86	0.952	0.954	0.882
Q9NRP0	Oligosaccharyltransferase complex subunit OSTC OS=Homo sapiens GN=OSTC PE=1 SV=1	8.05369	1	1	1	1.271	1.234	0.993	1.29	1.367	1.168	1.108	8.05369	1	1	1	1.355	1.244	1.036	1.221	1.222	1.074	1.274
Q8TBJ4	Lipid phosphate phosphatase-related protein type 1 OS=Homo sapiens GN=LPPR1 PE=2 SV=1	2.76923	1	1	1	1.534	1.595	2.167	1.668	1.08	1.42	1.863
P46063	ATP-dependent DNA helicase Q1 OS=Homo sapiens GN=RECQL PE=1 SV=3	3.698	1	1	1	0.942	0.873	1.005	0.849	0.723	0.805	0.964	3.54391	2	2	2	1.099	1.034	1.097	1.033	0.819	0.919	1.149
O43681	ATPase ASNA1 OS=Homo sapiens GN=ASNA1 PE=1 SV=2	42.2414	11	24	11	1.06	1.085	1.061	1.067	0.956	0.977	1.065	38.5057	10	18	10	1.119	1.185	1.196	1.179	0.994	1.036	1.16
H3BS89	Transmembrane protein 178B OS=Homo sapiens GN=TMEM178B PE=2 SV=1	4.08163	1	2	1	1.236	1.391	1.557	1.285	0.632	0.527	1.609	7.48299	2	3	2	1.704	1.382	1.566	1.478	0.828	0.759	1.502
P11940	Polyadenylate-binding protein 1 OS=Homo sapiens GN=PABPC1 PE=1 SV=2	37.5786	20	42	12	1.014	0.942	0.948	1.014	1.003	0.942	0.961	32.3899	17	42	9	1.059	1.084	1.064	1.089	1.206	1.091	1.047
Q9BQG1	Synaptotagmin-3 OS=Homo sapiens GN=SYT3 PE=2 SV=1	3.55932	2	2	2	1.129	0.947	1.087	1.044	0.891	1.032	1.088	3.72881	2	2	2	0.95	0.854	1.021	0.997	0.833	0.808	1.116
Q92905	COP9 signalosome complex subunit 5 OS=Homo sapiens GN=COPS5 PE=1 SV=4	50	12	20	12	1.189	1.272	1.284	1.204	1.238	1.248	1.207	41.018	10	19	10	1.244	1.366	1.343	1.34	1.465	1.48	1.313
Q9H0U4	Ras-related protein Rab-1B OS=Homo sapiens GN=RAB1B PE=1 SV=1	57.2139	12	65	3	1.329	1.387	1.274	1.508	1.286	1.118	1.475	61.194	12	62	3	1.353	1.453	1.388	1.84	1.743	1.438	1.646
P60602	Reactive oxygen species modulator 1 OS=Homo sapiens GN=ROMO1 PE=1 SV=1	10.1266	1	1	1	1.37	1.296	1.212	1.298	1.348	1.321	1.299	10.1266	1	2	1	1.205	1.198	1.114	1.227	1.182	1.192	1.212
Q9Y3C8	Ubiquitin-fold modifier-conjugating enzyme 1 OS=Homo sapiens GN=UFC1 PE=1 SV=3	16.1677	3	7	3	1.414	1.502	1.364	1.321	1.3	1.281	1.459	20.9581	4	6	4	1.165	1.175	1.178	1.177	1.022	1.056	1.174
Q969E8	Pre-rRNA-processing protein TSR2 homolog OS=Homo sapiens GN=TSR2 PE=1 SV=1	8.37696	2	3	2	1.374	1.176	1.133	1.167	1.279	1.271	1.381	8.37696	2	3	2	1.388	1.19	1.075	1.217	1.195	1.109	1.387
P55795	Heterogeneous nuclear ribonucleoprotein H2 OS=Homo sapiens GN=HNRNPH2 PE=1 SV=1	35.8575	12	39	6	1.106	0.954	1.034	0.966	0.916	0.945	0.985	34.2984	11	36	6	1.208	1.05	1.358	1.052	0.963	0.962	1.079
P63167	Dynein light chain 1, cytoplasmic OS=Homo sapiens GN=DYNLL1 PE=1 SV=1	62.9213	5	39	3	1.052	1.115	1.157	1.163	1.555	1.436	1.076	62.9213	5	34	3	1.056	1.037	1.104	1.103	1.456	1.424	1.057
Q96MZ0	Ganglioside-induced differentiation-associated protein 1-like 1 OS=Homo sapiens GN=GDAP1L1 PE=2 SV=2	39.5095	10	18	9	0.966	0.963	1.042	1.077	0.808	0.823	1.076	34.0599	9	13	8	1.038	1.024	1.159	1.073	0.954	1.017	1.143
Q9BVL4	Selenoprotein O OS=Homo sapiens GN=SELO PE=2 SV=3	1.9432	1	1	1	1.508	1.009	1.187	1.075	1.061	1.209	1.081
Q7Z5G4	Golgin subfamily A member 7 OS=Homo sapiens GN=GOLGA7 PE=1 SV=2	30.6569	3	6	3	1.261	1.296	1.445	1.398	0.982	1.018	1.477	18.9781	2	3	2	1.326	1.382	1.457	1.035	0.885	0.826	1.246
Q08211	ATP-dependent RNA helicase A OS=Homo sapiens GN=DHX9 PE=1 SV=4	26.6929	28	51	28	1.222	1.118	1.072	1.109	1.003	1.023	1.13	27.9528	27	55	27	1.126	1.065	1.097	1.127	1.003	0.994	1.093
Q8TBG4	Ethanolamine-phosphate phospho-lyase OS=Homo sapiens GN=AGXT2L1 PE=1 SV=1	2.00401	1	1	1	1.408	1.427	1.776	1.523	1.045	1.005	1.569
Q8TBG9	Synaptoporin OS=Homo sapiens GN=SYNPR PE=2 SV=1	12.0755	3	12	3	1.081	0.891	0.994	1.392	1.295	1.211	1.614	12.0755	3	15	3	1.02	0.821	0.871	1.235	1.166	1.085	1.418
Q6P2I3	Fumarylacetoacetate hydrolase domain-containing protein 2B OS=Homo sapiens GN=FAHD2B PE=1 SV=1	31.2102	5	12	1	1.146	1.129	1.134	1.245	1.168	1.174	1.118
Q86UN3	Reticulon-4 receptor-like 2 OS=Homo sapiens GN=RTN4RL2 PE=1 SV=1	18.5714	6	11	6	1.059	1.093	1.255	1.101	0.768	0.893	1.405	17.8571	6	9	6	1.315	1.305	1.5	1.333	0.974	1.086	1.522
Q14CX7	N-alpha-acetyltransferase 25, NatB auxiliary subunit OS=Homo sapiens GN=NAA25 PE=1 SV=1	3.1893	2	2	2	1.031	1.137	1.137	1.037	0.788	0.754	1.021	1.54321	1	1	1	1.108	1.423	1.123	1.118	0.989	0.946	1.205
P08648	Integrin alpha-5 OS=Homo sapiens GN=ITGA5 PE=1 SV=2	1.3346	1	1	1	1.111	1.096	1.141	1.102	0.857	0.858	0.895
Q9Y2I7	1-phosphatidylinositol 3-phosphate 5-kinase OS=Homo sapiens GN=PIKFYVE PE=1 SV=3	1.19161	2	2	2	1.84	1.66	1.355	1.506	1.453	1.164	1.466	0.905624	2	2	2	1.258	1.196	1.298	1.309	1.211	1.165	1.405
Q96JB5	CDK5 regulatory subunit-associated protein 3 OS=Homo sapiens GN=CDK5RAP3 PE=1 SV=2	13.6364	7	8	7	1.007	0.888	0.955	0.837	0.732	0.815	1.003	10.4743	6	9	6	0.946	1.02	1.156	0.82	0.647	0.775	0.967
P08758	Annexin A5 OS=Homo sapiens GN=ANXA5 PE=1 SV=2	68.75	19	56	19	0.884	0.807	0.699	0.654	0.593	0.59	0.675	69.6875	21	55	21	0.996	0.924	0.789	0.757	0.7	0.689	0.735
Q9UD71	Protein phosphatase 1 regulatory subunit 1B OS=Homo sapiens GN=PPP1R1B PE=1 SV=2	61.7647	5	16	5	0.852	0.649	0.936	0.9	0.824	0.871	1.027	68.6275	8	28	8	0.749	0.643	0.846	0.843	0.928	0.889	0.868
Q5JQF8	Polyadenylate-binding protein 1-like 2 OS=Homo sapiens GN=PABPC1L2A PE=1 SV=1	28	4	6	3	0.766	0.661	0.747	0.808	0.674	0.682	0.83	23.5	4	7	2	0.733	0.649	0.508	0.73	0.773	0.709	0.65
O75915	PRA1 family protein 3 OS=Homo sapiens GN=ARL6IP5 PE=1 SV=1	20.2128	4	22	4	0.732	0.751	0.882	0.806	0.553	0.625	0.843	20.2128	4	14	4	0.631	0.7	0.814	0.688	0.497	0.549	0.766
P48547	Potassium voltage-gated channel subfamily C member 1 OS=Homo sapiens GN=KCNC1 PE=1 SV=1	4.50098	2	2	1	1.279	1.68	1.465	1.017	0.774	0.781	1.093	4.50098	2	2	2	1.43	1.549	1.198	1.007	0.709	0.612	0.989
Q96BS2	Calcineurin B homologous protein 3 OS=Homo sapiens GN=TESC PE=1 SV=3	27.5701	6	8	6	1.101	1.148	1.088	0.973	0.821	0.911	1.065	33.6449	7	11	7	1.192	1.291	1.234	1.15	0.931	0.978	1.191
Q96EV8	Dysbindin OS=Homo sapiens GN=DTNBP1 PE=1 SV=1	13.3903	2	4	2	0.595	0.606	0.679	0.778	0.669	0.917	0.993	4.5584	1	1	1	0.563	0.469	0.446	0.617	0.826	0.836	1.162
Q92597	Protein NDRG1 OS=Homo sapiens GN=NDRG1 PE=1 SV=1	35.2792	8	41	8	0.922	1.032	0.942	0.74	0.809	0.778	0.714	39.0863	8	45	8	0.973	1.019	0.894	0.763	0.814	0.755	0.718
Q7L523	Ras-related GTP-binding protein A OS=Homo sapiens GN=RRAGA PE=1 SV=1	8.30671	3	7	2	1.242	1.173	1.365	1.166	0.867	1.121	1.244	7.34824	2	3	2	1.207	1.185	1.088	1.05	0.821	0.801	1.183
Q9BXW6	Oxysterol-binding protein-related protein 1 OS=Homo sapiens GN=OSBPL1A PE=1 SV=2	7.05263	5	5	5	1.162	1.232	1.054	1.064	1.171	1.172	0.963	5.26316	4	5	4	1.101	1.154	1.157	0.968	0.952	1.101	0.926
Q9BRT2	Mitochondrial nucleoid factor 1 OS=Homo sapiens GN=MNF1 PE=1 SV=1	27.7778	2	3	2	0.902	0.957	0.804	0.815	0.756	0.767	0.788	17.4603	1	1	1	0.072	0.075	0.073	0.595	0.066	0.829	0.373
Q9UJ04	Testis-specific Y-encoded-like protein 4 OS=Homo sapiens GN=TSPYL4 PE=2 SV=2	3.86473	1	1	1	0.841	0.83	1.073	0.794	0.743	0.955	0.827	3.86473	1	2	1	0.854	0.838	0.825	0.731	0.713	0.605	0.781
Q96NT1	Nucleosome assembly protein 1-like 5 OS=Homo sapiens GN=NAP1L5 PE=2 SV=1	12.6374	2	4	2	0.808	0.844	0.943	0.982	0.861	0.946	0.774	18.6813	4	8	4	0.782	0.929	0.958	0.956	1.239	1.163	0.794
Q8TB52	F-box only protein 30 OS=Homo sapiens GN=FBXO30 PE=1 SV=3	1.87919	1	1	1	1.018	1.043	0.966	1.05	0.979	1.139	1.067
O14829	Serine/threonine-protein phosphatase with EF-hands 1 OS=Homo sapiens GN=PPEF1 PE=1 SV=1	1.22511	1	2	1	0.766	0.595	1.348	0.765	0.595	0.672	1.086	1.68453	1	1	1	0.889	0.767	0.905	1.018	0.85	1.035	0.982
P14209	CD99 antigen OS=Homo sapiens GN=CD99 PE=1 SV=1	12.973	2	3	2	1.597	1.189	1.389	1.099	0.88	0.881	1.297	12.973	2	2	2	2.249	2.255	2.396	1.422	0.94	1.366	2.003
Q14721	Potassium voltage-gated channel subfamily B member 1 OS=Homo sapiens GN=KCNB1 PE=1 SV=2	2.0979	1	1	1	0.721	0.993	1.386	0.935	0.638	0.832	0.972	2.0979	1	1	1	0.796	0.86	1.155	1.049	0.851	1.019	0.939
Q01469	Fatty acid-binding protein, epidermal OS=Homo sapiens GN=FABP5 PE=1 SV=3	64.4444	8	17	8	1.125	1.068	1.01	0.98	0.811	0.824	1.047	51.8519	7	16	7	1.077	0.996	0.961	0.909	0.799	0.789	0.971
P62195	26S protease regulatory subunit 8 OS=Homo sapiens GN=PSMC5 PE=1 SV=1	54.6798	19	30	17	0.962	0.957	1.036	0.967	0.999	1.001	1.008	44.0887	15	22	14	1.075	1.08	1.103	1.098	1.11	1.143	1.161
Q01658	Protein Dr1 OS=Homo sapiens GN=DR1 PE=1 SV=1	7.38636	1	2	1	1.372	1.082	1.225	1.131	1.107	1.038	1.258	7.38636	1	2	1	1.488	1.14	1.369	1.302	1.078	1.016	1.239
Q9BZC7	ATP-binding cassette sub-family A member 2 OS=Homo sapiens GN=ABCA2 PE=1 SV=3	3.03901	5	6	5	1.178	1.126	1.471	1.006	0.828	0.925	1.026	3.73717	7	10	7	1.032	1.06	1.154	0.813	0.631	0.715	0.921
Q96BH1	E3 ubiquitin-protein ligase RNF25 OS=Homo sapiens GN=RNF25 PE=1 SV=1	2.17865	1	1	1	0.729	0.547	0.725	0.656	0.533	0.553	0.81	2.39651	1	1	1	0.767	0.874	1.178	0.916	0.744	0.875	0.971
Q9HCP0	Casein kinase I isoform gamma-1 OS=Homo sapiens GN=CSNK1G1 PE=1 SV=1	9.24171	4	4	2	1.214	0.893	0.974	1.158	0.914	0.835	1.27	9.71564	4	5	2	1.475	1.337	1.274	1.336	1.185	1.214	1.448
Q99674	Cell growth regulator with EF hand domain protein 1 OS=Homo sapiens GN=CGREF1 PE=2 SV=2	12.2924	2	2	2	0.794	0.701	0.794	0.697	0.547	0.684	0.88	6.64452	1	2	1	0.872	0.76	0.998	0.704	0.597	0.793	0.731
P48643	T-complex protein 1 subunit epsilon OS=Homo sapiens GN=CCT5 PE=1 SV=1	66.3586	32	80	31	0.951	1.013	0.989	1.049	1.296	1.222	1.007	64.1405	32	102	31	0.921	0.941	0.934	1.004	1.228	1.156	0.988
Q96JN2	Coiled-coil domain-containing protein 136 OS=Homo sapiens GN=CCDC136 PE=2 SV=3	11.8718	11	20	11	1.083	0.998	1.007	0.931	0.762	0.812	0.918	6.41248	5	6	5	1.153	1.105	1.054	1.155	0.918	0.894	1.054
P11229	Muscarinic acetylcholine receptor M1 OS=Homo sapiens GN=CHRM1 PE=1 SV=2	8.91304	3	4	3	0.841	0.738	0.784	0.844	0.586	0.649	0.995	6.08696	2	3	2	0.998	0.768	0.823	0.889	0.57	0.536	1.14
O43149	Zinc finger ZZ-type and EF-hand domain-containing protein 1 OS=Homo sapiens GN=ZZEF1 PE=1 SV=6	4.25532	10	10	10	1.069	1.13	1.251	0.984	0.802	0.88	1.001	3.00574	7	8	7	1.108	1.156	1.294	0.995	0.812	0.979	1.137
Q6DD88	Atlastin-3 OS=Homo sapiens GN=ATL3 PE=1 SV=1	11.8299	4	6	4	0.997	1.05	1.04	0.925	0.835	0.798	0.939	18.6691	7	10	7	0.808	0.911	0.946	0.845	0.613	0.652	0.859
P50579	Methionine aminopeptidase 2 OS=Homo sapiens GN=METAP2 PE=1 SV=1	13.5983	5	6	5	1.085	0.867	0.927	0.82	0.767	0.76	0.863	17.9916	7	10	7	0.886	0.791	0.873	0.753	0.717	0.769	0.773
P13942	Collagen alpha-2(XI) chain OS=Homo sapiens GN=COL11A2 PE=1 SV=5	0.633641	1	1	1	1.131	0.977	1.615	1.181	1.396	1.756	1.289
P63244	Guanine nucleotide-binding protein subunit beta-2-like 1 OS=Homo sapiens GN=GNB2L1 PE=1 SV=3	76.3407	18	38	18	1.102	1.109	1.107	1.128	1.188	1.156	1.027	58.0442	15	31	15	1.08	1.08	1.117	1.107	1.114	1.105	1.07
Q8NHG7	Small VCP/p97-interacting protein OS=Homo sapiens GN=SVIP PE=2 SV=1	32.4675	2	9	2	1.037	1.001	1.222	0.969	1.077	1.153	1.001	32.4675	2	13	2	1.031	0.991	1.212	1.002	1.126	1.185	1.25
Q8WWP7	GTPase IMAP family member 1 OS=Homo sapiens GN=GIMAP1 PE=1 SV=1	3.26797	1	1	1	0.95	0.919	1.238	0.755	0.61	0.65	0.97	3.26797	1	1	1	0.788	0.822	1.741	0.726	0.788	0.624	0.594
Q8N8S7	Protein enabled homolog OS=Homo sapiens GN=ENAH PE=1 SV=2	12.6904	6	10	6	1.039	0.981	1.027	0.955	0.751	0.907	0.975	12.8596	5	6	5	0.826	0.817	1.012	0.754	0.611	0.79	0.847
Q9Y2T2	AP-3 complex subunit mu-1 OS=Homo sapiens GN=AP3M1 PE=1 SV=1	22.0096	7	15	4	1.117	1.024	1.18	1.13	0.92	0.981	1.23	24.8804	8	14	6	1.129	1.132	1.193	1.217	1.041	1.097	1.232
O15394	Neural cell adhesion molecule 2 OS=Homo sapiens GN=NCAM2 PE=1 SV=2	42.7718	29	63	28	0.965	0.854	0.93	0.973	0.921	0.902	1.128	31.6607	26	62	26	0.851	0.834	0.898	0.968	0.874	0.84	1.122
O14672	Disintegrin and metalloproteinase domain-containing protein 10 OS=Homo sapiens GN=ADAM10 PE=1 SV=1	14.5722	8	12	8	1.357	1.346	1.234	0.934	0.693	0.688	0.977	9.62567	6	6	6	1.247	1.263	1.202	0.828	0.661	0.713	0.86
Q9H9P8	L-2-hydroxyglutarate dehydrogenase, mitochondrial OS=Homo sapiens GN=L2HGDH PE=1 SV=3	18.5745	5	8	5	0.987	1.038	1.156	0.987	0.819	0.833	1.004	18.1425	6	6	6	1.042	1.106	1.151	1.189	0.954	0.982	1.081
Q9NSB8	Homer protein homolog 2 OS=Homo sapiens GN=HOMER2 PE=1 SV=1	8.47458	4	9	1	1.006	0.987	1.177	1.049	0.881	0.891	1.288	11.0169	4	8	2	1.198	1.652	1.466	1.281	1.053	0.873	1.354
Q9H4M9	EH domain-containing protein 1 OS=Homo sapiens GN=EHD1 PE=1 SV=2	42.8839	18	51	10	0.886	0.911	0.952	0.894	0.854	0.915	0.884	40.6367	16	46	8	0.866	0.885	0.964	0.837	0.869	0.913	0.822
O15031	Plexin-B2 OS=Homo sapiens GN=PLXNB2 PE=1 SV=3	5.82155	8	11	8	1.144	1.039	1.081	1.033	0.799	0.864	1.133	3.97171	7	9	6	1.228	1.232	1.26	1.211	1.143	1.147	1.151
P09960	Leukotriene A-4 hydrolase OS=Homo sapiens GN=LTA4H PE=1 SV=2	40.4255	20	43	20	1.012	1.069	1.041	1.013	0.994	1.019	0.985	40.4255	20	46	20	1.038	1.048	1.089	1.021	1.001	1.082	1.03
O15533	Tapasin OS=Homo sapiens GN=TAPBP PE=1 SV=1	2.45536	1	1	1	1.317	1.242	1.373	0.99	0.6	0.758	1.099
P12270	Nucleoprotein TPR OS=Homo sapiens GN=TPR PE=1 SV=3	11.003	20	26	20	0.938	0.957	1.095	0.9	0.782	0.915	0.866	12.6957	22	27	22	0.898	0.907	1.075	0.909	0.802	0.883	0.876
Q9UPY5	Cystine/glutamate transporter OS=Homo sapiens GN=SLC7A11 PE=1 SV=1	8.18363	4	5	4	1.008	0.983	1.038	1.182	0.757	0.655	1.055	6.38723	3	4	3	1.084	0.928	1.07	0.939	0.587	0.584	1.23
Q7Z4W1	L-xylulose reductase OS=Homo sapiens GN=DCXR PE=1 SV=2	58.6066	11	28	11	1.074	1.164	1.089	0.966	0.871	0.911	0.951	63.5246	12	22	12	1.1	1.152	1.036	0.951	0.845	0.907	0.929
Q969L2	Protein MAL2 OS=Homo sapiens GN=MAL2 PE=1 SV=1	6.25	1	6	1	1.201	1.078	1.424	1.302	0.869	0.863	1.594	6.25	1	3	1	1.381	1.125	1.536	1.52	0.918	0.872	1.794
Q9GZU8	Protein FAM192A OS=Homo sapiens GN=FAM192A PE=1 SV=1	5.90551	1	2	1	0.469	0.449	0.494	0.49	0.339	0.373	0.472	5.90551	1	1	1	0.577	0.497	0.563	0.507	0.314	0.386	0.438
O75382	Tripartite motif-containing protein 3 OS=Homo sapiens GN=TRIM3 PE=1 SV=2	24.8656	15	28	13	1.022	0.986	1.125	1.086	0.879	0.96	1.058	24.5968	15	32	13	1.073	1.096	1.193	1.12	1.004	1.04	1.103
Q5VWX1	KH domain-containing, RNA-binding, signal transduction-associated protein 2 OS=Homo sapiens GN=KHDRBS2 PE=1 SV=1	2.5788	1	1	1	1.143	1.092	1.477	1.077	0.773	1.144	1.148
Q8TCG5	Carnitine O-palmitoyltransferase 1, brain isoform OS=Homo sapiens GN=CPT1C PE=2 SV=1	3.73599	3	3	3	1.214	1.045	1.234	0.993	0.756	0.82	1.143	8.84184	5	7	5	1.249	1.208	1.365	1.118	0.75	0.992	1.198
O94805	Actin-like protein 6B OS=Homo sapiens GN=ACTL6B PE=1 SV=1	16.9014	6	10	4	0.912	0.817	1.104	0.886	0.758	0.818	0.84	17.6056	7	9	7	1.093	1.069	1.094	1.032	0.944	0.973	1.081
P08183	Multidrug resistance protein 1 OS=Homo sapiens GN=ABCB1 PE=1 SV=3	3.67188	3	4	3	0.921	1.088	1.174	0.994	0.681	0.663	0.996	2.34375	2	2	2	0.785	0.888	0.91	0.892	0.408	0.481	0.807
P05455	Lupus La protein OS=Homo sapiens GN=SSB PE=1 SV=2	10.7843	4	7	4	0.914	0.769	0.899	0.648	0.665	0.727	0.762	5.63725	3	3	3	1.014	0.984	1.003	0.969	1.059	1.095	0.794
Q9UNE7	E3 ubiquitin-protein ligase CHIP OS=Homo sapiens GN=STUB1 PE=1 SV=2	32.6733	10	19	10	1.162	1.106	1.142	1.025	0.915	0.992	1.165	33.3333	9	17	9	1.115	1.02	0.989	1.004	1.089	1.146	1.137
Q96S38	Ribosomal protein S6 kinase delta-1 OS=Homo sapiens GN=RPS6KC1 PE=1 SV=2	4.12758	4	4	4	0.709	0.746	0.859	0.749	0.659	0.721	0.809	5.34709	4	5	4	0.922	1.068	1.166	1.022	0.91	1.01	1.084
Q03135	Caveolin-1 OS=Homo sapiens GN=CAV1 PE=1 SV=4	17.4157	2	2	2	0.812	0.934	0.865	1.013	0.758	0.567	0.654	5.61798	1	1	1	0.901	0.847	0.979	0.95	0.767	0.576	0.67
Q13613	Myotubularin-related protein 1 OS=Homo sapiens GN=MTMR1 PE=1 SV=4	14.5865	9	18	9	1.014	0.928	1.05	1.024	0.945	0.994	1.052	16.5414	10	18	10	1.019	0.891	1.021	0.986	0.912	0.936	1.045
Q13435	Splicing factor 3B subunit 2 OS=Homo sapiens GN=SF3B2 PE=1 SV=2	13.4078	8	11	8	0.811	0.738	0.919	0.789	0.65	0.775	0.855	16.5363	11	12	11	0.912	0.866	0.999	0.895	0.84	0.909	0.926
O75439	Mitochondrial-processing peptidase subunit beta OS=Homo sapiens GN=PMPCB PE=1 SV=2	30.0613	11	21	11	1.292	1.189	1.278	1.18	1.069	1.191	1.299	30.2658	12	20	12	1.211	1.176	1.33	1.095	1.051	1.185	1.234
Q96MP8	BTB/POZ domain-containing protein KCTD7 OS=Homo sapiens GN=KCTD7 PE=1 SV=1	4.49827	1	1	1	1.26	1.26	1.573	1.271	0.904	1.183	1.204
P19525	Interferon-induced, double-stranded RNA-activated protein kinase OS=Homo sapiens GN=EIF2AK2 PE=1 SV=2	6.1706	3	4	3	0.944	1.085	1.214	1.218	1.466	1.353	1.043	10.3448	5	9	5	0.883	0.859	1.038	0.974	1.337	1.276	0.954
Q7L804	Rab11 family-interacting protein 2 OS=Homo sapiens GN=RAB11FIP2 PE=1 SV=1	9.57031	3	3	3	0.991	1.101	1.499	1.162	1.095	1.156	1.127	6.83594	3	3	3	1.079	0.929	1.283	1.034	0.95	1.091	1.051
P62244	40S ribosomal protein S15a OS=Homo sapiens GN=RPS15A PE=1 SV=2	18.4615	3	6	3	1.605	1.594	1.388	1.693	1.271	1.073	1.583	6.92308	1	3	1	1.811	1.744	1.522	1.625	1.234	1.06	1.597
Q9NZ01	Trans-2,3-enoyl-CoA reductase OS=Homo sapiens GN=TECR PE=1 SV=1	12.987	4	8	4	1.833	1.526	1.263	1.49	1.158	0.921	1.413	15.9091	5	8	5	1.471	1.401	1.155	1.414	1.1	0.963	1.29
P54105	Methylosome subunit pICln OS=Homo sapiens GN=CLNS1A PE=1 SV=1	5.48523	1	1	1	1.001	0.826	0.733	0.78	0.633	0.863	0.741	5.48523	1	1	1	1.064	0.899	0.948	0.843	0.708	0.742	1.024
Q86TM6	E3 ubiquitin-protein ligase synoviolin OS=Homo sapiens GN=SYVN1 PE=1 SV=2	3.07942	2	2	2	1.349	1.212	1.234	1.199	0.816	0.881	1.322	4.37601	3	3	3	1.493	1.304	1.179	1.274	0.978	1.075	1.218
Q9ULA0	Aspartyl aminopeptidase OS=Homo sapiens GN=DNPEP PE=1 SV=1	20.6316	8	12	8	1.409	1.229	1.169	1.117	1.007	1.006	1.277	16.2105	6	11	6	1.376	1.255	1.278	1.141	0.955	0.949	1.406
O14907	Tax1-binding protein 3 OS=Homo sapiens GN=TAX1BP3 PE=1 SV=2	28.2258	2	4	2	0.8	0.807	0.892	0.748	0.712	0.799	0.737	28.2258	2	5	2	0.835	0.783	0.971	0.745	0.782	0.812	0.63
Q9HCM2	Plexin-A4 OS=Homo sapiens GN=PLXNA4 PE=1 SV=4	27.8247	40	68	28	1.013	1.025	1.094	1.065	0.886	0.849	1.131	20.6441	31	49	20	1.042	1.146	1.164	1.064	0.917	0.845	1.087
P08708	40S ribosomal protein S17 OS=Homo sapiens GN=RPS17 PE=1 SV=2	40	5	12	5	1.037	1.053	1.057	1.105	0.913	0.916	0.9	39.2593	4	9	4	1.175	1.127	1.071	1.123	1.007	0.944	0.911
Q9BUB7	Transmembrane protein 70, mitochondrial OS=Homo sapiens GN=TMEM70 PE=1 SV=2	12.6923	2	2	2	1.528	1.378	1.48	1.481	1.038	1.158	1.501	16.1538	3	4	3	1.314	1.29	1.314	1.325	0.981	1.128	1.311
Q9Y5X3	Sorting nexin-5 OS=Homo sapiens GN=SNX5 PE=1 SV=1	27.2277	10	15	10	1.058	1.02	0.993	0.994	1.11	1.095	0.991	16.8317	6	7	6	0.934	0.927	0.928	1.039	1.013	1.045	0.898
Q6ZN44	Netrin receptor UNC5A OS=Homo sapiens GN=UNC5A PE=2 SV=3	5.34442	3	4	3	1.246	1.032	1.358	1.107	0.729	0.851	1.17	5.93824	3	3	3	1.025	0.916	1.1	0.843	0.509	0.604	1.004
O60291	E3 ubiquitin-protein ligase MGRN1 OS=Homo sapiens GN=MGRN1 PE=1 SV=2	7.6087	3	3	3	1.147	0.985	1.228	1.114	1.042	1.221	1.136
Q9Y5B9	FACT complex subunit SPT16 OS=Homo sapiens GN=SUPT16H PE=1 SV=1	5.2531	4	6	4	0.926	1.008	1.194	0.913	0.691	0.887	0.959	7.64088	6	6	6	1.105	1.06	1.22	0.929	0.755	0.901	0.944
Q8IWL3	Iron-sulfur cluster co-chaperone protein HscB, mitochondrial OS=Homo sapiens GN=HSCB PE=1 SV=3	12.766	3	3	3	1.172	1.022	1.192	1.135	0.953	1.088	1.015	3.82979	1	2	1	1.104	1.231	1.362	1.064	1.028	0.997	1.126
Q9NZC7	WW domain-containing oxidoreductase OS=Homo sapiens GN=WWOX PE=1 SV=1	5.55556	2	2	2	1.591	1.633	1.766	1.547	1.321	1.472	1.476	9.66184	3	3	3	1.586	1.624	1.728	1.52	1.173	1.187	1.529
Q8TE49	OTU domain-containing protein 7A OS=Homo sapiens GN=OTUD7A PE=1 SV=1	5.18359	4	5	2	1.391	1.302	1.255	1.118	1.082	1.053	1.352	5.29158	4	4	2	1.349	1.069	0.975	0.866	0.786	0.773	1.086
Q9GZM8	Nuclear distribution protein nudE-like 1 OS=Homo sapiens GN=NDEL1 PE=1 SV=1	30.4348	8	8	7	0.879	0.818	0.965	0.898	0.66	0.76	0.957	21.4493	6	10	6	0.799	0.736	0.941	0.825	0.706	0.713	0.849
P02786	Transferrin receptor protein 1 OS=Homo sapiens GN=TFRC PE=1 SV=2	13.8158	8	9	8	1.102	1.183	1.182	1.005	0.822	0.919	1.046	17.1053	10	13	10	1.075	1.262	1.309	1.038	0.828	0.812	1.035
Q9UIJ5	Palmitoyltransferase ZDHHC2 OS=Homo sapiens GN=ZDHHC2 PE=2 SV=1	2.99728	1	1	1	3.677	1.406	1.595	1.202	1.009	1.179	1.311
Q13564	NEDD8-activating enzyme E1 regulatory subunit OS=Homo sapiens GN=NAE1 PE=1 SV=1	32.7715	11	18	11	0.933	0.904	0.939	0.945	0.907	0.991	0.862	32.0225	12	23	12	0.979	0.897	0.944	0.85	0.802	0.857	0.831
Q8WUY8	N-acetyltransferase 14 OS=Homo sapiens GN=NAT14 PE=1 SV=1	14.5631	2	2	2	0.84	0.67	0.765	0.773	0.511	0.564	0.927	19.4175	3	4	3	0.927	0.85	0.924	0.958	0.673	0.723	1.132
Q5VW36	Focadhesin OS=Homo sapiens GN=FOCAD PE=1 SV=1	2.66519	4	4	4	1.318	1.271	1.413	1.261	1.053	1.116	1.376	2.05441	3	4	3	1.605	1.641	1.589	1.57	1.189	1.116	1.742
Q00536	Cyclin-dependent kinase 16 OS=Homo sapiens GN=CDK16 PE=1 SV=1	20.1613	9	15	5	1.3	1.217	1.353	1.186	0.898	0.996	1.386	12.7016	5	10	2	0.808	0.749	0.878	0.812	0.646	0.717	0.875
Q8IYI6	Exocyst complex component 8 OS=Homo sapiens GN=EXOC8 PE=1 SV=2	23.0345	14	18	14	1.085	1.065	1.111	1.134	1.09	1.102	1.116	18.4828	11	15	11	1.011	0.986	1.052	1.063	1.005	1.033	1.096
Q96ID5	Immunoglobulin superfamily member 21 OS=Homo sapiens GN=IGSF21 PE=2 SV=1	35.546	12	30	12	0.982	0.96	1.086	0.902	0.821	0.875	0.899	25.6959	10	23	10	1.022	0.988	1.077	0.917	0.8	0.818	1.016
O95777	N-alpha-acetyltransferase 38, NatC auxiliary subunit OS=Homo sapiens GN=NAA38 PE=1 SV=3	27.0833	2	5	2	1.266	1.037	1.221	1.021	0.806	0.994	1.178	27.0833	2	5	2	1.391	1.292	1.313	1.256	1.206	1.334	1.188
Q96HN2	Putative adenosylhomocysteinase 3 OS=Homo sapiens GN=AHCYL2 PE=1 SV=1	37.9705	19	69	7	1.152	1.407	1.218	1.031	0.767	0.861	1.069	39.4435	21	69	7	1.228	1.429	1.121	1.076	0.899	0.938	1.058
O75899	Gamma-aminobutyric acid type B receptor subunit 2 OS=Homo sapiens GN=GABBR2 PE=1 SV=1	12.5399	10	18	10	1.38	1.283	1.451	1.477	1.12	0.985	1.528	13.9214	11	27	11	1.324	1.228	1.318	1.409	1.128	1.033	1.472
P30519	Heme oxygenase 2 OS=Homo sapiens GN=HMOX2 PE=1 SV=2	57.2785	15	43	15	1.032	1.05	1.054	1.029	0.863	0.874	1.003	49.3671	14	37	14	0.97	0.995	1.005	0.932	0.789	0.828	0.906
P63096	Guanine nucleotide-binding protein G(i) subunit alpha-1 OS=Homo sapiens GN=GNAI1 PE=1 SV=2	38.1356	13	69	7	0.994	0.821	0.963	0.887	0.781	0.877	0.927	34.7458	13	64	8	1.021	0.855	1.017	0.952	0.903	1.022	0.98
A6ZKI3	Protein FAM127A OS=Homo sapiens GN=FAM127A PE=1 SV=1	14.1593	2	2	2	1.014	0.977	1.244	0.756	0.662	0.792	1.075	6.19469	1	1	1	1.352	1.456	1.531	1.292	1.143	1.388	1.376
Q9HCD5	Nuclear receptor coactivator 5 OS=Homo sapiens GN=NCOA5 PE=1 SV=2	3.45423	2	3	2	1.458	1.444	1.536	1.326	0.817	1.074	1.276
P60174	Triosephosphate isomerase OS=Homo sapiens GN=TPI1 PE=1 SV=3	77.972	20	226	20	0.886	0.862	0.79	0.894	1.275	1.31	0.896	77.972	20	218	20	0.934	0.908	0.858	0.937	1.361	1.384	0.91
Q92930	Ras-related protein Rab-8B OS=Homo sapiens GN=RAB8B PE=1 SV=2	41.0628	10	38	2	0.94	1.055	1.105	1.185	1.462	1.262	1.097	43.4783	10	42	2	1.081	1.133	1.137	1.077	0.981	0.883	1.022
Q5THJ4	Vacuolar protein sorting-associated protein 13D OS=Homo sapiens GN=VPS13D PE=1 SV=1	4.90084	15	17	15	0.964	0.939	1.144	0.947	0.707	0.898	0.99	2.39344	8	8	8	1.165	1.141	1.302	1.155	0.949	1.087	1.13
Q8TDJ6	DmX-like protein 2 OS=Homo sapiens GN=DMXL2 PE=1 SV=2	29.6772	67	144	65	1.013	1.03	1.122	1.145	1.171	1.21	1.125	28.2938	64	151	62	1.072	1.098	1.175	1.198	1.208	1.244	1.178
Q8N1F7	Nuclear pore complex protein Nup93 OS=Homo sapiens GN=NUP93 PE=1 SV=2	10.8669	8	11	8	0.874	0.834	0.883	0.781	0.633	0.834	0.787	6.10501	5	5	5	1.103	0.931	1.036	0.898	0.781	1.047	0.905
P12821	Angiotensin-converting enzyme OS=Homo sapiens GN=ACE PE=1 SV=1	0.765697	1	1	1	0.906	0.945	0.839	0.679	0.565	0.651	0.993	1.7611	1	1	1	1.316	1.459	1.781	1.237	0.863	1.211	0.099
Q9BRQ6	Coiled-coil-helix-coiled-coil-helix domain-containing protein 6, mitochondrial OS=Homo sapiens GN=CHCHD6 PE=1 SV=1	45.9574	10	26	10	1.299	1.105	1.217	1.109	1.095	1.137	1.313	51.0638	10	21	10	1.206	1.081	1.087	1.025	0.975	1.017	1.16
P09622	Dihydrolipoyl dehydrogenase, mitochondrial OS=Homo sapiens GN=DLD PE=1 SV=2	46.7583	18	73	18	0.982	1.088	1.012	1.072	1.369	1.317	0.951	41.6503	18	74	18	1.032	1.132	1.024	1.058	1.438	1.389	0.975
P51797	Chloride transport protein 6 OS=Homo sapiens GN=CLCN6 PE=1 SV=2	14.4994	9	12	9	0.946	0.952	1.162	0.897	0.71	0.771	0.983	7.47986	5	5	5	1.208	1.425	1.503	1.203	0.693	0.704	1.445
Q15056	Eukaryotic translation initiation factor 4H OS=Homo sapiens GN=EIF4H PE=1 SV=5	35.4839	7	15	7	1.055	0.932	1.033	0.91	0.791	0.866	0.983	29.4355	5	11	5	0.823	0.742	0.804	0.722	0.674	0.749	0.755
Q96MV1	Transmembrane protein 56 OS=Homo sapiens GN=TMEM56 PE=1 SV=1	9.12548	2	2	2	0.79	0.781	0.887	0.801	0.859	0.911	0.894	4.94297	1	3	1	1.083	1.158	1.526	1.231	0.78	0.762	1.301
Q96DA2	Ras-related protein Rab-39B OS=Homo sapiens GN=RAB39B PE=1 SV=1	50.2347	13	35	10	1.099	1.163	1.272	1.251	1.014	1.049	1.292	50.2347	13	39	9	1.097	1.131	1.206	1.213	0.946	1.003	1.288
O94822	E3 ubiquitin-protein ligase listerin OS=Homo sapiens GN=LTN1 PE=1 SV=6	0.906002	1	1	1	0.884	0.809	0.728	0.948	1.467	1.277	1.035	1.98188	3	3	3	1.33	1.336	1.335	1.264	1.28	1.224	1.227
P46776	60S ribosomal protein L27a OS=Homo sapiens GN=RPL27A PE=1 SV=2	24.3243	4	6	4	1.316	1.429	1.361	1.166	1.14	1.037	1.116	24.3243	4	8	4	1.287	1.238	1.343	1.262	1.24	1.198	1.233
Q8IW52	SLIT and NTRK-like protein 4 OS=Homo sapiens GN=SLITRK4 PE=2 SV=1	1.55317	1	1	1	1.169	1.251	1.544	1.265	1.012	1.135	1.408
Q9Y285	Phenylalanine--tRNA ligase alpha subunit OS=Homo sapiens GN=FARSA PE=1 SV=3	38.9764	14	33	14	1.04	0.998	1.085	1.062	0.876	0.918	1.111	37.2047	13	31	13	0.977	0.996	1.093	1.001	0.873	0.923	1.074
O75884	Putative hydrolase RBBP9 OS=Homo sapiens GN=RBBP9 PE=1 SV=2	17.2043	2	2	2	1.026	1.057	1.144	1.147	0.955	1.041	1.106	17.2043	2	3	2	1.09	1.167	1.184	1.109	1.226	1.265	1.126
Q9UJZ1	Stomatin-like protein 2 OS=Homo sapiens GN=STOML2 PE=1 SV=1	43.2584	14	27	14	1.108	1.082	1.128	1.043	0.874	0.948	1.12	41.8539	12	24	12	1.064	1.083	1.137	1.061	0.974	1.032	1.139
P62995	Transformer-2 protein homolog beta OS=Homo sapiens GN=TRA2B PE=1 SV=1	14.9306	4	4	4	1.294	1.208	1.405	1.183	0.874	1.059	1.261
O60279	Sushi domain-containing protein 5 OS=Homo sapiens GN=SUSD5 PE=1 SV=3	1.90779	1	2	1	1.079	0.914	1.309	1.873	1.01	0.947	0.975	1.90779	1	1	1	1.057	1.005	1.174	0.837	0.632	0.854	1.183
O95741	Copine-6 OS=Homo sapiens GN=CPNE6 PE=1 SV=3	41.4722	18	35	17	0.964	0.81	0.935	1.063	0.972	1.025	1.365	39.3178	18	37	17	1.037	0.956	1.117	1.3	1.183	1.227	1.603
Q9UKA9	Polypyrimidine tract-binding protein 2 OS=Homo sapiens GN=PTBP2 PE=1 SV=1	17.5141	5	11	4	1.077	1.088	1.108	1.085	1.178	1.234	1.048	20.904	5	11	4	0.805	1.229	1.324	1.056	1.048	1.124	0.975
O96008	Mitochondrial import receptor subunit TOM40 homolog OS=Homo sapiens GN=TOMM40 PE=1 SV=1	27.7008	5	17	5	0.891	0.942	1.035	0.941	0.883	0.961	0.901	29.6399	5	13	5	0.793	0.891	1.085	0.905	0.804	0.946	0.866
O00423	Echinoderm microtubule-associated protein-like 1 OS=Homo sapiens GN=EML1 PE=1 SV=3	3.55828	3	5	3	1.185	1.097	1.348	1.086	1.013	1.104	1.069	3.80368	3	3	3	1.353	1.129	1.512	1.167	0.941	0.988	1.369
Q8TB68	Proline-rich protein 7 OS=Homo sapiens GN=PRR7 PE=2 SV=1	3.28467	1	1	1	1.639	1.399	1.543	1.389	1.042	1.174	1.42	10.5839	1	2	1	0.836	0.828	0.95	0.716	0.568	0.74	0.926
O75934	Pre-mRNA-splicing factor SPF27 OS=Homo sapiens GN=BCAS2 PE=1 SV=1	21.7778	3	3	3	0.953	0.912	0.964	0.845	0.643	0.684	0.886	11.5556	2	2	2	0.965	0.855	0.936	0.864	0.66	0.675	0.84
Q9BQ95	Evolutionarily conserved signaling intermediate in Toll pathway, mitochondrial OS=Homo sapiens GN=ECSIT PE=1 SV=1	16.0093	4	5	4	1.041	1.062	1.241	1.026	0.777	0.788	0.968	20.1856	6	7	6	1.484	1.632	1.949	1.244	0.987	1.037	1.195
O95372	Acyl-protein thioesterase 2 OS=Homo sapiens GN=LYPLA2 PE=1 SV=1	16.0173	3	9	3	0.966	0.916	1.059	0.932	0.913	0.977	0.916	19.0476	2	4	2	1.07	1.024	1.427	1.038	0.811	0.892	0.92
Q9Y5K8	V-type proton ATPase subunit D OS=Homo sapiens GN=ATP6V1D PE=1 SV=1	51.0121	13	34	13	1.067	1.053	1.09	1.229	1.075	1	1.267	54.251	14	33	14	1.15	1.125	1.097	1.294	1.046	0.949	1.292
P29323	Ephrin type-B receptor 2 OS=Homo sapiens GN=EPHB2 PE=1 SV=5	13.6493	11	15	9	1.419	1.242	1.437	1.185	1.024	1.105	1.258	11.7536	9	12	7	1.473	1.235	1.577	1.244	1.032	1.189	1.212
Q6UWU4	Bombesin receptor-activated protein C6orf89 OS=Homo sapiens GN=C6orf89 PE=1 SV=1	3.7464	1	1	1	0.402	0.371	0.57	0.393	0.326	0.417	0.475
Q01130	Serine/arginine-rich splicing factor 2 OS=Homo sapiens GN=SRSF2 PE=1 SV=4	18.0995	4	12	4	1.433	1.259	1.253	1.178	0.94	0.97	1.28	18.0995	4	11	4	1.479	1.253	1.336	1.207	1.132	1.165	1.291
Q3KQV9	UDP-N-acetylhexosamine pyrophosphorylase-like protein 1 OS=Homo sapiens GN=UAP1L1 PE=2 SV=2	2.95858	2	2	1	1.183	1.9	1.549	1.087	1.16	1.06	1.074	2.95858	2	2	1	1.484	1.68	1.66	1.116	1.083	1.044	1.177
Q13428	Treacle protein OS=Homo sapiens GN=TCOF1 PE=1 SV=3	3.62903	4	4	4	1.043	0.971	1.148	1.048	0.826	0.996	0.879	3.62903	4	6	4	1.32	1.149	1.386	1.127	1.097	1.127	1.193
Q6NY19	KN motif and ankyrin repeat domain-containing protein 3 OS=Homo sapiens GN=KANK3 PE=2 SV=1	4.64286	3	3	3	1.186	1.272	1.185	0.975	0.725	0.76	1.116	2.14286	2	2	2	1.452	1.475	1.31	1.081	0.779	0.828	1.242
P16519	Neuroendocrine convertase 2 OS=Homo sapiens GN=PCSK2 PE=2 SV=2	9.09091	4	6	4	1.178	1.013	1.144	1.061	0.982	1.101	1.251	4.23197	2	5	2	1.318	0.935	1.274	0.963	0.804	0.925	1.182
O43759	Synaptogyrin-1 OS=Homo sapiens GN=SYNGR1 PE=1 SV=2	10.3004	2	9	2	0.861	0.767	0.927	1.083	0.865	0.866	1.283	10.3004	2	6	2	0.779	0.714	0.946	1.1	0.884	0.92	1.255
Q04726	Transducin-like enhancer protein 3 OS=Homo sapiens GN=TLE3 PE=1 SV=2	1.94301	1	1	1	1.423	1.078	1.564	0.941	0.737	0.802	1.289	1.94301	1	1	1	1.659	1.263	1.768	0.926	0.7	0.776	1.328
Q9BQI7	PH and SEC7 domain-containing protein 2 OS=Homo sapiens GN=PSD2 PE=2 SV=3	7.6524	5	5	5	0.949	0.915	1.182	0.996	0.852	0.961	1.134	7.6524	5	5	5	1	0.978	1.168	1.046	0.985	1.041	1.155
Q6NWY9	Pre-mRNA-processing factor 40 homolog B OS=Homo sapiens GN=PRPF40B PE=1 SV=1	1.95178	1	1	1	1.322	0.809	1.122	0.797	0.411	0.421	0.932
Q9UQ13	Leucine-rich repeat protein SHOC-2 OS=Homo sapiens GN=SHOC2 PE=1 SV=2	1.71821	1	1	1	1.041	1.1	1.249	1.269	0.842	0.786	1.47	1.71821	1	1	1	0.998	1.007	1.115	1.17	0.74	0.792	1.725
Q9NWV8	BRISC and BRCA1-A complex member 1 OS=Homo sapiens GN=BABAM1 PE=1 SV=1	18.541	4	11	4	0.998	1.126	1.265	1.211	0.874	0.98	1.198	27.3556	6	9	6	1.209	1.163	1.257	1.281	0.977	1.013	1.421
Q8N983	39S ribosomal protein L43, mitochondrial OS=Homo sapiens GN=MRPL43 PE=1 SV=1	8.37209	2	2	2	0.996	0.79	0.847	0.681	0.5	0.601	0.733	3.25581	1	1	1	1.085	0.929	1.083	0.815	0.698	0.824	0.79
P51116	Fragile X mental retardation syndrome-related protein 2 OS=Homo sapiens GN=FXR2 PE=1 SV=2	20.208	8	17	7	0.978	0.999	1.124	0.947	0.683	0.795	1.033	11.8871	5	9	4	0.979	1.109	1.252	1.021	0.739	0.796	1.053
Q9NQR4	Omega-amidase NIT2 OS=Homo sapiens GN=NIT2 PE=1 SV=1	57.2464	15	27	15	1.066	1.042	1.16	1.118	1.086	1.135	1.191	44.5652	12	22	12	1.126	1.161	1.307	1.254	1.249	1.238	1.364
O15197	Ephrin type-B receptor 6 OS=Homo sapiens GN=EPHB6 PE=1 SV=4	9.99021	7	11	7	1.25	1.148	1.145	1.072	0.97	0.982	1.086	11.7532	8	12	8	1.238	1.113	1.179	1.135	0.954	1.046	1.169
P46940	Ras GTPase-activating-like protein IQGAP1 OS=Homo sapiens GN=IQGAP1 PE=1 SV=1	8.99215	10	13	10	0.901	0.938	0.876	0.794	0.587	0.572	0.763	8.0869	11	14	11	0.988	1.02	1.017	0.877	0.759	0.733	0.844
Q9GZZ1	N-alpha-acetyltransferase 50 OS=Homo sapiens GN=NAA50 PE=1 SV=1	6.50888	1	2	1	1.127	0.971	1.052	0.914	0.805	0.892	1.016	6.50888	1	2	1	0.936	0.982	1.023	0.843	0.741	0.777	0.81
Q9NPJ3	Acyl-coenzyme A thioesterase 13 OS=Homo sapiens GN=ACOT13 PE=1 SV=1	62.1429	5	14	5	1.086	1.27	1.224	1.209	1.469	1.45	1.044	62.1429	5	13	5	1.278	1.51	1.489	1.444	1.876	1.836	1.258
Q9NVN3	Synembryn-B OS=Homo sapiens GN=RIC8B PE=1 SV=2	5.38462	2	2	2	1.304	1.03	1.484	1.092	0.781	1.007	1.212	5.19231	2	2	1	1.507	1.063	1.542	1.161	0.896	1.274	1.288
O60307	Microtubule-associated serine/threonine-protein kinase 3 OS=Homo sapiens GN=MAST3 PE=1 SV=2	7.79221	8	12	6	1.403	1.235	1.477	1.486	1.302	1.276	1.482	8.86173	8	12	6	1.177	0.993	1.288	1.15	0.919	1.03	1.272
P58549	FXYD domain-containing ion transport regulator 7 OS=Homo sapiens GN=FXYD7 PE=2 SV=1	20	2	7	2	1.246	1.217	1.084	1.268	1.103	1.079	1.112	20	2	4	2	1.295	1.429	1.366	1.35	1.39	1.334	1.29
Q96NL0	RUN domain-containing protein 3B OS=Homo sapiens GN=RUNDC3B PE=1 SV=1	1.90275	1	1	1	1.299	1.021	1.307	1.169	0.682	1.065	1.271	4.01691	1	1	1	0.819	0.983	1.487	1.001	0.885	0.809	0.076
A0FGR8	Extended synaptotagmin-2 OS=Homo sapiens GN=ESYT2 PE=1 SV=1	20.6298	14	25	14	1.211	1.237	1.226	1.135	0.83	0.877	1.233	13.6808	9	12	9	1.553	1.561	1.567	1.384	0.914	0.893	1.618
P12109	Collagen alpha-1(VI) chain OS=Homo sapiens GN=COL6A1 PE=1 SV=3	6.32296	5	6	5	1.155	1.018	1.198	1.104	0.944	0.883	0.989	8.17121	6	7	6	1.053	1.026	1.166	1.25	0.92	0.893	0.958
Q9Y2Y0	ADP-ribosylation factor-like protein 2-binding protein OS=Homo sapiens GN=ARL2BP PE=1 SV=1	10.4294	1	1	1	0.985	1.094	1.186	0.847	0.604	0.941	1.009	9.20245	1	1	1	1.333	1.269	1.103	1.065	0.892	0.882	0.968
O95429	BAG family molecular chaperone regulator 4 OS=Homo sapiens GN=BAG4 PE=1 SV=1	3.93873	2	8	1	1.644	1.15	1.378	1.09	0.974	1.211	1.698
Q49B96	Cytochrome c oxidase assembly protein COX19 OS=Homo sapiens GN=COX19 PE=1 SV=1	11.1111	1	2	1	0.774	1.007	0.834	0.804	1.183	1.215	0.711	11.1111	1	1	1	0.843	1.027	0.852	0.875	1.344	1.29	0.715
Q8IYS0	GRAM domain-containing protein 1C OS=Homo sapiens GN=GRAMD1C PE=2 SV=2	3.02115	1	1	1	2.259	2.296	1.829	2.089	0.645	0.734	2.764
Q13554	Calcium/calmodulin-dependent protein kinase type II subunit beta OS=Homo sapiens GN=CAMK2B PE=1 SV=3	45.6456	22	172	14	1.044	1.009	1.071	1.087	1.113	1.167	1.099	44.4444	23	186	14	1.134	1.051	1.042	1.161	1.248	1.279	1.147
Q9H490	Phosphatidylinositol glycan anchor biosynthesis class U protein OS=Homo sapiens GN=PIGU PE=1 SV=3	2.29885	1	1	1	0.574	0.458	0.609	0.548	0.523	0.518	0.484	2.52874	1	1	1	1.186	2.127	2.035	1.098	0.833	0.922	1.046
P50213	Isocitrate dehydrogenase [NAD] subunit alpha, mitochondrial OS=Homo sapiens GN=IDH3A PE=1 SV=1	47.541	17	53	17	1.173	1.341	1.085	1.122	1.238	1.191	1.084	44.5355	14	49	14	1.345	1.5	1.195	1.237	1.246	1.231	1.204
P63151	Serine/threonine-protein phosphatase 2A 55 kDa regulatory subunit B alpha isoform OS=Homo sapiens GN=PPP2R2A PE=1 SV=1	38.9262	13	31	8	0.948	0.967	1.006	1.02	0.974	0.985	1.067	44.2953	14	30	9	0.947	0.989	1.042	1.008	0.904	0.919	1.072
P20020	Plasma membrane calcium-transporting ATPase 1 OS=Homo sapiens GN=ATP2B1 PE=1 SV=3	42.6868	47	197	23	1.018	1.024	1.04	1.066	0.8	0.709	0.976	41.4149	48	191	22	1.071	1.069	1.106	1.126	0.837	0.744	0.986
O00192	Armadillo repeat protein deleted in velo-cardio-facial syndrome OS=Homo sapiens GN=ARVCF PE=1 SV=1	8.83576	5	13	5	0.86	0.886	1.157	1.063	0.735	0.854	0.983	17.5676	10	16	10	0.938	0.839	1.191	0.981	0.711	0.873	1.008
Q6QNY1	Biogenesis of lysosome-related organelles complex 1 subunit 2 OS=Homo sapiens GN=BLOC1S2 PE=1 SV=1	21.1268	1	1	1	1.126	1.021	1.044	1.136	1.195	1.202	0.903	21.1268	1	1	1	0.775	0.059	0.817	0.8	0.902	0.986	0.772
Q96JJ7	Protein disulfide-isomerase TMX3 OS=Homo sapiens GN=TMX3 PE=1 SV=2	30.1762	10	16	10	0.965	1.05	1.072	1.169	1.098	1.076	1.012	29.5154	11	19	11	1.067	1.128	1.076	1.22	1.228	1.127	1.02
Q9Y6X4	Protein FAM169A OS=Homo sapiens GN=FAM169A PE=1 SV=2	24.1791	8	12	8	0.948	0.852	0.916	0.973	0.88	0.903	0.911	15.8209	8	11	8	1.02	0.876	0.981	0.93	0.85	0.912	0.88
O14933	Ubiquitin/ISG15-conjugating enzyme E2 L6 OS=Homo sapiens GN=UBE2L6 PE=1 SV=4	9.80392	1	1	1	1.049	0.726	0.934	0.869	0.556	0.707	0.906	9.80392	1	1	1	0.821	0.83	0.965	0.872	0.567	0.046	0.864
Q08380	Galectin-3-binding protein OS=Homo sapiens GN=LGALS3BP PE=1 SV=1	23.0769	11	23	11	0.877	0.96	0.842	0.61	0.607	0.621	0.604	25.641	10	23	10	0.776	0.854	0.817	0.561	0.526	0.569	0.545
P10586	Receptor-type tyrosine-protein phosphatase F OS=Homo sapiens GN=PTPRF PE=1 SV=2	12.0608	15	24	10	1.077	1.129	1.475	1.097	0.832	1.014	1.197	12.4803	16	26	11	1.159	1.419	1.927	1.26	0.987	1.005	1.396
P04114	Apolipoprotein B-100 OS=Homo sapiens GN=APOB PE=1 SV=2	2.16963	8	12	7	0.88	0.935	1.135	0.843	0.703	0.887	0.873	2.38878	9	10	9	1.085	1.179	1.369	0.904	0.831	0.898	0.915
Q9NZB8	Molybdenum cofactor biosynthesis protein 1 OS=Homo sapiens GN=MOCS1 PE=1 SV=3	2.51572	1	1	1	1.305	1.507	1.409	1.504	1.147	1.064	1.236	3.77358	2	2	2	0.95	0.785	0.896	0.869	0.667	0.697	0.721
Q13586	Stromal interaction molecule 1 OS=Homo sapiens GN=STIM1 PE=1 SV=3	12.9927	7	13	7	1.017	0.935	0.993	0.99	0.945	0.989	1.101	16.7883	9	16	9	1.137	1.039	1.188	1.016	0.964	1.028	1.248
Q7Z3V4	Ubiquitin-protein ligase E3B OS=Homo sapiens GN=UBE3B PE=1 SV=3	0.93633	1	1	1	1.361	1.425	1.519	1.138	1.127	1.112	1.081	2.43446	2	3	2	1.013	1.207	1.18	1.065	0.971	1.009	1.127
P09496	Clathrin light chain A OS=Homo sapiens GN=CLTA PE=1 SV=1	18.5484	6	18	6	0.728	0.687	0.743	0.852	0.96	0.925	0.844	27.0161	9	24	9	0.837	0.778	0.805	0.918	1.056	1.037	0.946
P13647	Keratin, type II cytoskeletal 5 OS=Homo sapiens GN=KRT5 PE=1 SV=3	18.9831	14	32	4	1.086	0.791	1.045	0.676	0.762	0.8	0.737	22.2034	15	34	5	0.925	0.621	0.867	0.582	0.621	0.618	0.604
Q16401	26S proteasome non-ATPase regulatory subunit 5 OS=Homo sapiens GN=PSMD5 PE=1 SV=3	25.1984	10	17	10	0.967	1.002	1.098	0.923	0.674	0.739	1.017	22.4206	10	18	10	1.15	1.1	1.143	0.953	0.759	0.827	1.039
Q9BU23	Lipase maturation factor 2 OS=Homo sapiens GN=LMF2 PE=1 SV=2	2.9703	1	1	1	1.409	1.05	1.032	1.365	0.819	0.819	1.366	5.65771	3	4	3	1.512	1.228	1.081	1.194	0.894	0.873	1.422
Q86UP2	Kinectin OS=Homo sapiens GN=KTN1 PE=1 SV=1	28.0766	29	45	29	0.996	1.019	1.02	0.942	0.832	0.876	0.912	24.171	26	42	26	1.023	0.981	0.984	0.89	0.807	0.867	0.911
Q8WXS3	Brain and acute leukemia cytoplasmic protein OS=Homo sapiens GN=BAALC PE=2 SV=3	12.2222	2	4	2	1.037	0.947	0.885	0.86	0.993	0.982	0.908	12.2222	2	3	2	1.168	0.772	0.867	0.795	0.86	0.892	0.804
O75844	CAAX prenyl protease 1 homolog OS=Homo sapiens GN=ZMPSTE24 PE=1 SV=2	7.36842	3	5	3	0.941	0.946	0.85	0.884	0.761	0.749	0.8	1.68421	1	2	1	0.776	0.962	0.882	0.923	0.982	0.88	0.805
Q59EK9	RUN domain-containing protein 3A OS=Homo sapiens GN=RUNDC3A PE=2 SV=2	11.435	5	7	5	0.77	0.745	0.925	0.846	0.717	0.845	0.881	12.1076	6	9	6	1.15	1.112	1.309	1.233	0.933	1.048	1.256
P68366	Tubulin alpha-4A chain OS=Homo sapiens GN=TUBA4A PE=1 SV=1	59.5982	25	874	6	0.866	0.872	0.917	0.975	1.161	1.146	0.988	59.8214	27	910	6	0.785	0.821	0.845	0.876	0.94	0.938	0.894
Q16891	Mitochondrial inner membrane protein OS=Homo sapiens GN=IMMT PE=1 SV=1	66.2269	50	157	50	0.974	1.039	0.937	0.959	1.07	1.054	0.937	62.6649	47	139	47	0.965	1.04	0.921	0.973	1.123	1.098	0.932
P30084	Enoyl-CoA hydratase, mitochondrial OS=Homo sapiens GN=ECHS1 PE=1 SV=4	51.0345	15	57	15	0.938	1.111	1.047	1.073	1.402	1.419	0.966	53.4483	16	69	16	0.917	1.044	0.958	0.986	1.36	1.388	0.894
Q8NBF2	NHL repeat-containing protein 2 OS=Homo sapiens GN=NHLRC2 PE=1 SV=1	5.92287	3	3	3	1.576	1.56	1.659	1.421	1.021	1.057	1.333	7.16253	4	5	4	1.153	1.16	1.331	1.076	0.988	1.043	1.001
O00410	Importin-5 OS=Homo sapiens GN=IPO5 PE=1 SV=4	32.6345	27	65	25	1.114	1.018	1.062	1.1	1.182	1.178	1.148	33.1814	27	74	25	1.14	1.09	1.155	1.196	1.307	1.344	1.2
Q9NNW5	WD repeat-containing protein 6 OS=Homo sapiens GN=WDR6 PE=1 SV=1	1.69492	1	1	1	1.024	1.277	2.233	1.234	1.077	1.3	1.237
Q9BXQ6	Cat eye syndrome critical region protein 6 OS=Homo sapiens GN=CECR6 PE=2 SV=1	5.53633	2	5	2	0.904	0.919	1.012	0.994	0.78	0.763	1.032	5.53633	2	8	2	0.96	0.902	1.06	1.028	0.672	0.639	1.003
P11387	DNA topoisomerase 1 OS=Homo sapiens GN=TOP1 PE=1 SV=2	1.56863	1	1	1	1.157	0.836	0.997	1.201	0.874	0.935	1.12
Q9P0S9	Transmembrane protein 14C OS=Homo sapiens GN=TMEM14C PE=1 SV=1	8.92857	1	2	1	1.312	1.359	1.7	1.207	1.955	1.481	1.465	8.92857	1	2	1	1.221	1.027	1.488	1.267	1.843	1.433	1.329
P23443	Ribosomal protein S6 kinase beta-1 OS=Homo sapiens GN=RPS6KB1 PE=1 SV=2	6.85714	3	7	2	1.139	1.254	1.417	1.044	0.883	0.902	1.18	6.85714	3	6	2	1.136	1.262	1.471	1.201	0.849	0.962	1.289
Q16527	Cysteine and glycine-rich protein 2 OS=Homo sapiens GN=CSRP2 PE=1 SV=3	14.5078	2	2	2	0.965	0.773	0.704	0.703	0.557	0.475	0.691	6.73575	1	1	1	1.235	0.77	0.675	0.776	0.478	0.437	0.721
Q9UMZ3	Phosphotidylinositol phosphatase PTPRQ OS=Homo sapiens GN=PTPRQ PE=1 SV=2	0.557461	1	1	1	0.733	0.709	0.752	0.695	0.462	0.592	0.642	0.385935	1	1	1	1.51	1.259	1.303	1.001	0.567	0.946	1.359
P42226	Signal transducer and activator of transcription 6 OS=Homo sapiens GN=STAT6 PE=1 SV=1	2.12515	2	2	2	1.626	1.659	1.432	1.565	1.23	1.217	1.577	6.8477	4	5	4	1.466	1.386	1.43	1.225	0.895	0.945	1.347
Q99807	Ubiquinone biosynthesis protein COQ7 homolog OS=Homo sapiens GN=COQ7 PE=1 SV=3	9.21659	2	3	2	1.576	1.523	1.441	1.288	1.053	0.931	1.169	12.9032	3	3	3	1.607	1.395	1.392	1.453	1.286	1.253	1.676
Q96LJ7	Dehydrogenase/reductase SDR family member 1 OS=Homo sapiens GN=DHRS1 PE=1 SV=1	2.55591	1	1	1	1.014	0.625	0.738	0.565	0.393	0.473	0.593	2.55591	1	1	1	1.055	0.615	0.611	0.602	0.479	0.444	0.545
Q13332	Receptor-type tyrosine-protein phosphatase S OS=Homo sapiens GN=PTPRS PE=1 SV=3	15.8111	20	37	12	1.271	1.143	1.228	1.164	0.973	1.009	1.224	16.8891	22	42	11	0.928	0.875	0.991	0.924	0.815	0.848	1.016
Q6P1M3	Lethal(2) giant larvae protein homolog 2 OS=Homo sapiens GN=LLGL2 PE=1 SV=2	4.31373	3	3	3	0.93	0.826	0.954	0.804	0.852	1.013	0.762	3.13725	3	3	2	1.066	1.186	1.476	0.993	0.784	0.932	0.932
Q9BZF1	Oxysterol-binding protein-related protein 8 OS=Homo sapiens GN=OSBPL8 PE=1 SV=3	11.0236	7	9	7	0.893	0.869	1.026	0.963	0.846	0.862	0.951	11.811	8	13	8	0.842	0.897	1.057	0.99	0.781	0.825	1.106
O00305	Voltage-dependent L-type calcium channel subunit beta-4 OS=Homo sapiens GN=CACNB4 PE=1 SV=2	17.6923	7	10	4	1.189	1.086	1.268	1.217	1.112	1.045	1.419	15	6	7	3	0.91	0.849	1.014	0.825	0.691	0.687	0.949
P99999	Cytochrome c OS=Homo sapiens GN=CYCS PE=1 SV=2	57.1429	7	37	7	1.142	1.178	1.072	1.265	2.228	2.042	1.144	62.8571	9	39	9	1.12	1.129	0.989	1.237	1.966	1.835	1.116
Q5VWW1	Complement C1q-like protein 3 OS=Homo sapiens GN=C1QL3 PE=2 SV=1	28.6275	4	6	4	0.92	0.916	1.03	0.975	0.848	0.86	1.008	5.4902	1	2	1	0.878	0.811	0.975	1.072	1.037	0.877	1.189
Q96MC5	Uncharacterized protein C16orf45 OS=Homo sapiens GN=C16orf45 PE=2 SV=1	5.88235	1	1	1	0.942	1.018	1.35	1.091	0.798	1.135	1.271	16.6667	3	4	3	1.001	0.986	1.301	1.153	0.854	1.045	1.187
O43236	Septin-4 OS=Homo sapiens GN=SEPT4 PE=1 SV=1	45.1883	19	63	16	0.911	0.986	0.804	0.646	0.642	0.623	0.598	47.9079	20	61	17	0.933	1.037	0.85	0.66	0.642	0.669	0.662
B7ZAP0	Rab GTPase-activating protein 1-like, isoform 10 OS=Homo sapiens GN=RABGAP1L PE=2 SV=1	11.4625	3	4	2	1.015	1.01	1.113	0.947	0.845	0.919	0.924	13.834	3	3	2	0.915	1.04	1.123	0.967	0.765	0.843	0.957
Q96DZ9	CKLF-like MARVEL transmembrane domain-containing protein 5 OS=Homo sapiens GN=CMTM5 PE=2 SV=2	11.6592	3	6	3	0.893	1.017	0.855	0.559	0.351	0.392	0.543	11.6592	3	4	3	0.909	1.065	0.91	0.571	0.408	0.341	0.746
Q6ZSY5	Protein phosphatase 1 regulatory subunit 3F OS=Homo sapiens GN=PPP1R3F PE=1 SV=3	14.8936	7	30	7	1.132	1.118	1.211	1.118	0.885	1.042	1.263	13.6421	6	27	6	1.101	1.238	1.205	1.175	0.834	0.946	1.285
Q96TA2	ATP-dependent zinc metalloprotease YME1L1 OS=Homo sapiens GN=YME1L1 PE=1 SV=2	2.58732	1	4	1	0.617	0.672	0.832	0.597	0.407	0.545	0.672	2.58732	1	5	1	0.774	0.725	0.9	0.851	0.56	0.66	0.703
Q6Y7W6	PERQ amino acid-rich with GYF domain-containing protein 2 OS=Homo sapiens GN=GIGYF2 PE=1 SV=1	3.15627	3	3	3	1.174	1.248	1.455	1.122	0.784	0.923	1.27	4.08006	3	3	3	1.155	1.209	1.537	1.255	0.928	1.237	1.328
P04156	Major prion protein OS=Homo sapiens GN=PRNP PE=1 SV=1	19.7628	5	16	5	1.04	0.882	1.028	1.016	0.853	0.805	1.273	19.7628	5	16	5	1.038	0.855	1.038	1.026	0.801	0.807	1.354
Q14185	Dedicator of cytokinesis protein 1 OS=Homo sapiens GN=DOCK1 PE=1 SV=2	2.14477	3	3	3	1.176	1.189	1.261	1.341	1.103	1.069	1.167	1.98391	3	4	3	1.223	1.381	1.323	1.229	1.173	1.19	1.209
Q96A23	Copine-4 OS=Homo sapiens GN=CPNE4 PE=2 SV=1	24.0575	10	16	9	1.074	1.002	1.145	0.989	1.028	1.109	1.156	16.3375	8	13	7	1.107	0.971	1.1	1.107	1.048	1.128	1.288
Q5W0V3	Protein FAM160B1 OS=Homo sapiens GN=FAM160B1 PE=2 SV=1	7.71242	6	9	5	1.046	1.037	1.129	1.064	1.021	1.041	1.28	7.71242	5	6	5	1.04	0.917	1.024	0.945	0.927	1.01	1.048
Q96A35	39S ribosomal protein L24, mitochondrial OS=Homo sapiens GN=MRPL24 PE=1 SV=1	12.5	2	2	2	1.033	1.028	1.177	1.032	0.884	0.95	1.016	12.5	2	2	2	1.184	1.035	1.312	1.082	0.97	1.099	1.195
Q02818	Nucleobindin-1 OS=Homo sapiens GN=NUCB1 PE=1 SV=4	40.564	16	32	16	0.918	0.892	1.032	0.867	0.791	0.874	0.915	39.0456	17	30	17	0.94	0.932	0.968	0.844	0.754	0.817	0.893
Q9NQX5	Neural proliferation differentiation and control protein 1 OS=Homo sapiens GN=NPDC1 PE=1 SV=2	8	1	1	1	1.586	1.364	1.199	1.768	1.738	1.458	2.072	8	1	2	1	8.291	6.924	14.256	7.403	11.645	11.357	15.26
Q9Y3D6	Mitochondrial fission 1 protein OS=Homo sapiens GN=FIS1 PE=1 SV=2	16.4474	3	16	3	0.913	0.97	0.844	0.861	0.867	0.781	0.785	24.3421	4	18	4	0.897	1.033	0.854	0.868	0.941	0.833	0.707
Q8IWQ3	Serine/threonine-protein kinase BRSK2 OS=Homo sapiens GN=BRSK2 PE=1 SV=3	25.5435	13	23	10	1.234	1.043	1.171	1.127	0.952	1.023	1.119	21.4674	15	23	9	1.087	0.987	1.089	0.944	0.805	0.854	1.01
P25685	DnaJ homolog subfamily B member 1 OS=Homo sapiens GN=DNAJB1 PE=1 SV=4	32.0588	9	16	8	1.049	1.036	0.998	1.071	1.196	1.137	1.113	27.0588	9	20	8	1.002	0.916	0.975	0.988	1.121	1.082	0.96
Q9P0J7	E3 ubiquitin-protein ligase KCMF1 OS=Homo sapiens GN=KCMF1 PE=1 SV=2	7.08661	1	1	1	0.661	0.531	0.749	0.456	0.459	0.438	0.694	7.08661	1	1	1	0.833	0.557	0.979	0.669	0.422	0.504	0.648
Q99816	Tumor susceptibility gene 101 protein OS=Homo sapiens GN=TSG101 PE=1 SV=2	17.4359	7	10	7	1.199	1.233	1.189	1.347	1.358	1.261	1.354	24.6154	7	11	7	1.121	1.089	1.196	1.238	1.162	1.154	1.213
O95336	6-phosphogluconolactonase OS=Homo sapiens GN=PGLS PE=1 SV=2	52.3256	9	21	9	1.127	1.099	1.071	1.016	0.881	0.88	1.049	52.7132	9	25	9	1.114	1.16	1.132	1.09	0.956	0.931	1.155
P60983	Glia maturation factor beta OS=Homo sapiens GN=GMFB PE=1 SV=2	39.4366	6	18	6	0.722	0.762	0.866	0.864	1.129	1.097	0.879	44.3662	7	16	7	0.681	0.673	0.732	0.861	1.001	1.031	0.862
P25789	Proteasome subunit alpha type-4 OS=Homo sapiens GN=PSMA4 PE=1 SV=1	42.5287	9	24	9	1.181	1.284	1.425	1.301	1.4	1.497	1.374	45.2107	10	23	10	1.169	1.288	1.343	1.362	1.555	1.517	1.386
Q9NUQ7	Ufm1-specific protease 2 OS=Homo sapiens GN=UFSP2 PE=2 SV=3	4.26439	2	2	2	0.814	0.896	1.077	0.821	0.722	0.904	0.857	6.18337	2	2	2	1.244	1.464	1.634	1.213	0.862	1.262	1.193
Q9C0D3	Protein zyg-11 homolog B OS=Homo sapiens GN=ZYG11B PE=1 SV=2	13.3065	8	15	8	1.403	1.481	1.582	1.308	1.188	1.356	1.351	8.73656	5	8	5	1.115	1.107	1.418	1.084	1.061	1.28	1.187
Q8N9B5	Junction-mediating and -regulatory protein OS=Homo sapiens GN=JMY PE=1 SV=2	2.83401	2	2	2	0.911	1.103	1.234	1.043	0.91	1.002	1.106	2.22672	2	2	2	0.972	0.969	1.236	0.996	0.878	1.079	1.011
Q6BDS2	UHRF1-binding protein 1 OS=Homo sapiens GN=UHRF1BP1 PE=1 SV=1	1.25	2	2	2	1.134	1.345	1.588	1.168	0.886	1.078	1.301
P52758	Ribonuclease UK114 OS=Homo sapiens GN=HRSP12 PE=1 SV=1	50.365	5	14	5	0.984	1.111	1.117	1.027	1.25	1.206	0.9	58.3942	6	16	6	1.005	1.046	1.043	0.979	1.077	1.072	0.851
Q15738	Sterol-4-alpha-carboxylate 3-dehydrogenase, decarboxylating OS=Homo sapiens GN=NSDHL PE=1 SV=2	10.992	3	5	3	1.05	1.093	1.275	1.076	0.849	0.802	1.338	10.992	3	6	3	1.205	1.298	1.465	1.266	0.72	0.771	1.428
Q9H089	Large subunit GTPase 1 homolog OS=Homo sapiens GN=LSG1 PE=1 SV=2	1.97568	1	2	1	1.326	1.45	1.69	1.31	1.237	1.25	1.381	1.97568	1	1	1	1.44	1.569	1.874	1.376	1.172	1.504	1.569
Q9H3Z4	DnaJ homolog subfamily C member 5 OS=Homo sapiens GN=DNAJC5 PE=1 SV=1	45.9596	8	62	8	1.016	0.964	1.007	1.155	1.204	1.151	1.059	54.5455	9	62	9	0.928	0.901	0.907	1.019	1.051	1.028	0.924
P08311	Cathepsin G OS=Homo sapiens GN=CTSG PE=1 SV=2	5.09804	1	1	1	1.029	1.08	1.043	1.176	0.69	0.591	1.15
Q9UBF6	RING-box protein 2 OS=Homo sapiens GN=RNF7 PE=1 SV=1	18.5841	2	4	2	1.517	1.33	1.37	1.274	1.17	1.309	1.563	18.5841	2	2	2	1.501	1.371	1.555	1.215	1.195	1.389	1.662
P47914	60S ribosomal protein L29 OS=Homo sapiens GN=RPL29 PE=1 SV=2	14.4654	2	8	2	0.968	0.808	0.872	0.978	0.981	0.941	0.95	14.4654	2	8	2	0.871	0.781	0.835	0.879	0.827	0.849	0.87
Q9UPU5	Ubiquitin carboxyl-terminal hydrolase 24 OS=Homo sapiens GN=USP24 PE=1 SV=3	4.12214	8	9	8	1.14	1.211	1.342	1.173	1.037	1.14	1.148	4.77099	10	10	10	1.287	1.209	1.264	1.139	0.923	0.966	1.243
Q9P2K8	Eukaryotic translation initiation factor 2-alpha kinase 4 OS=Homo sapiens GN=EIF2AK4 PE=1 SV=3	0.667071	1	1	1	1.068	1.06	1.909	1.002	0.676	1.033	1.133
Q9BZE1	39S ribosomal protein L37, mitochondrial OS=Homo sapiens GN=MRPL37 PE=1 SV=2	11.5839	3	4	3	1.125	1.176	1.338	1.063	0.806	0.996	1.227	11.3475	3	3	3	0.988	1.249	1.265	0.924	0.767	0.817	0.962
Q13148	TAR DNA-binding protein 43 OS=Homo sapiens GN=TARDBP PE=1 SV=1	20.0483	5	10	5	1.237	1.273	1.208	1.157	1.238	1.176	1.067	13.7681	3	5	3	1.296	1.424	1.201	1.148	1.285	1.23	1.097
O43505	N-acetyllactosaminide beta-1,3-N-acetylglucosaminyltransferase OS=Homo sapiens GN=B3GNT1 PE=1 SV=1	17.1084	5	9	5	0.929	0.958	1.157	0.99	0.819	0.895	1.144	13.7349	4	7	4	1.074	1.14	1.27	1.153	0.944	0.936	1.301
Q13243	Serine/arginine-rich splicing factor 5 OS=Homo sapiens GN=SRSF5 PE=1 SV=1	16.9118	3	6	2	1.086	0.863	0.922	0.84	0.863	0.839	0.922	8.45588	2	3	1	1.031	0.885	0.905	0.728	0.753	0.882	0.767
Q06203	Amidophosphoribosyltransferase OS=Homo sapiens GN=PPAT PE=1 SV=1	10.4449	5	5	5	1.177	1.062	1.22	1.041	0.726	0.87	1.133	13.1528	6	7	6	1.182	1.283	1.426	1.172	1.007	1.114	1.138
O60330	Protocadherin gamma-A12 OS=Homo sapiens GN=PCDHGA12 PE=2 SV=1	1.82403	1	1	1	1.283	1.383	1.635	1.244	0.813	0.824	1.328
P30837	Aldehyde dehydrogenase X, mitochondrial OS=Homo sapiens GN=ALDH1B1 PE=1 SV=3	17.4081	7	13	6	1.008	1.238	1.199	1.138	1.071	1.012	0.983	19.5358	7	14	5	0.964	1.131	1.096	0.961	0.866	0.935	0.916
Q96RE7	Nucleus accumbens-associated protein 1 OS=Homo sapiens GN=NACC1 PE=1 SV=1	1.51803	1	1	1	0.775	0.725	0.982	0.924	0.642	0.675	0.936
Q10567	AP-1 complex subunit beta-1 OS=Homo sapiens GN=AP1B1 PE=1 SV=2	44.784	42	145	19	0.994	1.04	1.043	1.005	1.098	1.144	0.991	43.5195	41	122	17	0.938	0.977	1.041	0.949	1.01	1.096	0.916
Q9UKE5	TRAF2 and NCK-interacting protein kinase OS=Homo sapiens GN=TNIK PE=1 SV=1	8.67647	11	20	4	1.272	1.19	1.422	1.179	1.023	1.011	1.348	9.77941	12	20	5	1.27	1.26	1.404	1.219	0.955	1.078	1.419
Q8IZF0	Sodium leak channel non-selective protein OS=Homo sapiens GN=NALCN PE=1 SV=1	0.747986	1	2	1	1.04	0.976	0.848	0.914	0.605	0.547	1.027
Q9UQ16	Dynamin-3 OS=Homo sapiens GN=DNM3 PE=1 SV=4	51.3234	39	135	22	0.98	1.023	1.05	1.035	1.016	1.028	1.006	49.4822	39	134	20	0.976	0.991	1.055	1.014	1.001	1.027	1.008
O75312	Zinc finger protein ZPR1 OS=Homo sapiens GN=ZNF259 PE=1 SV=1	6.97168	3	3	3	0.59	0.591	0.651	0.641	0.64	0.618	0.689	7.62527	3	3	3	0.701	0.73	0.817	0.753	0.845	0.867	0.841
Q5TF21	Protein SOGA3 OS=Homo sapiens GN=SOGA3 PE=2 SV=1	35.5861	28	47	26	0.945	0.925	0.935	0.915	0.814	0.872	0.951	27.2439	21	31	21	0.923	0.899	0.925	0.94	0.8	0.842	0.957
Q9NQP4	Prefoldin subunit 4 OS=Homo sapiens GN=PFDN4 PE=1 SV=1	37.3134	4	9	4	0.702	0.737	0.706	0.77	0.932	0.96	0.736	28.3582	3	7	3	0.723	0.675	0.66	0.812	0.967	0.94	0.751
O75832	26S proteasome non-ATPase regulatory subunit 10 OS=Homo sapiens GN=PSMD10 PE=1 SV=1	32.3009	4	6	4	0.923	1.05	1.104	0.982	1.068	1.117	0.912	11.0619	2	3	2	0.906	1.003	1.027	1.078	1.237	1.122	0.937
Q12851	Mitogen-activated protein kinase kinase kinase kinase 2 OS=Homo sapiens GN=MAP4K2 PE=1 SV=2	1.09756	1	1	1	1.156	1.294	1.046	0.917	1.099	0.95	0.908	4.5122	3	3	3	1.164	1.231	1.385	1.194	1.375	1.376	1.188
P02775	Platelet basic protein OS=Homo sapiens GN=PPBP PE=1 SV=3	7.8125	1	1	1	0.955	1.332	1.19	1.2	1.063	1.225	1.101
Q9Y2L5	Trafficking protein particle complex subunit 8 OS=Homo sapiens GN=TRAPPC8 PE=1 SV=2	8.36237	9	13	9	1.174	1.179	1.333	1.101	0.875	1.03	1.239	4.87805	5	7	5	1.335	1.276	1.535	1.25	1.03	1.214	1.266
O14640	Segment polarity protein dishevelled homolog DVL-1 OS=Homo sapiens GN=DVL1 PE=1 SV=2	2.73381	2	2	2	1.304	1.343	1.631	1.473	1.339	1.514	1.583
Q9H3Y8	Pancreatic progenitor cell differentiation and proliferation factor OS=Homo sapiens GN=PPDPF PE=2 SV=1	14.0351	1	1	1	1.264	1.294	1.241	0.728	1.053	1.095	0.909	14.0351	1	1	1	1.179	0.981	0.926	0.797	0.929	0.768	0.704
P23468	Receptor-type tyrosine-protein phosphatase delta OS=Homo sapiens GN=PTPRD PE=1 SV=2	18.41	23	37	14	0.943	0.944	1.029	0.941	0.904	0.883	0.932	20.2406	26	47	15	1.006	0.955	1.087	0.982	0.857	0.881	1.042
Q7Z3B1	Neuronal growth regulator 1 OS=Homo sapiens GN=NEGR1 PE=1 SV=3	46.3277	12	44	12	1.164	0.977	1.091	1.26	1.229	1.204	1.27	40.113	12	42	12	1.213	1.058	1.11	1.265	1.22	1.189	1.266
P60604	Ubiquitin-conjugating enzyme E2 G2 OS=Homo sapiens GN=UBE2G2 PE=1 SV=1	9.09091	1	1	1	1.035	0.974	0.951	1.037	0.863	0.949	1.133	9.09091	1	1	1	1.183	1.134	1.31	1.215	1.116	1.299	1.3
Q9Y6A2	Cholesterol 24-hydroxylase OS=Homo sapiens GN=CYP46A1 PE=1 SV=1	18.2	7	10	7	0.946	0.835	0.951	1.123	0.725	0.741	1.282	16.4	6	8	6	0.771	0.816	0.924	0.986	0.677	0.676	1.02
Q13485	Mothers against decapentaplegic homolog 4 OS=Homo sapiens GN=SMAD4 PE=1 SV=1	4.34783	1	1	1	0.933	0.925	1.068	0.899	0.781	0.794	1.45	5.7971	2	5	2	0.869	0.794	1.029	0.879	0.674	0.749	0.908
Q8N9N7	Leucine-rich repeat-containing protein 57 OS=Homo sapiens GN=LRRC57 PE=1 SV=1	46.4435	8	11	8	1.042	1.072	1.088	1.249	1.175	1.102	1.226	33.0544	5	8	5	1.021	0.962	1.102	1.266	1.32	1.268	1.295
Q8N142	Adenylosuccinate synthetase isozyme 1 OS=Homo sapiens GN=ADSSL1 PE=1 SV=1	2.407	1	1	1	2.304	1.698	1.342	0.73	0.563	0.829	0.86	9.62801	3	5	3	1.366	1.629	1.425	1.015	0.636	0.768	0.864
O00764	Pyridoxal kinase OS=Homo sapiens GN=PDXK PE=1 SV=1	44.5513	12	37	12	1.415	1.223	1.19	1.109	0.95	0.964	1.254	44.5513	14	41	14	1.32	1.171	1.101	1.065	0.996	0.985	1.17
O75223	Gamma-glutamylcyclotransferase OS=Homo sapiens GN=GGCT PE=1 SV=1	32.4468	5	12	5	0.82	0.793	0.833	1.091	1.245	1.186	1.017	41.4894	7	15	7	0.878	0.875	0.907	1.053	1.181	1.181	1.029
Q9NZN8	CCR4-NOT transcription complex subunit 2 OS=Homo sapiens GN=CNOT2 PE=1 SV=1	2.96296	1	1	1	1.258	0.951	1.458	1.103	0.895	1.001	1.184	2.96296	1	1	1	1.111	1.112	1.418	1.184	0.873	0.905	1.381
Q8TB45	DEP domain-containing mTOR-interacting protein OS=Homo sapiens GN=DEPTOR PE=1 SV=2	2.93399	1	1	1	0.936	0.926	1.091	0.749	0.645	0.669	0.684	7.09046	2	2	2	1.111	0.957	1.087	0.943	0.909	0.891	0.907
Q8TCA0	Leucine-rich repeat-containing protein 20 OS=Homo sapiens GN=LRRC20 PE=2 SV=1	12.5	2	3	2	1.102	0.958	1.052	0.957	0.872	0.922	0.935	22.8261	4	6	4	1.261	1.296	1.342	1.138	0.995	1.111	1.166
Q9Y5U8	Mitochondrial pyruvate carrier 1 OS=Homo sapiens GN=MPC1 PE=1 SV=1	8.25688	2	2	2	1.465	1.282	1.402	1.06	0.904	0.946	1.252	7.33945	1	1	1	1.988	1.546	1.318	1.342	1.141	1.007	1.443
Q9NT99	Leucine-rich repeat-containing protein 4B OS=Homo sapiens GN=LRRC4B PE=1 SV=3	12.9032	6	8	6	1.086	1.127	1.234	1.159	0.896	0.983	1.211	7.71388	5	9	5	0.987	0.907	1.057	0.99	0.828	0.854	1.113
A5D8V6	Vacuolar protein sorting-associated protein 37C OS=Homo sapiens GN=VPS37C PE=1 SV=2	3.38028	1	1	1	1.257	1.199	1.271	1.315	1.057	1.213	1.248
Q8WWM9	Cytoglobin OS=Homo sapiens GN=CYGB PE=1 SV=1	10	2	2	2	0.989	1.542	1.495	0.992	0.82	0.885	1.123	12.1053	1	1	1	0.1	1.32	1.204	1.074	0.678	0.092	1.108
P17812	CTP synthase 1 OS=Homo sapiens GN=CTPS1 PE=1 SV=2	10.3215	5	8	4	1.06	1.039	1.102	1.022	0.931	0.98	1.041	8.62944	5	5	5	1.134	1.031	1.09	1.087	1.004	1.037	1.132
Q9NTM9	Copper homeostasis protein cutC homolog OS=Homo sapiens GN=CUTC PE=1 SV=1	4.3956	1	1	1	1.265	1.297	1.12	1.317	0.86	0.852	1.206	4.3956	1	1	1	1.459	1.366	1.207	1.315	0.991	0.796	1.1
Q9NVD7	Alpha-parvin OS=Homo sapiens GN=PARVA PE=1 SV=1	6.45161	2	3	2	1.467	1.292	1.403	1.096	0.762	0.951	1.231	2.15054	1	1	1	1.882	1.549	1.339	1.263	1.077	1.053	1.658
Q96HW7	Integrator complex subunit 4 OS=Homo sapiens GN=INTS4 PE=1 SV=2	1.24611	1	2	1	2.044	2.013	2.17	2.504	2.42	1.985	2.042	1.24611	1	1	1	1.729	1.846	1.714	2.646	2.632	2.009	2.363
P29762	Cellular retinoic acid-binding protein 1 OS=Homo sapiens GN=CRABP1 PE=1 SV=2	23.3577	3	3	3	1.528	1.373	0.957	1.455	1.082	0.923	1.337	14.5985	3	4	3	1.52	1.546	1.201	1.583	1.276	1.094	1.452
Q9NZL9	Methionine adenosyltransferase 2 subunit beta OS=Homo sapiens GN=MAT2B PE=1 SV=1	31.7365	8	21	8	1.273	1.195	1.286	1.116	0.968	1.039	1.178	33.8323	10	23	10	1.224	1.114	1.225	1.079	0.982	1.042	1.117
Q9BZL4	Protein phosphatase 1 regulatory subunit 12C OS=Homo sapiens GN=PPP1R12C PE=1 SV=1	19.0537	10	14	10	1.045	0.965	1.036	0.877	0.652	0.734	0.954	9.97442	7	7	7	1.032	1.03	1.175	0.953	0.734	0.889	1.004
Q96EK7	Constitutive coactivator of peroxisome proliferator-activated receptor gamma OS=Homo sapiens GN=FAM120B PE=1 SV=1	8.02198	5	6	5	1.174	1.151	1.299	0.996	0.786	0.983	1.15	5.27473	3	3	3	1.137	1.049	0.973	0.908	0.759	0.858	1.058
P62258	14-3-3 protein epsilon OS=Homo sapiens GN=YWHAE PE=1 SV=1	74.1176	24	403	22	1.002	0.935	0.92	1.029	1.015	1.018	1.043	74.1176	24	373	22	1.017	0.945	0.925	1.044	1.017	1.017	1.064
Q8IZQ1	WD repeat and FYVE domain-containing protein 3 OS=Homo sapiens GN=WDFY3 PE=1 SV=2	4.87805	11	22	11	1.101	1.136	1.266	1.091	0.875	0.892	1.135	6.74986	15	23	15	1.036	1.068	1.161	1.04	0.828	0.841	1.076
P36969	Phospholipid hydroperoxide glutathione peroxidase, mitochondrial OS=Homo sapiens GN=GPX4 PE=1 SV=3	56.3452	11	31	11	0.908	0.902	0.869	0.877	1.043	1.018	0.871	48.2234	10	26	10	1.017	0.966	0.884	0.933	1.026	0.992	0.919
Q9BXI6	TBC1 domain family member 10A OS=Homo sapiens GN=TBC1D10A PE=1 SV=1	2.16535	1	1	1	1.114	0.89	1.119	1.022	0.715	0.638	0.827	4.52756	2	2	2	1.139	1.012	1.116	0.715	0.545	0.795	0.965
Q15493	Regucalcin OS=Homo sapiens GN=RGN PE=1 SV=1	23.7458	6	10	6	1.127	1.176	1.257	1.14	1.192	1.21	1.118	28.0936	7	8	7	1.301	1.309	1.223	1.152	1.083	1.098	1.226
P61165	UPF0197 transmembrane protein C11orf10 OS=Homo sapiens GN=C11orf10 PE=1 SV=1	10.1266	1	1	1	1.127	1.222	1.275	1.161	0.805	1.025	1.212	10.1266	1	1	1	0.945	1.15	1.322	1.069	0.786	0.958	1.089
Q13907	Isopentenyl-diphosphate Delta-isomerase 1 OS=Homo sapiens GN=IDI1 PE=1 SV=2	5.28634	1	2	1	1.096	1.08	1.3	1.102	0.736	0.833	0.995	18.0617	3	3	3	0.868	0.89	1.107	1.082	0.799	0.864	1.022
O43739	Cytohesin-3 OS=Homo sapiens GN=CYTH3 PE=2 SV=2	17.5	7	10	1	1.352	1.131	1.318	1.141	1.107	1.127	1.112	17.75	7	13	3	1.297	1.267	1.269	1.28	1.174	1.157	1.292
Q13362	Serine/threonine-protein phosphatase 2A 56 kDa regulatory subunit gamma isoform OS=Homo sapiens GN=PPP2R5C PE=1 SV=3	16.4122	8	13	4	1.081	1.055	1.295	1.311	1.136	1.175	1.461	18.7023	9	14	4	0.947	0.9	1.09	0.975	0.824	0.982	1.133
P07339	Cathepsin D OS=Homo sapiens GN=CTSD PE=1 SV=1	45.3883	16	99	16	1.059	1.209	1.098	1.09	1.231	1.174	1.041	45.3883	16	101	16	1.049	1.148	1.069	1.085	1.279	1.208	1.017
Q96BW9	Mitochondrial translocator assembly and maintenance protein 41 homolog OS=Homo sapiens GN=TAMM41 PE=2 SV=1	16.1392	3	4	3	1.124	1.138	1.317	1.147	0.826	0.848	1.161	11.0759	2	2	2	1	1.132	1.288	1.256	0.78	0.817	1.28
P07602	Proactivator polypeptide OS=Homo sapiens GN=PSAP PE=1 SV=2	16.9847	11	68	11	0.649	0.578	0.513	0.576	0.859	0.823	0.556	20.4198	14	76	14	0.693	0.641	0.581	0.623	0.91	0.867	0.574
Q9NUU7	ATP-dependent RNA helicase DDX19A OS=Homo sapiens GN=DDX19A PE=1 SV=1	23.0126	7	13	7	0.949	0.977	1.088	0.886	0.745	0.792	0.891	19.2469	6	7	6	0.656	0.641	0.669	0.542	0.49	0.532	0.571
Q96EC8	Protein YIPF6 OS=Homo sapiens GN=YIPF6 PE=2 SV=2	5.08475	1	1	1	0.914	0.717	0.846	0.681	0.55	0.707	0.804
P36776	Lon protease homolog, mitochondrial OS=Homo sapiens GN=LONP1 PE=1 SV=2	40.7716	32	77	32	1.126	1.218	1.081	1.09	1.092	1.075	1.027	40.146	32	74	32	1.154	1.197	1.102	1.114	1.112	1.114	0.999
P09651	Heterogeneous nuclear ribonucleoprotein A1 OS=Homo sapiens GN=HNRNPA1 PE=1 SV=5	48.9247	16	46	11	0.742	0.65	0.607	0.686	0.735	0.725	0.674	43.0108	16	58	11	0.732	0.665	0.621	0.652	0.707	0.731	0.661
Q07065	Cytoskeleton-associated protein 4 OS=Homo sapiens GN=CKAP4 PE=1 SV=2	28.0731	15	19	15	1.075	1.108	1.178	1.123	0.993	1.018	1.086	32.0598	16	24	16	1.072	1.1	1.197	1.114	0.881	0.912	1.123
O15091	Mitochondrial ribonuclease P protein 3 OS=Homo sapiens GN=KIAA0391 PE=1 SV=2	2.40137	1	1	1	0.649	1.304	1.215	0.685	0.845	0.952	0.947
P04040	Catalase OS=Homo sapiens GN=CAT PE=1 SV=3	34.3454	15	27	15	1.115	1.031	1.094	0.941	0.842	0.919	0.919	26.945	14	27	14	1.187	0.996	1.091	0.945	0.838	0.89	0.94
Q9Y6Y8	SEC23-interacting protein OS=Homo sapiens GN=SEC23IP PE=1 SV=1	10.4	8	8	8	1.031	1.347	1.099	1.247	1.104	1.06	1.031	10.2	10	11	9	1.001	0.851	0.92	0.935	0.942	0.967	1.074
O75335	Liprin-alpha-4 OS=Homo sapiens GN=PPFIA4 PE=2 SV=2	9.55777	5	7	2	1.246	1.148	1.361	1.206	0.897	1.35	1.25	12.6961	6	6	3	1.271	1.27	1.671	1.164	0.901	0.92	1.309
P14384	Carboxypeptidase M OS=Homo sapiens GN=CPM PE=1 SV=2	2.25734	1	1	1	0.695	0.793	0.759	0.616	0.469	0.567	0.675	2.25734	1	1	1	0.746	0.689	0.708	0.544	0.376	0.527	0.576
P49841	Glycogen synthase kinase-3 beta OS=Homo sapiens GN=GSK3B PE=1 SV=2	54.7619	16	47	11	1.065	1.06	1.093	1.117	1.18	1.135	1.144	49.7619	14	35	9	1.142	1.073	1.104	1.121	1.172	1.089	1.158
O14548	Cytochrome c oxidase subunit 7A-related protein, mitochondrial OS=Homo sapiens GN=COX7A2L PE=1 SV=2	57.0175	5	10	5	1.102	1.176	1.155	1.163	1.594	1.432	1.059	64.0351	6	14	6	1.042	1.095	1.095	1.134	1.634	1.523	1.001
P56385	ATP synthase subunit e, mitochondrial OS=Homo sapiens GN=ATP5I PE=1 SV=2	62.3188	4	15	4	0.959	0.965	0.872	0.923	0.998	0.997	0.825	62.3188	4	16	4	0.795	0.779	0.807	0.779	0.874	0.871	0.73
Q9UHQ4	B-cell receptor-associated protein 29 OS=Homo sapiens GN=BCAP29 PE=1 SV=2	9.95851	2	5	2	0.611	0.586	0.523	0.598	0.623	0.566	0.598	23.2365	5	7	5	0.8	0.704	0.677	0.66	0.707	0.696	0.676
Q9H4G0	Band 4.1-like protein 1 OS=Homo sapiens GN=EPB41L1 PE=1 SV=2	46.311	38	142	35	1.008	0.944	0.941	1.078	1.187	1.189	1.048	45.5165	38	130	35	1.015	0.964	0.984	1.082	1.19	1.164	1.073
Q9H0B6	Kinesin light chain 2 OS=Homo sapiens GN=KLC2 PE=1 SV=1	33.6013	18	25	13	1.054	0.986	1.078	0.937	0.98	1.007	0.909	29.4212	16	25	12	1.034	0.927	1.065	0.857	0.864	0.938	0.892
Q9UBR2	Cathepsin Z OS=Homo sapiens GN=CTSZ PE=1 SV=1	3.9604	1	1	1	1.559	1.664	1.56	1.149	0.83	1.273	2.513	3.9604	1	1	1	1.43	1.412	1.615	1.076	0.816	1.156	1.232
Q14258	E3 ubiquitin/ISG15 ligase TRIM25 OS=Homo sapiens GN=TRIM25 PE=1 SV=2	1.90476	1	2	1	0.898	0.852	1.186	0.812	0.658	0.984	0.903	1.90476	1	1	1	0.958	0.987	1.105	0.971	0.665	0.826	0.929
P82930	28S ribosomal protein S34, mitochondrial OS=Homo sapiens GN=MRPS34 PE=1 SV=2	3.21101	1	3	1	3.672	3.169	3.039	3.062	1.848	1.729	3.554	3.21101	1	4	1	3.122	2.724	2.75	2.534	1.436	1.474	2.715
O94812	BAI1-associated protein 3 OS=Homo sapiens GN=BAIAP3 PE=1 SV=2	3.1171	3	4	3	0.987	0.887	1.337	1.202	0.962	1.091	1.634	1.43218	1	1	1	0.822	0.805	1.124	0.98	0.747	0.897	1.337
P53680	AP-2 complex subunit sigma OS=Homo sapiens GN=AP2S1 PE=1 SV=2	39.4366	5	13	5	1.22	1.151	1.231	1.379	1.458	1.447	1.265	44.3662	6	17	6	1.608	1.409	1.422	1.5	1.379	1.412	1.538
P20645	Cation-dependent mannose-6-phosphate receptor OS=Homo sapiens GN=M6PR PE=1 SV=1	14.8014	3	6	3	0.871	0.887	0.912	0.845	0.617	0.711	0.849	22.0217	5	11	5	0.971	1.012	0.967	0.88	0.76	0.787	0.989
Q8NB37	Parkinson disease 7 domain-containing protein 1 OS=Homo sapiens GN=PDDC1 PE=1 SV=1	50.4545	6	13	6	0.887	0.838	0.95	0.942	0.87	0.942	1.018	39.0909	5	12	5	0.835	0.803	0.895	0.907	0.911	0.897	0.93
P13591	Neural cell adhesion molecule 1 OS=Homo sapiens GN=NCAM1 PE=1 SV=3	43.7063	38	191	38	0.827	0.834	0.894	0.985	1.08	0.997	0.982	47.7855	34	180	34	0.836	0.841	0.891	0.985	1.07	1	0.995
Q8N5M4	Tetratricopeptide repeat protein 9C OS=Homo sapiens GN=TTC9C PE=1 SV=1	14.0351	2	4	2	0.79	0.788	0.833	0.918	0.604	0.589	1.005	14.0351	2	5	2	1.079	1.07	1.251	1.125	0.764	0.761	1.133
P05387	60S acidic ribosomal protein P2 OS=Homo sapiens GN=RPLP2 PE=1 SV=1	80.8696	7	23	7	0.942	0.944	0.892	0.992	1.114	1.116	0.845	77.3913	6	22	6	0.93	0.956	0.908	1.01	1.168	1.118	0.883
Q9Y2S2	Lambda-crystallin homolog OS=Homo sapiens GN=CRYL1 PE=1 SV=3	46.0815	13	17	13	1.38	1.334	1.332	1.136	1.001	1.017	1.174	33.5423	11	21	11	1.188	1.229	1.234	1.015	0.938	0.923	1.025
Q08554	Desmocollin-1 OS=Homo sapiens GN=DSC1 PE=1 SV=2	1.45414	1	1	1	1.051	0.827	1.011	0.74	0.621	0.719	0.825
P32929	Cystathionine gamma-lyase OS=Homo sapiens GN=CTH PE=1 SV=3	3.20988	1	1	1	1.024	0.981	1.363	1.074	0.82	1.006	0.829
P60981	Destrin OS=Homo sapiens GN=DSTN PE=1 SV=3	58.7879	11	35	10	1.103	1.059	1.038	1.083	1.174	1.11	1.098	64.2424	12	41	11	1.169	1.142	1.089	1.212	1.445	1.31	1.152
Q00005	Serine/threonine-protein phosphatase 2A 55 kDa regulatory subunit B beta isoform OS=Homo sapiens GN=PPP2R2B PE=1 SV=1	13.7698	5	7	2	1.463	1.345	1.338	1.301	0.915	1.006	1.328	10.158	4	6	1	1.273	1.249	1.477	1.048	0.893	1.021	1.208
A6NKZ8	Putative tubulin beta chain-like protein ENSP00000290377 OS=Homo sapiens PE=5 SV=2	20.1613	7	231	1	2.173	1.696	1.58	2.032	1.034	1.019	2.62	23.6559	9	236	3	1.542	1.273	1.299	1.474	0.838	0.919	1.729
P54727	UV excision repair protein RAD23 homolog B OS=Homo sapiens GN=RAD23B PE=1 SV=1	48.1663	13	45	11	1.016	0.963	1.037	0.972	0.869	0.978	1.074	45.9658	13	38	11	1.029	0.984	1.049	0.992	0.9	0.98	1.11
Q86TI2	Dipeptidyl peptidase 9 OS=Homo sapiens GN=DPP9 PE=1 SV=3	1.62225	1	1	1	1.093	1.295	1.183	1.016	1.028	1.074	0.849
O75037	Kinesin-like protein KIF21B OS=Homo sapiens GN=KIF21B PE=1 SV=2	5.37569	7	14	3	0.925	0.897	1.206	0.92	0.667	0.813	1.174	3.23763	5	16	1	0.881	0.832	1.245	1.01	0.625	0.71	1.22
Q7Z4T9	AMY-1-associating protein expressed in testis 1 OS=Homo sapiens GN=AAT1 PE=1 SV=2	3.15091	1	1	1	1.258	1.221	1.591	1.801	1.457	1.412	1.239
Q15293	Reticulocalbin-1 OS=Homo sapiens GN=RCN1 PE=1 SV=1	29.3051	7	17	7	0.831	0.845	0.892	1.139	0.976	1.078	1.03	29.3051	7	12	7	0.886	0.883	0.911	1.207	1.066	1.169	1.026
Q16799	Reticulon-1 OS=Homo sapiens GN=RTN1 PE=1 SV=1	49.2268	26	119	25	0.783	0.773	0.757	0.884	0.957	0.937	0.869	50.5155	30	125	29	0.782	0.772	0.765	0.883	0.988	0.957	0.865
Q8N5H3	Protein FAM89B OS=Homo sapiens GN=FAM89B PE=2 SV=1	15.9091	2	3	2	1.044	0.985	1.239	1.02	0.786	0.982	1.155	15.9091	2	2	2	1.08	1.068	1.223	1.037	0.866	0.835	1.17
[truncated: 4,152 more rows]

## Sheet: B
Table S2 iTRAQ quantification data of 29 BAs
iTRAQ quantification data of 29 BAs in Batch 2
		Repeat 1											Repeat 2
Accession	Description	Coverage	# Peptides	# PSMs	# Unique Peptides	7/46	8/46	23/46	24/46	262930/46	4142/46	4445/46	Coverage	# Peptides	# PSMs	# Unique Peptides	7/46	8/46	23/46	24/46	262930/46	4142/46	4445/46
Q13813	Spectrin alpha chain, non-erythrocytic 1 OS=Homo sapiens GN=SPTAN1 PE=1 SV=3	74.3932	210	1283	210	0.893	0.898	0.916	1.097	0.959	0.905	0.899	75.8495	216	1285	216	0.908	0.908	0.913	1.103	0.95	0.904	0.902
Q01082	Spectrin beta chain, non-erythrocytic 1 OS=Homo sapiens GN=SPTBN1 PE=1 SV=2	72.3773	176	1039	161	1.027	1.014	1.007	1.109	1.076	1.009	1.03	70.3892	170	1002	155	1.036	1.024	1.024	1.134	1.069	1.021	1.03
Q15149	Plectin OS=Homo sapiens GN=PLEC PE=1 SV=3	59.8634	280	688	280	0.966	0.949	0.954	0.882	1.06	1.059	1.11	58.0273	267	666	267	0.958	0.947	0.944	0.893	1.077	1.052	1.109
Q14204	Cytoplasmic dynein 1 heavy chain 1 OS=Homo sapiens GN=DYNC1H1 PE=1 SV=5	50.1722	216	633	216	1.049	1.031	0.978	0.932	0.991	1.062	1.038	50.0861	217	645	217	1.035	1.013	0.971	0.937	0.987	1.038	1.025
Q01484	Ankyrin-2 OS=Homo sapiens GN=ANK2 PE=1 SV=4	54.4099	165	572	151	1.145	1.162	1.08	1.131	1.11	1.103	1.041	53.5254	161	554	147	1.152	1.163	1.094	1.16	1.127	1.105	1.039
P11137	Microtubule-associated protein 2 OS=Homo sapiens GN=MAP2 PE=1 SV=4	74.6579	125	590	125	1.005	0.985	1.067	1.376	1.056	0.899	0.843	74.1106	130	606	130	0.996	0.984	1.074	1.377	1.035	0.887	0.835
Q00610	Clathrin heavy chain 1 OS=Homo sapiens GN=CLTC PE=1 SV=5	54.0299	84	673	84	1.083	1.076	1.063	1.134	1.043	1.004	1.003	54.9254	87	684	87	1.095	1.09	1.086	1.154	1.04	0.998	0.994
P46821	Microtubule-associated protein 1B OS=Homo sapiens GN=MAP1B PE=1 SV=2	57.6985	109	436	107	1.019	0.973	0.98	1.053	0.921	0.972	0.944	58.0227	104	439	102	1.007	0.968	0.959	1.045	0.935	0.97	0.934
Q9UPA5	Protein bassoon OS=Homo sapiens GN=BSN PE=1 SV=4	43.1482	112	306	110	1.107	1.17	1.186	1.272	1.178	1.117	1.058	46.3067	121	312	120	1.099	1.173	1.216	1.3	1.182	1.084	1.032
Q13885	Tubulin beta-2A chain OS=Homo sapiens GN=TUBB2A PE=1 SV=1	75.2809	33	1064	2	1.09	1.1	1.04	1.075	1.03	1.023	1.038	75.2809	32	1078	2	1.084	1.1	1.027	1.061	0.976	1.003	0.999
O15020	Spectrin beta chain, non-erythrocytic 2 OS=Homo sapiens GN=SPTBN2 PE=1 SV=3	48.3264	97	286	85	1.059	1.073	0.988	0.957	1.224	1.107	1.116	51.2971	104	305	93	1.051	1.056	1.002	0.969	1.187	1.096	1.079
P78559	Microtubule-associated protein 1A OS=Homo sapiens GN=MAP1A PE=1 SV=6	52.2298	109	351	107	1.061	1.025	1.019	1.085	1.051	1.039	1.013	50.9811	111	370	109	1.034	1.008	1.021	1.079	1.072	1.036	1.029
P13637	Sodium/potassium-transporting ATPase subunit alpha-3 OS=Homo sapiens GN=ATP1A3 PE=1 SV=3	55.0839	58	478	35	1.251	1.217	0.763	0.658	1.231	1.176	1.194	54.1955	55	493	33	1.198	1.164	0.741	0.651	1.161	1.119	1.118
P68371	Tubulin beta-4B chain OS=Homo sapiens GN=TUBB4B PE=1 SV=1	83.1461	34	1039	1	0.949	0.943	0.877	0.866	0.83	0.943	0.929	74.382	31	1072	1	0.961	0.97	0.862	0.821	0.894	0.975	0.997
Q9BVA1	Tubulin beta-2B chain OS=Homo sapiens GN=TUBB2B PE=1 SV=1	83.1461	33	1029	1	1.064	1.017	1.1	1.239	1.099	1.045	1.008	74.382	31	1048	1	1.214	1.13	1.198	1.475	1.281	0.99	0.847
P04350	Tubulin beta-4A chain OS=Homo sapiens GN=TUBB4A PE=1 SV=2	84.2342	32	1010	6	0.932	0.906	0.96	0.968	0.712	0.847	0.868	75.4505	30	1022	5	0.969	0.932	0.993	0.958	0.756	0.883	0.942
P61764	Syntaxin-binding protein 1 OS=Homo sapiens GN=STXBP1 PE=1 SV=1	74.7475	56	454	55	1.234	1.239	1.177	1.403	1.089	1.117	1.074	74.2424	54	452	54	1.187	1.194	1.178	1.409	1.033	1.06	1.032
P07437	Tubulin beta chain OS=Homo sapiens GN=TUBB PE=1 SV=2	84.2342	35	926	6	1.013	1.042	1.107	1.1	0.976	0.961	1.025	74.5495	32	956	6	1.025	1.06	1.102	1.103	1.003	1.013	1.087
P05023	Sodium/potassium-transporting ATPase subunit alpha-1 OS=Homo sapiens GN=ATP1A1 PE=1 SV=1	51.8084	55	482	34	1.226	1.174	0.727	0.612	1.03	1.201	1.119	50.8309	54	477	34	1.248	1.222	0.713	0.606	1.046	1.165	1.12
P35580	Myosin-10 OS=Homo sapiens GN=MYH10 PE=1 SV=3	55.668	107	258	81	1.059	1.065	1.051	1.091	1.137	1.054	1.035	52.3785	97	238	75	1.048	1.041	1.063	1.103	1.072	0.999	0.991
P17600	Synapsin-1 OS=Homo sapiens GN=SYN1 PE=1 SV=3	68.9362	35	504	33	1.31	1.358	1.156	1.368	1.422	1.166	1.087	67.6596	34	526	33	1.37	1.409	1.199	1.455	1.491	1.203	1.099
Q71U36	Tubulin alpha-1A chain OS=Homo sapiens GN=TUBA1A PE=1 SV=1	65.6319	35	1033	2	1.024	1.033	1.014	1.054	1.039	1	1.068	65.6319	33	1039	1	1.012	1.029	1.003	1.047	1.024	0.984	1.063
P50993	Sodium/potassium-transporting ATPase subunit alpha-2 OS=Homo sapiens GN=ATP1A2 PE=1 SV=1	58.2353	60	424	40	1.215	1.189	0.711	0.594	1.067	1.116	1.105	57.1569	60	445	40	1.19	1.159	0.704	0.587	1.059	1.093	1.106
Q13509	Tubulin beta-3 chain OS=Homo sapiens GN=TUBB3 PE=1 SV=2	67.7778	30	802	10	1.033	1.047	1.242	1.16	0.932	0.989	1.003	66.8889	28	829	9	0.969	0.987	1.152	1.081	0.881	0.943	0.949
Q05193	Dynamin-1 OS=Homo sapiens GN=DNM1 PE=1 SV=2	68.75	58	372	42	1.083	1.097	1.09	1.118	1.065	1.082	1.006	70.6019	62	398	45	1.068	1.075	1.073	1.087	1.058	1.055	1.016
Q16555	Dihydropyrimidinase-related protein 2 OS=Homo sapiens GN=DPYSL2 PE=1 SV=1	82.6923	35	605	30	0.919	0.936	1.062	1.032	0.872	0.928	0.96	80.9441	34	621	29	0.919	0.942	1.03	0.969	0.868	0.921	0.953
Q9UPN3	Microtubule-actin cross-linking factor 1, isoforms 1/2/3/5 OS=Homo sapiens GN=MACF1 PE=1 SV=4	21.386	124	218	120	1.02	1.02	1.016	0.928	1.038	1.058	1.009	20.804	119	211	116	1.023	1.038	1.028	0.949	1.036	1.061	0.999
Q99798	Aconitate hydratase, mitochondrial OS=Homo sapiens GN=ACO2 PE=1 SV=2	64.1026	48	288	48	1.062	1.045	1.138	1.168	1.089	1.004	0.989	63.7179	49	277	49	1.053	1.045	1.136	1.17	1.082	1.009	0.981
P68366	Tubulin alpha-4A chain OS=Homo sapiens GN=TUBA4A PE=1 SV=1	63.8393	29	941	7	0.878	0.897	1.009	0.991	0.812	0.827	0.899	59.8214	27	938	6	0.83	0.858	0.979	0.94	0.756	0.787	0.846
Q9Y4G6	Talin-2 OS=Homo sapiens GN=TLN2 PE=1 SV=4	44.6499	88	232	73	1.005	1.008	1.079	1.091	1.025	0.97	0.953	44.7286	84	231	70	1.048	1.081	1.123	1.118	1.041	1.033	1.002
P06576	ATP synthase subunit beta, mitochondrial OS=Homo sapiens GN=ATP5B PE=1 SV=3	69.3762	27	384	27	1.052	1.035	1.216	1.239	0.91	0.945	0.901	68.9981	26	388	26	1.018	1.013	1.109	1.049	0.922	0.948	0.904
P35579	Myosin-9 OS=Homo sapiens GN=MYH9 PE=1 SV=4	45.9694	83	199	60	1.03	0.953	1.008	0.961	0.979	0.962	0.991	48.7245	88	192	68	1	0.965	1.032	0.998	0.984	0.984	0.976
P04075	Fructose-bisphosphate aldolase A OS=Homo sapiens GN=ALDOA PE=1 SV=2	87.0879	37	481	30	1.121	1.115	1.339	1.394	1.098	1.014	1.065	85.4396	36	492	29	1.117	1.116	1.35	1.434	1.086	1	1.059
P11142	Heat shock cognate 71 kDa protein OS=Homo sapiens GN=HSPA8 PE=1 SV=1	66.8731	43	373	27	1.03	1.013	1.124	1.259	0.973	0.98	0.967	64.0867	43	396	27	1.067	1.05	1.145	1.304	1.033	1.013	1.015
Q9Y4I1	Unconventional myosin-Va OS=Homo sapiens GN=MYO5A PE=1 SV=2	46.2534	81	220	81	1.108	1.119	1.052	1.058	1.083	1.082	1.029	45.5526	82	212	82	1.116	1.105	1.027	1.042	1.061	1.088	1.034
P04406	Glyceraldehyde-3-phosphate dehydrogenase OS=Homo sapiens GN=GAPDH PE=1 SV=3	82.0896	26	612	26	0.987	0.986	1.071	1.023	1.042	1.044	1.058	67.4627	25	552	25	1.089	1.089	1.196	1.176	1.003	1.003	1.07
P14618	Pyruvate kinase isozymes M1/M2 OS=Homo sapiens GN=PKM PE=1 SV=4	78.1544	42	341	42	0.979	0.969	1.104	1.174	1.022	0.925	0.969	77.0245	41	356	41	1.005	0.989	1.1	1.147	1.041	0.959	0.992
P07197	Neurofilament medium polypeptide OS=Homo sapiens GN=NEFM PE=1 SV=3	54.8035	57	340	52	0.569	0.517	0.61	0.546	0.517	0.693	0.835	53.9301	56	331	50	0.552	0.502	0.59	0.512	0.492	0.684	0.849
P10809	60 kDa heat shock protein, mitochondrial OS=Homo sapiens GN=HSPD1 PE=1 SV=2	79.4066	48	285	48	1.017	0.991	1.277	1.552	0.924	0.843	0.83	77.836	44	294	44	1.03	1.002	1.281	1.511	0.909	0.835	0.84
P12814	Alpha-actinin-1 OS=Homo sapiens GN=ACTN1 PE=1 SV=2	62.4439	52	218	30	1.065	1.052	1.043	1.085	1.128	1.039	1.002	60.9865	50	211	30	1.118	1.093	1.075	1.182	1.142	1.034	0.974
P11216	Glycogen phosphorylase, brain form OS=Homo sapiens GN=PYGB PE=1 SV=5	62.3962	55	242	43	0.981	0.992	0.997	1.014	1.007	0.997	1.013	65.9549	56	232	44	0.996	1.016	0.999	1.016	1.048	1.017	1.031
Q02952	A-kinase anchor protein 12 OS=Homo sapiens GN=AKAP12 PE=1 SV=4	61.5039	66	190	66	0.86	0.852	0.815	0.999	0.795	0.806	0.86	55.4994	58	162	58	0.867	0.851	0.796	0.958	0.793	0.825	0.866
P07196	Neurofilament light polypeptide OS=Homo sapiens GN=NEFL PE=1 SV=3	64.2726	44	291	40	0.592	0.547	0.548	0.436	0.519	0.8	0.937	72.3757	47	301	42	0.606	0.567	0.573	0.451	0.532	0.756	0.908
P12277	Creatine kinase B-type OS=Homo sapiens GN=CKB PE=1 SV=1	79.2651	26	495	26	0.989	0.963	1.045	1.01	0.957	0.936	0.96	76.6404	25	496	25	0.977	0.972	1.035	0.984	1.001	0.937	0.991
P07900	Heat shock protein HSP 90-alpha OS=Homo sapiens GN=HSP90AA1 PE=1 SV=5	60.2459	53	320	34	0.977	0.957	1.041	1.068	0.919	0.931	0.941	57.1038	49	322	32	0.982	0.964	1.068	1.109	0.918	0.947	0.935
Q12860	Contactin-1 OS=Homo sapiens GN=CNTN1 PE=1 SV=1	55.0098	49	265	49	1.024	1.027	0.974	0.986	1.059	1.011	1.023	55.8939	51	261	51	1.046	1.027	0.942	0.954	1.073	1.007	1.029
P09104	Gamma-enolase OS=Homo sapiens GN=ENO2 PE=1 SV=3	82.0276	27	338	23	0.938	0.933	0.992	1.07	0.907	0.94	0.895	77.8802	26	334	21	0.926	0.92	0.967	1.053	0.839	0.902	0.869
P02768	Serum albumin OS=Homo sapiens GN=ALB PE=1 SV=2	73.5632	48	279	48	0.961	0.824	1.195	1.085	0.772	0.964	1.019	72.578	49	284	49	0.973	0.853	1.247	1.15	0.8	0.968	1.024
P49327	Fatty acid synthase OS=Homo sapiens GN=FASN PE=1 SV=3	37.5946	73	170	73	0.962	0.956	1.056	0.963	0.967	1.008	1.017	39.2274	76	166	76	0.94	0.95	1.01	0.913	0.955	0.982	1.014
Q9BQE3	Tubulin alpha-1C chain OS=Homo sapiens GN=TUBA1C PE=1 SV=1	61.2472	33	774	2	0.844	0.97	1.078	0.813	0.775	0.822	1.03	57.461	31	793	1	0.88	0.829	1.222	1.126	0.729	0.971	0.795
P46459	Vesicle-fusing ATPase OS=Homo sapiens GN=NSF PE=1 SV=3	65.3226	53	256	52	1.131	1.132	1.225	1.38	1.121	1.033	1.044	59.2742	52	270	52	1.127	1.097	1.21	1.384	1.107	1.045	1.022
P06733	Alpha-enolase OS=Homo sapiens GN=ENO1 PE=1 SV=2	77.4194	32	321	28	1.057	1.03	1.25	1.272	0.995	0.982	0.982	77.4194	34	320	30	1.08	1.047	1.284	1.301	1.036	0.991	1.001
P60880	Synaptosomal-associated protein 25 OS=Homo sapiens GN=SNAP25 PE=1 SV=1	77.6699	24	303	24	0.885	0.891	0.807	0.754	0.827	0.902	0.871	79.6117	24	318	24	0.836	0.858	0.798	0.731	0.822	0.91	0.857
O95782	AP-2 complex subunit alpha-1 OS=Homo sapiens GN=AP2A1 PE=1 SV=3	54.043	49	220	34	1.071	1.092	1.08	1.079	1.092	1.032	1.067	53.7359	48	206	34	1.067	1.111	1.059	1.088	1.172	1.077	1.113
P63010	AP-2 complex subunit beta OS=Homo sapiens GN=AP2B1 PE=1 SV=1	54.5358	49	238	25	1.126	1.126	1.262	1.466	1.03	1.006	0.984	58.8047	50	220	26	1.132	1.129	1.252	1.484	1.069	0.995	0.999
P09972	Fructose-bisphosphate aldolase C OS=Homo sapiens GN=ALDOC PE=1 SV=2	82.1429	33	399	26	1.081	1.083	1.062	0.876	1.092	1.114	1.133	80.4945	33	410	26	1.067	1.098	1.046	0.874	1.089	1.113	1.129
P14136	Glial fibrillary acidic protein OS=Homo sapiens GN=GFAP PE=1 SV=1	78.0093	52	334	49	0.729	0.717	0.743	0.558	0.665	0.844	1.113	77.7778	50	340	48	0.749	0.727	0.759	0.58	0.657	0.847	1.104
P60709	Actin, cytoplasmic 1 OS=Homo sapiens GN=ACTB PE=1 SV=1	75.2	28	626	8	1.027	1.057	1.137	1.125	1.05	1	1.047	68.5333	25	601	8	1.043	1.053	1.127	1.11	1.062	1.03	1.058
Q92752	Tenascin-R OS=Homo sapiens GN=TNR PE=1 SV=3	35.6406	41	256	41	0.96	0.988	0.965	0.999	1.041	0.972	0.993	35.6406	40	251	40	0.919	0.945	0.919	0.95	1.021	0.94	0.945
Q9Y2J2	Band 4.1-like protein 3 OS=Homo sapiens GN=EPB41L3 PE=1 SV=2	43.7902	47	245	39	1.123	1.11	0.99	1.054	0.901	1.056	1.023	44.1582	51	236	41	1.11	1.096	0.996	1.021	0.9	1.039	1.011
P55072	Transitional endoplasmic reticulum ATPase OS=Homo sapiens GN=VCP PE=1 SV=4	74.8139	49	186	49	1.1	1.086	1.199	1.304	1.065	1.025	1.056	70.8437	46	183	46	1.091	1.086	1.179	1.272	1.074	1.012	1.037
Q9NY65	Tubulin alpha-8 chain OS=Homo sapiens GN=TUBA8 PE=1 SV=1	56.1247	25	571	10	0.96	1	0.963	0.907	1.123	0.973	0.987	56.5702	24	562	7	0.916	0.941	0.934	0.879	0.907	0.916	0.934
P31150	Rab GDP dissociation inhibitor alpha OS=Homo sapiens GN=GDI1 PE=1 SV=2	76.2864	36	263	25	1.012	1.005	1.019	1.096	0.957	1.016	1.025	74.2729	34	246	24	0.989	0.991	0.992	1.049	0.943	0.983	0.968
P19367	Hexokinase-1 OS=Homo sapiens GN=HK1 PE=1 SV=3	51.7993	52	228	52	1.22	1.215	1.193	1.252	1.223	1.189	1.13	52.9989	50	230	46	1.198	1.227	1.175	1.183	1.172	1.122	1.076
Q01814	Plasma membrane calcium-transporting ATPase 2 OS=Homo sapiens GN=ATP2B2 PE=1 SV=2	41.5929	50	176	33	1.23	1.235	0.766	0.647	1.023	1.152	1.094	45.8568	55	194	34	1.28	1.26	0.798	0.679	1.059	1.208	1.11
P38646	Stress-70 protein, mitochondrial OS=Homo sapiens GN=HSPA9 PE=1 SV=2	59.6465	41	194	40	0.941	0.944	1.043	1.11	0.943	0.907	0.882	58.3211	41	193	41	0.952	0.94	1.043	1.111	0.959	0.892	0.892
P23634	Plasma membrane calcium-transporting ATPase 4 OS=Homo sapiens GN=ATP2B4 PE=1 SV=2	40.6124	48	187	28	1.145	1.131	0.809	0.748	1.171	1.037	1.07	43.0298	52	186	30	1.168	1.172	0.821	0.756	1.207	1.072	1.089
O43707	Alpha-actinin-4 OS=Homo sapiens GN=ACTN4 PE=1 SV=2	61.0318	51	195	32	0.994	0.978	0.987	0.962	0.859	0.964	0.93	59.6048	50	184	33	0.972	0.963	0.979	0.959	0.93	0.983	0.946
Q14194	Dihydropyrimidinase-related protein 1 OS=Homo sapiens GN=CRMP1 PE=1 SV=1	81.8182	34	231	30	1.147	1.165	1.16	1.323	1.046	0.981	0.966	80.4196	32	224	28	1.137	1.175	1.161	1.303	1.009	0.957	0.941
P08238	Heat shock protein HSP 90-beta OS=Homo sapiens GN=HSP90AB1 PE=1 SV=4	57.5967	45	282	25	1.089	1.081	1.167	1.197	1.02	1.004	1.004	57.1823	44	277	26	1.123	1.078	1.148	1.176	1.027	1.019	0.985
P35609	Alpha-actinin-2 OS=Homo sapiens GN=ACTN2 PE=1 SV=1	57.83	50	166	34	1.13	1.071	1.25	1.242	1.127	1.009	0.992	55.2573	46	150	31	1.13	1.103	1.249	1.206	1.162	1.027	0.999
P20020	Plasma membrane calcium-transporting ATPase 1 OS=Homo sapiens GN=ATP2B1 PE=1 SV=3	39.5072	43	179	19	1.165	1.143	0.772	0.639	1.018	1.12	1.034	37.4404	47	186	19	1.163	1.14	0.81	0.678	1.033	1.087	1.017
Q9NQC3	Reticulon-4 OS=Homo sapiens GN=RTN4 PE=1 SV=2	61.5772	46	165	46	0.976	0.961	0.95	1.089	0.894	0.912	0.907	61.4933	47	174	47	1.011	0.987	0.938	1.071	0.955	0.974	0.966
P28331	NADH-ubiquinone oxidoreductase 75 kDa subunit, mitochondrial OS=Homo sapiens GN=NDUFS1 PE=1 SV=3	63.9615	38	175	38	1.101	1.099	1.156	1.1	1.028	1.054	1.003	68.088	38	162	38	1.082	1.08	1.083	1.049	1.014	1.046	0.99
P09543	2',3'-cyclic-nucleotide 3'-phosphodiesterase OS=Homo sapiens GN=CNP PE=1 SV=2	65.7957	37	308	36	0.751	0.665	0.637	0.511	0.533	0.851	1.001	67.696	37	297	36	0.736	0.647	0.639	0.49	0.512	0.848	1.015
P08133	Annexin A6 OS=Homo sapiens GN=ANXA6 PE=1 SV=3	69.2422	49	192	49	1.087	1.038	1.047	1.029	0.976	1.07	1.122	72.3626	53	190	53	1.07	1.031	1.041	1.019	0.949	1.015	1.075
Q9BY11	Protein kinase C and casein kinase substrate in neurons protein 1 OS=Homo sapiens GN=PACSIN1 PE=1 SV=1	74.5495	36	223	35	0.903	0.932	1.043	1.433	1.002	0.881	0.868	74.3243	36	215	34	0.889	0.915	0.997	1.303	0.958	0.886	0.849
Q12955	Ankyrin-3 OS=Homo sapiens GN=ANK3 PE=1 SV=3	16.6552	62	160	49	0.951	0.998	0.908	0.793	1.13	1.136	1.143	15.1702	58	135	45	0.982	1.022	0.921	0.815	1.091	1.119	1.139
P22314	Ubiquitin-like modifier-activating enzyme 1 OS=Homo sapiens GN=UBA1 PE=1 SV=3	50.8507	42	180	42	1.002	1.023	1.03	1.012	1.047	1.032	1.07	48.2987	42	196	42	0.98	0.978	0.98	0.983	1.022	0.984	1.025
P25705	ATP synthase subunit alpha, mitochondrial OS=Homo sapiens GN=ATP5A1 PE=1 SV=1	60.5787	35	316	35	1.07	1.058	1.032	1.022	1.094	1.079	1.024	58.9512	32	302	32	1.062	1.052	1.059	1.031	1.066	1.065	1.002
Q8TDJ6	DmX-like protein 2 OS=Homo sapiens GN=DMXL2 PE=1 SV=2	32.444	75	150	73	1.041	1.052	1.089	1.064	1.067	1.048	0.99	31.9829	71	141	68	1.06	1.073	1.101	1.097	1.098	1.03	1.003
Q02218	2-oxoglutarate dehydrogenase, mitochondrial OS=Homo sapiens GN=OGDH PE=1 SV=3	51.4174	43	136	35	1.015	1.012	0.977	0.887	0.992	1.031	0.993	53.6657	45	135	36	1.051	1.04	1.026	0.944	0.96	1.021	0.981
P21281	V-type proton ATPase subunit B, brain isoform OS=Homo sapiens GN=ATP6V1B2 PE=1 SV=3	76.5166	29	210	29	1.054	1.074	1.023	0.988	1.09	1.032	1.044	77.2994	30	215	30	1.035	1.056	1.055	1.019	1.146	1.056	1.036
Q9BUF5	Tubulin beta-6 chain OS=Homo sapiens GN=TUBB6 PE=1 SV=1	54.0359	22	508	7	0.972	0.961	0.931	0.949	0.756	0.766	0.83	45.2915	21	559	7	0.906	0.897	0.847	0.783	0.769	0.803	0.833
Q14203	Dynactin subunit 1 OS=Homo sapiens GN=DCTN1 PE=1 SV=3	54.6166	56	142	56	0.977	0.96	0.948	0.887	0.947	0.979	1.006	50.2347	51	144	51	0.953	0.96	0.956	0.941	0.96	0.96	1.013
P16615	Sarcoplasmic/endoplasmic reticulum calcium ATPase 2 OS=Homo sapiens GN=ATP2A2 PE=1 SV=1	44.3378	46	156	46	1.241	1.257	0.968	0.868	1.169	1.217	1.146	40.595	41	134	41	1.245	1.254	0.939	0.862	1.139	1.195	1.115
Q16891	Mitochondrial inner membrane protein OS=Homo sapiens GN=IMMT PE=1 SV=1	55.1451	47	147	47	1.118	1.096	1.208	1.267	1.18	1.07	1.048	62.9288	47	136	47	1.083	1.068	1.216	1.279	1.217	1.032	1.028
Q96JE9	Microtubule-associated protein 6 OS=Homo sapiens GN=MAP6 PE=1 SV=2	70.7257	50	173	50	0.99	1	1.13	1.519	1.114	1.005	0.993	69.9877	54	179	54	0.969	0.986	1.092	1.478	1.081	0.978	0.956
O94973	AP-2 complex subunit alpha-2 OS=Homo sapiens GN=AP2A2 PE=1 SV=2	53.8871	43	161	28	1.124	1.135	1.061	1.162	1.045	1.08	1.006	51.4377	42	151	28	1.086	1.116	1.043	1.187	1.01	1.046	0.984
Q9H4G0	Band 4.1-like protein 1 OS=Homo sapiens GN=EPB41L1 PE=1 SV=2	53.1215	47	171	44	1.099	1.112	1.133	1.282	1.145	1.078	1.016	49.3757	44	147	41	1.084	1.102	1.105	1.236	1.141	1.1	1.042
P08670	Vimentin OS=Homo sapiens GN=VIM PE=1 SV=4	69.5279	43	176	35	0.922	0.913	0.967	1.014	0.945	0.943	0.971	67.382	40	176	37	0.911	0.933	0.953	0.955	0.962	0.963	0.988
Q9ULU8	Calcium-dependent secretion activator 1 OS=Homo sapiens GN=CADPS PE=1 SV=3	46.4893	45	124	39	1.158	1.111	1.108	1.103	1.209	1.049	1.05	47.8936	48	118	40	1.109	1.079	1.158	1.125	1.1	1.013	0.969
P38606	V-type proton ATPase catalytic subunit A OS=Homo sapiens GN=ATP6V1A PE=1 SV=2	65.9643	37	173	37	1.005	1.014	0.992	0.997	1.125	1.02	0.991	67.423	36	183	36	1.032	1.019	1.01	1.057	1.15	1.044	1.005
O43426	Synaptojanin-1 OS=Homo sapiens GN=SYNJ1 PE=1 SV=2	34.6472	43	141	43	1.028	1.044	1.024	1.013	1.098	1.036	1.053	38.0801	48	147	48	1.026	1.025	1.019	0.998	1.11	1.043	1.05
P26232	Catenin alpha-2 OS=Homo sapiens GN=CTNNA2 PE=1 SV=5	56.4533	47	120	37	1.153	1.147	1.15	1.283	1.127	1.049	0.992	54.2497	44	115	35	1.143	1.164	1.155	1.278	1.149	1.04	1.005
Q09666	Neuroblast differentiation-associated protein AHNAK OS=Homo sapiens GN=AHNAK PE=1 SV=2	36.7063	87	141	86	0.802	0.799	0.961	1.024	0.79	0.79	0.817	35.3311	82	144	81	0.8	0.784	0.944	1.019	0.795	0.797	0.804
Q93050	V-type proton ATPase 116 kDa subunit a isoform 1 OS=Homo sapiens GN=ATP6V0A1 PE=1 SV=3	33.5723	32	197	32	1.214	1.181	0.873	0.861	1.308	1.153	1.097	34.2891	32	188	32	1.175	1.156	0.887	0.877	1.237	1.123	1.058
P34932	Heat shock 70 kDa protein 4 OS=Homo sapiens GN=HSPA4 PE=1 SV=4	62.9762	46	137	41	1.016	1.013	1.031	1.133	1.003	0.963	1.022	65.9524	47	143	43	1.038	1.025	1.08	1.204	1.066	0.976	1.045
Q9Y490	Talin-1 OS=Homo sapiens GN=TLN1 PE=1 SV=3	31.1295	57	118	44	0.912	0.914	1.019	0.879	0.863	0.93	0.964	38.0165	65	125	52	0.899	0.886	0.989	0.84	0.833	0.94	0.986
P08107	Heat shock 70 kDa protein 1A/1B OS=Homo sapiens GN=HSPA1A PE=1 SV=5	58.6583	35	189	17	1.033	1.083	1.04	1.065	0.924	1.018	1.03	60.2184	38	197	25	1.091	1.136	1.134	1.195	0.983	1.055	1.072
O94856	Neurofascin OS=Homo sapiens GN=NFASC PE=1 SV=4	31.997	39	140	39	0.943	0.918	0.85	0.781	0.928	0.965	1.03	32.7394	41	142	41	0.941	0.929	0.873	0.813	1.002	0.947	1.028
P13591	Neural cell adhesion molecule 1 OS=Homo sapiens GN=NCAM1 PE=1 SV=3	57.5758	40	225	40	1.071	1.055	1.077	1.316	1.054	0.921	0.938	47.7855	36	211	36	1.108	1.096	1.111	1.346	1.126	1.026	1.039
P00558	Phosphoglycerate kinase 1 OS=Homo sapiens GN=PGK1 PE=1 SV=3	75.5396	33	179	33	1.031	1.025	1.189	1.271	0.975	1.046	1.028	79.3765	34	192	34	1.075	1.044	1.24	1.363	0.974	1.009	1.035
Q13423	NAD(P) transhydrogenase, mitochondrial OS=Homo sapiens GN=NNT PE=1 SV=3	41.7127	42	129	41	1.158	1.142	1.21	1.334	1.071	1.075	1.066	42.9098	43	130	42	1.176	1.178	1.202	1.315	1.13	1.095	1.102
Q16181	Septin-7 OS=Homo sapiens GN=SEPT7 PE=1 SV=2	57.4371	30	189	28	1.044	1.04	1.115	1.177	0.977	0.951	0.976	57.2082	33	201	31	1.075	1.069	1.142	1.275	1.022	0.974	0.99
Q16352	Alpha-internexin OS=Homo sapiens GN=INA PE=1 SV=2	72.5451	35	203	29	0.674	0.685	0.61	0.544	0.561	0.829	1.004	75.5511	39	205	32	0.667	0.66	0.621	0.564	0.563	0.84	1.003
P06744	Glucose-6-phosphate isomerase OS=Homo sapiens GN=GPI PE=1 SV=4	43.5484	24	195	24	1.096	1.07	1.098	1.216	1.08	1.089	1.062	46.0573	26	188	26	1.124	1.1	1.139	1.284	1.096	1.105	1.066
Q01813	6-phosphofructokinase type C OS=Homo sapiens GN=PFKP PE=1 SV=2	55.3571	33	148	30	1.04	1.029	0.999	1.108	0.984	0.977	0.962	53.9541	32	129	28	1.137	1.097	1.061	1.172	1.087	1.059	1.063
Q8NF91	Nesprin-1 OS=Homo sapiens GN=SYNE1 PE=1 SV=3	12.9021	82	112	82	0.952	0.975	0.991	0.828	0.95	0.97	0.947	11.3561	77	108	77	0.953	0.994	0.977	0.858	0.989	0.99	0.971
Q16799	Reticulon-1 OS=Homo sapiens GN=RTN1 PE=1 SV=1	54.6392	34	137	33	1.142	1.159	1.029	1.301	1.077	1.033	1.011	52.9639	32	137	31	1.143	1.157	1.047	1.28	1.108	1.069	1.02
P54652	Heat shock-related 70 kDa protein 2 OS=Homo sapiens GN=HSPA2 PE=1 SV=1	57.277	35	200	20	0.7	0.64	0.718	0.584	0.552	0.775	1.059	62.1283	37	221	23	0.725	0.67	0.763	0.622	0.584	0.802	1.024
Q7Z406	Myosin-14 OS=Homo sapiens GN=MYH14 PE=1 SV=2	33.8847	56	107	43	0.845	0.895	0.86	0.674	0.89	0.965	0.98	35.4386	58	115	46	0.807	0.844	0.819	0.626	0.865	0.933	0.96
O60313	Dynamin-like 120 kDa protein, mitochondrial OS=Homo sapiens GN=OPA1 PE=1 SV=3	49.4792	50	125	50	1.125	1.1	1.112	1.208	1.152	1.059	1.046	51.3542	53	139	53	1.153	1.112	1.121	1.224	1.14	1.062	1.023
Q92823	Neuronal cell adhesion molecule OS=Homo sapiens GN=NRCAM PE=1 SV=3	39.8773	36	168	36	0.963	0.969	1.045	1.159	0.973	0.941	0.963	40.4908	37	160	37	0.945	0.975	1.053	1.112	0.975	0.939	0.957
Q8N573	Oxidation resistance protein 1 OS=Homo sapiens GN=OXR1 PE=1 SV=2	52.4027	39	130	39	0.987	0.983	1.074	1.245	0.989	0.953	0.932	53.5469	40	117	40	1	1.004	1.109	1.293	1.03	0.989	0.962
Q16720	Plasma membrane calcium-transporting ATPase 3 OS=Homo sapiens GN=ATP2B3 PE=1 SV=3	30.4918	36	133	16	1.121	1.165	0.885	0.695	1.036	1.023	1.02	34.4262	40	134	20	1.109	1.151	0.899	0.757	1.012	1.068	1.015
Q9UQM7	Calcium/calmodulin-dependent protein kinase type II subunit alpha OS=Homo sapiens GN=CAMK2A PE=1 SV=2	54.1841	26	211	18	1.159	1.166	1.15	1.509	1.165	1.025	0.984	54.6025	26	216	18	1.168	1.176	1.096	1.391	1.197	1.047	1.013
O94925	Glutaminase kidney isoform, mitochondrial OS=Homo sapiens GN=GLS PE=1 SV=1	50.2242	29	150	28	1.145	1.118	1.25	1.358	1.05	1.035	1.013	46.7862	27	156	26	1.15	1.138	1.327	1.423	1.041	1.002	1.03
P69905	Hemoglobin subunit alpha OS=Homo sapiens GN=HBA1 PE=1 SV=2	69.7183	10	234	10	1.142	1.066	1.146	1.007	0.797	0.899	1.036	67.6056	9	201	9	1.174	1.07	1.138	1.013	0.81	0.899	1.039
Q03001	Dystonin OS=Homo sapiens GN=DST PE=1 SV=4	13.1044	81	109	77	0.98	0.986	0.967	0.857	0.985	1.06	1.016	13.0515	80	126	77	0.937	0.952	0.958	0.891	0.899	0.971	0.914
Q9NQ66	1-phosphatidylinositol 4,5-bisphosphate phosphodiesterase beta-1 OS=Homo sapiens GN=PLCB1 PE=1 SV=1	45.0658	46	128	46	1.116	1.061	0.95	0.921	0.859	1.05	0.947	44.0789	47	127	47	1.075	1.036	0.94	0.919	0.842	0.993	0.92
P62258	14-3-3 protein epsilon OS=Homo sapiens GN=YWHAE PE=1 SV=1	76.0784	25	347	23	1.019	1.004	0.977	1.061	1.009	1.01	0.982	74.1176	25	354	22	0.994	0.99	0.958	1.047	1.014	1.013	0.976
P42704	Leucine-rich PPR motif-containing protein, mitochondrial OS=Homo sapiens GN=LRPPRC PE=1 SV=3	45.4806	56	122	56	1.036	1.042	1.089	1.072	1.035	0.985	0.987	48.5653	61	142	61	1.015	1.025	1.07	1.047	1	0.973	0.967
P11021	78 kDa glucose-regulated protein OS=Homo sapiens GN=HSPA5 PE=1 SV=2	52.5994	34	168	31	0.926	0.903	1.032	1.146	0.953	0.934	0.872	51.8349	34	183	31	0.917	0.907	1.035	1.124	0.939	0.931	0.871
P29401	Transketolase OS=Homo sapiens GN=TKT PE=1 SV=3	57.9454	34	139	34	1.058	1.023	1.181	1.301	0.962	0.992	1.045	61.3162	36	133	36	1.083	1.051	1.142	1.277	0.946	1	1.046
Q10567	AP-1 complex subunit beta-1 OS=Homo sapiens GN=AP1B1 PE=1 SV=2	44.3625	42	127	18	1.037	1.09	1.264	1.261	0.997	1	0.962	44.3625	43	140	19	1.003	1.022	1.152	1.116	1.002	0.995	0.979
Q92777	Synapsin-2 OS=Homo sapiens GN=SYN2 PE=1 SV=3	60.6529	26	159	23	1.202	1.217	1.338	1.698	1.354	1.084	0.991	63.0584	24	138	22	1.234	1.259	1.346	1.719	1.55	1.225	1.075
Q92598	Heat shock protein 105 kDa OS=Homo sapiens GN=HSPH1 PE=1 SV=1	54.4289	38	120	33	0.951	0.943	1.003	1.045	0.92	0.914	0.917	56.6434	44	124	39	0.981	0.99	1.014	1.086	1.027	0.952	1.044
P12036	Neurofilament heavy polypeptide OS=Homo sapiens GN=NEFH PE=1 SV=4	32.1637	34	137	30	0.554	0.496	0.622	0.39	0.441	0.747	0.883	31.7739	31	127	27	0.547	0.484	0.614	0.37	0.43	0.779	0.893
Q9UQ16	Dynamin-3 OS=Homo sapiens GN=DNM3 PE=1 SV=4	50.9781	40	136	24	0.935	0.935	0.905	0.849	0.875	0.941	0.943	51.3234	41	138	24	1.002	1.054	0.95	0.916	0.941	1.009	1.02
P35612	Beta-adducin OS=Homo sapiens GN=ADD2 PE=1 SV=3	57.7135	36	142	35	1.055	1.02	0.976	0.998	1.126	1.059	0.995	57.7135	34	135	33	1.03	1.033	0.998	1.04	1.067	1.061	0.992
Q14195	Dihydropyrimidinase-related protein 3 OS=Homo sapiens GN=DPYSL3 PE=1 SV=1	60.5263	26	167	21	1.066	1.079	1.233	1.461	1.123	0.962	1.025	61.5789	26	150	21	1.063	1.074	1.308	1.57	1.104	0.946	0.991
Q7Z6Z7	E3 ubiquitin-protein ligase HUWE1 OS=Homo sapiens GN=HUWE1 PE=1 SV=3	18.0155	55	99	54	0.953	0.95	0.883	0.759	1.019	1.065	1.133	18.7471	56	87	55	0.981	0.968	0.91	0.799	1.01	1.05	1.097
Q96GW7	Brevican core protein OS=Homo sapiens GN=BCAN PE=1 SV=2	40.2854	29	133	29	0.892	0.913	1	0.834	1.096	0.968	1.088	36.8825	28	126	28	0.877	0.902	0.996	0.843	1.068	0.95	1.112
Q9H115	Beta-soluble NSF attachment protein OS=Homo sapiens GN=NAPB PE=1 SV=2	82.2148	24	149	22	1.087	1.108	1.166	1.203	1.044	0.975	0.991	82.5503	24	144	22	1.041	1.075	1.111	1.119	0.98	0.946	0.944
P49588	Alanine--tRNA ligase, cytoplasmic OS=Homo sapiens GN=AARS PE=1 SV=2	51.6529	41	111	41	0.925	0.941	1.006	0.984	0.908	0.978	0.946	54.7521	43	110	43	0.939	0.948	1.045	1.008	0.904	0.96	0.949
P09936	Ubiquitin carboxyl-terminal hydrolase isozyme L1 OS=Homo sapiens GN=UCHL1 PE=1 SV=2	62.3318	15	232	15	0.907	0.885	1.125	1.656	0.884	0.801	0.849	73.5426	16	252	16	0.93	0.905	1.192	1.768	0.894	0.782	0.857
P55786	Puromycin-sensitive aminopeptidase OS=Homo sapiens GN=NPEPPS PE=1 SV=2	49.4015	41	133	41	1.072	1.061	1.127	1.197	1.045	1.049	1.045	52.1219	42	130	42	1.045	1.036	1.119	1.183	1.039	1.034	1.01
P11498	Pyruvate carboxylase, mitochondrial OS=Homo sapiens GN=PC PE=1 SV=2	44.8217	38	94	38	0.977	1.003	0.944	0.82	1.049	1.02	1.057	41.9355	36	91	36	0.928	0.955	0.93	0.815	1.029	1	0.997
P78371	T-complex protein 1 subunit beta OS=Homo sapiens GN=CCT2 PE=1 SV=4	58.8785	27	103	27	1.053	1.016	1.089	1.148	1.007	0.974	1.027	68.972	30	103	30	1.036	1.015	1.003	1.059	1.014	0.976	1.039
O95248	Myotubularin-related protein 5 OS=Homo sapiens GN=SBF1 PE=1 SV=3	34.2796	45	109	44	1.044	1.068	0.854	0.772	1.13	1.128	1.081	30.8516	40	93	38	1.043	1.082	0.89	0.849	1.087	1.077	1.038
Q9Y2A7	Nck-associated protein 1 OS=Homo sapiens GN=NCKAP1 PE=1 SV=1	35.9043	39	132	39	1.184	1.173	1.142	1.239	1.264	1.135	1.146	38.9184	41	128	41	1.194	1.201	1.134	1.265	1.278	1.159	1.152
P60174	Triosephosphate isomerase OS=Homo sapiens GN=TPI1 PE=1 SV=3	75.5245	19	192	19	0.896	0.894	1.233	1.525	0.823	0.805	0.828	79.7203	22	167	22	0.888	0.893	1.222	1.499	0.891	0.812	0.835
Q07954	Prolow-density lipoprotein receptor-related protein 1 OS=Homo sapiens GN=LRP1 PE=1 SV=2	17.5836	63	93	63	0.912	0.954	1.007	0.962	1.023	0.984	0.97	16.5273	56	90	56	0.942	0.972	1.031	0.993	1.033	0.997	0.979
[truncated: 6,203 more rows]

## Sheet: C
Table S2 iTRAQ quantification data of 29 BAs
iTRAQ quantification data of 29 BAs in Batch 3
		Repeat 1											Repeat 2
[truncated: 6,306 more rows]

## Sheet: D
Table S2 iTRAQ quantification data of 29 BAs
[truncated: 6,476 more rows]

[truncated: 2 more sheets: E, F]
