# Supplementary material for: A Global Multiregional Proteomic Map of the Human Cerebral Cortex
Source: Genomics Proteomics Bioinformatics. 2021 Nov 8;20(4):614–32. doi: 10.1016/j.gpb.2021.08.008 (PMC9880820; doi:10.1016/j.gpb.2021.08.008)
Supplement: Supplementary data 7 [file mmc7.xlsx]

## Sheet: A
Table S7 Comparison of brain proteome and brain transcriptome
RNA-seq results for the 21 BAs
Gene ID	Gene name	BA 10	BA 20	BA 21	BA 22	BA 23	BA 24	BA 25	BA 28	BA 32	BA 33	BA 38	BA 39	BA 40	BA 41/42	BA 44/45	BA 46	BA 4	BA 6	BA 7	BA 8	BA 9
150159	SLC9B1	0.19	0.09	0.09	0.12	0.14	0.16	0.03	0.06	0.1	0.19	0.06	0.07	0.12	0.12	0.13	0.12	0.09	0.15	0	0.12	0.06
643866	CBLN3	1.54	1.25	1.07	1.52	1.6	1.76	1.59	0.65	1.51	1.12	1.32	1.23	1.26	1.37	1.45	1.4	1.11	1.34	1.16	1.53	1.81
26038	CHD5	23.26	32.3	24.56	28.89	28.5	31.91	36.95	27.17	31.44	26.59	30.5	30.44	24.48	26.11	27.02	29.24	20.79	26.58	30.75	28.35	30.32
374569	ASPG	0.03	0.06	0.02	0.04	0.09	0.26	0.28	0.03	0.13	0.04	0.1	0.09	0.12	0.16	0.06	0.11	0.08	0.05	0	0.09	0.13
59344	ALOXE3	0.66	0.84	1.16	0.84	0.66	1.04	0.88	1.09	1.18	0.72	0.93	1.26	0.79	1.45	1.25	1.22	0.85	0.87	1.74	1.02	1.09
56938	ARNTL2	1.94	2.6	2.28	2.5	1.96	2.42	2.4	2.74	2.26	2.54	2.67	2.32	2.7	1.78	1.73	2.01	2.46	2.24	1.97	2.35	2.09
8539	API5	30.06	30.32	27.94	31.26	28.85	26.44	27.62	26	26.07	24.21	30.55	27.87	31.86	31.5	28.93	30.08	33.2	29.71	25.65	27.28	29.81
23418	CRB1	3.46	3.24	2.87	3.3	3.42	3.51	3.16	3.71	3.61	4.28	3.17	3.07	3.39	3.14	3.46	3.54	1.23	3.87	3.48	3	3.25
51754	TMEM8B	11.55	13.28	12.86	12.63	12.84	13.37	15.26	18.16	12.45	13.61	15.26	12.84	12.54	14.07	10.49	12.39	8.82	12.51	12.22	14.09	13.88
948	CD36	0.29	0.23	0.42	0.15	0.07	0.36	0.68	1.21	0.34	0.26	0.59	0.17	0.1	0.05	0.15	0.11	0.13	0.08	0.51	0.14	0.13
124790	HEXIM2	6.71	6.5	10.03	8.68	9.06	8.67	9.44	9.41	7.73	9.86	8.21	6.11	7.74	8.94	8.97	8.42	7.87	8.72	7.92	8.46	7.71
57148	RALGAPB	10.95	12.44	9.44	11.13	9.62	9.26	9.06	10.63	10.3	9.08	11.08	9.94	11.85	10.96	9.71	10.95	13.8	10.77	10.59	10.93	10.49
5980	REV3L	2.64	2.97	2.04	2.48	2.5	2.61	2.34	2.38	2.25	2.05	2.47	2.69	2.64	2.03	2.3	2.41	2.78	2.4	1.99	1.71	2.4
132430	PABPC4L	0.04	0.07	0	0.06	0.01	0.02	0.01	0.05	0	0.01	0	0.01	0.02	0.07	0	0.02	0.1	0.05	0	0	0.07
10533	ATG7	8.01	9.59	10.99	9.43	8.51	9.94	9.53	9.74	8.68	10.17	9.76	8.62	10.22	9.93	9.75	9.41	9.21	9.63	9.49	9.27	9.73
6453	ITSN1	13.36	14.92	16.99	16.13	16.03	16.06	14.37	17.61	15.54	16.53	15.6	15.74	14.18	14.78	16.95	15.13	12.76	13.6	18.42	14.81	14.09
134147	CMBL	5.98	7.23	7.06	6.26	6.44	6.7	6.91	7.39	6.6	7.17	7.19	6.55	5.76	7.15	5.97	7.31	5.92	6.57	6.68	7.63	6.31
90594	ZNF439	5.78	4.01	3.03	4.09	3.95	3.44	3.63	3.83	2.83	3.4	4	3.73	5.38	4.2	4.52	4.79	4.16	3.85	3.35	2.45	4.05
9120	SLC16A6	1.22	1.21	1.08	0.79	1.25	1.03	0.64	0.95	0.75	0.81	0.75	1.73	1.27	1.39	1.02	1.48	3.19	1.22	1.43	1.28	0.85
259173	ALS2CL	4.45	6.78	3.76	4.1	4.78	4.36	5.21	1.89	6.88	2.88	4.91	5.49	3.33	3.62	4.65	5.82	2.66	3.9	5.5	3.5	5.28
23731	TMEM245	18.07	21.68	23.21	21.51	19.85	21.3	21.01	19.03	22.16	18.81	21.05	20.11	20.09	20.86	20.78	20.45	22.72	20.6	20.15	17.64	18.8
79019	CENPM	0.39	0.25	0.48	0.3	0.67	0.51	0.25	0.49	0.15	0.32	0.34	0.14	0.7	0.07	0.36	0.14	0.27	0.21	0.68	0.25	0.74
52	ACP1	46.04	56.18	52.25	53.26	47.67	51.26	52.1	53.34	48.51	56.26	58.96	46.94	53.64	50.23	44.58	51.27	47.84	50.41	45.07	51.75	48.29
55298	RNF121	6.47	5.68	6.19	6.68	5.41	6.01	6.27	6.71	5.96	7.41	8.33	5.68	7.07	6.47	5.21	6.57	6.34	6.6	5.1	7.95	6.57
2868	GRK4	5.18	4.51	4.69	4.9	4.98	5.51	4.97	3.82	4.37	4.55	5.29	5.95	6.39	4.81	5.88	4.45	5.93	4.55	3.92	4.13	4.49
642	BLMH	9.36	9.92	10.31	10.45	7.87	8.63	8.66	7.78	7.12	8.87	9.81	9.44	9.65	10.47	9.4	10.65	10.18	9.65	9.38	7.97	9.97
9429	ABCG2	3.71	4.36	2.6	2.85	4.15	3.6	2.16	3.09	2.15	2.72	3	3.87	3.46	3.98	2.7	4.1	6.31	4.78	3.29	3.9	4.35
80267	EDEM3	4.89	6.08	4.88	5.18	4.31	3.99	4.11	4.57	4.76	3.92	5.24	4.58	5.55	4.38	4.13	4.88	5.59	4.84	4.06	4.29	5.02
79885	HDAC11	27.76	19.44	24.43	21.8	22.33	22.93	21.89	23.77	20.59	22.12	22.3	20.8	24.58	21.51	23.5	20.99	18.82	22.31	23.37	22.04	22.36
3557	IL1RN	0.07	0.13	0.13	0.09	0.1	0.03	0.13	0	0.1	0.03	0.14	0.14	0.09	0.09	0.03	0.06	0	0.09	0.25	0.03	0
1890	TYMP	1.88	1.2	1.73	1.01	1.24	1.23	1.19	1.97	1.09	1.09	1.32	1.22	1.08	1.41	1.53	1.13	0.67	1.24	1.21	1.63	1.65
11245	GPR176	10.38	14.35	11.94	11.61	12.26	15.69	12.93	14.04	15	14.14	13.45	12.12	10.8	12.65	9.35	12.93	13.77	14.94	12.12	14.85	13.57
107984745	LOC107984745	0.11	0.08	0.24	0.18	0	0.03	0.14	0.11	0.1	0.1	0.04	0.19	0.04	0.11	0.05	0.09	0.02	0.14	0.07	0.09	0.15
440695	ETV3L	0.86	0.38	0.26	0.49	0.69	0.39	0.49	1.22	0.65	0.55	0.32	0.42	0.62	0.59	0.73	0.65	0.06	0.62	0.86	0.48	0.64
2742	GLRA2	1.86	4.36	3.59	4.73	2.41	4.07	4.87	7.32	2.28	3.94	8.34	2.3	3.32	2.54	2.41	2.55	1.82	3.22	1.43	2.09	2.91
9463	PICK1	51.57	35.64	33.24	36.97	37.82	30.96	31.99	26.81	32.29	25.76	30.07	35.7	40.47	41.54	45.36	40.32	45.4	40.47	47.82	34.16	44.1
6445	SGCG	1.18	0.71	0.55	0.93	0.55	0.45	0.31	0.16	1.02	0.31	0.58	1.32	1.22	1.25	0.95	1.23	1.95	1.04	1.23	1.4	0.74
144455	E2F7	0.01	0.03	0.05	0.02	0.06	0	0.06	0.04	0.03	0.01	0.05	0	0.07	0.04	0.07	0.09	0	0.07	0.06	0.04	0.02
1733	DIO1	0	0	0	0	0.08	0.04	0	0	0	0	0	0.07	0.03	0	0	0	0	0	0	0	0.03
2592	GALT	9.17	10.54	10.65	8.62	10.45	11.41	10.81	11.75	10.37	10.68	10.59	11.61	9.32	10.08	11.02	10.41	10.39	10.59	11.66	11.38	11.16
55686	MREG	4.11	3.48	4.26	4.85	5.76	3.32	2.92	1.46	3.42	4.27	3.57	3.51	6.29	4.03	4.66	4.64	6.88	3.94	3.88	5.3	4.44
57461	ISY1	4.26	4.27	5.85	4.24	4.59	5.15	4.49	4.67	4.98	4.59	4.71	5.3	4.89	4.36	5.1	4.49	3.14	4.33	6.33	3.75	4.29
84836	ABHD14B	6.84	7.07	8.03	7.53	7.33	6.74	8.94	6.95	7.43	7.83	7.4	7.51	7.17	7.68	9.22	7.94	6.61	9.68	7.8	5.93	8.14
80700	UBXN6	92.91	95.73	107.98	102.21	105.2	115.27	108.99	117.87	98.62	117.59	106.03	95.32	97.99	103.46	100.89	103.67	115.16	111.95	116.88	113.64	116.19
222171	PRR15	0.35	0.17	0.3	0.26	0.14	0.48	0.24	0.25	0.19	0.26	0.04	0.14	0.52	0.38	0.23	0.12	0.18	0.33	0.09	0.22	0.41
89781	HPS4	13.73	12.97	10.85	11.55	11.29	10.55	12.73	12.05	11.31	11.19	13.03	11.47	11.61	11.88	10.91	12.16	11.14	12.63	10.27	12.12	12.83
51029	DESI2	4.24	4.98	4.53	3.9	4.07	3.75	3.81	4.1	4.4	3.26	4.93	4.14	4.7	4.75	4.13	4.07	4.3	4.03	3.95	4.16	4.03
6557	SLC12A1	1.44	1.85	1.83	1.98	1.84	1.56	1.4	1.51	1.36	1.43	2.62	1.63	1.94	2.03	1.47	2.02	2.43	1.76	1.25	1.47	2.43
4664	NAB1	8.88	8.72	7.54	7.55	6.58	5.39	5.33	6.1	7.21	6.15	7.27	7.72	8.95	7.05	6.7	7.56	7.42	6.79	6.66	7.32	8.37
51611	DPH5	5.21	7.97	8.72	7.94	5.67	7.41	7.44	8.02	5.94	7.88	8.78	5.83	7.08	6.04	5.71	6.62	6.01	5.73	4.69	6.27	7.23
121053	C12orf45	6.05	9.46	8.75	10.83	8.81	14.34	16.45	13.03	13.43	12.3	12.79	8.65	9.69	10.52	8.92	11.74	10.62	10.03	6.54	11.23	13.01
89777	SERPINB12
5531	PPP4C	23.39	23.26	26.76	26.24	24.83	25.71	26.72	24.12	23.92	30.05	24.47	23.74	23.98	24.81	28.61	26.39	21.48	26.89	27.65	21.57	25.11
27005	USP21	15.43	16.1	13.75	14.31	14.76	15.14	15.01	16.45	16.23	13.59	14.92	14.82	13.94	13.98	13	13.41	13.17	14.5	15.49	15.27	14.47
284656	EPHA10	3.56	3.86	4.66	4.19	4.88	4.68	5.82	6.33	4.82	4.99	5.88	4.23	3.61	3.79	3.99	4.99	3.24	4.76	4.51	4.91	5.27
6597	SMARCA4	29.7	29.01	29.32	30.48	29.91	31.05	34.64	30.91	29.76	29.84	28.37	30.51	28.91	31.5	33	31.93	26.59	28.52	34.36	32.53	33.88
5420	PODXL	8.29	10.38	7.77	7.52	8.15	7.58	7.21	7.8	9.72	7.69	9.14	8.56	6.86	8.77	6.84	9.13	7.19	9.83	9.93	8.2	10.05
22936	ELL2	12.54	11.64	11.01	11.3	10.15	9.41	8.36	8.33	9.49	8.63	10.45	10.27	12.68	12.37	10.15	11.04	12.65	10.92	9	10.41	10.91
56521	DNAJC12	44.32	56.55	62.94	53.51	45.45	56.45	74.91	91.53	58.35	67.04	80.22	41.49	46.79	42.24	37.93	46.92	47.44	43.63	44.24	42.49	42.56
23224	SYNE2	5.34	5.74	6.18	4.64	5.81	5.04	5.18	3.92	7.38	4.22	5.01	5.96	5.31	6	5.18	5.09	5.89	6.17	6.17	5.43	6.21
56987	BBX	14.06	8.32	11.22	8.46	10.48	8.24	8.64	10.97	8.23	7.64	6.95	8.66	10.8	9.49	12.56	8.28	10.4	9.33	10.36	6.57	7.08
286144	TRIQK	8.33	11.31	8.66	10.06	9.7	8.22	8.79	10.18	10.29	9.22	10.27	9.41	10.31	8.49	8.86	10.02	10.72	10.6	8.33	9.38	9.81
23216	TBC1D1	11.45	10.44	12.07	12.91	11.08	11.33	14.12	12.64	11.22	11.55	12.98	13.15	11.51	11.32	13.48	13.02	10.9	12.16	13.01	9.72	12.43
1300	COL10A1	0.56	0.64	0.37	0.38	0.36	0.52	0.59	0.77	0.61	0.46	0.88	0.3	0.57	0.63	0.54	0.5	0.32	0.62	0.62	0.49	0.68
8091	HMGA2	0.14	0.3	0.61	0.27	0.18	0.19	0.36	0.16	0.17	0.33	0.15	0.47	0.39	0.12	0.55	0.17	0	0.31	0.53	0.19	0.24
197358	NLRC3	1.15	0.89	1.05	1.09	1	1.09	1.09	0.92	1.19	0.88	1.02	1.14	1.04	1.36	1.22	1.18	0.89	1.45	1.38	1.17	1.1
197335	WDR90	1.23	2.04	1.23	1.52	1.35	1.5	1.45	1.43	1.75	1.21	1.37	1.58	1.47	1.41	1.75	1.24	1.16	1.39	1.22	1.16	1.9
3660	IRF2	9.39	6.65	6.61	6.89	6.26	5.79	4.75	6.88	6.02	5.75	7.21	7.09	7.32	6.22	7.49	6.65	7.42	6.96	7.16	7.36	6.78
23167	EFR3A	20.11	23.92	20.52	22.32	22.32	21.15	19.15	22.84	21.11	20.99	22.55	23.77	24.54	21.93	20.4	21.65	27.67	21.99	19.11	26.6	23.22
6665	SOX15	7.42	7.18	7.92	6.73	8.34	8.29	9.6	6.99	9.08	9.68	6.6	8.8	6.43	7.73	9.68	8.7	7.17	8.74	8.17	8.02	7.91
27	ABL2	4.54	4.71	5.22	4.22	4.34	4.75	4.44	4.44	4.93	4.01	4.65	4.46	4.54	4.24	4.54	4.12	4.85	4.71	4.48	4.61	4.44
79142	PHF23	20.62	21.04	28	23.15	28.87	25.89	22.25	23.93	24.1	26.03	23.83	24.5	23.22	29.06	21.77	28.15	34.56	26.73	27.52	30.3	27.48
7936	NELFE	32.1	30.31	32.07	35.97	30.06	33.71	37.77	35.47	29.39	39.59	35.24	27.5	29.42	30.46	33.12	33	33.9	31.88	29.49	29.66	32.92
92086	GGTLC1	0	0	0	0	0	0	0	0.06	0	0	0	0	0	0	0	0	0	0.17	0	0	0
57159	TRIM54	2.19	2.57	1.84	2.84	2.61	1.2	2.51	0.68	2.19	1.18	2.52	2.88	1.95	3.3	3.17	1.88	0.96	1.38	2.45	1.23	3.07
161253	REM2	1.06	0.82	0.6	0.43	0.68	0.88	0.49	0.91	0.81	0.5	0.34	0.87	0.72	0.75	1.02	0.76	1.04	0.86	0.9	1.09	0.96
334	APLP2	145.7	177.32	164.4	178.69	178.05	195.19	171.88	150.4	177.13	174.24	157.9	169.79	182.64	175.55	182.92	178.39	222.3	194.25	165.6	186.02	177.39
9762	LZTS3	78.28	97.26	104.03	87.82	95.37	89.23	81.36	87.84	92.93	80.8	92.86	99.91	82.27	103.29	94.37	102.44	91.59	100.63	113.98	100.18	97.61
10308	ZNF267	2.35	2.71	1.69	2.44	1.78	1.74	1.42	1.43	1.92	1.61	1.92	2.7	2.56	2.11	1.92	2.15	2.33	2.1	1.25	1.29	2.18
110354863	ZNF660-ZNF197	1.28	0.57	0.72	0.29	0	0.97	0.29	0.63	0.96	0.36	0.62	0.39	0.58	0.7	1.07	1.37	0.29	0.39	0	0.51	0.3
171019	ADAMTS19	0.6	0.79	0.73	0.55	0.73	1.06	1.26	0.54	1.18	1.06	0.52	0.72	0.66	0.39	0.39	0.77	0.52	0.46	0.61	0.68	0.69
9328	GTF3C5	27.04	21.52	22.76	25.8	21.93	22.72	22.77	22.44	19.51	21.46	22.99	20.14	25.44	23.03	26.61	23.97	24.51	25.31	28.87	21.82	23.56
7432	VIP	9.74	12	12.89	10.05	13.22	21.25	10.04	10.46	14.01	14.74	11.86	10.26	8.8	12.5	13.72	13.88	15.79	15.92	14.61	8.34	10.07
5293	PIK3CD	3.57	4.81	3.53	3.87	3.7	3.94	3.88	4.28	3.77	3.5	3.54	3.87	3.87	3.07	2.95	3.07	1.67	2.63	3.51	4.68	4.37
64324	NSD1	6.93	6.32	5.96	6.45	5.57	5.55	6.12	6.51	6.42	4.78	5.87	6.09	6.75	6.65	5.61	6.1	6.86	6.17	6.39	6.75	5.93
4286	MITF	2.02	1.27	0.77	1.07	1.3	1.13	0.74	1.05	0.83	0.62	0.84	1.12	1.65	1.76	1.13	1.25	2.16	1.23	1.42	1.17	1.12
10922	FASTK	41.71	41.72	48.19	42.78	48.6	47.34	49.08	42.55	47.89	50.16	39.3	45.13	40.76	45.28	54.71	39.93	42.38	45.54	50.17	42.18	43.7
55508	SLC35E3	3.17	3.5	2.72	2.63	2.79	3.09	2.89	2.41	2.73	2.84	2.54	3.52	3.27	2.38	3.6	2.83	2.6	2.41	2.8	2.76	2.71
8293	SERF1A	0	30.84	0	13.25	22.19	0	20.42	7.51	0	0.41	0	8.36	0.59	0	0	6.67	23.11	9	0.59	0	0.77
154664	ABCA13	0.01	0.01	0.01	0.01	0	0.01	0.01	0	0	0	0	0.01	0	0.01	0	0.01	0.01	0	0.01	0	0.02
387707	CC2D2B	0.56	0.41	0.25	0.64	0.39	0.39	0.43	0.42	0.27	0.35	0.4	0.34	0.46	0.35	0.34	0.48	0.34	0.59	0.78	0.36	0.36
80013	MINDY3	20.22	22.57	20.87	23.1	24.08	19.28	17.44	17.98	21.96	18.06	19.15	21.31	23.72	20.97	22.97	22.06	30.7	21.54	21.53	22.13	21
815	CAMK2A	319.14	406.59	411.09	351.32	357.14	335.5	331.29	361.95	383.19	342.24	404.05	398.5	322.74	377.6	294.91	373.26	254.01	347.64	397.82	422.17	360.57
57337	SENP7	3.06	3.22	1.73	2.78	2.44	2.59	2.16	2.47	2.34	2.45	2.96	2.64	3.41	2.21	2.65	2.69	2.77	2.1	2.16	1.73	2.65
4485	MST1	3.76	3.71	2.68	3.05	3.01	3.65	3.61	3.84	2.3	2.89	3.24	3.88	3.43	2.77	3.08	2.7	1.83	3.2	3.12	2.71	3.6
3009	HIST1H1B
79665	DHX40	9.95	8.19	7.86	7.05	7.37	7.72	6.43	7.48	6.89	6.56	8.44	7.81	8.35	7.65	7.07	8.71	7.29	7.8	7.14	8.48	7.67
51700	CYB5R2	13.02	4.68	5.14	4.79	5.19	3.41	3	5.15	1.91	1.29	3.56	3.53	10.01	7.36	5.72	4.21	8.3	5.76	5.15	3.31	4.98
728492	SERF1B	39.14	14.59	50.06	29.48	19.99	40.71	17.88	35.03	36.15	40.78	47.61	33.21	39.92	40.55	36.61	36.33	13.75	32.74	42.59	39.54	44.89
5159	PDGFRB	9.11	9.65	8.46	8.98	9.31	8.66	7.13	9.95	9.69	9.39	8.75	10.65	7.63	9.64	10.68	10.84	5.08	9.45	12.04	10.3	10.33
84269	CHCHD5	11.69	14.36	14.88	12.82	10.92	16.8	18.05	16.78	12.07	19.58	15.73	11.04	16.46	17.84	15.94	11.47	12.59	14.11	16.9	11.79	15.92
64240	ABCG5	0.16	0.45	0.8	0.13	0.43	0.37	0.24	0.1	0.34	0.27	0.14	0.11	0.18	0.08	0.25	0.2	0.32	0.27	0.14	0.37	0.4
728656	DMRTC1B	13.07	11.03	16.57	12.76	11.17	17.57	17.51	19.72	20.04	19.89	17.52	14.96	12.8	15.34	12.9	16.59	9.11	15.96	14.15	15.98	18.03
85019	TMEM241	3.93	4.85	4.33	5.46	4.72	4.62	4.34	3.74	3.94	4.15	4.89	5.26	4.71	4.94	4.99	4.64	4.31	4.6	4.52	4.93	5
374659	HDDC3	12.3	12.62	18.45	17.64	15.6	15.42	18.44	14.43	12.69	18.65	13.76	15.1	14.06	16.48	15.75	16.82	14.75	15.99	14.18	14.01	17.87
1102	RCBTB2	4.06	4.87	4.34	5.57	3.84	4.86	3.86	4.23	3.95	3.86	4.92	4.83	4.66	4.47	3.62	4.47	6.08	4.33	3.35	4.4	4.28
9444	QKI	76.47	40.58	42.54	42.9	38.29	32.44	27.45	50.25	34	39.71	38.46	36.12	60.06	37.62	38.75	38.86	35.57	39.69	33.14	40.2	35.3
8440	NCK2	20.08	24.02	20.31	21.55	24.64	23.26	17.97	20.69	25.5	20.27	20.86	25.6	21.9	21.03	23.24	21.75	23.7	22.69	20.35	25.75	25.43
84066	TEX35	0	0	0	0.11	0	0.45	0	0.06	0.16	0	0.12	0	0.07	0	0	0	0	0	0	0.08	0
26515	TIMM10B	8.29	9.43	8.42	8.99	9.13	7.78	7.38	7.45	6.65	8.26	7.78	8.64	10.29	8.69	7.07	9.73	11.01	9.06	7	10.71	10.56
155465	AGR3	0	0	0	0	0	0	0	0	0	0	0	0	0.08	0.09	0	0	0.1	0	0	0	0
1143	CHRNB4	0	0.03	0.08	0	0	0.07	0.04	1.3	0	0.07	0.05	0	0.03	0	0.02	0.02	0	0.03	0	0	0.16
57504	MTA3	18.24	19.71	21.34	19.9	18.82	21.04	25.48	26.07	19.74	22.38	23.83	19.05	17.29	18.83	15.86	20.86	15.3	19.25	19.99	22.91	21.92
57167	SALL4	0.05	0.14	0.02	0.01	0.05	0.08	0.07	0.13	0.07	0.08	0.04	0.07	0.06	0.04	0.12	0.12	0.07	0.03	0.02	0.04	0.14
146225	CMTM2	0.8	0.56	0.28	0.65	0.44	1.25	0.95	0.46	0.48	0.21	0.81	0.51	0.57	0.3	0.43	0.59	0.35	0.49	0.78	0.14	0.32
153657	TTC23L	0.39	0.3	0.71	0.08	0.36	0.2	0.64	0.59	0.41	0.16	0.43	0.21	0.12	0.33	0.23	0.32	0.18	0.11	0.09	0.21	0.22
23114	NFASC	31.81	27.17	20	23.93	20.62	21.47	18.8	20.13	21.86	16.07	21.56	22.48	29.04	22.89	21	23.08	25.4	21.35	21.94	24.84	24.21
50509	COL5A3	21.89	33.58	23.3	30.54	26.04	29.38	26.11	24.54	26.54	30.9	34.1	41.95	24.52	22.29	26.64	28.22	11.85	29.71	29.16	24.25	30.67
7031	TFF1
129684	CNTNAP5	3.06	4.19	3.76	3.81	4	3.09	3.11	5.07	3.97	3.12	4.23	3.52	3.71	4.37	2.79	3.69	3.25	3.81	3.71	3.49	3.83
55329	MNS1	5.68	4.51	4.72	3.7	5.48	5.12	4.93	2.54	4.41	4.22	2.79	4.89	3.77	4.42	6.51	4.36	6.22	4.5	3.73	2.94	5.28
84947	SERAC1	5.05	5.74	4.87	6.08	4.99	5.01	4.59	5.33	4.6	4.12	5.33	4.93	6.7	5.24	4.02	5.11	7.39	4.31	4.09	4.87	4.92
9437	NCR1	0	0.08	0	0	0	0	0	0	0	0	0	0	0	0	0	0.07	0	0	0	0	0
51277	DNAJC27	5.97	5.73	4.83	6.11	5.16	4.69	4.58	5.06	4.04	4.63	5.3	5.2	6.06	5.45	4.79	5.11	6.83	5.11	4.89	5.77	5.39
112937	GLB1L3	2.31	3.52	3.2	3.14	3.46	2.55	2.95	1.9	3.66	2.62	3.24	3.57	2.95	2.48	2.79	3.29	2.2	2.6	4.15	1.88	2.93
85376	RIMBP3	0	0.08	0.09	0.09	0	0.08	0.06	0.07	0	0.02	0.06	0.03	0.11	0.11	0.02	0.09	0.06	0.09	0.04	0.08	0.14
152330	CNTN4	5.26	6.41	6.56	5.67	5.44	6.39	6.44	3.45	7.65	6.08	6.94	5.44	5.86	6.06	6.22	7.05	8.84	7.15	5.37	7.34	6.51
2898	GRIK2	9.09	12.68	9.34	11.94	10.77	11.37	13.89	14.96	11.21	9.87	13.89	10.81	9.97	9.15	9.52	10.5	9.36	10.21	6.95	7.6	10.7
7695	ZNF136	2.31	2.06	1.7	2.3	1.98	1.65	1.32	1.46	1.9	1.03	1.84	1.96	1.87	2.01	1.62	1.9	2.22	1.49	1.47	1.49	2.58
729020	RPEL1	0	0.15	0	0.05	0	0	0.05	0.03	0.14	0.03	0.02	0	0.02	0.08	0	0.02	0.31	0.05	0.08	0.03	0
2246	FGF1	80.11	20.39	27.75	24.4	29.79	18.61	12.2	21.19	12.47	7.47	10.2	21.07	54.95	26.6	39.72	23.02	39.84	19.02	21.15	25.91	21.6
9185	REPS2	11.47	12.99	11	15.01	12.27	11	11.68	12.9	10.8	10.73	14.93	13.13	15.17	14.13	10.31	12.91	16.33	11.37	10.36	13.76	13.7
441381	LRRC24	6.7	5.73	6.48	7.73	7.19	9.49	9.43	7.5	6.35	8.95	6.75	6.69	5.62	6.61	7.6	7.97	6.92	7.78	10.42	7.83	9.63
7170	TPM3	77.95	93.59	90.75	101.98	87.92	102.12	102.59	93.11	92.03	104.97	107.75	79.02	87.12	88.97	77.91	86.65	84.83	87.31	77.97	94.43	95.81
65980	BRD9	20.8	17.73	21.21	19.67	19.11	18.92	19.22	18.04	18.35	18.69	17.17	19.46	19.39	19.01	20.97	18.82	17.63	20.89	21.41	17.34	18.25
101928095	LOC101928095	2.9	3.69	3.4	3.72	3.26	3.47	5.29	4.85	4.08	3.08	3.7	3.26	3.22	2.64	3	3.56	2.49	3.66	3.85	3.27	5.15
51593	SRRT	26.58	23.77	21.79	24.89	24.5	23.93	26	25.46	25.89	23.63	25.61	23.72	23.68	24.83	27.11	25.89	25.28	23.29	25.5	23.68	25.02
9745	ZNF536	7.53	2.88	3.22	3	2.86	2.54	2.02	2.66	2.83	1.79	1.85	2.53	5.22	3.21	4.52	2.84	4.35	3.38	2.77	2.7	2.56
51523	CXXC5	59.36	55.34	68.38	57.34	59.8	62.03	62.75	42.37	57.78	61.56	56.03	58.28	58.41	59.56	68.14	57.88	67.42	62.43	67.32	54.87	55.15
10391	CORO2B	64.85	67.66	60.54	63.42	70.99	65.77	51.84	52.73	63.23	55.12	56.62	66.45	70.89	71.5	69.62	68.44	85.58	67.8	79.92	75.18	67.4
84448	ABLIM2	32.69	38.15	43.09	42.22	40.11	32.55	34.25	31.97	36.39	34.08	46.27	39.86	35.65	53.91	41.84	44.56	44.28	43.35	53.25	40.27	42.33
6092	ROBO2	3.02	4.42	3.97	4.96	4.01	5.8	5.07	5.53	4.59	4.71	5.32	3.28	4.53	3.77	3.47	4.23	5.37	5.51	3.71	4.73	4.88
100529251	CKLF-CMTM1	3.67	3.69	1.96	3.75	3	3.6	3.67	1.87	3.56	3.59	4.53	3.11	3.5	4.01	2.85	3.47	3.46	2.8	2.44	2.25	3.25
9840	TESPA1	63.74	66.35	76.49	77.32	82.11	49.01	42.3	20.39	58.88	59.26	80.79	75.61	74.04	101.27	88.89	108	111.96	105.37	92.12	92.07	93.54
9229	DLGAP1	43.43	55.47	49.1	49.74	48.64	39.93	40.35	45.29	51.54	40.44	52.52	47.18	51.08	51.11	41.39	52.43	49.96	44.15	48.2	53.51	54.55
23193	GANAB	36.9	40.93	40.36	41.76	39.04	37.26	37.92	38.86	36.73	37.67	42.13	35.82	38.2	38.45	33.65	41.76	40.91	43.47	36.73	43.6	43.4
136259	KLF14
5867	RAB4A	19.65	20.7	18.34	17.6	18.58	19.72	14.73	19.32	17.56	19.2	18.41	17.96	20.42	20.87	16.47	21.91	21.49	20.94	17.12	20.22	19.69
101929738	LOC101929738	0	0.03	0.04	0.03	0.03	0.06	0.03	0.06	0.02	0	0.04	0	0.02	0.07	0	0.14	0	0	0	0.18	0
7474	WNT5A	1.25	1.74	1.21	1.18	1.31	1.35	1.29	1.7	1.25	1.3	1.51	1.1	1.06	1.31	1.05	1.32	1.28	1.43	1.18	1.24	1.61
7153	TOP2A	0	0.02	0	0.03	0.03	0.01	0.02	0.01	0.03	0	0.01	0.03	0.02	0.08	0.01	0.01	0	0.01	0	0.01	0.01
7770	ZNF227	4.7	4.41	3.03	4.35	3.75	3.53	3.61	3.92	3.07	3.96	4.1	3.86	4.99	4.13	3.79	3.84	4.09	4.26	2.94	3.72	4.1
55008	HERC6	5.79	6.3	4.17	6.6	6.07	6.45	6.28	5	5.82	6.26	5.72	6.63	7.67	7.03	6.56	7.38	8.52	7	5.79	6.83	7.03
2864	FFAR1	0.61	0.07	0.2	0	0	0	0.07	0.19	0.14	0	0	0.07	0.06	0	0.07	0	0.28	0	0.07	0	0
6646	SOAT1	1.31	1.41	1.24	1.35	1.06	1.34	1.18	1.67	1.36	1.16	1.35	1.17	1.4	1.45	1.3	1.2	1.96	1.65	1.24	1.43	1.28
9439	MED23	6.65	8.01	5.96	7.19	6.29	5.24	6.03	5.59	6.06	4.99	6.73	7.04	6.71	6.39	5.83	6.31	7.9	6.38	6.05	4.67	6.15
55245	UQCC1	24.56	27.98	31.01	30.49	28.37	28.22	27.45	26.82	25.89	29.04	30.18	26.26	30.49	29.3	23.81	29.99	31.97	28.67	28.94	34.76	32.19
65117	RSRC2	40.7	46.51	41.77	43.87	37.79	37.25	40.01	36.71	40.27	34.01	41.61	39.28	42.03	38.42	39.71	43.46	43.23	36.6	38.92	32.08	38.94
7752	ZNF200	2.22	2.89	1.79	2.66	2.22	2.01	2.1	2.37	2.02	1.51	2.47	2.3	2.58	2.04	2.19	2.32	2.64	2.34	2.36	2.64	2.35
145567	TTC7B	39.75	48.11	42.61	44.22	46.1	54.24	53.72	49.03	56.63	52.39	44.31	46.18	40.08	42.68	36.11	42.06	47.57	40.38	43.28	48.29	44.14
57604	TRMT9B	2.26	2.4	1.83	2.06	2.53	2.1	2.06	1.87	2.08	1.76	1.57	2.52	2.65	2.09	2.42	2.08	2.92	2.2	2.01	1.86	2.28
5648	MASP1	1.47	1	1.29	1.33	1.26	1.42	1.4	2.65	0.98	1.43	1.23	1.37	1.27	1	1.15	1.43	0.51	1.67	1.39	1.27	0.79
2332	FMR1	17.42	16.16	15.11	15.9	14.55	13.46	12.24	12.46	15.04	12.74	14.53	15.17	16.21	13.49	14.81	15.4	16.29	14.65	13.89	15.11	15.31
8895	CPNE3	5.83	6.64	7.11	6.03	4.89	5.24	7.04	7.75	5.45	6.71	8.41	5.27	6.01	4.84	4.9	5.88	3.82	6.27	4.67	6.09	5.16
105375683	LOC105375683	0	0	0	0	0.05	0	0.05	0	0	0.1	0	0	0	0	0	0	0	0	0.11	0	0
80196	RNF34	25.21	26.44	28.04	26	26.76	26.98	25.37	22.67	26.79	22.63	25.8	27.94	26.33	27.63	25.22	26.22	24.02	28.98	23.97	25.85	26.45
63875	MRPL17	9.71	10.9	11.66	12.1	10.93	10.81	10.97	12.3	9.13	12.04	11.82	9.12	9.53	11	9.76	9.85	11.33	11.92	10.4	10.18	10.24
9875	URB1	2.77	3.51	2.62	3.14	2.5	3.13	3	3.26	2.83	2.61	3.35	2.61	3.19	3.36	2.49	3.18	3.01	2.92	2.74	3.32	3.43
10307	APBB3	14.88	18.74	15.25	17.79	18.56	19.91	19.78	19.25	18.8	17.46	18.01	15.93	19.21	16.9	18.35	17.86	20.22	16.01	18.96	16.55	20.02
3298	HSF2	10.86	12.96	11.13	11.37	11.98	10.71	11.01	10.68	11.19	10.31	12.31	10.52	12.82	10.6	10.99	12.01	13.2	11.33	10.13	10.26	12.97
3126	HLA-DRB4	8.43	8.68	7.17	8.36	8.85	9.11	10.08	12.08	5.17	9.5	9.95	8.97	8.97	11.09	8.36	8.4	11.66	10.6	8.2	7.85	6.74
337876	CHSY3	2.32	3.17	3.44	3.08	2.67	1.84	2.42	2.46	2.79	2.7	3.11	3.19	3.27	2.44	2.01	2.5	2.09	1.51	2.33	2.52	3.04
8348	HIST1H2BO	0	0	0	0	0.18	0	0	0	0	0	0.15	0	0.16	0	0	0	0	0	0	0	0
2175	FANCA	1.41	2.28	2.18	2.04	2.27	2.14	2	1.58	1.89	1.47	1.99	1.51	2.03	2.15	1.88	2.45	1.85	2.35	2.4	1.37	2.39
642658	SCX	3.12	3.76	2.31	2.9	3.95	4.6	4.38	3.15	3.52	2.86	3.02	7.58	3.41	2.82	5.38	3.69	2.3	3.95	5.16	3.17	4.93
6776	STAT5A	2.39	1.53	1.2	1.53	1.38	1.27	1.26	1.22	1.03	1.42	0.99	1.12	1.9	1.44	1.91	1.6	1.46	1.48	1.5	1.75	1.45
79549	OR6J1	0	0	0	0	0	0	0	0	0	0	0	0	0	0	0	0	0	0	0	0	0
4544	MTNR1B	0	0	0.15	0.09	0	0	0.15	0.13	0.07	0.09	0.15	0.04	0.03	0.02	0	0	0	0	0.02	0	0.02
5720	PSME1	32.9	32.65	32.02	31.85	30.28	35.58	35.12	42.28	31.97	34.08	34.01	27.49	32.22	32.22	31.59	35.29	25.04	32.64	32.71	30.73	30.32
84154	RPF2	4.64	5.02	5.67	5.34	4.95	5.06	4.55	5.39	5.74	5.45	5.49	5.15	5.52	5.79	5.6	5.76	6.24	5.69	5.92	4.6	5.47
5998	RGS3	14.23	11.19	10.47	8.2	12.89	12.1	11.98	9.27	12.76	11.45	7.6	10.45	12.56	13.17	12.93	12.1	12.58	11.42	14.78	13.26	11.05
25855	BRMS1	12.33	9.41	12.89	9.85	11.53	10.98	11.57	12.46	9.7	13.83	12	9.69	10.95	9.94	13.43	10.93	11.36	12.53	11.18	11.11	12.03
344191	EVX2
653489	RGPD3	0.28	0.26	0.08	0.18	0.14	0.14	0.22	0.23	0.11	0.16	0.28	0.22	0.18	0.15	0.18	0.18	0.31	0.22	0.28	0.16	0.23
10208	USPL1	7.5	6.99	6	6.29	6.45	6.23	5.62	5.95	6.06	5.72	6.97	6.5	7.53	7.09	6.14	6.92	10.74	6.71	6.23	6.45	6.78
84900	RNFT2	8.1	10.01	8.6	11.24	10.15	10.55	9.75	8.31	10.54	10.59	11.2	9.41	10.8	9.64	9.74	9.94	10.43	8.57	9.99	9.37	9.14
2637	GBX2	0	0.03	0.1	0.15	0.1	0.03	0.1	0	0.03	0.06	0.06	0.21	0.38	0.03	0.38	0.06	0.03	0	0.24	0.03	0
51305	KCNK9	4.61	3.38	4.41	3.65	5.07	4.62	3.21	2.44	4.1	3.34	2.57	3.91	3.66	5.26	5.6	4.45	6.89	5.1	5.28	5.91	4.73
80008	TMEM156	0.51	0.8	0.78	0.5	0.46	0.49	0.63	0.88	0.24	0.7	0.44	0.44	0.56	0.61	0.54	0.41	0.6	0.36	0.36	0.69	0.42
169200	TMEM64	2.56	2.49	2.52	2.34	2.2	1.81	1.51	2.53	2.04	2.24	2.1	1.71	2.74	2.43	1.87	2.02	2.3	2.03	1.47	1.82	2.02
8363	HIST1H4J	0	0	0	0	0	0	0	0.73	0	0	0.45	0	0	0	0	0	0	0	0	0	0
83732	RIOK1	9.11	8.94	10.85	9.29	9.58	8.73	9.73	10.24	10.28	8.56	8.86	8.13	8.85	8.88	10.53	8.46	9.64	9.98	8.79	7.74	8.83
9325	TRIP4	6.1	5.4	3.4	6.76	5.17	5.75	4.91	4.12	4.42	4.43	6.31	5.26	5.15	5.55	6.05	5.87	6	5.41	5.22	4.43	5.7
5709	PSMD3	44.85	46.34	48.76	51.73	42.78	45.26	48.67	46.87	42.83	42.16	51.12	41.97	46.07	54.75	40.68	52.02	53.24	50.44	48.44	51.02	50.85
254783	OR6C74
7439	BEST1	13.38	6.17	4.99	5.5	4.05	3.96	3.15	5.85	3.17	2.09	3.82	4.1	8.93	4.83	6.61	4.03	6.59	5.27	3.66	5.55	5.82
84125	LRRIQ1	1.15	1.74	1.58	1.32	1.96	2.05	2.38	2.04	1.62	1.6	0.88	1.37	0.75	0.87	1.52	1.43	0.57	1.14	1.27	0.92	1.48
84839	RAX2	0	0	0.23	0	0.05	0.08	0.03	0	0	0	0	0.03	0.02	0.05	0.03	0.02	0.03	0	0	0	0.02
1767	DNAH5	0.08	0.12	0.11	0.1	0.12	0.15	0.19	0.22	0.09	0.09	0.21	0.1	0.06	0.09	0.06	0.11	0.04	0.12	0.04	0.1	0.14
57700	FAM160B1	5.44	6.13	5.64	6.3	5.48	5.18	5.81	5.37	5.71	5.81	6.93	5.61	6.31	5.69	5.1	5.51	6.19	5.57	4.92	5.76	5.8
8417	STX7	21.56	24.58	20.34	22.47	20.72	19.04	17.59	23.46	19.93	19.73	22.5	20.05	23.82	19.61	18.09	19.48	25.27	19.98	17.89	23.25	22.14
29916	SNX11	11.48	9.69	12.93	11.4	12.08	11.26	12.65	11.19	11.84	12.55	12.02	11.96	11.13	12.57	10.48	11.72	10.81	11.81	12.22	13.36	12.07
54707	GPN2	4.67	4.38	4.91	5.32	3.73	4.72	5.54	4.82	3.95	5.39	5.69	4.19	5.53	5.3	3.61	5.72	5.58	6.61	5.66	6.16	7.19
55743	CHFR	6.93	6.95	5.95	6.69	6.07	7.36	6.81	7.1	6.59	5.09	6.34	6.18	6.18	5.92	6.27	5.8	5.41	6.6	6.93	6.32	6.25
4297	KMT2A	7.86	7.64	8.38	7.01	7.14	6.7	7.74	6.19	7.54	6.16	6.58	8.12	7.48	7.17	8.46	6.8	6.35	7.44	8.02	6.31	6.97
10538	BATF	0.07	0.59	0.39	0.06	0.35	0.39	0.32	0.69	0	0.13	0.35	0	0.06	0.06	0.07	0.44	0.07	0.19	0.07	0.26	0.37
56124	PCDHB12	0.72	1.03	0.57	0.74	0.37	0.79	0.54	0.64	0.53	0.41	0.95	0.46	0.55	0.85	0.66	0.74	0.22	0.66	0.53	0.64	0.47
57475	PLEKHH1	42.72	14.93	12.6	15.77	13.07	7.54	6.81	12.73	9.24	4.22	8.11	11.88	28.57	13.16	17.34	13.14	19.95	12.63	14.69	12.71	13.3
6651	SON	41.19	40.98	39.86	40.3	37.53	36.1	35.21	39.47	35.31	36.82	41.34	39.6	42.99	42.5	35.62	41.27	42.91	42.22	34.36	38.19	41.79
6718	AKR1D1	0.04	0.08	0.02	0.02	0.02	0	0	0.02	0.09	0.09	0.02	0.07	0.02	0.02	0.05	0	0	0.16	0.02	0	0.09
105373750	LOC105373750	0	0	0	0	0	0.05	0	0	0.11	0	0.02	0.03	0	0.08	0.03	0.02	0	0	0	0.03	0
8534	CHST1	28.54	34.41	38.44	39.2	34.78	41.08	45.32	48.54	37.22	40.23	47.55	35.22	32.79	37.11	30.56	39.72	23.01	35.07	35.32	35.79	40.85
5877	RABIF	9.24	11.25	11.02	11.5	10.36	10.76	11.22	10.3	12.11	11.04	11.75	10.11	10.99	11.41	9.86	10.96	9.89	10.31	10.93	11.02	11.24
2859	GPR35	0.53	0.62	0.21	0.72	0.49	0.69	0.76	0.84	0.46	0.73	0.78	0.63	0.59	0.44	0.97	0.56	0.86	1	1.36	0.45	0.65
144448	TSPAN19	0.84	0.37	0.32	0.13	0.17	0.33	0.45	0.45	0.27	0.06	0.63	0.24	0.62	0.21	0.23	0.5	0.05	0.35	0.6	0.08	0.2
7408	VASP	4.64	5.51	5.95	5.02	5.07	6.09	5.1	6.49	5.83	4.81	5.41	5.61	4.69	5.33	5.09	4.67	6.62	6	5.79	6.03	5.42
144132	DNHD1	2.13	1.29	1.04	1.26	0.82	1.05	0.83	0.91	0.91	0.68	1.01	0.92	1.24	1.05	1.4	0.98	1.45	1.15	1.16	1.14	1.15
57178	ZMIZ1	15.15	15.68	13.84	13.66	15.25	17.33	17.2	12.41	19.58	14.37	11.7	15.49	14.83	13.6	12.55	13.55	12.17	12.85	13.55	15.51	14.22
55193	PBRM1	3.8	3.18	3.91	3.53	3.06	2.64	2.93	3.11	3.02	2.73	3.29	3.31	3.47	3.32	3.47	3	3.41	2.99	2.81	2.83	2.93
5600	MAPK11	30.56	33.7	31.85	35.94	37.04	36.53	42.23	32.31	36.13	37.91	39.24	35.21	31.1	28.79	36.93	36.66	18.14	36.34	37.1	34.68	40.77
9542	NRG2	2.37	3.07	3.13	2.34	2.35	2.7	2.61	2.58	2.19	2.1	1.96	2.52	2.34	3.27	2.92	2.57	2.75	2.33	3	2.25	2.59
163223	ZNF676	0.07	0.05	0	0	0	0	0.02	0.04	0.06	0.07	0.03	0.04	0.12	0.11	0.04	0.03	0.07	0.04	0.04	0.02	0.03
5563	PRKAA2	3.2	4.44	4.56	4	3.15	3.72	4.57	4.48	4.56	4.57	5.61	3.66	3.67	3.77	3.89	3.59	3.98	4.45	3.8	3.42	4.41
10516	FBLN5	5.25	7.27	7.69	6.9	4.62	4.95	6.88	3.53	6.9	5.46	12.12	5.99	6.37	3.98	5.8	5.09	3.04	4.1	2.95	4.93	5.33
6152	RPL24	490.03	517.22	593.59	518.5	513.9	577.71	579.24	527.56	525.43	583.75	549.13	519.51	486.34	525.74	574.1	538.36	454.96	541.76	545.69	472.37	494.14
151313	FAHD2B	24.59	25.13	25.72	28.75	25.67	27.24	30.02	25.12	21.95	27.68	26.28	21.68	27.82	28.75	25.7	27.04	26.47	28.51	25.67	25.35	27.8
4254	KITLG	5.82	8.38	6.72	6.48	6.11	6	6.39	5.67	7.62	7.41	8.63	7.37	6.82	6.75	6	7.84	10.71	9.13	6.22	6.58	7.8
339456	TMEM52	1.17	2.04	1.46	1.88	1.03	2.64	3.42	2.16	3.49	2.19	2	0.96	1.12	0.75	0.96	1.22	0.72	2.27	0.89	1.54	1.38
56920	SEMA3G	1.06	0.82	0.7	0.76	0.75	0.85	0.68	0.66	0.89	0.42	0.64	0.7	0.59	0.74	0.64	0.87	0.69	0.91	0.76	0.87	0.62
55079	FEZF2	13.08	12.16	9.4	15.01	12.16	22.68	20.26	10.65	19.26	18.28	10.25	8.8	14.67	8.15	11.81	9.58	16.29	7.84	10.74	16.5	13.8
128371	OR6K6
908	CCT6A	43.31	49.25	46.47	50.6	46.88	43.69	44.62	46.33	39.56	45.45	49.84	39.8	47.26	46.4	43.7	44.36	56.6	46.99	38.12	45.21	48.13
126382	NR2C2AP	8.89	9.16	9.12	7.37	9.24	7.74	11.93	7.18	9.14	8.45	8.29	8.49	7.24	9.69	9.46	9.99	6.17	10.9	11.36	7.51	9.61
389857	CENPVL1	0.29	0.34	0.11	0.33	0.31	0.37	0.28	0.65	0.13	0.14	0.7	0.15	0.16	0.18	0.14	0.19	0.16	0.2	0.15	0.29	0.07
55602	CDKN2AIP	5.48	5.58	4.5	4.58	4.86	4.56	4.44	4.53	5.67	4.9	4.27	4.08	5.22	4.24	4.83	4.62	5.51	4.72	5.22	4.15	4.69
57216	VANGL2	2.87	2.32	2.45	2.36	2.19	2.79	2.99	4.46	2.69	2.56	2.3	2.23	2.38	1.59	2.28	2.4	1.76	3.41	2.1	2.76	2.28
91614	DEPDC7	1.75	0.76	0.83	0.88	0.79	0.42	0.57	0.53	0.51	0.32	0.32	0.45	0.94	0.31	1.03	0.3	0.54	0.58	0.68	0.54	0.54
91300	R3HDM4	30.99	31.9	37.65	29.9	33.75	33.1	35.47	39.85	40.18	33.01	34.43	31.8	30.18	31.17	31.11	35.19	29.31	32.99	37.27	28.37	29.68
89932	PAPLN	3.26	3.32	3.27	2.68	2.74	2.91	3.06	4.88	3.92	3.34	3.43	3.69	2.63	2.24	3.4	3.45	0.61	3.6	3.88	2.71	3.53
824	CAPN2	26.74	30.29	22.38	29.65	24.91	27.56	25.9	34.31	22.23	31.29	31.61	33.02	26.46	25.14	25.19	30.87	21.26	32.15	23.34	24.91	26.76
9746	CLSTN3	78.88	98.43	102.37	102.81	90.61	103.33	102.7	96.02	97.05	92.03	103.56	88.94	96.93	97.1	76.01	102.67	84.4	95.24	96.68	112.12	111.28
343578	ARHGAP40	0.02	0.08	0.02	0.04	0.02	0	0.06	0.02	0.06	0.06	0.02	0.02	0.02	0	0.06	0	0	0.02	0.02	0.02	0.09
23225	NUP210	3.98	4.2	3.42	3.73	3.4	3.45	3.89	3.42	3.96	3.45	3.35	4.3	3.63	3.82	4.04	4.2	2.82	3.39	3.77	3.22	3.65
140680	C20orf96	6.14	6.34	5.3	5.78	7.08	7.19	6.81	6.03	5.23	6.23	7.35	6.5	6.05	7.34	6.72	7.36	6.97	7.67	5.69	5.94	6.06
9993	DGCR2	37.68	40.91	42.97	44.32	42.13	40.42	45.17	43.84	40.39	41.21	48.23	42.11	42.91	48.17	45.95	46.16	39.33	45.04	46.93	44.96	44.86
51646	YPEL5	59.47	76.87	70.07	70.75	61.8	67.42	62.72	57.11	66.55	67.5	72.12	63.79	75.41	64.01	63.3	74.85	79.8	70.41	55.88	74.45	75.27
728113	ANXA8L1	0.22	0.59	0.23	0.5	0.07	0.14	0.5	0.15	0.3	0.32	0.4	0.29	0.11	0.16	0.46	0.46	0	0.21	0.17	0.17	0.15
9332	CD163	0.17	0.18	0.25	0.26	0.23	0.74	0.72	0.43	0.68	0.63	0.52	0.23	0.28	0.23	0.18	0.21	0.15	0.14	0.26	0.27	0.47
1472	CST4	0	0.09	0	0.08	0	0	0	0	0	0	0	0	0	0.35	0	0	0	0	0	0	0
1584	CYP11B1	0	0	0.02	0	0	0	0	0	0	0	0	0	0	0	0	0	0	0	0	0	0
88745	RRP36	15.58	17.25	19.01	20.07	20.32	18.61	21.54	21.79	17.32	22.75	19.41	18.73	19.25	20.61	18.77	20.63	23.52	20.74	19.49	19.05	21.23
50624	CUZD1	1	0.62	0.67	1.02	0.98	0.58	0.7	0.77	0.59	0.56	0.93	0.68	0.93	0.7	1.34	0.37	0.79	0.69	0.71	0.46	0.32
6729	SRP54	11.28	11.76	8.7	11.12	10.13	10.33	10.78	12.42	8.98	9.77	12.03	9.26	12.2	9.48	9.8	10.8	15.03	9.69	8.66	9.47	9.75
25956	SEC31B	7.26	8.83	4.56	7.53	5.39	5.75	6.82	6.05	6.44	4.05	7.29	7.76	6.63	5.89	6.89	7.5	4.48	6.26	6.38	4.68	8.21
166336	PRICKLE2	8.9	11.4	10.21	11.35	10.36	12.1	12.84	13.05	12.31	11.47	11.9	9.24	11.27	10.12	8.32	9.93	9.7	9.82	8.54	12.32	11.03
10627	MYL12A	29.64	30.55	28.56	28.18	28.84	29.29	18.9	24.71	23.13	29.31	25.35	27.06	26.34	31.33	30.92	29.88	33.6	35.01	32.96	30.64	26.64
390264	OR10G4
6747	SSR3	11	10.95	10.68	11.74	10.52	13.03	12.64	12.33	10.51	13.12	12.06	11.29	12.57	11.11	10.81	11.39	10.75	13.17	9.32	10.8	11.17
221421	RSPH9	1.22	3.2	2.81	2.07	1.42	3.54	6.15	6.9	3.56	3.54	5.13	1.98	0.84	1.51	1.16	2.58	0.49	2.36	0.54	0.87	1.51
27329	ANGPTL3	0.04	0	0	0	0.02	0	0	0.02	0	0	0	0	0.02	0	0	0	0	0	0	0	0
653149	NBPF6	0	0.04	0.03	0.05	0	0.08	0.05	0.08	0	0.03	0	0.01	0.04	0.03	0.04	0.02	0	0.02	0.09	0.03	0.05
347411	MPC1L	0	0	0	0	0	0	0	0	0	0	0	0	0	0	0	0	0.13	0	0	0.13	0
56342	PPAN	5.32	4.83	4.45	6.28	6.26	4	5.66	5.32	4.59	6.23	7.1	5.15	5.48	6.51	6.25	5.44	4.96	5.72	6.95	5.74	5.72
128312	HIST3H2BB	0.89	0.89	0.51	0	0.94	0.35	0	0.33	0.19	0	0	0	0	0.35	0.19	0.34	0	0	1.52	0.18	0.17
504189	OR8U8
92014	SLC25A51	1.83	1.87	1.76	2.64	1.67	1.49	1.51	2.57	0.83	1.15	1.73	1.15	2.38	1.95	0.79	1.91	1.82	2.98	1.31	2.22	1.62
6339	SCNN1D	6.65	6.58	5.14	5.44	4.95	4.76	6.24	5.36	6.05	4.52	5.07	5.95	4.77	4.8	6.08	5.68	3.59	4.96	6.95	4.4	7.24
6222	RPS18	538.44	458.38	490.96	438.83	418.85	514.6	480.29	475.25	447.2	523.82	482.75	453.28	417.67	416.05	415.58	435.48	336.53	436.63	444.17	434.57	410.24
402778	IFITM10	11.09	11.3	12.41	13.22	11.91	22.82	13.48	9.88	12.47	16.13	9.15	12.1	13.71	12.06	14.6	10.4	17.21	11.42	14.21	11.47	12.54
151195	CCNYL1	4.53	4.76	3.5	4.34	4.02	3.94	4.48	3.78	4.74	3.6	5.25	4.47	4.54	3.32	3.65	3.78	3.16	3.96	4.38	3.71	4.63
56143	PCDHA5	1.18	1.33	1.52	1.28	1.32	0.87	1.28	1.07	0.96	1.38	0.57	1	1.35	1.64	1	1.78	1.53	0.93	1.7	1.31	1.68
7205	TRIP6	5.88	6.41	6.15	6.38	6.39	6.2	5.86	6.53	5.09	8.62	6.59	6.32	5.48	6.04	6.57	6.07	4.35	6.4	5.3	6.46	5.65
83550	GPR101	0	0.11	0	0	0	0.08	0.04	0	0.12	0	0.07	0	0	0	0	0	0.11	0.04	0	0	0
3550	IK	54.01	50.06	51.64	52.58	47.25	42.61	47.86	41.26	44.61	41.22	55.2	47.27	55.19	51.35	45.19	51.33	60.42	51.6	49.25	44.49	54.3
63827	BCAN	63.28	72.28	75.61	75.32	66.73	77.41	76.12	107.16	60.28	102.11	86.41	72.48	63.09	67.48	62.95	69.67	46.65	76.72	73.33	66.78	69.52
83638	C11orf68	62.4	63.28	77.05	79.62	75.34	74.44	76.98	61.16	72.49	71	74.06	70.16	71.87	88.3	91.6	81.6	71.11	80.79	88.55	70.15	73.96
221833	SP8	0.15	0.09	0.19	0.19	0.14	0.19	0.12	0.17	0.12	0.13	0.21	0.22	0.05	0.14	0.13	0.11	0.25	0.27	0.36	0.18	0.16
27065	NSG1	36.7	43.12	41.35	45.42	43.74	42.07	34.68	36.33	38.41	35.28	45.01	39	44.64	64.76	44.75	54.47	66.22	55.49	45.35	59.92	56.43
29965	CDIP1	123.32	130.45	141.18	156.45	154.75	160.44	160.64	133.51	144.21	164.72	140.59	141.31	145.6	170.88	173.63	160.52	153.67	160.21	175.97	151	143.66
23239	PHLPP1	15.25	9.31	9.69	9.73	8.53	7.46	7.82	11.4	8.08	8.39	8.99	9.55	12.37	9.9	9.35	9.18	8.52	9.93	8.87	9.36	9.35
1673	DEFB4A
8549	LGR5	2.31	0.57	0.59	0.69	0.46	0.38	0.29	0.57	0.37	0.25	0.56	0.44	1.48	0.75	0.63	0.68	1.49	0.48	0.57	0.44	0.59
219527	LRRC55	1.67	2.19	1.99	1.65	1.5	1.51	1.15	1.21	1.48	0.8	1.25	1.87	2.3	1.43	1.19	1.27	1.44	1.07	1.5	2.03	1.7
9935	MAFB	3.29	3.71	3.48	2.63	3.79	2.67	1.82	1.83	3.35	2.06	2.34	3.82	3.02	4.67	4.35	3.75	5.62	4.12	3.63	3.75	4.25
58191	CXCL16	3.59	3.19	3.75	3.85	3.56	4.37	4.04	6.93	3.79	5.44	4.45	3.99	2.94	3.88	2.69	3.39	4.27	4.21	2.65	4.07	3.44
2288	FKBP4	50.33	50.32	53.75	58.97	48.22	51.97	54.74	41.35	45.2	50.38	55.22	52.2	56.27	67.09	54.22	60.1	70.88	61.66	53.16	59.94	59.6
15	AANAT	0.32	0.47	0.3	0.42	0.46	0.37	0.35	0.64	0.23	0.42	0.38	0.56	0.21	0.2	0.27	0.41	0.53	0.28	0.16	0.2	0.22
8493	PPM1D	2.54	2.4	2.52	2.03	2	1.77	1.76	2.19	2.23	1.82	2.33	2.29	2.35	1.93	1.96	2.35	2.54	2.65	2.79	1.85	2.57
7975	MAFK	18.55	10.92	11.14	10.9	12.78	11.81	11.65	9.93	11.03	9.95	8.8	12.33	13.49	10.22	11.55	10.45	8.6	10.03	12.03	10.68	11.35
93979	CPA5	0.03	0.12	0.12	0.22	0	0	0	0	0	0.04	0.03	0	0.08	0.26	0.13	0.1	0.09	0	0.03	0.06	0
4671	NAIP	9.53	7.07	4.25	5.87	4.98	4.71	5.03	6.78	4.85	3.69	5.98	5.79	7.22	5.28	6.04	5.35	5.21	5.86	4.31	4.91	4.97
83657	DYNLRB2	1.12	0.67	1	1.06	1.18	0.47	1.63	1.45	0.98	1.86	1.14	0.57	0.45	1.06	1.09	1.13	0.58	0.67	0.93	0.92	0.44
91283	MSANTD3	6.1	5.74	5.48	7.01	6.24	5.46	6.15	6.13	5.84	5.61	5.84	5.42	6.4	6.58	6.13	7.21	7.96	7.29	7.24	6.51	7.78
105373154	LOC105373154	0.43	0.72	1.15	1.06	0.42	0.88	0.73	0.57	0.69	0.42	0.86	0.7	0.54	1.03	0.42	0.56	0.2	0.51	1.01	0.34	0.76
342346	C16orf96	0.33	0.2	0.39	0.27	0.11	0.27	0.25	0.26	0.12	0.14	0.15	0.15	0.16	0.12	0.23	0.12	0.15	0.19	0.16	0.2	0.09
79155	TNIP2	6.12	5.95	6.2	4.93	6.87	6.32	5.83	7.21	6.01	5.7	5.88	5.84	4.76	5.26	7.46	6.46	5.06	7.54	5.42	5.75	5.35
105377021	LOC105377021	0.3	0.46	0.61	0.23	0.16	0.57	0.51	0.87	0.18	0.61	0.94	0.42	0.45	0.47	0.26	0.23	0.12	0.4	0.36	0.34	0.5
653499	LGALS7B	0.16	0	0	0	0	0	0	0	0	0	0	0	0	0	0.17	0	0	0.15	0	0	0
219968	OR5B21	0	0	0	0	0	0	0	0	0	0.07	0	0	0	0	0	0	0.07	0	0	0	0
5968	REG1B	0	0	0	0	0	0	0	0	0	0	0	0	0	0	0	0.15	0	0	0	0	0.07
101929372	LOC101929372	1.36	0.81	1	1.29	0.68	0.4	0.94	1.23	1.1	0.7	1.09	0.92	0.64	0.7	0.62	0.78	0.06	0.81	0.29	1.3	1.57
50814	NSDHL	11.43	10.65	9.99	12.73	10.63	16.48	15.67	13.47	9.87	13.9	14.33	10.17	13.93	12.66	11.67	12.16	13.91	11.48	9.21	14.02	15.63
6161	RPL32	247.93	210.66	265.03	257.83	251.28	274.13	281.93	260.56	239.75	297.96	274.27	219.48	235.25	289.38	270.59	250.77	237.98	269.15	258.91	222.01	238.11
81631	MAP1LC3B	114.09	129.38	131.81	120.43	126.13	117.1	93.81	105.33	118.34	106.01	104.45	116.01	133.47	135.56	129.42	130.73	180.23	123.95	134.94	136.06	121.65
100129520	TEX13C	0.02	0.02	0.01	0	0	0	0.01	0.01	0	0	0	0	0	0.02	0	0	0.01	0.02	0	0.01	0
441294	CTAGE15	0	0.05	0.02	0	0.03	0	0	0.02	0	0.02	0.04	0.05	0	0	0.04	0	0.18	0.13	0.03	0	0.02
11033	ADAP1	74.79	64.44	81.49	65.35	74.24	79.95	82.88	80.69	80.32	80.95	66.34	68.58	71.09	64.98	73.04	68.86	73.03	74.51	80.12	74.27	75.99
83482	SCRT1	27.7	26.53	27.73	23.47	41.61	29.24	12.61	15.12	26.37	17.53	14.1	41.42	31.86	50.46	43.66	35.88	89.86	41.42	62.3	42.67	36.12
10929	SRSF8	13.86	13.83	14.63	12.81	13.79	12.77	12.14	11.74	13.71	11.66	12.7	14.26	13.58	14.6	13.35	12.65	12.62	13.95	15.58	12.62	13.49
6853	SYN1	308.57	380.97	415.73	453.34	401.26	494.14	524.29	373.89	484.14	440.79	438.81	412.55	379.25	390.79	419.95	410.9	385.21	359.58	434.19	379.89	381.73
5534	PPP3R1	139.84	178.31	171.28	159.96	150.82	140.27	122.01	147.62	154.31	148.58	164.35	150.36	163.08	152.67	134.36	154.61	185.4	156.1	144.17	173.01	167.54
100132386	KRTAP4-9
7561	ZNF14	3.8	3.27	2.93	3.31	2.89	2.7	2.57	3.26	3.25	2.37	3.52	2.95	2.87	2.85	3.65	2.87	3.8	3.11	3.46	2.86	3.25
2877	GPX2	0	0.38	0.49	0.16	0.06	0.17	0.05	0.48	0.18	0.77	0.44	0.12	0.46	0.16	0.06	0	0.56	0.21	0.06	0.06	0.26
22841	RAB11FIP2	8.28	9.97	7.87	8.89	8.33	7.56	7.85	8.55	8.84	7.41	8.62	8.03	9.28	8.98	8.18	8.84	8.93	8.64	7.31	8.45	8.94
245929	DEFB115
27295	PDLIM3	2.5	1.74	3.08	2.57	2.27	4.94	3.5	3.31	3.08	4.72	3.25	2.24	2.49	2.68	2.91	3.07	0.78	2.87	1.93	2.85	2.4
7718	ZNF165	0.98	1.13	1.04	0.88	0.92	0.98	0.86	1.25	1.16	1.04	1.16	1.39	1.02	1.49	1.35	1.33	1.72	1.2	0.99	0.79	1.01
27301	APEX2	5.9	5.37	6.47	5.74	5.37	5.98	6.14	6.7	5.75	7.44	6.37	4.08	5.71	6.05	4.88	5.17	6.61	5.77	7.62	6.82	5.43
10446	LRRN2	11.39	14.75	15.5	16.58	14.17	20.36	20.94	20.17	17	20.7	19.89	12.57	14.41	14.75	11.92	15.01	15.49	14.65	13.87	17.23	15.51
107985876	LOC107985876	0.02	0.01	0	0.09	0.02	0.03	0.02	0.06	0.01	0.02	0.06	0.06	0.06	0	0.02	0.04	0.06	0.01	0	0.03	0
6302	TSPAN31	16.97	16.89	16.88	16.84	17.26	15.35	15.23	16.46	16.86	16.54	18.75	15.17	17.89	17.83	15.78	17.52	18.37	18.17	18.76	17.72	17.2
122773	KLHDC1	5.51	5.84	4.77	5.19	4.47	4.37	4.25	3.71	4.15	4.23	5.05	4.65	4.73	5.21	4.68	5.57	5.27	3.84	3.87	3.55	4.68
4808	NHLH2	1.72	0.88	0.82	0.63	0.87	0.99	0.96	1.9	0.74	0.65	0.41	1.31	1.69	1.84	1.11	0.71	2.53	0.85	1.32	0.9	0.56
286343	LURAP1L	2.53	2.2	2.38	2.04	2.79	2.34	1.86	1.52	2.4	1.78	1.52	2.24	2.6	3.41	3.11	2.73	4.82	2.51	1.97	3.21	2.61
57222	ERGIC1	21.58	25.33	25.77	24.57	24.76	25.45	24.93	27.4	25.96	28.02	27.57	24.63	22.28	24.2	19.55	26.76	21.23	27.39	25.49	25.41	25.02
2271	FH	27.7	34.54	32.15	34.61	29.81	29.53	29.03	28.77	24.89	28.87	35.33	31.97	34.74	34.13	29.67	32.45	40.84	37	29.28	28.69	33.12
7113	TMPRSS2	0.02	0	0	0	0	0	0	0	0	0	0	0	0	0.08	0	0	0.08	0	0.02	0.03	0
5333	PLCD1	5.59	5.44	5.27	5.34	4.59	5.72	5.36	7.37	5.23	6.88	5.7	4.69	4.95	5.39	5.65	6.48	4.03	7.83	5.76	6.67	5.17
79490	OR10G6	0	0	0	0	0	0	0	0	0	0	0	0	0	0.12	0	0	0	0	0	0	0
79006	METRN	24.81	15.27	22.29	16.16	22.8	23.49	20.87	24.1	18.71	22.76	14.37	20.8	17.65	17.07	22.83	20.32	12.62	24.16	28.94	21.18	20.15
4175	MCM6	4.15	5.43	4.04	5.21	4.51	4.31	5.11	4.74	4.53	4.75	5.76	3.55	5.1	4.07	3.55	4.91	4.79	4.29	2.97	5.01	5.31
259	AMBP	0	0.2	0	0	0	0	0	0	0	0.08	0	0.04	0	0	0.04	0.23	0	0	0	0	0
105376526	LOC105376526	2.29	3.16	2.51	2.78	2.57	3.39	3.73	2.84	3.51	2.53	2.86	2.99	2.89	2.11	3.21	3.01	3.87	2.51	1.91	2.2	2.7
126638	RPTN
78988	MRPL57	19.26	23.74	26.97	21.49	18.71	26.07	25.35	23.22	17.22	26.53	23.71	17.87	19.88	24.27	28.96	29	30.24	23.44	27.62	21.58	24.89
9804	TOMM20	106.42	137.16	119.84	135.23	112.27	108.47	122.96	106.51	114.97	102.54	148.21	112.69	129.87	133.3	106.29	124.66	118.86	114.78	99.59	120.26	126.8
5074	PAWR	0.82	0.71	0.5	0.62	0.38	0.48	0.47	1.13	0.49	0.5	0.52	0.53	0.72	0.56	0.66	0.77	0.5	0.5	0.56	0.54	0.94
282966	C10orf53	0.02	0	0.03	0.05	0.02	0.02	0.03	0.05	0.03	0	0.12	0.02	0	0	0.03	0.05	0.03	0.02	0.03	0.07	0
222484	LNX2	1.42	1.61	1.25	1.48	1.58	1.52	1.6	1.32	2.18	1.47	1.66	1.38	1.46	1.54	1.01	1.41	1.54	1.13	1.22	1.89	1.41
116211	TM4SF19	0	0.06	0	0	0	0	0	0.06	0	0	0	0	0.06	0	0	0	0	0	0	0.06	0
29789	OLA1	26	35.61	31.1	35.8	29.86	32.58	30.58	32.61	31.02	30.5	35.78	28.86	35.04	32.39	27.38	32.67	38.05	31.09	27.45	28.16	34.08
7867	MAPKAPK3	6.95	6.03	7.12	6.74	7.14	7.48	7.63	6.52	8.39	9.95	5.56	7.02	5.9	6.6	6.11	6.46	3.76	8.27	7.88	7.51	6.27
100527949	GIMAP1-GIMAP5	0	0	0	0.09	0.58	0.36	0.01	0.01	0	0.26	0	0	0.01	0	0	0.15	0	0.08	0.13	0	1.24
138639	PTPDC1	4.72	3.23	3.51	3.91	3.21	2.59	2.78	3.89	2.48	2.68	3.49	2.71	4.92	3.53	3.74	3.33	3.94	3.31	3.29	3.17	3.55
345895	RSPH4A	0.93	0.96	0.98	0.77	1.1	0.86	0.93	1.01	0.69	0.55	1.2	0.99	0.92	1.02	0.83	0.75	1.41	0.72	0.85	0.74	0.99
11112	HIBADH	9.57	7.99	9.57	8.75	8.75	8.28	7.16	8.43	8.54	9.05	8.22	7.85	10.35	8.6	8.67	9.45	12.75	10.07	7.56	11.62	9.1
117157	SH2D1B	1.55	1.57	1.78	2.93	1.31	3.05	1.91	0.89	1.07	1.4	0.95	0.74	3.82	0.72	1.41	1.59	3.16	0.86	1.27	3.12	2.41
2395	FXN	1.16	1.32	1.41	1.13	1.18	1.38	1.19	1.36	1.18	1.46	1.4	1.08	1.29	1.33	1.14	1.07	1.28	1.5	0.98	1.02	1.19
7812	CSDE1	101.25	90.32	85.27	98.2	89.27	83.79	83.67	85.9	77.45	86.48	98.39	85.55	109.2	97.2	86.28	97.45	116.73	94.59	79.11	92.12	98.04
11264	PXMP4	3.26	3.25	3.36	2.79	3	2.9	3.62	3.29	3	3.22	3.34	3.35	2.57	2.7	3.52	2.83	1.88	2.95	3.41	2.5	2.76
25841	ABTB2	1.4	1.04	1	1.05	0.71	0.74	0.77	1.33	0.71	0.89	0.98	0.97	1.23	1.45	1.27	1.07	1.87	1.25	1.37	1.39	1.23
79710	MORC4	2.12	1.11	1.24	1.28	1.08	0.96	1.21	1.46	0.98	0.93	1.21	1.27	1.55	0.84	0.89	0.91	1.19	0.92	1.1	0.89	1.58
51193	ZNF639	9.61	10.06	8.16	9.44	8.66	8.31	7.6	9.28	7.65	8.09	8.29	9.13	9.74	8.75	8.34	9.11	8.11	8.5	7	8.27	8.02
64110	MAGEF1	29.67	34.3	36.14	33.97	29.31	32.68	37.91	29.67	33.35	33.15	36.03	27.99	32.79	35.83	33.59	33.72	35.4	33.13	30.35	29.65	33.65
9586	CREB5	7.11	2.52	2.55	3.01	2.44	1.74	1.72	2.46	1.42	1	2.17	2.1	4.86	2.23	2.86	1.83	3.4	2.09	1.76	1.82	1.94
148327	CREB3L4	1.22	1.41	1.15	0.71	0.95	0.68	0.74	1.02	0.89	0.76	0.66	0.85	1.36	0.97	0.9	0.97	0.35	1.14	0.88	0.68	1.2
56413	LTB4R2	0.08	0.11	0	0.12	0.21	0.1	0.4	0.15	0.1	0.2	0.27	0.13	0.29	0.13	0.21	0	0.25	0.14	0.6	0.46	0.05
3305	HSPA1L	2.85	2.31	2.68	2.33	2.46	1.84	1.81	2.16	2.08	1.66	2.26	2.06	3.01	2.85	2.77	2.29	2.91	2.25	3.41	2.8	1.89
134187	POU5F2	0	0	0	0	0	0	0	0	0	0	0	0	0.08	0	0	0	0	0	0	0	0
256302	NATD1	2	2	1.88	1.7	1.94	2.17	2.08	1.84	2.46	1.77	1.61	2.48	1.96	1.85	1.86	1.84	1.45	2.39	1.87	2.41	1.85
100132399	GAGE12D
284532	OR14A16
7078	TIMP3	14.74	16.58	16.44	16.02	16	15.81	14.6	22.48	16.24	22.24	18.22	16.57	13.73	16.73	13.45	18.13	7.86	18.55	17.39	17.88	16.25
730130	TMEM229A	3.33	2.27	2.05	2.11	1.83	1.67	1.58	2.27	1.09	1.71	1.74	2.51	3.46	3.2	2.59	2.27	4.34	2.34	1.4	2.46	1.74
339967	TMPRSS11A	0	0.07	0	0.04	0	0.05	0.02	0	0.05	0.11	0.08	0.05	0.04	0	0.02	0	0	0	0.02	0	0
105376684	LOC105376684	0.25	0.24	0.38	0.2	0.25	0.23	0.21	0.3	0.22	0.15	0.19	0.1	0.19	0.13	0.02	0.09	0.14	0.13	0.27	0.38	0.14
345079	SOWAHB	4.63	5.57	5.29	5.8	5.32	3.75	4.64	3.48	5.26	3.9	5.64	4.67	5.44	6.21	4.39	5.45	4.97	4.75	4.64	6.44	6.91
11097	NUPL2	15.78	18.57	17.76	15.9	16.86	15.57	14.58	15.24	18.43	16.88	18.68	16.31	18.38	15.91	16.63	17.01	19.74	15.69	17.36	14.07	15.75
3326	HSP90AB1	595.16	712.61	747.69	762.07	618.8	758.03	810.04	735.28	731.9	760.61	790.7	587.41	642.47	666.34	598.66	690.07	698.54	667.07	638.16	730.43	733.4
142891	SAMD8	10.91	12.27	10.44	11.11	10.12	9.95	10.27	10.46	10.12	10.17	13.66	10.35	12.18	10.01	9.02	11.05	10.24	11.33	8.46	9.47	10.32
374899	ZNF829	0.93	0.93	1.02	1.29	0.83	0.89	1.07	0.92	0.96	0.64	1.16	0.74	0.84	0.95	0.86	0.95	0.62	0.84	0.69	0.65	0.93
390616	ANKRD34C	0.87	1.15	0.87	1.07	1.42	1.11	0.65	0.95	0.97	0.86	0.98	1.12	1.3	1.65	1.09	1.02	1.59	1.06	0.95	1.52	1.22
2894	GRID1	8.1	7.92	7.39	7.76	6.61	7.41	6.8	7.8	6.83	6.05	7.5	6.63	8.65	7.02	7.44	7.57	10.16	7.8	6.76	9.56	8.06
9056	SLC7A7	0.95	0.82	0.6	0.78	0.58	0.94	0.79	1.19	0.3	1.22	1.05	0.9	0.5	0.7	0.59	0.72	0.95	0.94	0.66	1.11	0.56
58513	EPS15L1	19.37	22	17.73	20.23	19.19	22.09	22.38	21.21	21.23	19.22	19.53	18.49	20.69	20.83	19.06	20.22	19.81	20.29	21.43	21.8	19.67
116071	BATF2	0.75	0.48	0.57	0.67	0.7	0.37	0.83	0.52	0.73	1	0.51	0.64	0.73	0.55	0.61	0.69	0.2	1.06	0.54	0.83	0.61
79913	ACTR5	4.28	4.07	4.42	4.99	4.39	3.52	4.96	3.3	4.24	3.82	4.6	4.04	4.2	4.41	4.7	3.79	3.07	4.01	3.47	2.87	3.52
100526771	SMIM35	0.04	0.02	0	0.08	0.02	0.04	0.12	0.02	0	0.08	0.01	0.01	0.04	0	0.01	0.01	0.03	0.06	0	0.01	0
79568	MAIP1	5.55	7.62	8.14	7.52	5.81	6.66	5.72	6.26	6.35	5.65	8.04	6.46	6.16	6.83	5.51	6.85	7.64	6.7	5.88	7.11	5.39
117289	TAGAP	0.34	0.65	0.35	0.43	0.35	0.24	0.24	0.28	0.24	0.21	0.32	0.23	0.2	0.22	0.1	0.26	0.16	0.29	0.29	0.4	0.34
8975	USP13	2.1	2.14	2.23	1.85	2.13	1.7	2.07	1.54	2.05	1.64	1.84	1.96	2.11	2.25	1.95	2.21	2.54	2.06	2.21	2.15	1.99
51263	MRPL30	8.53	10.07	9.2	9.37	9.28	9.6	10.19	8.88	9.55	10.63	10.16	8.08	10.42	9.98	8.98	9.54	9.98	9.28	8.66	9.73	10.31
170850	KCNG3	0.47	0.62	0.8	0.71	0.53	0.68	1.12	1.55	0.73	1.05	1.52	0.5	0.33	0.72	0.35	0.75	0.32	0.74	0.77	0.54	0.54
3158	HMGCS2	0	0.09	0	0	0	0	0	0	0	0	0	0	0	0.03	0.03	0	0	0	0	0	0
51101	ZC2HC1A	7.79	10.73	7.82	9.21	8.36	10.16	8.41	9	11.19	8.86	8.65	7.35	9.43	7.51	7.35	8.9	12	8.72	7.48	9.7	8.42
5226	PGD	30.64	36.09	37.74	36.12	33.35	39.34	32.83	36.05	31.97	36.22	32.44	34.76	40.56	44.9	38.22	38.93	49.72	38.73	37.85	42.79	37.72
54495	TMX3	11.87	14.88	12.01	13.47	11.58	11.26	12.47	10.47	12.03	10.75	14.53	13.2	14.71	11.57	12.09	12.95	14.49	10.94	10.78	9.44	11.31
47	ACLY	12.97	14.75	13.74	14.32	13.8	13.6	12.29	13.22	13.47	11.62	14.84	11.78	14.6	15.72	12.89	15.33	17.21	13.95	12.33	18.43	16.06
26097	CHTOP	28.78	24.43	29.66	25.24	24.55	23.89	22.99	22.04	24.18	24.23	25.29	23.14	28.08	25.3	27.3	27.25	27.65	25.67	25.27	24.66	26.46
219537	SMTNL1	0.31	0.24	0.07	0.16	0.22	0.17	0.13	0.23	0.18	0.14	0.09	0.18	0.12	0.04	0.12	0.16	0.21	0.07	0.05	0.03	0.29
157310	PEBP4	4.72	3.12	4.42	4.85	3.29	4.34	3.82	4.31	4.02	3.47	3.67	3.64	3.09	4.57	5.38	4.45	4.34	5.01	5.2	4.72	4.51
6549	SLC9A2	0.21	0.39	0.52	0.26	0.27	0.24	0.28	0.53	0.19	0.26	0.96	0.28	0.34	0.32	0.26	0.29	0.48	0.38	0.33	0.29	0.27
26589	MRPL46	16.26	17.43	16.27	21.24	17.3	15.05	17.29	13.64	12.92	17.18	21.2	15.61	18.3	21.75	14.56	19.64	16.03	18.01	14.96	17.64	17.11
1340	COX6B1	406.97	500.52	551.5	561.54	522.05	625.04	605.2	522.22	476.04	682.57	547.79	488.69	522.5	589.46	700.24	541.55	542.69	623.61	610.03	471.65	514.61
63906	GPATCH3	7.83	6.12	8.24	7.43	7.47	6.42	7.93	6.06	6.54	6.68	8.37	8.14	7.76	8.49	7.43	8.77	6.48	7.47	7.6	8.37	10.41
105376714	LOC105376714	0	0	0.12	0	0	0	0	0	0	0	0	0	0	0	0	0	0.06	0	0	0	0.18
4993	OR2C1	0.06	0	0	0	0.13	0	0	0.17	0	0	0	0	0.11	0.17	0.19	0.17	0.06	0	0.12	0.18	0.16
100431172	KLRF2
7135	TNNI1	0.05	0.03	0.09	0.05	0.05	0.04	0.05	0.02	0.05	0.01	0.03	0.09	0.05	0.03	0.05	0.06	0	0.02	0.07	0.06	0.03
148022	TICAM1	5.61	6.2	5.9	5.36	6.42	5.46	5.23	4.57	5.84	5.71	5.03	5.77	5.68	6.53	5.24	6.49	5.5	5.53	5.24	7.43	7.72
9603	NFE2L3	1.66	1.5	1.02	1.49	1.62	1.13	1.27	1.29	1.34	1.12	1.6	1.21	1.25	1.02	1.56	1.23	2	1.33	1.5	0.89	1.67
1445	CSK	16.03	16.11	16.49	17.67	17.57	17.07	18.23	16.92	16.73	17.21	15.94	15.62	16.14	15.85	17.07	15.85	16.01	21.08	19.84	16.98	16.63
7805	LAPTM5	20.36	24.12	20.76	20.66	12.39	21.56	19.99	30.83	15.61	23.96	24.25	18.83	14.15	20.12	15.33	16.78	29.35	26.61	17.41	20.81	15.99
11035	RIPK3	0.32	0.2	0.26	0.22	0.06	0.12	0.2	0.28	0.12	0.2	0.18	0.31	0.13	0.2	0.22	0.11	0.03	0.19	0.15	0.14	0.27
84874	ZNF514	11.7	12.67	7.57	10.82	9.45	9.97	12.66	10.03	9.49	7.64	11.11	11.64	11.51	9.01	10.63	9.94	10.16	8.68	9.62	7.99	12.32
169026	SLC30A8	0	0	0	0	0	0	0	0.12	0.04	0.06	0.01	0	0	0.02	0.01	0	0	0.01	0	0.01	0
144577	C12orf66	4.05	3.75	3.22	3.07	2.8	2.77	3.07	3.4	2.94	2.88	2.92	2.14	3.46	3.32	3.03	2.83	3.34	3.27	2.4	2.54	3.61
283078	MKX	2.25	2.75	2.67	2.49	3.22	1.88	0.88	1.07	2.29	1.86	2.03	2.72	3.24	2.83	2.56	2.11	6.35	2.55	1.98	2.85	2.45
30833	NT5C	13.78	11.03	13.71	10.49	10.96	12.1	10.29	9.77	10.31	14.22	8.64	9.58	12.25	12.92	15.83	11.47	9.49	12.89	10.58	10.94	13.73
105378105	LOC105378105
136371	ASB10
102723849	SPDYE17
9049	AIP	41.24	39.65	43.81	44.67	40	45.77	44.41	38.96	39.02	41.31	40.76	36.61	39.36	44.45	44.87	42.07	49.43	43.07	45.6	38.96	41.52
83889	WDR87	0.05	0.04	0.01	0.05	0.04	0.05	0.03	0.03	0.04	0.04	0.03	0.01	0.02	0.01	0.04	0.01	0.02	0.02	0.04	0.04	0.08
83445	GSG1	1.35	1.8	1.71	1.27	1.79	2.27	2.3	2.09	2.11	1.81	1.42	1.73	0.98	0.95	2.6	1.3	0.55	1.96	1.95	1.01	1.3
9128	PRPF4	5.79	5.97	5.23	6.72	6.21	6.58	5.62	6	5.22	5.73	7.33	6.15	6.13	7.05	5.47	6.88	7.46	6.36	5.94	7.63	6.6
3779	KCNMB1	0.18	0.58	0.15	0.14	0.39	0.4	0.33	0.35	0.47	0.26	0.16	0.2	0.13	0.18	0.23	0.14	0.04	0.28	0	0.18	0.14
286257	PAXX	38.6	31.67	44.93	33.36	39.7	40.94	44.42	38.1	38.61	43.25	33.86	37.8	34.13	30.55	48.96	34.21	22.71	36	48.75	28.76	35.34
3872	KRT17	14.7	11.99	14.67	17.77	13.71	25.55	23.22	11.82	10.23	11.74	10.39	6.99	26.22	10.68	20.16	11.58	13.93	3.11	12.33	15.18	19.26
23240	TMEM131L	2.1	1.65	1.68	1.73	1.68	1.17	1.39	1.44	1.7	1.31	1.58	1.76	1.5	1.5	2.06	1.79	1.66	1.71	1.61	1.32	1.53
79751	SLC25A22	64.89	78.76	83.55	85.8	76.73	107.67	126	99.9	103.85	111.73	89.24	77.51	77.14	65.85	72.24	79.37	53.43	62.93	75.58	78.96	91.67
3713	IVL	0	0	0	0	0	0	0	0	0	0	0	0	0	0.02	0	0	0	0	0	0	0
57121	LPAR5	1.33	1.55	1.15	1.69	0.84	1.5	1.03	1.66	0.95	1.43	2.03	0.91	0.98	1.11	0.69	1.13	1.51	1.4	0.64	1.32	1.04
7428	VHL	12.79	13.44	15.72	11.23	11.06	14.04	16.87	15.34	14.17	12.21	12.55	13.9	11.21	10.33	13.32	10.78	9.79	12.51	12.23	10.99	10.45
57594	HOMEZ	2.4	1.66	1.76	1.51	1.6	1.33	1.19	1.38	1.64	1.1	1.47	1.85	1.77	1.59	1.66	1.46	1.36	1.75	1.33	1.49	1.45
84726	PRRC2B	26.63	31.69	29.58	31.6	27.98	32.78	36.23	34.96	31.55	30.77	34.43	29.35	28.35	28.7	24.31	29.51	21.39	28.92	29.41	30.96	29.83
1937	EEF1G	274.85	265.18	307.9	300.24	269.21	325.07	299.39	323.44	254.12	340.83	302.38	256.47	275.18	303.9	264.5	287.98	300.93	316.88	276.61	305.64	276.32
102724052	LOC102724052
151473	SLC16A14	4.89	6.97	6.32	6.54	5.19	4.86	5.93	5	4.7	5.25	7.02	4.61	6.36	7.35	4.81	6.86	7.12	5.99	5.2	5.65	6.04
128674	PROKR2	0.52	0.62	0.22	0.45	0.5	0.68	0.73	0.17	0.76	0.57	0.56	0.43	0.5	0.31	0.19	0.44	0.54	0.46	0.38	0.9	0.54
55256	ADI1	30.88	30.14	35.19	35.47	33.32	32.57	30.33	38.49	34.65	36.95	35.71	30.15	30.84	33.39	33.37	33.11	26.89	38.4	29.82	28.03	29.8
112869	SGF29	12.12	12.85	10.44	14.2	12.51	12.34	10.31	10.42	12.61	12.5	11.94	12.72	11.79	11.5	14.58	12.13	11.64	12.89	10.99	11.86	11.32
441925	BECN2
112268136	LOC112268136	0.06	0	0.05	0	0	0	0.03	0	0.03	0.05	0.15	0	0.05	0	0.09	0	0	0	0	0	0.03
84203	TXNDC2	0.15	0	0.12	0.08	0.06	0.03	0.09	0.06	0.15	0.06	0	0.12	0.03	0.11	0.09	0.05	0.03	0.03	0	0.09	0.3
148867	SLC30A7	1.67	1.84	1.88	1.75	1.79	1.49	1.85	1.88	2.09	1.37	1.68	1.53	1.85	1.73	1.82	1.63	1.57	1.73	1.49	1.58	1.8
402573	C7orf61	2.94	0.96	0.72	1.44	1.75	1.28	1.32	1.28	0.97	1.22	0.87	1.62	1.73	2.01	2.21	0.86	1.3	0.99	1.55	1.03	1.36
55127	HEATR1	2.07	1.88	1.51	1.78	1.59	1.69	1.61	1.49	1.73	1.49	2.06	1.64	2.19	1.92	1.31	1.99	2.54	2.05	1.7	1.78	1.67
8862	APLN	8.94	11.18	11.12	10.73	12.37	14.06	12.6	15.34	11.2	20.33	14.48	11.04	11.26	10.16	8.6	12.71	4.74	11.15	10.63	12.17	11.88
51560	RAB6B	97.4	119.84	107.94	130.94	107.12	125.35	127.85	114.25	112.96	123.37	136.88	103.04	119.12	126.56	88.29	118.49	112.61	118.46	99.91	139.19	137.14
6897	TARS	12.19	11.33	10.06	10.82	10.86	10.58	9.99	13.25	9.54	10.32	12.45	9.67	13.31	13.18	10.25	12.26	17.65	13.34	10.85	11.37	12.49
5149	PDE6H	1.15	1.39	1.46	0.5	0.56	0.19	0.7	0.42	0.37	0.44	0.77	0.79	1.45	1.2	0.75	0.74	1.11	0.99	0.84	0.79	0.52
8647	ABCB11	0	0.03	0.11	0.06	0	0.02	0.02	0	0	0.03	0	0	0.01	0	0	0.03	0	0.03	0.02	0.02	0
7761	ZNF214	0.72	0.87	0.66	0.93	1.03	0.83	0.78	0.58	0.85	0.74	0.99	0.57	0.83	0.73	1.04	1.24	1.04	0.86	0.89	0.56	0.85
139065	SLITRK4	9.92	12.52	16.8	11.69	12.82	11.74	12.78	11.31	16.23	12.02	12.81	13.12	9.94	12.35	11.85	11.05	12.87	13.35	13.01	9.99	10.66
9064	MAP3K6	2.88	3.5	2.37	2.7	3.12	2.9	2.51	2.71	3.33	2.19	2.42	3.47	2.51	3.27	3.7	3.25	2.07	2.89	3.41	2.76	4.13
153020	RASGEF1B	6.52	5.58	4.92	5.1	3.84	3.43	4.5	16.51	3.86	2.52	7	4.88	4.96	5.03	5.45	4.48	3	4.73	5.74	3.45	4.76
8838	WISP3	0.07	0.22	0	0.35	0	0	0.07	0.14	0	0.07	0.07	0.08	0.14	0.07	0.08	0	0	0.07	0	0	0
2063	NR2F6	23.44	24	26.39	29.71	28.33	28.04	27.59	22.31	27.6	29	28.71	25.52	25.73	30.6	34.53	29.5	25.7	31.23	36.24	24.56	28.3
3569	IL6	0.17	0.1	0.05	0.17	0.16	0.06	0.12	0.06	0.56	0.15	0.15	0.21	0.09	0.18	0.06	0.12	0.11	0	0.11	0.12	0.06
345051	REELD1	0.12	0.05	0.07	0.07	0.12	0.07	0.02	0.09	0.12	0.07	0.1	0.04	0.07	0.14	0.04	0.21	0.22	0.13	0.08	0.18	0.03
10241	CALCOCO2	18.26	16.3	13.49	16.62	14.36	14.17	14.72	14.71	13.44	14.19	16.26	14.18	16.69	13.2	14.17	15.6	14.07	15.94	14.04	13.85	14.75
390275	OR8A1
29942	PURG	7.77	9.25	6.8	10.6	10.85	9.92	9.15	9.88	8.73	9.39	10.24	9.82	9.32	8.96	8.8	8.9	8.7	8.87	6.56	6.19	8.51
27242	TNFRSF21	19.17	22.3	21.73	22.9	20.68	23	23.35	19.88	22.3	23.61	23.27	20.86	24.89	21.22	17.14	22.2	27.37	21.99	19.62	25.96	22.8
129607	CMPK2	2.14	3.11	2.43	2.98	1.86	3.07	2.87	2.88	2.4	2.27	2.43	2.21	2.88	2.65	2.56	2.44	2.36	2.46	2.32	2.3	2.29
5318	PKP2	1.03	0.84	0.76	0.79	0.65	1	0.85	0.71	0.85	1.5	1.06	0.57	0.79	0.94	0.69	0.49	0.65	0.91	0.65	0.78	0.78
390199	OR4D9
3744	KCNA10	0	0	0	0	0	0	0	0	0	0	0	0	0	0	0	0	0	0	0	0.03	0
84105	PCBD2	1.61	1.41	0.94	1.6	1.5	1.32	1.73	1.31	1.32	1.41	1.28	1.69	1.67	1.48	1.61	1.42	1.09	1.84	1.12	1.19	1.96
1479	CSTF3	31.17	35.84	27.76	35.3	31.85	26.73	28.51	27.05	31.21	22.63	34.2	36.14	29.72	27.6	29.6	29.98	20.89	25.6	31.06	23.91	27.29
6388	SDF2	14.22	15.1	12.93	15.8	13.99	16.42	14.42	14.26	12.21	16.5	20.19	14.51	15.1	17.98	13.07	17.03	17.06	17.05	16.42	14.12	15.52
84520	GON7	8.45	8.89	6.76	8.86	8.95	7.43	6.64	8.24	8.36	7.53	7.87	7.11	9.26	9.13	8.2	7.85	10.67	8.66	7.53	7.55	7.96
2847	MCHR1	4.3	4.68	5.35	6.12	6.82	7.02	6.16	8	5.59	7.44	7.21	6.62	6.16	6.43	3.97	6.58	10.55	7.47	4.36	7.57	6.08
127707	KLHDC7A	0.01	0.01	0.05	0	0	0.01	0.01	0	0	0.01	0.02	0	0.02	0.01	0.02	0.01	0	0	0	0.02	0
57106	NAT14	35.78	40.56	47.71	45.53	46.99	52.16	56.97	48.84	48.47	53.47	43.27	39.08	37.6	44.23	49.98	42.67	31.41	45.26	52.97	39.04	41.54
641372	ACOT6	0.61	0.51	1.86	0.51	1.17	0.31	0.57	0.63	0.4	0.69	0.46	1.17	0.47	0.62	1.02	0.56	0.34	0.62	0.51	0.42	0.68
1007	CDH9	3.55	5.75	6.71	5.21	4.91	4.97	6.6	6.16	5.53	4.86	10.16	5.79	5.33	4.42	4.68	5.69	4.36	6.99	4.61	3.39	6.01
8817	FGF18	0.88	0.53	0.9	0.87	1.11	0.82	0.36	0.43	0.78	0.48	0.48	0.82	0.31	0.81	1.23	0.75	0.92	0.67	1.1	0.7	0.81
3120	HLA-DQB2
9423	NTN1	0.61	0.66	0.42	0.36	0.74	0.8	0.71	1.02	0.65	0.82	0.67	0.82	0.86	0.77	0.56	0.8	0.39	0.87	0.74	0.87	0.77
3651	PDX1
11178	LZTS1	10.75	10.01	12.78	11.14	11.53	9.87	11.51	13.44	12.61	8.65	11.56	12.54	9.99	12.42	12.49	12.45	11.39	12.04	16.5	12.2	11.58
51157	ZNF580	32.17	30.76	43.45	43.1	43.44	44.77	55.33	39.58	38.18	47.14	41.54	40.96	35.71	38.01	45.01	38.16	32.4	43.7	46.74	34.06	39.17
136227	COL26A1	14.19	17.56	19.8	16.44	19.34	16.02	19.39	21.53	18.87	17.44	22.92	18.25	15.08	19.26	17.37	18.99	13.87	19.79	22.76	16.75	18.05
392188	USP17L8	0	0	0	0	0	0.04	0	0	0	0	0	0	0	0	0	0	0.11	0	0	0.04	0
339448	C1orf174	7.54	7.59	6.47	7.48	7.22	7.46	7.45	7.46	6.32	7.81	7.65	8.05	8.04	7.42	7.03	7.82	8.61	8	7.75	7.61	8.33
203	AK1	77.48	74.16	94.67	94.2	95.21	95.81	107.53	93.39	78.12	108.6	94.64	82.88	83.27	88.98	99.64	90.65	76.89	101.86	90.39	73.6	85.85
644186	SYCE3	0.31	0.15	0	0.89	0.33	0.92	0.3	0.15	0.82	0.46	0.41	0.32	0.14	0.15	0.33	0.44	0.34	0.59	0.33	0.63	0.58
343521	TCTEX1D4	0.02	0.07	0	0	0.05	0.07	0.06	0	0	0.06	0	0.02	0	0.02	0.16	0.02	0	0	0.08	0.22	0.02
2720	GLB1	8.75	9.84	9.51	9.71	8.95	9.9	9.84	8.83	9.29	8.49	9.98	8.71	9.34	10.69	8.95	10.99	9.75	11.87	10.29	9.15	10.56
2551	GABPA	3.95	3.9	2.74	3.31	3.39	2.88	2.87	3.56	3.23	2.64	3.79	3.1	3.68	3.14	3.58	3.09	3.13	3.66	2.62	2.84	2.92
219983	OR4D6
5150	PDE7A	7.55	7.59	5.85	6.99	6.88	5.25	5.63	6.32	5.3	4.41	6.41	6.22	7.98	7.79	6.34	5.93	8.62	7.2	5.86	5.89	6.28
285855	RPL7L1	32.23	35.65	35.21	33.49	33.59	32.82	38.47	32.51	34.92	32.92	37.61	34.08	33.34	33.83	31.62	34.18	28.14	31.56	31.28	30.44	33.99
343930	MSGN1	0	0	0	0	0	0	0	0.13	0.1	0	0	0.05	0	0	0	0	0.14	0	0	0.05	0.25
169714	QSOX2	3.41	4.17	3.45	3.82	3.28	3.45	4.39	4.72	4.08	4.03	4.64	4.26	3.81	3.39	3.5	4.14	3.49	4.01	3.62	3.8	3.98
148198	ZNF98	0.15	0.19	0.05	0.12	0.06	0.12	0.08	0.07	0.11	0	0.21	0.1	0.07	0	0.15	0	0	0.05	0.08	0.02	0.06
1215	CMA1
132851	SPATA4	0.19	0.24	0	0.54	0.26	0.57	0.38	0.5	0.46	0.76	0.26	0.31	0.39	0.42	0.36	0.68	0.34	0.68	0	0.38	0.18
4860	PNP	4.64	4.35	5.24	4.4	4.4	4.64	3.86	6.04	4.08	5.97	4.58	4.78	3.81	5.21	5.57	4.83	2.99	6.96	3.53	5.01	4.99
54209	TREM2	8.31	7.27	5.62	8.55	3.09	7.58	5.77	10.88	4.69	7.54	7.14	5.63	6.45	8.11	4.09	5.68	13.21	8.65	5.46	5.95	5.19
148203	ZNF738	4.86	4.72	3.5	3.71	3.46	3.25	3.03	2.98	3.96	2.61	3.83	4.44	5.32	4.08	3.98	4.38	5.3	3.8	4.05	2.95	3.95
101929983	PRAMEF27
64599	GIGYF1	14.68	13.88	9.83	12.7	14.14	12.6	13.68	10.94	13.09	10.21	11.65	13.63	11.66	12.89	15.25	14.21	10.27	13.01	15.6	12.15	14.3
440073	IQSEC3	24.02	25.17	23.21	22.16	25.13	26.93	19.75	22.57	24.46	23.46	20.04	27.73	25.11	26.94	24.28	24.48	28.54	22.46	30.59	34.34	27.7
63939	FAM217B	16.01	17.2	18.89	17.76	17.54	15.11	14.77	14.42	15.34	14.97	16.45	17.07	18.64	20.7	20.65	18.14	18.08	17.42	17.65	16.5	16.9
245940	DEFB130A
84986	ARHGAP19	1.54	1.11	1.33	1.02	1.2	0.96	1.05	1.21	1.02	1.14	1.24	1.2	1.41	1.2	1.01	1.32	0.88	1.46	0.83	1.06	0.95
29105	CFAP20	32.95	37.69	39.75	37.69	31.26	33.86	35.67	32.84	33.95	32.26	39.26	29.64	37.09	38.01	31.97	38.69	38.29	37.85	32.57	34.61	38.26
79822	ARHGAP28	0.43	0.63	0.36	0.5	0.41	0.4	0.61	0.67	0.9	0.71	0.71	0.36	0.37	0.32	0.3	0.42	0.17	0.32	0.43	0.22	0.66
29802	VPREB3	0.73	0.73	0.95	2.08	1.04	0.48	0.94	0.35	1.68	0.97	1.39	1.01	1.23	1.2	1.03	1.04	1.31	0.81	1.55	0.61	0.34
8498	RANBP3	25.62	24.67	28.24	27.8	28.49	28.93	30.83	27.13	29.68	28.89	28.37	26.79	24.79	28.65	30.55	28.42	30.06	28.69	32.25	28.94	27.86
10517	FBXW10	0.11	0.08	0.18	0.15	0.15	0.19	0.09	0.11	0.14	0.06	0.17	0.16	0.07	0.05	0.12	0.1	0.26	0.02	0.25	0.13	0.07
196996	GRAMD2A	0.71	1.22	1.12	0.95	0.86	1.23	2.09	2.06	1.25	0.85	1.93	0.76	0.79	0.85	0.59	0.77	0.34	0.73	0.54	0.74	0.83
444882	IGFL4	1.38	0.87	0	1.79	0.93	0.62	0.72	1.18	0.93	0.5	0.77	1.56	0.69	0.12	1.73	0.83	0.54	0.36	0.8	0.88	0.7
93624	TADA2B	6.76	8.14	7.72	6.92	7.36	7.2	7.76	7.42	8.61	6.73	7.68	7.52	7.07	7.61	7.59	6.99	6.75	7.64	8.45	9.01	8.24
5965	RECQL	2.11	1.4	1.55	1.63	0.86	1.14	1.09	1.52	0.89	1.02	1.59	1.14	1.38	1.6	1.15	1.33	2.18	2.06	0.47	1.3	1.56
4342	MOS	0.06	0	0	0	0.06	0.12	0.17	0.22	0.06	0	0.05	0.06	0	0	0	0	0	0	0	0.06	0
5223	PGAM1	166.62	190.61	196.83	218.8	200.89	215.9	206.97	200.05	160.86	233.58	233.03	186.53	216.07	239.99	155.7	226.66	250.85	220.8	169.03	263.53	243.55
51806	CALML5
51012	PRELID3B	8.88	10.09	8.01	8.74	9.22	8.08	7.24	8.48	8.31	9.21	8.1	9.4	9.6	8.95	8.27	8.78	8.69	8.71	9.95	8.86	8.21
2660	MSTN	0.43	0.32	0.36	0.69	0.72	0.54	0.73	0.58	0.43	0.5	0.72	0.41	0.49	0.48	0.45	0.47	0.38	0.59	0.37	0.32	0.59
5699	PSMB10	15.72	14.42	20.48	15.76	18.47	27.69	23.33	24.53	15.92	25.2	18.19	18.21	17.72	19.18	21.2	17.03	18.57	19.15	22.5	16.36	15.91
79762	C1orf115	77.05	95.72	94.69	92.94	87.07	88.37	115.48	75.3	111.67	96.33	113.66	84.33	76.2	89.49	79.61	97.24	63.08	94.38	82.18	92.2	96.36
4690	NCK1	4.79	5.14	4.09	4.3	4.41	4.73	3.53	4.18	4.64	3.69	4	4.48	5.21	4.09	3.36	4.54	6.09	4.42	4.06	4.47	4.49
25928	SOSTDC1	4.36	5.58	8.03	7.86	5.22	4.87	7.31	3.72	5.15	4.88	6.81	5.7	6.94	4.38	5.9	7.58	10.26	6.99	5.69	6.61	5.4
3226	HOXC10	0	0	0	0	0	0	0	0	0	0	0	0	0	0	0.03	0	0	0	0	0	0
128077	LIX1L	5.12	4.68	5.73	3.95	4.81	5.11	4.84	5.11	4.82	5.55	4.46	5.06	5.08	4.08	5.28	5.21	4.19	5.67	4.99	4.34	3.9
220202	ATOH7	2.55	2.87	4.61	3.23	2.5	2.76	5.2	4.42	3.8	3.13	4.88	2.42	2.66	2.47	2.46	2.54	1.32	3.02	2.95	2.4	3.24
1581	CYP7A1	0.04	0	0.04	0.07	0	0.04	0	0.02	0	0.09	0.02	0	0.05	0	0	0.05	0	0	0	0	0.05
84734	FAM167B	0.72	1.15	1.21	1.16	1.72	1.55	0.89	0.99	0.62	0.84	0.52	1.03	0.36	0.56	0.96	1.04	0.13	1.85	1.37	0.97	1.26
1544	CYP1A2	0.03	0.02	0	0	0.09	0.02	0.04	0.05	0.02	0.02	0.03	0.06	0.03	0	0.04	0.03	0	0	0	0.03	0.02
26018	LRIG1	16.24	15.31	13.78	14.28	10.79	10.83	11.34	21.74	11.6	13.76	18.69	15.15	12.61	14.37	10.77	13.31	4.33	16.8	16.67	16.06	14.75
55262	C7orf43	12.38	13.96	13.32	15.84	16.7	16.74	18.48	15.92	15.59	14.77	13.61	14.35	13.32	16.68	14.26	14.68	16.66	14.71	15.17	15.09	17.03
116443	GRIN3A	1.62	3.02	2.17	2.3	1.53	4.43	4	3.57	3.91	3.66	3.15	1.8	1.84	1.96	1.46	1.73	2.44	2.71	1.57	2.72	2.38
6917	TCEA1	28.29	26.35	26.96	24.39	24.39	22.54	21.6	26.59	25.54	25.49	23.33	24.24	26.56	25.76	24.53	26.06	24.32	28.44	24.01	24.4	22.04
27101	CACYBP	86.58	102.25	101.23	96.39	94.81	87.89	87.77	85.1	96.28	92.25	92.01	79.93	99.97	92.86	84.67	87.85	108.14	85.38	85.64	84.96	91.64
79901	CYBRD1	10.45	10.78	10.61	9.66	8.13	8.73	6.89	16.83	9.05	11.54	12.98	8.93	9.38	8.34	8.46	9.73	4.3	11.53	8.86	10.9	8.65
54793	KCTD9	3.62	4.36	3.36	3.78	4.15	3.22	1.99	2.33	3.58	3.61	3.07	4.38	4.93	4.4	3.87	4.28	8.4	4.56	3.97	7.12	4.58
204474	PDILT
390201	OR10V1	0.07	0.07	0	0.06	0.28	0.07	0.07	0	0.14	0	0.06	0	0	0.06	0	0	0	0	0.42	0	0.06
102800317	TPTEP2-CSNK1E	0.58	0.85	0	0.81	0.82	0.87	0.91	1.07	0.15	0	0.39	1.71	0.81	0.69	0.77	1.36	0	0.41	1.35	0.42	1.07
3284	HSD3B2	0.13	0	0	0.03	0	0	0	0.03	0.04	0.1	0.03	0.07	0	0.03	0.11	0.06	0.03	0.13	0.03	0.07	0.03
10228	STX6	11.86	12.47	12.45	11.65	12.42	11.85	11.71	10.75	12.24	12.19	12.61	11.92	12.74	13.24	11.68	12.77	13.84	13.99	11.9	11.47	11.78
51606	ATP6V1H	78.05	109.32	119.21	111.51	107.31	113.95	120.67	170.08	104.56	121.66	151.8	93.99	103.23	98.92	86.21	113.74	107.34	111.09	93.08	99.86	104.93
147183	KRT25	0	0	0	0	0	0	0	0	0	0	0	0	0	0	0	0	0.1	0	0	0	0
125958	OR7D4
54976	C20orf27	25.57	32.01	38.36	34.76	34.86	40.59	40.4	50.11	32.85	44.57	43.02	33.24	27.94	31.82	34.99	32.81	26.73	39.41	34.86	37.11	32.85
3108	HLA-DMA	3.39	3.32	4.76	4.23	3.02	3.79	3.48	5.42	1.42	4.7	4.84	4.04	4.6	4.13	3.59	3.44	5.03	4.83	2.99	4.1	2.64
105379474	LOC105379474	0	0	0	0	0.02	0	0	0	0	0	0.03	0	0	0	0	0	0	0	0	0	0
100996747	LOC100996747	1.87	1.98	3.47	0.8	4.15	5.09	3.95	3.3	3.11	2.87	2.74	2.76	1.36	1.77	3.99	2.94	2.82	5.44	3.99	3.19	2.89
84752	B3GNT9	5.38	3.95	3.41	3.78	3.67	3.13	2.94	3.09	3.47	2.49	2.29	3.59	4.32	3.19	3.85	3.4	3.37	4.28	3.89	4.04	3.2
146760	RTN4RL1	6.89	9.21	9.85	9.57	9.47	10.1	12.08	10.92	9.95	11.37	12.56	10.07	8.55	10.63	9.5	10.4	8.81	11.23	8.88	10.86	10.06
5697	PYY	0.12	0.23	0.17	0.11	0.18	0	0.17	0.16	0.36	0.29	0.1	0.12	0.16	0.39	0.12	0.16	0.17	0.27	0	0.06	0.05
107985778	LOC107985778
9915	ARNT2	61.81	76.47	81.19	71	63.74	68.13	73.41	86.06	72.05	71.9	97.95	73.78	63.96	68.35	55.69	71.43	54.69	76.94	69.24	72.78	72.3
9554	SEC22B	16	19.33	18.86	16.25	17.14	15.01	13.88	17.82	15.9	13.5	19.3	14.83	18.93	15.81	12.71	16.75	18.6	16.32	13.24	18.92	17.41
64066	MMP27	0	0	0	0	0	0	0	0	0	0	0	0	0	0	0	0	0	0	0	0	0.1
26061	HACL1	4.42	5.23	4.08	5.36	5.28	4.98	4.48	3.89	3.95	5.65	5.04	4.99	5.05	5.81	5.61	5.22	5.78	6.27	4.14	5.21	6.9
8943	AP3D1	46.54	50.93	52.31	55.01	51.74	55.33	60.69	59.31	52.93	57.26	55.14	47.2	48.09	49.85	51.89	50.83	42.85	49.32	55.04	52.84	49.23
56912	IFT46	20.87	23.61	20.76	22.63	21.55	22.95	23.27	20.25	24.53	22.49	23.6	23.09	21.65	24.72	22.48	23.23	28.57	23.66	21.71	20.1	25.07
10398	MYL9	6.9	7.29	5.95	6.76	7.03	8.48	5.77	6.22	10.19	8.46	6.58	9.4	5.11	7.98	8.69	8.56	6.24	6.38	10.36	6.75	8.54
375607	NAT16	0.77	1.05	0.84	0.87	1.13	1.37	0.9	0.57	1.72	1.08	0.74	0.8	0.81	0.66	0.36	1.16	0.4	0.62	1.5	0.56	1
1393	CRHBP	5.11	5.44	3.68	7.03	5.94	14.8	9.73	10.12	7.38	5.89	4.72	4.59	6.99	5.14	5.44	5.13	12.26	5.5	4.19	4.68	4.67
6907	TBL1X	4.89	4.27	3.56	4.2	4.12	4.33	3.23	5.92	4.66	4.57	4.24	3.98	4.37	4.25	4.26	4.64	2.9	5.19	4.14	4.65	3.7
55172	DNAAF2	2.52	3.18	2.43	2.55	2.5	2.44	2.02	2.42	2.02	2.31	2.43	2.25	2.6	2.76	1.86	2.38	2.39	2.55	2.13	2.41	2.35
290	ANPEP	0.37	0.46	0.26	0.51	0.85	0.56	0.29	0.44	0.45	0.34	0.5	0.85	0.47	0.53	0.55	0.56	0.4	0.39	0.82	0.54	0.53
257177	CFAP126	0.66	0.41	0	0.47	0.79	1.15	0.89	1.73	0.79	0.99	1.24	0.79	0.91	0.56	1.15	1.25	0.43	1.34	0.96	1.16	1.54
1164	CKS2	5.45	7.22	11.52	7.1	6.27	7.55	4.6	6.55	4.7	5.1	6.68	6.99	5.85	5.67	4.22	5.36	12.59	4.98	6.27	6.03	4.96
9878	TOX4	13.08	14.3	12.97	15.75	12.71	13.28	14.16	12.74	12.28	15.56	15.89	13.1	15.19	15.49	11.34	14.41	16.88	14.67	11.7	16.17	16.26
57103	TIGAR	1.97	2.53	2.56	2.37	2.36	2.52	1.7	2.15	1.91	1.66	1.88	2.36	2.94	2.73	2.39	2.39	3.94	2.65	2.31	2.56	2.51
1583	CYP11A1	0.45	0.48	0.75	0.86	0.52	0.55	0.72	0.7	0.67	0.89	1.19	0.5	0.61	0.88	1.01	0.84	0.29	0.58	0.79	0.55	0.22
3985	LIMK2	5.03	4.74	4.16	5.29	3.32	4.57	4.07	6.69	4.26	3.54	5.36	4.41	4.7	4.94	3.92	4.39	3.7	4.57	4.52	5.31	4.47
1258	CNGB1	2.6	5.57	5.68	3.53	4.24	5.34	13.95	12.18	10.18	6.86	10.03	4.02	1.38	2.02	2.76	4.37	0.54	4	2.16	2.9	4.66
112942	CFAP36	88.16	96.78	102.2	107.3	99.54	90.48	82.52	97.99	90.22	90.15	94.59	87.73	97.63	109.17	84.1	103.35	128.87	97.63	96.58	91.74	98.92
27243	CHMP2A	102.61	104.28	123.25	115.52	102.34	118.7	128.08	118.84	107.14	125.59	125.79	98.52	114.8	107.78	117.74	109.63	108.5	113.72	119.83	98.73	99.04
347148	QRFP	0	0	0	0	0	0	0	0	0	0	0	0	0	0	0	0	0	0	0	0.07	0
7040	TGFB1	6.06	5.54	6.75	6.05	6.38	6.14	7.32	10.22	6.16	7.59	6.23	5.51	4.73	6.22	5.61	6.98	4.07	7.33	6.78	8.48	6.41
339829	CCDC39	0.69	1.17	0.39	0.62	0.77	0.47	0.53	0.52	0.5	0.39	0.53	0.88	1.24	0.98	0.76	0.85	1.61	0.61	0.83	0.58	0.71
101928879	LOC101928879
100996939	PYURF	20.16	24.22	20.59	21.52	20.22	20.28	19.82	22.81	19.56	21.33	23.59	19.49	22.4	23.41	17.69	21.23	27.8	21.89	20.44	20.15	20.78
337963	KRTAP23-1
306	ANXA3	7.56	8.63	5.42	6.31	8.79	6.06	4.16	5.85	6.04	5.83	6.65	7.24	6.4	8.12	7.48	9.19	8.03	8.53	9.5	6.71	7.38
128861	BPIFA3
84081	NSRP1	53.37	34.04	35.57	35.56	46.43	35.9	33.36	32.45	30.46	31.02	25.6	36.82	42.22	34.04	48.53	33.78	47.79	35.15	34.57	26.07	35.21
219539	YPEL4	32.21	36.52	34.44	33.7	31.72	29.73	37.06	26.87	36.96	27.38	36.08	34.87	34.25	36.11	37.29	39.76	32.44	32.8	35.32	34.87	35.72
6910	TBX5	0.01	0	0	0	0.02	0	0.01	0.01	0.03	0.03	0	0	0	0	0.03	0	0	0	0.08	0.09	0.03
29078	NDUFAF4	18.38	23.74	18.64	24.28	19.8	21.44	17.99	18.98	20.2	21.98	23.14	18.9	24.62	22.44	19.3	22.35	25.73	23.17	16.86	22.12	20.67
9131	AIFM1	12.45	13.44	14.55	14.2	13.16	12.24	11.34	12.83	12.02	12.77	12.57	12.53	16.26	13.23	12.65	13.55	16.32	14.73	14.21	12.91	14.29
1186	CLCN7	26.48	24.72	25.07	24.35	27.38	31.36	33.07	28.96	28.53	28.88	27.59	28.16	26.54	25.42	28.59	26.62	22.11	26.76	32.6	26.77	31.19
253012	HEPACAM2	0.05	0.05	0	0.03	0.03	0.03	0.08	0.1	0	0.05	0	0.06	0.07	0.08	0.03	0.05	0	0.03	0.08	0.03	0
3818	KLKB1	2.31	2.74	2.07	2.48	2.63	3.08	2.46	3.06	2.35	2.32	2.33	2.94	3.57	2.6	3.66	2.48	3.02	2.95	1.68	1.21	3.17
80000	GREB1L	0.93	0.77	0.83	0.88	0.53	0.34	0.59	1.52	0.38	0.33	1.24	0.72	0.84	0.77	0.57	0.49	0.83	0.47	0.54	0.46	0.4
64284	RAB17	0.71	0.66	0.23	0.71	0.41	0.71	0.4	0.72	0.54	0.63	0.45	0.45	0.33	0.74	0.93	0.66	0.53	0.87	1.02	0.65	1
9077	DIRAS3	2.17	2.73	3.88	3.66	2.54	4.22	2.73	3.24	3.3	3.33	2.75	2.06	2.22	1.55	2.36	2.44	1.54	3.63	2.86	1.49	2.35
140461	ASB8	15.43	16.25	17.26	16.73	17.19	15.53	15.84	16.61	15.36	16.09	17.43	16.41	18.43	17.66	15.39	17.25	18.04	18.02	16.16	19.26	17.95
347549	CENPVL3	0.46	1.27	1.05	0.81	0.97	1.15	1.62	0.94	1.93	1.42	2.1	0.92	0.49	0.52	0.8	0.52	0.23	1.01	0.61	0.63	1.17
64693	CTAGE1	0.02	0.04	0.01	0	0	0.01	0.02	0.02	0.05	0	0.01	0.01	0	0.01	0	0	0	0	0	0.01	0
386672	KRTAP10-4	0	0	0	0	0	0	0.03	0	0	0	0	0	0	0	0	0	0	0	0	0	0
2882	GPX7	2.66	2.94	3.71	2.26	2.97	3.08	3.09	3.04	3.51	4.51	2.31	3.07	2.82	3.11	2.26	3.41	2.13	3.25	3.1	2.73	2.78
124857	WFIKKN2	0.24	0.07	0.41	0.14	0.07	0.1	0.13	0.08	0.12	0	0.15	0.14	0.14	0.29	0.14	0.22	0.04	0.13	0.09	0.11	0.11
105371921	LOC105371921	0	0.09	0	0	0	0	0	0	0	0	0	0.07	0.06	0	0	0	0	0.09	0	0	0
63973	NEUROG2	0.22	0.33	0.14	0.2	0.36	0.6	0.31	0.81	0.13	0.87	0.15	0.21	0.31	0.12	0.1	0.11	0.24	0.25	0.15	0.24	0.09
387856	CCDC184	23.63	25.88	26.76	27.54	33.58	27.53	25.74	21.39	29.55	27.06	22.7	27.34	27.48	41.67	34.72	33.41	44.33	30.64	35.15	30.44	32.38
255275	MYADML2	1.76	1.98	2.38	1.89	1.43	1.93	1.63	1.89	1.8	1.96	1.4	2.52	2.16	2.96	2.63	2.07	2.93	2.1	2.57	2.31	2.42
259240	WFDC9	0	0	0	0	0	0	0	0	0	0	0.09	0	0	0	0	0	0	0	0	0.21	0
102724265	LOC102724265	0.81	0.47	0.84	0.71	0.27	0.74	0.66	1.04	0.56	0.87	0.82	0.71	0.38	0.29	0.69	0.39	0.56	0.57	0.07	0.61	0.3
149603	RNF187	79.28	85.22	94.96	98.93	92.58	95.69	97.75	91.84	86.67	99.26	103.37	88.85	88.78	101.29	83.77	101.07	110.46	101.98	94.4	106.65	105.78
2184	FAH	2.47	3.44	3.85	4.28	3.74	3.96	2.84	4.1	3.24	3.27	4.13	3.68	2.65	2.62	2.7	3.29	1.09	3.12	2.62	3.52	2.77
125950	RAVER1	9.52	8.91	10.31	9.5	10.25	9.21	11.55	10.14	11.6	8.87	9.88	11.32	10.07	11.01	12.66	10.83	7.58	11.41	12.23	10.22	10.17
55422	ZNF331	10.02	10.73	8.62	8.09	9.43	8.43	8.91	7.05	11.1	7.45	9.69	8.69	9.19	8.65	8.69	9.45	8.09	8.04	8.6	7.67	8.53
8284	KDM5D	19.27	18.27	12.78	17.67	15.66	16.02	15.28	13.5	16.95	11.16	15.02	17.75	19.31	15.52	17.16	17.74	20.43	18.66	17.33	13.81	19.56
1303	COL12A1	2.19	2.65	1.78	2.37	2.06	2.02	2.09	0.75	2.13	1.32	1.96	2.24	2.97	2.05	1.89	2.3	2.17	1.78	1.81	1.71	2.27
23039	XPO7	18.59	22.69	19.24	20.87	19.14	20.05	23.11	21.08	21.79	19.05	23.12	18.86	19.61	19.58	17.4	20.89	19.8	21.28	17.78	21.04	20.45
26005	C2CD3	4.85	5.03	4.91	4.6	5.01	4.17	4.66	4.35	4.92	3.36	4.38	4.31	4.95	4.45	4.62	4.5	4.42	4.57	4.78	4.48	4.53
26716	OR2H1	0	0.02	0	0	0	0	0	0	0	0	0	0	0	0	0	0	0	0	0	0	0
199720	GGN	0.67	0.68	1.16	0.96	0.93	0.75	1.14	1.28	1.5	1.26	1.08	1.19	0.92	1.04	0.91	1.02	0.89	1	1.11	0.76	0.86
84336	TMEM101	8.99	8.23	9.74	11.19	8.97	9.8	10.54	9.69	10.01	10.6	10.9	8.76	10.19	9.47	9.48	10.3	8.73	10.83	8.02	8.8	8.81
286097	MICU3	18.24	24.13	19.39	20.23	21.18	17.05	15.75	15.78	21.49	17.34	18.91	20.58	22.55	22.57	22.62	18.89	23.34	18.12	19.49	18.83	19.73
7804	LRP8	4.91	7.1	6.27	7.06	6.91	8.79	7	7.61	6.8	7.21	7.03	6.17	7.51	6.92	5.87	6.83	6.95	7.07	5.42	6.59	6.93
10216	PRG4	0.07	0.01	0	0.06	0.02	0.07	0	0.1	0.04	0.02	0.07	0.05	0.06	0.05	0.07	0.04	0.06	0.03	0	0.01	0.06
84285	EIF1AD	7.61	8.88	8.39	10.92	9.96	9.52	10.14	9.25	10.96	10.31	9.93	8.74	8.22	10.17	8.9	9.63	9.94	10.68	8.83	8.88	9.81
284349	ZNF283	1.85	1.85	1.55	1.86	1.55	1.38	1.56	1.72	1.42	1.35	1.8	1.63	1.6	1.43	1.49	1.39	1.52	1.42	1.32	1.14	1.72
29906	ST8SIA5	7.06	7.91	11.13	9.13	9.61	8.9	6.66	5.78	7.65	8.08	6.75	8.23	9.61	10.11	9.94	9.38	10.72	9.59	9.33	9.07	9.26
3801	KIFC3	9.11	9.56	9.52	9.63	10.17	9.84	10.29	8.05	8.72	9.05	9.81	10.13	8.79	10.36	10.24	9.8	10.7	9.82	9.41	9.16	9.97
1386	ATF2	17.22	22.56	20.49	18.52	18.79	17.36	17.5	19.47	21.47	16.56	20.59	18.68	21.53	20.54	19.1	18.18	20.57	19.68	17.25	19.74	19.93
84288	EFCAB2	14.4	7.99	8.28	8.07	10.32	9.06	7.25	7.63	7.86	7.24	6.24	9.11	10.85	8.62	10.2	9.51	8.82	7.86	7.84	8.07	7.66
375748	ERCC6L2	2.72	2.71	2.76	3.21	2.47	2.75	2.55	2.84	2.19	2.83	3.34	2.47	2.84	2.51	2.58	2.99	2.46	2.95	1.74	2.59	2.83
51265	CDKL3	3.68	4.02	5.12	4.21	3.98	3.9	3.91	3.64	4.57	3.72	3.68	4.32	4.4	3.76	4	4.08	2.69	3.55	3.75	3.24	2.72
200010	SLC5A9	0.18	0.06	0.06	0.05	0.05	0.02	0.02	0.05	0.02	0.04	0.03	0.05	0.05	0.07	0.03	0.02	0.01	0.02	0.02	0.05	0.04
79705	LRRK1	3.2	3.71	2.66	3.17	3.11	3.14	2.83	2.86	4.01	2.57	3.13	2.97	2.82	2.71	2.55	3.02	1.96	2.66	2.7	3.86	3.61
55120	FANCL	13.27	13.41	12.73	12.2	10.43	10.44	12.17	14.23	10.64	6.78	17.02	10.16	11.75	8.88	10.25	9.32	10.15	8.92	7.24	5.87	7.93
22995	CEP152	0.71	0.48	0.28	0.64	0.36	0.31	0.31	0.36	0.39	0.24	0.43	0.63	0.58	0.68	0.55	0.42	0.54	0.43	0.47	0.41	0.37
199990	FAAP20	27.52	24.78	33.43	31.32	29.38	34.83	34.74	32.08	30.49	32.27	23.9	28.57	27.19	30.92	32.85	25.77	23.26	30.07	35.28	23.41	28.44
8061	FOSL1	1.1	1.01	1.24	0.9	1.32	1.68	1.58	0.96	1.35	0.99	0.63	1.4	0.8	1.18	1.37	1.58	0.48	1.41	0.76	1.26	1.08
140456	ASB11	0.04	0.04	0.02	0.02	0.02	0.06	0.06	0.06	0.04	0.04	0.07	0.06	0.02	0.04	0.04	0.02	0	0.06	0.04	0	0.04
91662	NLRP12	0.27	0.13	0.24	0.11	0.25	0.14	0.26	0.14	0.03	0.1	0.1	0.33	0.04	0.17	0.21	0.03	0.04	0.17	0.26	0.05	0.22
25871	NEPRO	10.65	11.33	10.01	12.02	9.23	9.17	9.74	9.01	9.18	9.41	12.77	10.4	12.04	9.59	9.8	9.75	10.42	9.75	8.7	8.71	10.05
5094	PCBP2	79.96	74.86	77.61	79.21	76.99	80.82	75.49	77.5	73.52	79.23	83.92	73.82	81.44	88.75	66.85	86.21	90.69	91.17	78.08	91.98	83.77
11234	HPS5	2.6	2.25	1.52	2.13	1.75	1.83	1.88	2.31	2.43	2.04	2.05	2.48	2.18	2.27	2.2	2.28	2.18	2.03	2.21	1.86	1.7
6642	SNX1	17.43	13.4	13.02	13.84	11.69	10.59	11.17	13.07	11.82	13.52	12.38	10.47	16.04	14.89	11.31	12.87	18.52	14.29	12.48	13.07	14.96
392843	IQCA1L	0.04	0	0	0	0	0	0	0	0	0.06	0	0	0	0	0.02	0.02	0	0	0	0	0
90342	FER1L5	0.03	0.14	0.11	0.02	0.08	0.09	0.17	0.12	0.09	0.1	0.08	0.18	0.11	0.07	0.1	0.16	0.08	0.06	0.07	0.16	0.05
5700	PSMC1	76.03	77.69	85.76	91.02	78.47	78.1	86.4	76.54	71.05	81.59	85.28	74.82	85.05	85.72	78.94	85.24	102.85	85.02	74.52	83.68	79.25
51535	PPHLN1	15.71	17.69	17.44	17.55	16.74	18.37	18.91	21.54	18.72	15.79	20.06	16.63	17.92	17.18	15	17.81	16.23	15.88	16	12.66	14.91
6448	SGSH	5.54	6.24	5.73	6.96	5.51	7.41	8.87	7.28	8.15	7.7	6.73	6.25	4.8	4.98	5.85	5.53	2.59	6.11	6.28	5.17	6.83
1039	CDR2	8.17	9.17	11.25	9.46	9.79	8.78	8.91	13.88	8.19	8.41	10.84	8.66	8.84	10.23	9.69	10.47	9.62	10.47	10.27	8.49	8.75
23411	SIRT1	7.89	6.37	5.35	5.66	4.78	5.06	4.5	5.44	6.52	5.05	5.28	6.28	6.51	5.58	5.14	5.26	6.41	5.13	5.75	6.04	5.05
3371	TNC	1	0.13	0.08	0.12	0.27	0.63	0.93	0.51	0.33	0.47	0.15	0.1	0.62	0.12	0.35	0.3	0.82	0.48	0.26	0.33	0.36
8703	B4GALT3	12.85	14.36	14.08	14.54	13.76	15.08	17.1	16.76	14.85	16.96	16.14	12.95	13.69	13.98	12.69	15.08	11.91	15.35	14.94	16.13	16.69
51434	ANAPC7	23.7	27.03	23.9	26.55	24.38	23.08	23.49	24.18	25.31	22.71	27.28	25.96	25.51	26.03	25.26	26.97	27.78	23.84	25.44	21.31	25.62
8672	EIF4G3	20.43	22.64	15.12	21.46	19.74	18.71	17.48	19.03	17.41	13.67	21.22	21.17	23.17	17.32	18.69	21.55	23.03	18.75	16.22	16.04	22.85
80254	CEP63	8.48	8.17	7.61	10.3	8.63	8.12	7.65	7.31	7.47	8.25	8.92	8.33	10.07	9.19	9.96	10.5	10.56	8.02	8.21	6.34	9.34
131870	NUDT16	20.47	13.89	13.43	15.13	13.98	11.9	12.69	12.29	11.2	11.55	15.43	13.17	18.13	14.65	13.26	14.16	13.75	11.51	12.01	14.71	15.55
64225	ATL2	9.66	12.36	11.4	10.33	11.73	10.5	9.89	9.36	12.22	8.97	9.91	11.49	11.14	10.59	11.18	11.25	11.96	10.68	10.47	10.46	11.5
9855	FARP2	6.44	6.11	6.55	6.47	5.75	5.82	6.4	5.39	6.01	5.22	5.47	5.49	5.99	5.63	5.3	5.94	5.38	5.11	5.58	5.92	6.12
57466	SCAF4	7.31	7.35	5.87	5.93	5.27	4.85	5.31	5.98	6.16	4.38	6.12	5.37	6.46	5.6	5.58	6.19	6.14	5.84	6.1	6.47	5.7
10840	ALDH1L1	14.91	15.27	18.26	17.44	17.96	17.11	16.9	19.84	14.84	24.7	19.84	25.5	14.95	17.48	16.88	18.88	7.07	20.8	18.32	19.78	15.85
339766	MROH2A	0	0	0	0	0	0.01	0.04	0.01	0	0	0	0	0	0	0	0	0	0.01	0	0	0
26253	CLEC4E	1.24	0.54	0.93	0.15	0.53	0.09	0.08	0.26	0.11	0.24	0.11	0.41	0.07	0.48	0.55	0.32	0.42	0.15	0.08	0.05	0.3
10184	LHFPL2	3.13	3.73	3.56	3.33	3.42	3.49	2.85	3.85	2.92	3.39	3.89	3.16	3.16	3.14	2.59	2.81	3.44	3.91	3.12	3.33	2.83
642475	MROH6	1.29	1.48	1.28	1.54	1.26	1.5	1.65	1.23	1.64	1.47	1.28	1.46	1.13	0.9	1.58	1.4	0.54	1.2	1.82	1.26	1.62
79834	PEAK1	6.52	5.96	6.13	5.85	5.31	5.44	6.4	6.17	6.57	5.03	6.53	5.83	6.06	5.4	5.49	5.6	6.14	6.31	5.47	5.51	5.63
90835	CCDC189	6.99	9.3	9.69	11.66	9.21	10.35	12.13	10.3	8.52	10.03	9.17	9.16	8.28	8.3	10.02	8.63	12.21	6.73	9.65	5.53	12.86
6829	SUPT5H	46.28	41.13	41.82	45.98	44.07	43.49	49.21	37.98	44.06	44.17	44.85	42.73	44.87	44.78	45.83	45.03	35.66	44.33	49.31	45.34	47.46
26058	GIGYF2	7.53	6.94	6.83	7.16	7.37	6.82	6.83	7.02	6.33	6.33	6.91	7.58	7.93	7.15	7.02	7.22	6.67	7.59	7	7.43	7.42
9063	PIAS2	8.18	8.75	9.25	8.54	8.47	9.02	8.1	7.98	8.62	8.25	8.41	8.77	8.61	8.06	9.3	9.37	11.4	8.2	7.74	7.7	8.5
80304	WDCP	1.83	1.68	1.72	1.99	2.05	1.32	1.69	1.72	1.7	1.74	2.01	2.05	1.84	1.8	1.87	1.77	1.64	2.27	1.31	1.71	2.18
1349	COX7B	270.89	361.32	324.49	389.7	358.68	386.77	300.02	359.11	320.21	377.04	370.2	316.03	361.41	401.1	361.97	367.3	495.2	353.72	332.97	325.86	326.07
1666	DECR1	26.75	24.08	24.83	25.99	22.45	30.06	21.41	30.66	23.99	27.38	24.48	29.16	25.05	25.95	26.01	28.48	21.63	28.47	27.25	22.43	22.93
57190	SELENON	19.24	19.99	20.91	19.4	20.33	20.27	19.83	22.07	21.08	22.2	22.13	21.94	17.41	18.55	17.28	19.86	12.64	20.72	21.67	20.87	19.43
5908	RAP1B	19.42	20.08	18.78	17.69	15.68	15.99	15.68	21.67	18.61	18.21	19.84	16.5	17.84	15.49	16.06	15.34	16.15	16.22	15.3	16.97	15.96
4141	MARS	39.72	49.64	37.99	45.91	39.39	41.21	41.47	42.97	40.38	36.88	44.9	39.9	41.08	39.72	36.31	43.48	45.17	39.31	39.87	43.53	45.9
515	ATP5PB	43.73	51.05	48.05	53.86	52.78	51.89	46.59	54.49	45.8	53.4	55.19	46.19	53.19	48.63	43.47	50.29	58.69	55.27	45.84	50.02	56.61
474343	SPIN2B	10.06	13.02	12.41	13.63	11.33	11.82	11.97	13.11	11.16	9.54	11.36	8.59	12.88	10.39	9.85	10.84	11.87	11.15	10.48	10.78	10.42
22909	FAN1	12.5	11.3	9.18	10.23	9.25	8.77	9.05	9.8	7.44	8.21	9.13	10.14	10.09	9.56	9.23	10.67	11.91	10.81	8.72	9.12	10.28
5918	RARRES1	0.38	0.6	0.3	0.72	0.45	0.59	0.26	1.16	1.71	0.52	0.65	0.39	0.45	0.49	0.3	0.61	0.38	0.83	0.45	0.61	0.6
6634	SNRPD3	9.65	10.65	10.53	13.26	10.57	12.61	14.11	15.13	9.33	11.97	12.61	10.39	10.98	10.71	10.48	13.45	14.48	11.93	10.09	10.56	11.4
388761	OR14A2	0	0.03	0	0.03	0.07	0	0	0	0	0	0	0.03	0	0	0	0	0	0	0	0	0
55052	MRPL20	96.87	105.34	132.24	110.74	113.66	127.2	122.94	115.62	101.14	136.44	114.97	100.5	102.27	111.24	120.12	110.4	109.71	113.46	117.13	92.19	98.44
140803	TRPM6	0.91	0.45	0.4	0.53	0.42	0.23	0.25	0.32	0.2	0.15	0.29	0.27	0.88	0.52	0.53	0.34	0.56	0.41	0.34	0.32	0.48
284325	C19orf54	2.76	1.48	1.92	1.38	1.56	1.99	1.72	2.41	1.67	1.97	1.77	1.84	2.34	2.18	2.27	1.79	1.79	2.09	2.5	1.74	2.28
23135	KDM6B	3.5	3.07	2.54	2.54	3.28	2.93	3.38	2.65	3.79	2.05	2.48	3.44	2.34	3.05	3.62	2.95	2.33	3.13	3.54	2.95	3.35
25864	ABHD14A	76.71	89.96	111.55	105.04	100.11	101.79	111.24	88.78	97.72	101.91	94.8	90.01	84.75	107.21	113.38	98.65	106.71	107.69	118.39	93.48	102.55
2324	FLT4	0.66	0.82	0.75	0.54	0.86	0.63	0.45	0.55	0.79	0.55	0.65	0.57	0.6	0.67	0.65	0.62	0.97	0.94	0.78	0.82	0.89
773	CACNA1A	14.24	16.57	14.08	15.67	16.13	14.97	16.82	12.67	17.74	11.56	13.74	16.74	13.64	15.87	18.77	16.15	13.45	13.83	20.62	13.3	16
26225	ARL5A	8.47	10.44	10.36	9.59	9.73	8.5	8.4	11.28	10.99	10.2	10.21	9.28	9.56	9.68	10.67	9.64	10.82	10.19	8.21	8.27	7.9
54521	WDR44	4.41	4.6	3.8	4.31	3.88	3.92	3.81	5.02	2.96	3.45	5.69	3.84	4.7	4.21	3.14	3.85	4.09	3.63	3.22	4.11	4.64
149297	FAM78B	4.12	4.8	4.99	4.73	5.95	4.79	4.56	5.68	4.12	4.69	4.73	5.53	5.22	6.13	4.82	5.7	6.49	6.14	5.56	6.06	5.45
6539	SLC6A12	9.82	10.92	7.53	8.04	10.68	8.8	5.79	6.77	10.49	8.2	6.69	11.7	7.96	10.47	11.57	12.43	7.58	11.46	14.84	12.05	13.36
11184	MAP4K1	0.76	1.14	0.94	0.75	0.61	1.08	0.9	1.28	0.55	0.43	1.08	0.73	0.68	0.61	0.79	1.12	0.49	0.81	0.63	0.61	0.94
3757	KCNH2	8.3	11.11	9.4	10.67	10.7	11.86	10.71	12.11	9.98	9.69	12.46	10.91	9.59	11.74	10.94	10.82	10.54	11.97	11.82	10.65	11.02
9630	GNA14	4.12	4.25	5.36	3.84	5.34	4.59	2.21	3.71	5.55	3.82	4.06	4.94	4.16	6.48	5.84	7.37	14.79	9.89	3.97	7.73	6.8
399473	SPRED3	2.7	3.16	2.36	3.62	3.11	4.16	3.76	3.7	3.79	4.47	3.51	2.3	3.21	2.77	1.81	2.7	2.11	3.17	2.56	3.75	3.5
4719	NDUFS1	10.96	13.66	12.22	12.44	11.7	12.18	11.13	12.2	10.68	12.43	15.47	12.54	14.16	13.22	10.54	13.74	14.5	11.9	11.66	16.03	15.09
10901	DHRS4	13.09	10.8	13.68	13.32	12.34	13.75	11.83	12.4	12.41	16.28	13.43	13.69	8.96	13.96	13.42	15.63	13.05	14.6	17.1	12.6	15.43
57002	YAE1	9.51	12.33	12.13	12.16	12.98	9.46	7.88	8.68	8.86	7.78	9.23	10.42	12.65	10.61	14.18	11.09	10.75	10.9	13.52	8.63	10.51
122740	OR4K14
2224	FDPS	58.23	57.83	59.42	67.15	58.96	68.69	59.4	55.72	54.28	65.68	66.69	52.57	64.7	65.46	57.11	63.48	78.27	66.68	54.31	62.03	64.94
11340	EXOSC8	8.16	8.52	7.74	9.77	7.59	8.32	8.18	6.4	7.01	6.67	8.91	8.25	9.19	6.29	8.32	7.94	8.17	6.92	7.07	4.48	7.03
120071	LARGE2	0	0.05	0	0	0	0	0.03	0	0	0	0.03	0.06	0.03	0.03	0	0	0.06	0	0.02	0.05	0
56904	SH3GLB2	143.58	132.67	146.42	148.37	148.69	159.26	169.95	136.58	137.75	168.77	150.35	136.5	138.15	141.29	163.28	145.78	125.79	159.28	159.71	146.03	155.64
25831	HECTD1	13.79	14.96	11.31	13.15	12.14	11.84	12.86	11.72	12.09	11.01	14.43	12.64	16.08	13.62	11.54	13.86	16.7	14.24	11.58	13.42	14.88
23265	EXOC7	33.98	38.33	32.38	37.23	35.31	35	37.43	35.29	35.07	31.03	37.23	32.98	35.43	33.79	30.26	34.28	30.98	31.91	33.62	37.96	38.6
200726	FAM237A	0.7	1.7	1.17	1.72	0.86	1.72	2.12	1.54	1.37	2.31	2.15	0.63	0.89	1.56	1.38	1.32	1.2	1.38	0.74	0.7	1.1
2081	ERN1	0.67	0.68	0.28	0.51	0.47	0.7	0.52	0.65	0.74	0.44	0.51	0.59	0.56	0.58	0.61	0.6	0.54	0.64	0.56	0.79	0.65
92949	ADAMTSL1	0.34	0.38	0.38	0.51	0.25	0.43	0.31	0.36	0.34	0.3	0.23	0.36	0.43	0.4	0.35	0.32	0.28	0.34	0.46	0.44	0.69
670	BPHL	7.32	7.31	7.13	6.58	7.16	7.21	6.39	6.65	7.1	7.65	6.61	7.08	5.26	5.27	6.32	7.44	5.38	7.01	6.08	6.34	7.64
51001	MTERF3	10.5	13.08	10.79	11.84	14.34	11.75	9.64	11.9	9.67	11.99	11.44	12.26	12.92	9.48	15.13	12.4	14.99	13.01	14.83	12.19	11.13
81688	C6orf62	40.47	43.15	40.59	39.04	44.28	44.27	39.93	47.9	42.48	46.76	41.97	42.86	45.34	39.61	36.29	40.9	38.32	41.72	37.46	44.3	43.06
170463	SSBP4	47.75	52.29	62.68	52.62	54.41	63.5	74.19	68.79	66.09	66.35	61.85	56.84	44.73	51.5	58.5	53.74	48.79	59.36	66.21	48.8	55.23
1745	DLX1	6.37	7.64	9.48	6.06	7.43	9.32	6.21	6.24	9.23	6.74	7.4	7.08	5.54	6.1	7.22	7.8	8.54	8.7	8.33	7.79	7.68
253143	PRR14L	2.72	3.04	2.58	2.98	2.68	2.59	2.81	2.87	2.98	2.51	3.24	2.94	2.95	2.84	2.16	2.83	2.27	2.67	2.79	2.98	2.95
10557	RPP38	10.45	12.55	11.82	13.03	11.77	9.44	9.24	9.51	11.19	12.6	11.24	11.48	10.42	13.55	11.08	12.1	14.86	14.18	11.39	10.49	11.4
26084	ARHGEF26	3.91	3.65	3.85	4.41	4.76	4.7	4.27	5.45	4.93	5.38	4.22	4.92	3.64	4	4.92	4.27	1.58	5.19	4.99	4.62	3.69
2949	GSTM5	5.78	7.19	12.12	8.87	7.87	6.49	7.89	11.07	5.95	9.92	13	8.5	5.59	7.51	9.23	7.6	3.93	11.56	9.06	5.77	4.65
10659	CELF2	22.84	29.55	28.54	28.57	26.82	29.99	33.11	32.95	29.6	27.6	30.87	27	28.26	25.5	21.86	27.07	24.24	25.49	23.79	25.4	27.91
2566	GABRG2	47.92	60.18	49.14	60.08	50.56	43.28	41.85	34.47	45.41	39.56	55.98	51.88	61.64	59.68	46.64	56.94	77.85	56.98	45.67	56.19	58.39
56947	MFF	68.7	77.28	78.23	78.01	71.52	73.29	63.92	72.74	73.82	70.29	78.07	62.25	77.07	77.74	69.32	74.52	91.86	73.62	73.09	72.93	75.98
63970	TP53AIP1	0.25	0.67	0.47	0.74	0.26	0.42	0.82	0.68	0.53	0.72	0.9	0.47	0.52	1	0.68	0.36	0.16	0.51	0.65	0.43	0.33
165082	ADGRF3	0.09	0.21	0.05	0.1	0.05	0.11	0.14	0.12	0.04	0.03	0.06	0.17	0.2	0.05	0.12	0.11	0.11	0.05	0.05	0.18	0.06
5068	REG3A
80347	COASY	26.75	24.06	27.61	24.86	25.95	27.37	26.74	25.45	27.89	27.23	27.04	26.24	26.03	29.65	27.07	29.88	32.17	30.11	31.1	30.64	29.18
131408	FAM131A	54.62	59.87	68.58	68.79	59.48	71.62	72.48	85.62	66.64	74.31	78.49	58.83	62.55	64.49	56.95	66.8	53.32	64.26	64.53	65.69	70.45
84443	FRMPD3	1.5	1.29	1.08	1.21	1.13	1.74	1.32	1.82	1.32	1	1.06	1.18	1.24	1.27	1.21	1.15	1.4	1.47	1.16	1.61	1.23
7705	ZNF146	24.63	16.88	10.66	16.73	11.86	11.13	11.02	11.75	8.36	8.71	13.41	12.83	21.13	12.45	15.01	15.06	22.97	14.19	8.13	9.39	15.29
339779	PRR30	0	0	0	0.03	0	0	0	0	0	0	0	0	0	0	0	0	0	0	0	0	0
58500	ZNF250	3	2.95	3.24	3.04	2.29	2.33	2.7	2.48	2.45	2.38	2.6	2.74	3.19	3.31	2.84	2.59	2.5	3.14	2.81	2.73	2.99
168002	DACT2	1.08	0.44	0.62	0.86	0.67	0.67	0.46	2.67	0.55	0.13	0.44	0.75	0.49	0.69	1.08	0.8	0.7	0.66	0.98	0.47	0.6
161742	SPRED1	10.68	12.29	12.15	11.08	9.73	10.43	9.86	12.72	12.04	11.51	13.21	10.63	10.58	9.58	8.51	8.99	9.88	9.94	8.77	10.37	9.04
646864	ZNF723
6999	TDO2	0.91	1.7	1.16	1.25	0.99	1.57	0.5	1.02	0.85	1.83	0.44	1.35	1.98	0.8	1.28	1.32	6.48	1.71	1.23	1.82	1.52
55051	NRDE2	7.31	6.28	7.38	5.62	6.68	5.99	6.16	6.32	5.99	4.91	5.79	6.24	5.69	6.76	7.29	5.62	5.37	6.54	7.73	5.15	5.52
84747	UNC119B	7.57	7.94	8.26	7.88	7.83	8.51	7.67	8.84	7.33	8.62	8.66	8.6	8.05	8	6.45	8.41	5.71	8.49	7.02	7.98	7.54
9002	F2RL3	0	0.06	0.06	0.1	0.05	0	0.12	0.06	0.16	0.12	0.04	0.08	0.04	0.01	0.03	0.07	0.02	0.07	0.11	0.05	0.04
7918	GPANK1	10.6	8.81	10.21	11.95	9.47	10.64	11.11	8.95	9.37	12.02	10.92	10.91	9.59	11.05	10.43	11.09	9.7	10.82	10.4	10.8	9.92
440515	ZNF506	3.79	3.53	3.26	3.57	2.33	2.34	2.91	3.96	3.44	2.41	3.7	3.09	4.09	3.16	2.86	3.03	3.49	2.78	2.96	2.89	3.32
79807	GSTCD	0.84	0.96	0.89	0.87	0.88	0.64	1.12	1.08	0.95	0.85	1.42	0.84	1.06	1.03	0.82	0.99	0.71	1.06	0.87	1.06	1
114823	LENG8	51.64	51.95	26.76	42.21	40.71	42.59	53.46	43.1	44.13	27.21	41.27	52.94	41.32	35.99	47.42	44.66	34.23	38.55	44.03	28.79	48.62
9856	KIAA0319	7.62	9.78	8.32	8.9	8.45	9.29	10.62	8.84	9.84	9.08	10.54	8.91	7.81	7.58	7.14	8.44	6.64	8.11	7.33	7.39	9.72
57708	MIER1	8.95	9.44	9.29	8.34	8.05	7.74	7.14	7.17	9.23	7.65	8.2	8.43	8.37	8.31	8.57	8.06	9.97	8.65	8.8	8.7	7.77
3781	KCNN2	5.84	5.74	9.04	6.48	7.85	8.88	7.57	9.05	7.67	10.33	9	5.76	4.74	7.41	7.24	7.83	6.76	11.39	6.14	7.21	7.99
23046	KIF21B	8.7	12.78	9.05	11.13	11.06	11.73	13.06	21.49	12.4	11.14	12.28	10.68	9.44	9.8	7.95	9.88	6.2	9.07	10.05	12.07	11.48
11075	STMN2	568.01	727.75	743.77	775.03	894.73	971.73	831.66	791.7	863.25	1016.28	622.06	656.2	765.14	689.72	672.09	724.08	1208.39	816.18	690.11	800.53	797.26
114926	SMIM19	22.91	22.27	26.86	21.89	20.14	24.73	22.15	19.51	23.15	23.37	23.65	22.06	22.12	21.25	17.87	20.78	21.13	19.37	23.18	19.51	20.58
157697	ERICH1	12.12	11.25	11.83	11.33	11.07	11.35	9.85	13.5	10.3	9.82	10.14	12.47	11.35	10.32	14.21	13.59	13.39	11.58	11.75	11.06	11.51
11104	KATNA1	3.31	3.4	2.29	3.53	2.42	2.22	2.9	3.05	2.57	2.3	3.05	2.81	3.18	3.36	3.71	3.02	2.09	3	3.21	2.66	2.42
203074	PRSS55	0.27	0.21	0.42	0.1	0	0.42	0.06	0.26	0.29	0.16	0.64	0.11	0.19	0.06	0.38	0.16	0.08	0.1	0.06	0.12	0.24
6608	SMO	2.98	2.64	3.33	2.57	3.33	3.01	3.56	3.87	3.53	3.95	3.14	3.64	2.46	2.6	3.17	2.98	1.05	4.25	3.54	3.02	3.15
23054	NCOA6	8.55	9.38	7.65	8.44	7.34	7.32	7.72	8.55	8.37	6.76	8.73	7.89	9.24	8.12	6.73	8.75	7.33	7.72	8.37	8.73	8.87
10529	NEBL	20.33	25.42	19.45	23.89	24.19	22.56	17.92	24.65	20.2	25.35	25.18	24	21.87	22.53	24.53	25.4	20.61	25.12	20.92	21.45	22.36
107985555	LOC107985555	0.45	0.22	0.56	0.32	0.36	0.2	0.58	0.61	0.12	0.28	0.3	0.36	0.36	0.05	0.3	0.11	0.46	0.48	0.07	0.51	0.28
6017	RLBP1	2.81	3.11	4.79	2.97	3.41	4.32	3.53	4.14	3.58	5.1	3.81	4.02	2.86	3.03	4.22	4.15	0.65	4.44	4.43	3.88	3.23
84077	C3orf20	0.57	0.42	0.45	0.26	0.42	0.51	0.67	0.4	0.61	0.45	0.44	0.49	0.38	0.62	0.51	0.35	0.36	0.57	0.51	0.4	0.46
4016	LOXL1	0.37	2.43	0.5	1.56	1.54	1.92	2.87	2.22	1.58	0.81	1.47	0.86	1.25	0.87	1.41	0.8	0.56	0.73	1.03	0.74	0.63
8368	HIST1H4L
442247	RFPL4B	0	0	0	0	0	0	0	0	0.03	0	0	0	0	0	0.03	0.03	0.06	0	0	0	0
10024	TROAP	0	0.04	0	0	0	0	0	0	0	0.04	0	0	0	0.02	0	0	0.11	0	0	0	0.04
608	TNFRSF17	0.12	0	0	0.17	0	0.06	0	0	0	0	0	0.26	0.06	0	0	0	0	0	0	0.12	0.17
105375817	LOC105375817	0	0	0	0	0	0	0	0	0	0	0	0	0	0	0	0	0	0	0	0	0
148823	GCSAML	0	0.01	0.03	0.05	0	0	0	0.05	0.01	0.04	0	0.03	0.04	0.01	0	0.01	0	0	0	0.04	0
390441	OR11H7	0.16	0.09	0.38	0.12	0.14	0.13	0.16	0.21	0.41	0.19	0.17	0.41	0.17	0.43	0.13	0.09	0.22	0.45	0.17	0.03	0.03
79750	ZNF385D	8.89	8.3	9.58	8.95	11.53	12.8	8.57	5.43	11.94	10.43	7.12	10.5	10.82	10.72	12.52	9.03	15.1	11.14	10.72	8.66	8.23
107984638	LOC107984638	0.84	1	0.73	0.75	1.22	1.33	1.02	0.99	0.83	0.58	0.85	0.78	0.83	0.42	0.98	0.83	0.54	0.7	1.02	0.53	0.82
112724	RDH13	3.27	3.65	4.01	3.92	3.81	3.73	4.55	3.47	3.86	3.7	3.16	3.35	3.34	3.86	3.81	3.97	4.35	4.37	4.12	5.42	4.05
1293	COL6A3	0.1	0.06	0.07	0.04	0.06	0.08	0.14	0.02	0.09	0.1	0.06	0.03	0.08	0.03	0.04	0.1	0.11	0.06	0.03	0.06	0.03
93100	NAPRT	7.97	8	9.25	8.77	8.52	9.34	9.9	8.09	8.01	9.84	8.48	7.89	6.84	8.62	9.99	9.26	7.36	9.72	10.03	7.11	7.75
124923	SGK494	5.66	5.74	5.8	5.16	4.49	4.63	5.7	4.71	5.69	4.62	5.46	6.87	4.52	6.51	5.96	5.88	5.67	6.65	5.73	4.72	4.92
8218	CLTCL1	1.62	1.43	1.15	1.37	1.32	1.62	1.76	1.61	1.14	1.42	1.52	0.94	1.68	1.46	1.35	1.27	1.13	1.23	0.98	1.24	0.99
60558	GUF1	10.82	11.77	11.21	11.88	10.48	11.47	11.83	10.36	9.99	10.54	11.7	9.99	11.96	11.03	11.55	10.91	9.09	10.8	11.05	8.53	10.2
51059	FAM135B	4	5.18	4.27	4.5	5.46	4.51	4.57	4.35	4.42	4.18	4.7	5.34	5.79	5.64	3.79	5.14	8.9	4.99	5.33	6.2	6.25
84124	ZNF394	7.13	7.86	7.51	6.85	6.63	5.87	7.04	5.31	6.85	6.14	6.26	6.42	6.8	6.71	6.95	5.75	6.25	6.93	7.78	6.76	6.76
4325	MMP16	1.57	1.78	1.38	1.67	1.4	1.49	1.56	1.16	1.81	1.22	1.79	1.51	1.65	1.36	1.33	1.3	1.3	1.24	1.15	1.31	1.55
10544	PROCR	0.59	1.11	1.04	0.51	1.08	0.82	0.77	0.71	0.53	0.23	0.55	0.39	0.39	0.52	0.5	0.81	1.32	0.85	0.65	0.65	0.76
9831	ZNF623	3.35	3.86	3.05	3.45	2.3	2.51	3.45	2.96	2.96	2.39	3.95	2.76	2.64	3.11	2.54	3.34	2.74	2.89	2.75	4.18	4.25
9771	RAPGEF5	33.87	27.4	24.21	25.55	25.69	20.98	19.24	25.42	23.4	18.61	24.45	24.56	33.16	27.54	23.95	25.84	38.84	28.26	24.91	29.54	27.29
196743	PAOX	5.19	4.91	6.04	5.63	4.67	5.18	5.14	4.87	3.63	4.8	5.87	4.25	6.34	4.81	6.54	5.05	4.58	5.94	6.23	4.24	4.67
56917	MEIS3	56.46	68.83	74.59	77.16	60.73	94.58	125.46	83.97	94.24	102.03	92.63	66.6	61.01	52.37	63.49	63.38	28.81	60.84	64.08	58.36	69.41
3046	HBE1	1.74	0.78	0.23	0.67	0.67	1.41	1.23	0.07	0.33	1.18	0.56	0	0.72	0.38	0.92	0.67	0.49	0.15	0	1.33	1.97
4882	NPR2	6.29	9.51	6.85	9.36	7.88	7.57	8.25	7.78	9.04	7.87	8.07	8.39	6.65	7.53	6.62	8.34	7.31	8.71	6.67	8.06	8.21
196441	ZFC3H1	6.47	5.55	5.48	6.17	6.14	4.99	5.37	5.37	5.11	4.79	5.44	6.06	5.82	5.19	6.18	5.82	5.61	5.6	4.44	4.23	5.63
401647	GOLGA7B	19.59	20.38	19.69	19.64	22.79	27.38	23.26	23.26	22.05	22.67	18.22	23.53	20.51	21.39	23.81	22.61	22.2	24.33	24.66	22.28	21.84
29777	ABT1	6.66	6.98	9.46	8.09	7.33	7.11	7.57	6.57	6.55	6.62	6.9	7.25	8.06	7.5	7.5	7.1	7.31	7.78	7.08	7.49	7.15
267	AMFR	32.15	33.5	33.54	32.08	29.12	32.55	31.25	33.13	31.81	31.83	35.59	29.78	32.39	31.62	26.12	32.55	33.89	37.33	28.27	36.96	33.32
388951	TSPYL6	0.05	0.12	0.05	0.03	0.04	0.07	0.1	0.1	0.04	0.07	0.19	0.09	0.06	0.13	0.11	0.12	0.02	0.02	0.11	0.1	0.03
3164	NR4A1	8.58	8.94	9.07	9	7.84	8.32	8.06	8.71	10.96	6.87	8.15	10.13	8.32	9.25	8.96	7.83	9.07	8.87	10.84	8.4	12.03
7626	ZNF75D	2.23	2.82	2.06	2.82	3.27	2.4	2.24	2.76	1.94	1.85	3.02	2.89	3.34	2.25	2.04	2.43	2.72	2.82	2.75	2.46	2.29
959	CD40LG	0	0	0	0.03	0	0	0	0	0	0	0	0.03	0	0	0	0.03	0	0	0.03	0.03	0
81569	ACTL8	0.13	0.06	0.19	0	0.03	0	0	0.03	0.07	0	0	0	0.06	0.15	0.03	0.03	0.03	0	0.17	0.03	0.06
28992	MACROD1	9.21	8.56	10.34	10.92	10.14	10.44	11.64	8.89	9.26	11.34	10.09	11.44	9.03	12.52	14.16	11.8	9.21	12.39	12.91	10.25	10.74
245812	CNPY4	5.09	4.94	5.64	5.01	5.85	5.33	5.9	6.24	5.77	6.42	5.48	5.62	5.38	4.79	5.86	6.42	3.8	5.1	6.45	4.63	3.69
4684	NCAM1	94.02	80.21	80.08	92.22	69.07	76.85	94.96	87.51	71.82	84.34	94.67	70.62	93.67	75.74	69.47	79.79	77.44	86.36	65.41	73.43	82.25
3654	IRAK1	12.74	13.47	11.36	13.35	14.34	16.19	14.34	12.22	13.14	15.87	14.11	15.02	13.68	16.47	10.79	14.82	12.29	13.52	12.62	16.64	15.08
27154	BRPF3	16.17	16.11	12.5	13.82	12.97	12.75	12.39	10.02	15.07	10.26	12.64	14.36	14.67	14.67	11.6	14.53	12.87	13.14	13.91	16.84	15.28
200014	CC2D1B	8.33	7.09	6.5	6.18	6.04	5.84	6.18	6.1	6.83	5.36	5.31	6.56	7.5	6.05	6.19	6.52	6.68	5.27	6.37	7.12	6.5
3746	KCNC1	21.76	24	26.63	22.87	27.35	20.31	15.7	16.23	22.03	15.51	19.74	31.15	27.49	39.51	30.6	29.94	57.86	31.66	35.56	34.9	28.02
5154	PDGFA	24.15	16.78	15.07	18.18	16.47	17.06	17.71	16.25	16.56	13.72	15.36	15.76	19.9	15.68	19.7	16.65	15.77	15.33	18.15	15.05	15.61
105370706	LOC105370706	0	0	0	0.06	0.27	0.19	0.25	0	0.07	0.13	0	0	0	0	0	0	0	0.42	0	0	0
9620	CELSR1	0.03	0.05	0.05	0.04	0.05	0.08	0.04	0.19	0.06	0.03	0.03	0.05	0.05	0.05	0.05	0.05	0.03	0.03	0.08	0.1	0.06
4803	NGF	0.41	0.92	0.97	0.38	0.49	0.69	0.46	0.25	1.29	0.29	0.87	0.56	0.37	1.4	1.05	0.93	0.47	1.43	0.37	0.75	0.81
8029	CUBN	0.35	0.23	0.2	0.34	0.15	0.26	0.35	0.36	0.27	0.45	0.21	0.25	0.2	0.21	0.2	0.28	0.23	0.25	0.28	0.26	0.36
1592	CYP26A1	0.95	1.15	0.94	0.66	0.34	1.01	1.07	0.68	0.58	0.16	0.47	0.31	0.88	0.4	0.34	0.72	0.7	0.26	0.26	0.52	0.73
10190	TXNDC9	9.74	13.37	11.4	12.05	11.36	11.03	11.52	9.96	9.61	11.62	13.11	10.56	13.07	12.24	9.72	11.76	13.61	10.69	10.2	9.39	10.38
221955	DAGLB	21.64	23.47	23.74	29.02	26.27	23.34	31.76	22.4	23.45	24.37	27.46	24.07	23.7	24.56	26.83	22.85	19	23.08	27.08	19.59	22.91
64326	COP1	13.23	17.09	16.16	15.45	12.44	14.39	18.7	15.59	13.81	16.77	19.33	16	17.07	15.91	15.11	14.34	14.09	15.66	12.83	11.98	14.7
9080	CLDN9	2.98	2.11	3.64	2.06	2.81	3.34	1.97	1.17	3.45	2.55	2.01	3.29	2.75	3.15	3.8	3.34	3.59	3.15	4.32	2.58	2.71
26154	ABCA12	0.04	0.06	0.03	0.02	0.05	0.06	0.03	0.07	0.03	0.04	0.03	0.03	0.08	0.02	0.03	0.04	0.02	0.06	0.02	0.01	0.05
9820	CUL7	5.56	5.96	5.69	6.63	5.54	6.62	6.85	6.18	6.32	6.02	7.69	5.47	5.5	5.99	5.63	6.62	3.92	6.05	7.13	6.47	6.56
221322	TBC1D32	2.11	2.46	2.89	2.54	2.72	2.14	2.57	2.3	2.42	2.18	2.65	2.93	2.52	2.51	2.77	2.04	1.69	1.98	2.02	1.7	1.86
2709	GJB5	0.43	0.76	1.26	1.03	0.5	0.89	0.47	0.45	0.77	0.64	1.42	0.78	0.9	0.75	0.55	0.45	0.6	0.53	0.68	0.81	0.72
342667	STAC2	27.19	23.02	20.83	26.57	40.82	31.82	15.97	7.17	27.64	24.65	11.43	39.03	33.16	40.74	39.33	32.39	60.9	31.89	45.6	42.46	34.64
196993	CT62	0.03	0.06	0.06	0.06	0	0.03	0	0.06	0	0	0.03	0	0.03	0.12	0	0.03	0	0.06	0	0.03	0.11
112268211	LOC112268211	0	0	0	0.15	0.09	0.12	0	0.04	0.09	0.08	0.04	0.04	0.04	0.08	0	0	0	0.08	0.17	0	0
56937	PMEPA1	16	12.12	11.86	11.4	13.68	20.19	12.81	14.05	15.67	13.1	8.8	12.08	14.47	14.95	16.38	13.78	20.1	16.01	13.67	14.32	12.32
26532	OR10H3
101929726	MYMX	0.05	0	0	0	0.03	0.16	0	0	0	0	0	0.08	0	0.08	0	0	0	0	0	0	0
8361	HIST1H4F	0	0	0	0	0	0	0	0	0	0	0	0	0	0	0	0	0	0	0	0	0
51066	SSUH2	0.69	0.56	0.66	0.62	0.59	0.74	0.84	0.5	0.73	0.53	0.72	0.81	0.88	0.6	0.94	0.67	0.62	0.73	0.53	0.73	0.6
9828	ARHGEF17	24.82	28.87	26.57	29.29	28.43	30.59	24.57	20.84	29.23	24.29	27.7	30.66	28.16	34.4	28.22	33.42	30.7	32.42	32.4	35.3	33.57
22820	COPG1	41.4	45.44	48.35	46.32	42.97	42.95	44.36	45.54	47.83	40.87	47.84	43.77	48.97	48.5	42.93	49.95	59.52	46.49	50.13	55.96	49.09
57494	RIMKLB	9.24	11.53	9.19	9.41	9.57	8.82	9.89	10.58	9.85	9.35	10.24	10.19	8.74	7.72	10.53	9.8	8.29	9.84	7.95	7.12	9.58
55627	SMPD4	32.69	30.32	24.85	27.83	27.4	25.72	29.4	24.46	26.82	21.35	27.01	26.78	27.79	24.05	28.07	26.54	25.02	25.65	25.82	22.67	27
317719	KLHL10	0.3	0.14	0.14	0.17	0.12	0.25	0.22	0.19	0.27	0.37	0.29	0.18	0.26	0.11	0.18	0.13	0.06	0.38	0.12	0.14	0.31
6505	SLC1A1	9.92	13.82	13.65	13.76	12.48	13.5	13.84	11.1	13.66	15.68	15.54	11.92	12.12	11.93	10.1	13.19	14.67	13.81	11.8	12.68	13.85
4776	NFATC4	3.81	4.32	3.41	3.48	4.48	4.85	3.92	5.28	5.17	5.05	3.74	4.75	3.27	3.19	4.04	4.08	1.25	4.4	5.02	4	4.63
51559	NT5DC3	9.35	11.81	12.85	11.24	12.62	15.07	16.3	19.43	15.33	15.29	14.73	13.08	10.15	11.28	9.57	13.06	10.63	14.72	11.8	13.47	12.81
257062	CATSPERD	0	0	0	0	0	0	0	0.04	0	0	0	0	0	0.11	0	0	0	0	0	0	0.07
8613	PLPP3	31.92	27.45	29.34	32.16	25.49	23.76	22.89	39.82	24.65	36.35	34.6	29.84	25.46	25.63	24.44	30.58	6.22	32.33	25.17	33.51	28.32
5530	PPP3CA	136.43	169.01	163.33	159.68	147.2	121.48	106.48	97.77	145.91	119.71	150.05	166.23	166.85	168.8	168.07	158.87	163.4	154.47	149.61	144.12	142.82
574414	PRR9
6759	SSX4
8514	KCNAB2	92.84	106.14	106.21	108.92	113.69	116.34	120.32	129.79	106.41	122.15	119.33	118.52	108.97	120.9	98.6	118.12	135.11	118.2	119.83	141.73	126.01
4698	NDUFA5	50.71	69.2	66.61	67.46	62.57	54.86	51.2	62.66	55.53	60.19	64.93	56.75	67.8	60.5	58.06	59.92	66.87	54.33	51.83	51.49	57.28
330	BIRC3	1.22	0.86	0.81	0.79	0.63	1.26	1.33	1.01	0.79	0.95	1.29	0.48	0.9	0.38	0.72	0.75	0.21	0.62	0.53	0.41	0.55
8925	HERC1	9.68	11.31	9.57	10.47	9.31	9.65	9.36	8.25	9.39	8.37	9.82	9.33	11.36	9.35	8.78	9.86	10.19	9.24	8.89	10.83	11
129531	MITD1	13.08	11.76	11.34	11.81	9.7	10.1	9.41	12.35	8.86	10.25	10.93	10.78	12.91	12.17	12.07	11.59	12.02	7.64	10.12	8.5	11.87
50964	SOST	0.05	0.05	0.02	0.04	0	0	0.02	0	0	0.02	0.04	0.13	0.02	0.05	0.05	0.02	0.05	0.02	0.05	0.12	0.02
255411	TEX49	5.92	7.31	8.07	6.87	8.41	9.29	6.92	7.03	9.45	5.87	7.31	7.71	5.37	6.28	6.93	6.54	6.98	6.44	7.94	6.36	6.23
10540	DCTN2	81.55	91.49	86.78	102.09	86.83	97.86	93.88	82.09	84.83	93.56	96.94	82.38	98.52	106.85	80.36	100.44	106.61	98.7	92.38	103.08	103.11
7434	VIPR2	1.58	2.09	1.3	1.32	1.69	1.79	0.82	1.32	1.51	1.09	1.22	1.83	1.06	1.99	1.74	1.51	1.82	1.66	2	1.31	1.39
23516	SLC39A14	5.74	6.78	5.23	5.77	5.95	4.97	5.25	4.5	5.76	4.33	5.55	5.49	6.2	6.88	4.9	6.85	8.87	6.28	6.2	6.91	6.8
730755	KRTAP2-3
11045	UPK1A	0.14	0.23	0.25	0.13	0.05	0.28	0.09	0.04	0.25	0.08	0	0.15	0.13	0.09	0.15	0.04	0.51	0.22	0	0.05	0.04
79879	CCDC134	0.98	1.02	0.9	1.11	1.18	0.89	0.75	0.97	1.16	0.9	0.97	1.25	1.18	0.97	1	0.78	1.25	1.02	1.21	0.99	1.03
23527	ACAP2	3.54	4.45	3.8	4.4	3.34	3.25	3.61	4.09	2.8	3.51	5.11	3.78	4.13	4.19	3.85	4.14	3.6	3.85	3.26	3.74	3.7
114799	ESCO1	2.67	2.38	2.61	2.46	2.58	1.89	2.25	2.22	2.36	1.83	2.07	2.44	2.63	2.07	2.74	2.47	2.57	2.2	2.37	1.58	1.92
5156	PDGFRA	5.97	5.02	3.93	5.3	4.68	5.41	5.88	6.86	4.39	7.57	6.28	4.95	5.07	4.48	3.31	4.79	5.22	4.93	3.52	3.73	4.74
121601	ANO4	4.68	2.92	3.06	4.03	3.25	3.9	3.51	3.88	2.35	2.51	3.19	3.3	4.75	4.2	3.78	3.31	6.37	3.81	3.43	3.7	4.23
8313	AXIN2	3.76	4.24	3.43	3.55	3.24	3.37	4.01	3.49	4.54	3.63	4.45	4.05	3.73	4.04	3.55	4.52	1.9	4.14	4.18	3.81	4.64
1397	CRIP2	149.3	150.95	215.58	185.04	195.64	219.54	269.23	188.22	206.2	243.64	202.64	205.72	142.65	167.85	218.44	206.58	120.92	227.64	232.64	167.24	209.68
9971	NR1H4	0	0.1	0	0	0.1	0.06	0.03	0.08	0	0.03	0.03	0	0.08	0	0.03	0.09	0.06	0.02	0	0.03	0
3705	ITPK1	178.45	142.06	157.21	150.05	163.96	160.17	144.33	113.64	169.67	143.69	117.35	151.84	172.34	169.72	185.8	163.64	164.28	147.6	187.27	158.94	158.38
5364	PLXNB1	26.54	17.93	15.37	16.25	14.24	15.1	15.27	23.15	14.4	16.48	16	16.77	18.93	14.13	16.24	16.34	11.75	16.31	18.65	16.24	16.98
84181	CHD6	8.99	8.52	9.03	8.54	8.29	7.03	7.97	7.69	8.56	7.59	7.6	8.82	8.24	8.79	9.59	8.16	8.67	8.02	9.66	7.79	8.41
83959	SLC4A11	0.71	1.46	0.89	1.26	1.78	2.74	1.36	3.36	1.89	2.17	1.68	1.73	1.35	1.29	1.33	1.8	1.42	3.12	2.19	2.24	1.7
10290	SPEG	13.13	17.98	15.27	16.45	17.44	17.78	20.1	19.57	16.84	15.32	18.54	17.98	14.87	14.8	19.67	15.65	9.29	15.83	16.19	12.88	17.73
11100	HNRNPUL1	37.98	34.35	35.3	33.6	33.12	34.29	32.19	33.21	36.51	29.74	30.37	35.07	33.87	37.3	35.77	35.38	29.66	34.24	38.76	35.37	32.22
9353	SLIT2	4.1	5.5	4.75	4.87	4.42	5.1	5.67	4.71	5.03	4.38	5.93	5.56	4.69	6.76	5.14	5.73	7.35	6.77	5.29	5.17	5.21
3242	HPD	0	0	0	0.04	0	0	0	0	0	0	0	0	0	0.08	0	0.04	0	0	0	0	0
84720	PIGO	2.54	2.47	1.33	2.44	1.79	2.04	2.05	2.71	1.82	2.16	2.95	1.87	2.29	2.42	1.45	2.12	1.6	2.23	1.95	2.39	2.46
146923	RUNDC1	12.86	16.39	17.11	15.51	14.89	12.59	14.4	14.02	15.16	14.36	16.72	15.78	13.62	14.25	14.67	13.84	11.91	13.23	15.93	13.01	14.91
57153	SLC44A2	30.4	26.91	26.17	29.37	26.62	29.02	29.27	35.9	28.12	32.96	28.89	29.33	28.33	26.83	27.78	28.55	13.16	31.07	31.03	28.96	28.62
386680	KRTAP10-5
283232	TMEM80	15.6	16.15	15.77	15.7	14.51	15.95	16.41	16.17	15.68	13.52	15.47	14.58	15.02	16.2	18.08	16.29	16.47	15.51	18.4	14.81	15.55
56101	PCDHGB5	0.93	1.42	0.55	1.11	0.94	0.88	1.16	1.53	1.4	0.92	1.87	0.59	1.07	1.07	0.41	1.01	0.55	1.36	0.86	1.34	0.73
6159	RPL29	342.52	314.61	390.68	349.16	335.65	383.4	381.35	387.27	331.87	421.14	347.49	305.2	295.69	342.6	340.68	317.22	317.7	362.25	349.5	317.39	320.44
57623	ZFAT	1.5	1.77	1.4	1.85	1.41	1.69	1.84	1.92	1.45	1.02	1.67	1.65	1.88	1.87	1.62	2.05	2.03	1.84	2.02	1.85	1.61
2182	ACSL4	13.57	17.18	15.15	15.62	14.5	16.12	13.89	15.21	17.26	14.65	16.33	12.2	15.93	13.2	13.59	13.98	14.96	14.83	11.57	13.62	15.93
149473	CCDC24	13.2	15.75	15.81	15.68	17.25	18.7	23.22	18.58	19.32	15.26	18.2	15.51	11.87	12.79	17.03	17.05	11.71	13.5	14.76	12.4	17.2
5524	PTPA	87.47	92.7	108.36	111.1	108.65	115.31	127.54	108.36	105.03	127.96	115.84	104.11	103.04	112.68	110.76	106.99	92.72	112.26	108.99	111.35	119.33
219429	OR4C11	0	0	0	0	0	0	0	0	0	0	0	0	0	0	0	0	0	0.06	0	0	0
101928108	LY6L
9697	TRAM2	1.44	1.59	1.44	1.55	1.24	1.02	1.51	0.8	1.1	0.88	1.19	1.58	1.64	1.46	1.41	1.43	1.32	1.41	1.48	1.31	1.49
8537	BCAS1	241.71	55.7	86.4	71.74	97.25	50.82	29.75	49.47	29.41	19.97	24.86	61.62	159.79	83.09	128.42	71.54	144.62	45.64	69.68	78.72	67.06
6234	RPS28	870.12	876.66	902.5	1023.99	969.23	1143.45	1145.82	971.33	802.35	1141.31	894.1	839.97	912.91	1194.29	1297.74	990.3	1058.86	1167.34	1155.98	874.26	890.24
54997	TESC	17.41	20.44	28.43	22.89	26.29	28.2	24.56	47.98	15.83	35.5	30.41	22.04	25.85	26.38	24.43	29.93	36.85	28.06	25.66	28.48	28.69
5142	PDE4B	15.8	11.95	12.53	12.47	10	6.79	8.21	12.02	9.07	9.74	12.54	11.82	13.45	12.69	9.05	11.69	10.66	12.11	9.6	12.03	13.99
8190	MIA	0.59	0.15	0	0.28	0.16	0.15	0.85	0.28	0	0.89	0.39	0.15	0.14	0.29	0.47	0.42	0.12	0	0.95	0	0
4359	MPZ	1.38	1.59	1.08	1.4	1.23	0.72	1.31	1.24	1.67	1	1.64	1.61	0.9	1.07	1.12	1.46	1.61	1.64	0.9	1.24	1.44
3455	IFNAR2	3.82	4.8	3.84	3.67	4.88	3.54	3.3	2.8	2.75	3.72	4.51	4.16	4.12	4.94	2.56	3.9	5.44	3.58	4.3	4.21	4.33
128826	MIR1-1HG
5458	POU4F2	0	0	0	0	0	0.02	0.02	0.02	0	0	0	0	0	0	0	0.03	0	0	0	0	0
164781	DAW1	0.84	1.81	2.06	1.81	1.47	2.01	2.42	2.95	2.08	2.76	2.14	1.97	1.84	1.44	1.83	1.21	1.97	2.19	1.07	1.57	1.75
28231	SLCO4A1	12.54	12.51	9.05	9.62	12.17	9.94	8.78	9.83	11.81	9.04	9.75	11.72	10.25	10.84	10.43	12.08	11.33	13.92	13.36	12.9	14.04
8867	SYNJ1	18.76	25.37	20.83	25.1	20.63	20.36	19.36	23.86	20.59	21.07	23.67	20.16	24.79	22.08	16.84	23.06	29.03	20.25	18.56	26.81	25.36
10513	APPBP2	9.31	10.41	8.48	10.31	9.45	7.9	7.29	9.29	9.62	7.9	9.05	9.3	11.16	10.11	9.28	9.68	11.46	9.44	8.24	10.78	9.22
7124	TNF	0.1	0.03	0.1	0.1	0.04	0.07	0.13	0.1	0.14	0.07	0.27	0	0.03	0	0	0.06	0.07	0.1	0.04	0.03	0
84899	TMTC4	21.83	11.45	10.13	10.49	9.07	5.17	4.51	6.09	4.95	4.01	8.17	8.61	16.25	10.44	10.66	7.6	13.44	6.38	8.02	7	7.29
7543	ZFX	2.3	2	1.79	1.77	1.79	1.8	1.71	1.85	1.43	1.36	1.87	1.87	2.21	1.7	1.85	1.72	1.48	1.67	1.94	1.68	1.69
3028	HSD17B10	18.78	13.7	18.13	20.39	17.58	22.78	20.13	22.07	14.63	20.75	18.46	17.42	19.46	18.2	19.35	19.48	21.88	18.18	18.64	16.89	19.58
56910	STARD7	52.46	53.46	53.88	64.98	54.77	48.12	54.46	58.86	46.24	62.74	61.44	58.08	59.45	62.79	46.95	58.46	51.19	62.02	48.58	60.3	55.62
2856	GPR33	0	0	0	0	0	0	0	0	0	0	0	0.06	0	0	0	0	0	0	0	0	0
135948	OR2F2
7477	WNT7B	2.17	3.31	3.43	3.46	3.15	4.38	4.84	9.05	3.81	5.43	5.46	4.05	2.68	2.7	2.65	2.78	1.02	3.89	2.64	2.26	3.5
284114	TMEM102	0.51	0.45	0.55	0.42	0.33	0.48	0.47	0.48	0.2	0.58	0.4	0.51	0.34	0.18	0.31	0.53	0.64	0.75	0.36	0.52	0.49
3203	HOXA6
90167	FRMD7	0	0.02	0.15	0	0	0.02	0	0.02	0.04	0	0	0	0.02	0.02	0	0	0	0.08	0	0.03	0
10094	ARPC3	152.19	188.96	184.97	187.13	162.41	181.54	165.83	200.84	179.12	182.36	189.5	147.5	168.47	168.01	156.99	165.2	215.4	164.88	170.19	154.33	164.95
90529	STPG1	10.03	11.13	10.22	9.16	10.62	8.17	9.54	7.57	9.29	7.43	8.9	9.76	11.67	12.01	10.08	11.06	14.31	10.24	12.58	11.13	10.99
122046	TEX26	0.6	0.69	1.17	0.91	0.85	2.03	1.22	0.97	1.8	0.96	0.48	0.83	0.6	0.58	0.96	0.96	3.08	1.03	0.76	1.32	0.66
55750	AGK	22.43	24.79	23.6	22.83	23.24	20.72	20.27	22.12	22.34	18.53	22.89	21.7	23.01	21.77	21.28	23.61	26.32	22.1	20.54	20.69	22.75
10965	ACOT2	10.31	11.65	9.94	12.72	10.35	14.8	13.13	12.93	11.81	13.44	13.28	10.61	11.54	11.89	11.34	10.77	8.27	11.64	10.04	10.89	9.02
55584	CHRNA9	0	0.05	0.12	0	0	0.02	0	0	0	0.07	0.02	0.1	0	0.02	0	0.05	0	0.02	0	0.05	0.05
57719	ANO8	6.47	7.8	5.18	5.31	5.97	6.75	5.96	7.77	7.71	4.76	6.07	7.84	6.75	6.16	5.2	6.43	5.79	5.88	7.92	7.55	7.33
79618	HMBOX1	8.45	6.79	9.04	6.42	7.72	7.12	6.21	6.72	6.99	6.94	5.97	7.27	5.9	7.22	8.44	6.36	6.47	7.88	7.65	6.19	5.89
23129	PLXND1	15.51	15.48	13.87	12.39	13.38	16.01	17.92	17.18	17.16	14.52	16.61	14.96	12.58	13.67	12.74	14.16	7.96	14.6	15.44	13.55	14.94
440026	TMEM41B	13.11	12.68	13.69	11.99	11.77	10.52	12.58	10.55	11.79	11.44	11.28	12.7	11.9	12.05	12.71	10.86	11.68	12.29	10.53	9.3	11.05
26010	SPATS2L	30.44	37.78	35.91	33.77	30.79	32.39	34.09	33.71	39.17	27.55	38.09	30.02	30.68	35.58	28.51	35.68	24.71	32.98	30.23	31.97	34.81
1312	COMT	39.97	32.45	37.07	32.95	35.18	42.77	35.43	43.64	36.67	38.56	30.4	30.29	38.95	32.35	38.77	37.53	44.99	39.38	36.85	38.69	33.08
26049	FAM169A	9.24	11.03	10.08	9.25	8.89	8.56	8.22	8	9.79	8.68	9.94	9.9	10.87	9.18	8.14	9.22	9.09	9.63	7.58	10.04	9.74
3566	IL4R	4.63	5.21	3.44	4.44	3.62	3.97	2.92	5.32	4.03	3.34	3.86	4.45	3.17	3.58	3.86	4.2	3.93	4.54	4.81	4.26	4.79
57143	ADCK1	14.33	12.57	12.05	15.53	14.15	12.91	13.95	15.85	11.98	13.1	12.39	11.62	12.47	12.81	14.32	12.23	13.99	11.11	11.06	11.83	13.46
342900	LEUTX
10728	PTGES3	108.54	110.23	110.95	120.47	98.82	99.59	105.45	108.85	90.09	113.2	127.31	94.69	127.12	110.96	90.45	117.29	122.1	115.54	83.86	117.86	114.41
8988	HSPB3	7.05	8.19	10.15	7.26	11.97	11.77	9.68	9.99	9.47	9.9	9.42	7.58	5.69	4.66	10.73	9.61	7.63	12.04	4.47	7.84	9.23
7417	VDAC2	92.29	104	99.36	106.01	104.42	106.16	95.85	94.55	90.61	101.6	106.09	97.91	111.91	120.32	94.2	119.32	167.03	119.35	101.12	119.83	111.24
164284	APCDD1L	0.02	0	0	0	0	0.03	0.02	0.02	0.07	0.02	0.01	0.03	0	0.03	0	0.01	0	0	0.05	0	0
25843	MOB4	9.04	11.7	10.89	12.83	10.07	10.35	8.64	10.83	9.53	10.83	12.65	11	12.37	10.41	9.53	11.77	12.65	10.12	11.5	11.43	11.22
57798	GATAD1	20.28	15.64	14.63	14.21	15.58	12.62	13.57	12.46	14.93	11.93	12.71	16.33	17.29	14.59	17.14	14.31	13.94	14.18	15.78	11.83	12.84
23102	TBC1D2B	4.42	4.61	3.67	4.01	3.85	4.37	3.89	3.92	4.97	4.2	4.05	4.07	3.39	3.85	3.64	4.22	3.59	4.78	4.14	4.51	4.35
100288072	SDR42E2	0.11	0.07	0	0.18	0.23	0.37	0.22	0.09	0.24	0.23	0.29	0.1	0.06	0.17	0.1	0.27	0.36	0.37	0.02	0.09	0.4
7127	TNFAIP2	3.63	4.75	3.54	4.12	2.85	4.18	4.84	5.05	4.5	3.47	4.93	3.8	3.15	3.26	3.08	3.77	3.08	2.57	3.35	3.41	3.69
63910	SLC17A9	0.9	1.1	1.09	0.74	0.37	0.86	0.85	0.59	0.8	0.88	0.8	0.85	0.26	0.84	0.49	0.56	0.55	0.62	0.51	0.46	0.39
84366	PRAC1
4878	NPPA	1.41	1.69	3.21	2.24	2.45	1.48	2.03	2.4	1.41	2.37	3.48	1.8	1.9	1.44	1.97	2.1	0.84	1.27	2.59	0.81	2.21
2814	GP5	0.08	0.11	0.15	0.24	0.15	0.08	0.11	0.06	0.05	0.14	0.11	0.07	0.24	0.25	0.03	0.1	0.08	0.04	0	0.03	0.16
10079	ATP9A	43.35	55.44	49.57	53.09	47.79	48.78	52.27	51.87	54.05	49	58.19	47.82	50.29	47.96	38.15	48.91	47.37	48.78	44.24	55.96	54.5
10475	TRIM38	0.82	0.72	0.82	0.57	0.79	0.77	0.53	0.89	0.73	0.75	0.62	0.87	0.71	0.64	0.62	0.73	0.67	0.86	0.84	0.66	0.47
343	AQP8	0.42	0.36	0.98	0.63	0.67	0.67	0.57	0.51	0.85	0.67	0.53	0.32	0.48	1.07	0.89	0.45	0.27	0.68	0.53	0.6	0.42
170261	ZCCHC12	13.33	18.65	17.76	19.05	11.29	26.97	39.19	34.3	24.73	28.27	39.38	9.63	10.83	15.47	11.38	16.43	4.45	17.05	7.73	14.68	17.92
55192	DNAJC17	7.13	6.61	6.62	8.22	7.74	7.88	7.9	6.77	7.27	5.64	6.69	7.03	6.54	7.9	7.84	7.09	6.02	9.22	6.46	6.62	8.44
9653	HS2ST1	7.66	9.3	9.45	9.19	7.98	7.8	7.63	9.24	8.25	8.02	9.95	8.33	8.21	7.95	6.23	7.69	5.83	7.65	7.05	7.78	7.67
57161	PELI2	1.55	1.57	1.34	1.27	1.03	1.49	0.98	1.32	1.07	1.07	1.12	1.44	1.32	1.33	1.38	1.27	1.18	1.62	1.28	1.27	1.38
728279	KRTAP2-2
6014	RIT2	13.67	19.45	16.35	19.97	16.38	18.42	12.64	14.3	18.94	18.34	16.23	13.72	16.92	17.36	14.55	18.37	21.8	18.43	12.14	22.05	24.29
11080	DNAJB4	7.43	7.69	5.56	7.08	6.44	5.39	6.3	8.2	5.68	6.91	8.86	6.54	7.55	7.07	6.32	6.98	6.35	7.1	6.07	7.4	6.9
134145	FAM173B	4.91	5.73	6.03	5.15	5.85	6.34	5.8	6.09	5.24	5.54	5.59	5.67	5.29	4.94	5.04	4.69	5.37	6.49	4.94	4.25	5.46
54346	UNC93A	0	0	0	0	0.03	0	0	0	0	0	0	0	0	0	0	0	0	0	0	0	0
84502	JPH4	91.49	123.8	123.61	108.18	103.54	115.89	125.04	120.72	130.89	111.03	131.06	109.73	89.04	107.52	91.86	112.21	82.54	109.59	117.64	111.06	107.64
8079	MLF2	283.28	326.85	388.9	345.03	349.68	379.35	360.32	320.57	332.03	379.63	356.38	336.73	317.2	384.44	388.26	381.6	376.26	381.24	381.89	313.01	346.71
728911	CT45A2	0	0	0	0	0	0	0.07	0	0	0	0	0	0	0.1	0	0	0	0	0	0	0
7745	ZKSCAN8	4.71	4.05	4.07	3.98	3.35	3	2.92	3.16	2.91	2.75	3.59	3.79	3.63	3.76	3.69	3.6	3.6	4.04	3.19	3.05	3.53
5464	PPA1	97.8	105.85	98.07	97.03	89.07	97.26	88.69	91.7	86.25	89.11	98.3	88.83	114.94	98.4	87.43	101.43	151.48	109.52	85.56	107.69	94.25
55911	APOBR	0.34	0.36	0.27	0.33	0.2	0.35	0.54	0.42	0.12	0.28	0.37	0.18	0.36	0.22	0.33	0.2	0.26	0.4	0.19	0.32	0.17
146862	UNC45B	0	0	0	0	0	0.01	0	0	0	0	0	0	0	0	0	0	0	0	0	0	0
6988	TCTA	24.36	26.1	23.75	26.15	24.06	28.63	30.1	28.15	29.02	29.83	29.46	28.4	26.43	26.43	25.01	25.62	25.2	25.91	28.13	28.46	27.49
10818	FRS2	5.8	4.41	4.05	4.31	4.07	3.47	3.22	3.61	4.49	3.47	3.86	4.26	4.95	4.16	4.22	4.18	4.11	3.76	3.59	3.71	4.06
134	ADORA1	23.75	21.04	22.36	24.79	23.29	21.75	18.49	24.17	16.82	22.57	23.7	22.02	28.4	27.68	19.27	23.07	22.39	20.62	24.04	24.86	25.03
10801	SEPT9	43.82	41.23	50.77	49.1	50.67	58.21	55.81	46.03	49.53	63.26	49.49	50.34	47.38	45.42	42.42	51.36	38.31	51.51	47.67	49.45	53.23
374986	MIGA1	10.66	11.19	12.23	10.01	9.9	9.83	8.61	9.09	11.08	8.86	8.85	9.41	11.72	9.79	9.5	9.23	10.77	9.66	8.86	9.95	10.13
259232	NALCN	7.69	9.53	7.55	8.32	7.3	7.54	7.66	8.25	7.24	7.08	9.56	7.6	8.92	6.7	6.2	7.49	8.36	7.97	6.25	7.05	8.27
23506	BICRAL	5.14	5.45	3.73	5.19	4.11	3.46	4.29	3.49	4.16	3.42	5.24	4.93	5.24	5.13	3.92	4.86	4.97	4.99	4.09	5.18	5.25
4735	SEPT2	100.42	76.21	76.78	75.15	67.93	70.6	62.17	86.16	60.6	82.3	76.42	72.23	85.77	69.51	72.31	72.5	61.27	75.75	64.85	67.07	66.49
22906	TRAK1	21.13	23.27	21.58	21.9	20.66	20.8	18.72	25.4	23.64	19.2	22.57	22.95	23.16	22.16	20.82	22.1	22.28	22.1	24.02	24.21	23.86
378949	RBMY1D
54467	ANKIB1	9.55	7.98	6.64	7.22	5.91	6.07	5.94	6.92	6.1	6.1	7.8	7.45	8.51	6.57	6.07	6.43	5.77	6.26	4.64	5.77	6.77
153364	MBLAC2	4.74	7.11	5.79	4.96	5.07	5.15	4.88	6.74	6.64	5.19	5.57	5.71	4.84	5.36	4.78	5.42	4.82	5.28	4.94	4.69	3.99
347734	SLC35B2	13.76	11.31	11.99	11.8	11.83	11.23	10.61	13.12	11.81	13.4	11.57	12.09	13.74	13.31	13.6	13.62	13.73	12.82	12.45	12.68	13.84
105373251	FAM236D
105372319	LOC105372319	0.09	0.06	0.1	0.04	0.1	0.16	0.17	0.02	0.04	0.09	0.03	0.04	0.07	0.02	0.07	0.04	0.07	0.06	0	0.08	0
55049	REX1BD	49.06	58.96	60.06	57.99	59.48	71.91	67.75	57.3	52.42	64.5	53.99	55.87	54.49	59.12	66.12	54.17	59.8	59.6	69.65	52.76	64.97
10746	MAP3K2	3.42	3.39	2.77	2.68	2.89	2.58	2.74	3.26	2.87	2.68	3.07	3.22	3.35	2.4	2.96	2.94	3.21	2.78	2.57	2.56	2.74
8938	BAIAP3	37.69	44.42	40.85	50.12	47.08	64.94	107.85	75.07	61.62	62.97	69.48	31.08	36.72	32.26	39.56	53.02	11.24	41.74	40.15	39.26	56.29
642515	PRRT1B	0.12	0.16	0.02	0.17	0.04	0.04	0.14	0.06	0.17	0.08	0.07	0.09	0.04	0.11	0.09	0.06	0.03	0	0.06	0.12	0.03
55340	GIMAP5	3.67	4.24	3.06	3.67	3.87	2.54	2.96	4.24	4.3	2.75	2.91	4.39	3.27	4.1	4.18	4.88	4.94	5.14	4.37	3.5	3.66
27161	AGO2	4.06	3.29	2.94	2.96	2.86	2.54	2.67	2.87	3.05	2.46	2.97	2.87	3.5	3.01	3.29	2.91	3.2	3.22	2.85	2.84	2.85
119687	OR51A7
390113	OR4X1
9690	UBE3C	8.67	9.97	9.35	9.52	9.09	9.33	8.57	9.26	9.04	8.63	11.06	8.93	11.33	10.4	7.23	9.93	10.02	9.6	8.98	11.93	11.23
122481	AK7	0.57	0.82	0.38	0.75	0.6	0.57	0.74	0.72	0.83	0.68	0.82	0.42	0.52	0.46	0.45	0.55	0.6	0.39	0.52	0.56	1.15
167838	TXLNB	0.48	0.84	0.48	0.74	0.58	0.4	0.54	0.87	0.62	0.33	0.84	0.47	0.31	0.53	0.44	0.69	0.26	0.38	0.37	0.35	0.43
23270	TSPYL4	62	75.83	75.93	76.85	64.72	63.46	70.8	67.06	72.42	64.11	82.36	63.01	71.02	78.56	58.67	71.05	68.56	68.08	65.65	83.23	76.38
23383	MAU2	11.49	9.46	8.23	9.71	8.42	8.68	9.82	8.98	8.5	7.24	9.07	8.62	9.98	9.96	8.82	9.27	8.64	9.63	9.76	9.25	9.71
283600	SLC25A47	0	0.06	0	0.03	0.07	0.03	0	0.03	0	0	0	0	0	0	0	0	0	0	0	0	0.09
26011	TENM4	2.4	4.16	3.6	4.17	3.25	3.66	3.24	5.79	3.1	2.54	3.98	3.53	3.88	4.06	2.93	2.93	3.49	3.27	2.87	3.77	3.66
63929	XPNPEP3	3.3	2.46	2.33	2.84	2.72	2.21	2.93	2.29	2.54	2.62	2.46	2.73	3.12	2.79	2.62	2.36	3.59	2.17	3.08	2.39	2.14
517	ATP5MC2	290.4	287.68	330.02	309.3	294.77	323.15	314.48	278.46	274.4	331.77	312.61	294.4	301.2	349.18	342.85	315.05	294.53	322.47	313.03	268.05	304.72
80155	NAA15	5.17	5.16	5.14	5.39	5.25	4.82	5.27	5.04	4.92	5.33	5	5.27	5.02	5.56	5.6	4.71	5.83	5.25	4.43	3.99	4.94
1122	CHML	2.02	2.23	2.02	2.03	1.8	1.56	1.57	0.95	1.65	1.51	2	1.88	2.49	1.91	1.91	2.1	1.84	1.92	1.2	1.3	2.06
9217	VAPB	15.41	17.56	17.13	18.93	17.2	15.08	13.85	14.95	14.95	15.9	16.45	16.24	18.82	18.93	15.73	18.13	20.89	17.19	17.09	19.69	18.5
5478	PPIA	808.36	887.1	986.26	937.42	985.71	1125.14	951.08	963.67	829.07	1007.87	918.28	867.03	981.97	1030.87	1129.36	949.76	1326.24	1014.56	933.6	861.19	900.36
96626	LIMS3	0	0.02	0	0	0	0.02	0.02	0	0.05	0	0	0	0	0.05	0	0	0	0	0	0	0
118670	FAM24A
1357	CPA1	0.04	0.04	0.08	0	0	0	0	0	0	0	0.03	0	0	0	0	0	0	0	0	0	0
2798	GNRHR	0.04	0.07	0.06	0.12	0.06	0.03	0.07	0.04	0.1	0.06	0.08	0.01	0.05	0.04	0.06	0.07	0.01	0.04	0	0.07	0.08
162427	RETREG3	11.1	12.35	13.62	13.67	12.21	12.31	12.62	10.69	11.7	11.22	12.94	11.76	11.82	14.05	12.6	13.65	12.42	13.14	14.43	12.45	12.64
677	ZFP36L1	16.55	16.77	17.34	17.82	14.23	19.35	18.7	30.36	16.56	21.95	19.13	16.19	15.54	15.51	17.64	19.31	8.86	24.97	17.12	18.37	17.32
339745	SPOPL	4.14	3.75	2.99	2.71	2.82	2.96	2.63	2.73	3.19	2.68	2.47	3.22	3.89	3.45	2.66	3.2	3.36	3.14	2.89	3.17	3.27
390327	OR6C70
827	CAPN6	0	0	0	0	0	0.01	0	0.01	0	0.01	0.01	0	0.01	0	0.02	0	0	0	0	0.01	0
728310	GOLGA6L7	0.06	0.06	0	0	0	0.03	0.03	0.03	0.03	0	0	0.03	0.05	0.03	0	0.05	0	0.03	0	0	0.05
4801	NFYB	18.32	17.64	16.38	14.63	15.19	11.22	11.79	13.31	13.52	11.69	16.25	16.44	16.87	14.91	15.86	14.73	15.24	13.87	12.31	13.21	15.03
646262	LACTBL1
6344	SCTR	0.1	0.2	0.21	0.19	0.32	0.34	0.05	0	0.26	0.3	0.17	0.27	0.14	0.17	0.58	0.3	1.1	0.94	0.05	0.5	0.32
170591	S100Z	0.02	0.11	0.15	0.19	0.06	0.25	0.16	1.15	0.05	0.21	0.16	0	0.11	0.05	0.14	0.11	0.28	0.17	0	0.02	0.3
9768	PCLAF	0.26	0.37	0.35	0.18	0.15	0.14	0.23	0.26	0.08	0.16	0.14	0.19	0.28	0.19	0.28	0.17	0.2	0.12	0.07	0	0.15
801	CALM1	556.78	692.5	625.12	668.59	624.72	697.98	648.64	715.31	642.36	667.16	702.97	652.12	651.55	682.3	646.07	699.77	788.01	685.67	582.62	684.46	670.49
340562	SATL1	0.2	0.12	0.15	0.17	0.03	0.09	0.15	0.17	0.12	0	0.03	0.15	0.18	0.14	0.07	0	0.05	0.08	0.06	0.08	0.26
84419	C15orf48	0.07	0	0.22	0	0	0.15	0	0.07	0.08	0	0	0.16	0.21	0.29	0	0.12	0.23	0.26	0	0.08	0.28
102723859	TBC1D3E	6.4	6.24	3.58	5.67	4.57	4.74	4.98	5.61	4.64	3.96	4.53	5.42	4.83	5.27	4.03	5.49	5.19	5.08	5.31	3.82	5.5
10223	GPA33	0.13	0.1	0.02	0.18	0.09	0.17	0.19	0.14	0.09	0.06	0.13	0.09	0.15	0.1	0.07	0.1	0.04	0.08	0.07	0.25	0.21
761	CA3	0.62	0.86	1.09	1.63	1.17	1.1	0.61	0.37	0.89	0.77	1.55	1.17	1.18	1.08	1.34	1.19	1.6	1.01	1.12	0.83	1.17
53840	TRIM34	0.34	0.21	0	0.38	0.28	0.43	0.29	0.46	0.33	0.21	0.19	0.28	0.43	0.27	0.51	0.32	0.2	0.45	0.63	0.42	0.04
7916	PRRC2A	43.17	49.08	42.17	43.46	42.47	46.92	47.47	45.94	53.16	43.27	46.1	46.93	43.63	44.16	38.31	44.38	34.39	40.99	48.46	50.56	50.72
471	ATIC	23.17	26.07	28.84	30.45	24.39	26.57	28.44	29.82	25.1	33.32	31.75	25.16	29.27	29.35	24.91	27.53	29.54	30.29	26.66	28.61	29.79
431704	RGS21
285382	C3orf70	3.29	3.71	4.25	3.66	3.89	4.13	3.48	6.19	3.8	4.53	4.61	4.02	3.49	3.86	2.99	3.75	1.83	3.95	3.8	4.04	3.6
3593	IL12B	0	0	0	0	0	0	0	0	0	0	0	0	0	0	0	0	0	0	0	0	0
8508	NIPSNAP1	31.15	35.69	35.11	39.33	36.32	39.19	39.05	38.4	37.04	39.24	43.76	33.31	37.71	40.75	30.58	41	34.57	39.9	35.7	43.21	39.18
120775	OR2D3	0	0	0	0	0	0	0	0	0	0	0	0	0	0	0.07	0.06	0	0	0	0	0
196335	OR56B4	0	0	0	0	0	0	0	0	0	0	0	0	0.05	0	0	0	0	0	0	0	0
55083	KIF26B	0.9	1.19	0.98	0.88	0.73	0.91	0.76	1.22	0.97	1.07	0.96	1.01	0.81	0.89	0.83	0.81	0.95	0.92	1.01	0.78	0.75
2132	EXT2	9.14	11.28	9.33	10.59	9.16	10.32	9.88	10.72	9.71	9.64	10.84	9.42	10.38	9.18	8.53	10.18	10.77	9.84	10.08	10.36	9.79
7103	TSPAN8	0.84	0.11	0.11	0.16	0.9	0.17	0.22	0.32	0	0.11	0.2	0.18	0.91	0.37	0.41	0.42	1.07	0.26	0.23	0.44	0.26
1009	CDH11	4.61	5.04	4.38	4.99	3.55	5.36	5.35	4.34	3.96	5.3	5.06	3.6	4.72	4.12	3.15	3.89	3.35	4.18	3.57	4.52	4.11
9253	NUMBL	16.71	19.65	23.25	21.64	17.64	22.28	32.77	30.49	25.85	24.5	26.45	21.08	18.07	18.5	17.09	22	13.14	18.28	23.44	18.1	20.65
6389	SDHA	52.69	54.04	48.52	53.37	57.24	50.19	43.59	47.42	47.84	47.97	50.46	51.6	62.29	65.3	52.92	62.53	78.01	57.44	55.24	64.34	60.54
949	SCARB1	14.05	14.36	14.73	13.48	15.39	15.91	15.13	15.92	14.34	14.4	15.06	15.63	14.07	14.32	14.76	14.27	13.46	13.75	17.53	13.74	15.11
2780	GNAT2	0.04	0.03	0.04	0	0	0.13	0.03	0.03	0	0.1	0.11	0.05	0	0	0.05	0.1	0	0.13	0.11	0	0
6869	TACR1	0.63	0.64	0.72	0.56	0.83	0.75	0.4	0.78	0.56	0.76	0.88	0.73	0.96	0.79	1.07	0.87	1.7	1.02	1.15	1.02	0.65
26277	TINF2	12.61	11.58	10.19	14.48	9.47	9.46	10.1	10.11	8.73	10.87	13.01	10.43	12.72	13.12	11.26	13.74	10.37	12.05	12.04	12.24	13.16
286046	XKR6	4.75	3.8	6.36	5.28	5.29	5.48	3.76	3.21	6.23	4.86	3.62	6.23	3.95	5.52	6.89	3.99	4.85	4.85	6.4	3.87	3.92
80345	ZSCAN16	3.64	3.1	3.09	2.04	2.63	2.89	2.01	2.11	2.36	1.79	3.47	2.56	3.74	2.24	2.17	3.58	2.94	2.94	2.24	2.25	2.93
23326	USP22	51.13	57.62	46.83	57.11	50.45	58	64.68	57.8	54.56	53.53	56.71	50.41	55.77	57.61	38.08	55.05	46.93	50.09	48.19	63.42	56.9
10892	MALT1	2.17	2.43	1.85	2.19	1.98	1.91	2.44	1.73	1.95	1.62	2.39	2.17	2.24	2.07	1.88	2.37	2.38	2.55	1.78	1.61	2.02
6307	MSMO1	33.7	32.01	34.69	31.31	36.56	51.96	31.84	38.54	33.26	37.92	31.05	30.9	41.86	27.46	34.9	34.53	58.77	37.56	33.38	34.67	35.95
643677	CCDC168	0.02	0.02	0.03	0.02	0.01	0.02	0.01	0.01	0.03	0.01	0	0.02	0.01	0.01	0.04	0.02	0.02	0.03	0.01	0.01	0.03
23350	U2SURP	18.7	16.55	16.79	14.93	15.46	13.74	14.04	13.31	15	13.98	15.93	15.42	16.79	13.37	17.97	15.44	14.49	14.05	15.54	10.1	13.98
11013	TMSB15A	0	0.41	0	0.58	0.11	0	0.4	0.48	0.11	0.31	0.45	0.21	0.38	0.4	0.22	0.29	0	0.68	0.54	0	0
80071	CCDC15	0.37	0.16	0.28	0.21	0.19	0.34	0.28	0.13	0.29	0.36	0.18	0.28	0.29	0.34	0.33	0.33	0.11	0.1	0.19	0.07	0.31
9926	LPGAT1	12.57	12.28	11.2	11.17	9.92	9	8.55	9.22	8.37	7.9	10.31	10.11	13.36	10.71	9.79	11.02	15.4	10.57	8.87	11.22	9.8
27034	ACAD8	16.04	17.76	12.72	15.39	14.99	14.99	14.67	15.36	16.12	14.56	15.78	14.73	16.45	16.07	13.52	16.76	16.64	16.19	16.1	15.67	17.43
25807	RHBDD3	7.74	8.41	8.7	8.78	9.32	8.21	9.24	7.78	8.35	7.69	7.04	8.98	7.77	7.91	9.91	7.93	6.73	7.56	10.76	8.54	10.5
146845	CFAP52	1.34	1.96	1.11	1.16	1.48	1.47	2.57	1.21	1.61	1.61	2.31	1.5	1.23	1.2	1.07	1.54	1.44	1.13	1.89	1.93	1.72
10952	SEC61B	44.58	45.93	56.44	53.14	48.77	58.88	52.03	55.56	45.16	63.43	51.48	45.51	46.92	50.81	54.02	46.12	66.67	54.22	51.99	44.3	45.4
23338	JADE2	11.45	11.74	10.58	11.37	11.46	10.91	10.71	10.5	11.35	9.43	11.8	10.89	12.38	13.03	10.07	11.18	11.6	11.49	10.39	13.12	12.54
643382	TMEM253	0.23	0.42	0.62	0.39	0.32	0.26	0.08	0.67	0.35	0.21	0	0.35	0.27	0.44	0.49	0.2	0.53	0.56	0.87	0.29	0.73
23034	SAMD4A	4.71	4.53	3.74	3.71	4.08	4.07	3.76	5	4.13	4.51	4.55	4.7	4.54	3.98	3.09	3.57	4.02	4.07	3.65	5.28	3.69
92483	LDHAL6B	0	0.09	0	0	0	0.03	0	0.03	0	0	0	0	0	0.06	0	0	0	0.03	0	0	0
123591	TMEM266	4.65	5.78	6.42	4.07	6	4.66	5.13	6.75	6.31	4.39	5.44	4.96	4.4	6.04	5.93	5.36	6.13	5.27	6.39	5.15	5.43
7903	ST8SIA4	1.07	1.23	0.98	1.12	1.15	1.1	1.22	1.09	1.6	0.93	1.35	0.95	0.99	1.02	0.68	0.94	0.7	0.8	0.9	0.75	0.93
157855	KCNU1	0	0	0	0	0	0	0	0	0	0	0	0	0	0	0	0	0	0	0	0	0.05
340307	CTAGE6	0.08	0	0	0	0.03	0.05	0.03	0	0	0	0	0	0	0	0	0	0	0	0	0	0
5317	PKP1	0.26	0.21	0.33	0.32	0.53	0.56	0.73	0.07	0.66	0.14	0.27	0.17	0.32	0.39	0.29	0.39	0.28	0.2	0.63	0.43	0.57
54455	FBXO42	5.49	6.4	6.46	6.43	5.85	6.37	6.39	5.95	6.88	5.61	6.25	5.64	6.09	5.89	5.37	6.1	5.71	6.31	6.17	7.22	5.86
5311	PKD2	6.29	5.68	3.9	5.82	4.79	4.07	4.68	4.26	4.41	3.65	5.07	5.08	6.07	4.45	4.99	5.29	6.44	5.2	4.38	4.14	4.86
339210	C17orf67	1.15	1.02	0.89	1	1.22	0.93	1.06	1.31	1.12	0.84	1.09	1.14	1.07	0.55	0.96	1.01	0.65	0.75	0.6	1.11	1.73
256691	MAMDC2	0.88	0.91	0.76	0.88	0.87	0.56	0.55	0.59	0.57	0.58	0.88	0.94	0.85	1.03	0.97	0.92	1.32	1	1.48	1.05	1.16
162514	TRPV3	2.85	1.97	1.8	1.96	1.72	1.44	1.54	1.92	1.76	1.01	1.53	1.93	2.28	2.19	1.96	1.76	1.96	2.28	2	1.74	1.81
11126	CD160	4.95	7.24	5.64	5.5	6.95	6.21	5.84	5.19	5.28	4.87	6.21	8.24	4.87	7.5	11.42	6.33	4.72	6.66	5.69	4.12	4.67
381	ARF5	134.66	144.34	185.74	147.53	167.89	171.11	180.83	168.2	177.24	174.74	166.35	168.37	156.59	166.26	176.19	176.84	176.43	168.85	173.73	152.54	171.06
285315	C3orf33	4.34	4.58	5.51	4.71	3.87	4.31	4.81	5.31	4.81	5.46	5.28	4.93	4.52	4.44	4.57	4.87	2.73	5.14	4.87	3.89	4.33
11164	NUDT5	8.72	9.02	8.71	8.56	10.22	7.29	7.65	7.95	7.05	7.64	8.25	10.3	9.45	8.55	9.54	9.28	11.29	8.59	7.98	6.75	8.23
8600	TNFSF11	0.03	0.03	0	0	0.16	0	0	0	0	0	0.03	0	0	0	0	0	0.05	0.09	0	0	0
5585	PKN1	31.66	27	31.02	26.11	32.82	41.72	40.26	29.35	36.69	42.04	29.57	28.76	24.3	28.8	31.74	31.69	19.16	38.07	37.21	30.23	33.11
201627	DENND6A	5.03	4.02	5.14	5.03	3.81	3.58	4.25	3.6	3.94	3.53	4.47	5.72	4.6	4.09	4.49	4.1	5.19	4.35	4.2	3.37	4.07
127795	C1orf87	0.03	0.18	0	0.03	0.03	0.28	0.21	0.29	0.06	0	0.14	0.2	0	0.03	0.13	0.06	0	0.03	0	0.06	0
51074	APIP	11.96	11.64	11.83	10.08	12.15	11.61	9.87	11.98	9.52	9.06	10.72	10.67	14.22	10.89	10.15	11.97	13.09	11.25	9.79	10.12	11.86
85013	TMEM128	16.55	14.03	12.98	11.79	12.85	12.49	13.84	15.51	14.36	13.02	12.92	13.85	14.05	11.38	11.28	12.23	10.87	11.82	12.07	11.95	11.14
7094	TLN1	8.67	7.23	6.53	6.37	6.52	6.27	5.65	7.85	6.62	6.21	6.71	7.37	7.2	6.83	6.84	7.69	6.03	7.19	7.67	7.88	6.75
92579	G6PC3	31.96	33.37	37.94	34.18	40.97	41.62	40.83	40.22	36.69	45.85	32.33	34.4	32.71	33.4	33.87	38.2	33.63	39.75	39.14	33.03	32.79
595	CCND1	6.24	4.85	4.72	4.07	5.19	5.64	4.39	4.55	4.36	6.57	3.85	4.82	5.52	4.88	5.69	4.84	3.91	4.69	5.49	4.67	4.31
26958	COPG2	13.36	15.95	19.89	18.94	16.99	17.57	22.4	19.06	17.52	19.4	17.39	16.53	14.08	16.22	22.1	16.17	15.93	17.33	19.24	13.18	15.21
23592	LEMD3	6.68	7.09	7.08	6.9	6.41	5.72	5.5	6.44	8.04	6.67	6.65	6.86	7.39	6.65	5.76	6.46	8.05	6.02	6.1	7.15	5.8
89887	ZNF628	2.19	2.04	2.23	2.26	2.12	2.08	2.75	2.77	2.46	2.67	2.57	2.02	2.43	2.22	2.14	2.29	2	2.03	3.02	2.13	2.94
54520	CCDC93	4.62	5.72	4.14	5.26	4.84	4.52	4.76	5.32	4.54	4.1	6.49	5.18	5.35	5.09	4.62	5.04	5.39	4.95	4.85	4.08	5.29
4821	NKX2-2	5.77	2.96	3.25	3.63	3.55	3.58	3.87	3.52	3	4.08	2.41	3.25	4.01	2.99	3.97	3.28	4.9	3.53	3.79	3.29	3.02
138307	LCN8	0.26	0.22	0.13	0.26	0.03	0.43	0.36	0.12	0.5	0.25	0.62	0.03	0.13	0.09	0.39	0.07	0	0.15	0.07	0.09	0.19
50487	PLA2G3	0.04	0.04	0.07	0.13	0.02	0.16	0	0	0	0.06	0.04	0.02	0.12	0.12	0	0.1	0.12	0.19	0	0.02	0.08
342892	ZNF850	0.28	0.14	0.1	0.11	0.26	0.24	0.25	0.23	0.16	0.16	0.16	0.29	0.15	0.17	0.29	0.19	0.15	0.15	0.24	0.16	0.2
55082	ARGLU1	48.8	50.07	34.62	53.43	39.88	48.43	49.02	43.84	37.17	39.99	53.67	39.58	53	44.68	43.02	45.51	50.97	40.44	32.57	33.77	43.43
374973	TEX38	0.09	0.07	0.28	0.09	0.14	0	0.09	0.04	0.1	0.09	0.26	0.09	0	0.08	0.31	0	0	0.08	0.09	0	0.79
326624	RAB37	5.23	5.19	5.19	5.55	7.58	6.82	3.43	3.54	5.01	6.19	4.45	6.6	7.23	9.04	7.13	6.64	15.91	8.3	9.09	9.11	8.43
57590	WDFY1	6.72	7.66	7.27	6.67	5.81	5.34	5.93	5.3	5.92	5.67	7.52	6.18	6.94	6.28	4.79	6.9	7.01	6.24	4.93	5.77	6.04
390321	OR6C1
1536	CYBB	1.09	1.63	1.07	1.3	0.63	1.19	1.1	1.65	0.74	1.08	2.32	1.1	0.96	1.12	0.54	1.11	1.84	1.37	0.63	1.29	1.11
27330	RPS6KA6	1.54	2.04	1.98	2.13	2.07	2.06	2.52	1.89	1.96	1.78	2.6	1.71	1.75	1.67	1.74	1.88	1.69	2.15	1.31	1.4	1.64
54557	SGTB	20.67	24.17	20.97	19.14	22.76	19.68	15.32	17.15	24.92	18.05	18.38	21.47	22.51	21.69	22.99	21.89	25.57	20.92	20.3	22.56	22.89
29964	PRICKLE4	2.3	1.94	0.72	2.14	1.84	1.73	1.92	3.38	2.27	1.76	2.83	2.59	1.96	1.89	1.51	2.94	0.82	2.43	2.04	2.43	2.12
25802	LMOD1	2.38	1.76	1.24	1.84	1.88	1.71	1.6	2.65	1.74	1.57	1.39	1.9	1.67	1.47	1.81	1.74	0.93	1.64	1.78	1.86	1.69
392517	NCBP2L	0	0.03	0.03	0.03	0	0.03	0	0	0.03	0	0	0	0.03	0	0.07	0.03	0	0.03	0	0.03	0
51208	CLDN18	0.03	0.02	0.02	0.09	0	0.02	0.02	0.09	0.02	0	0.01	0.02	0	0.02	0.02	0	0.05	0.03	0.07	0.06	0.01
10112	KIF20A	0	0.02	0	0	0.04	0.04	0	0.04	0.02	0	0	0	0	0	0	0.05	0	0	0	0.02	0
142910	LIPJ	0.38	0.21	0.19	0.58	0.07	0.21	0.37	0.07	0	0.13	0.33	0.08	0.49	0.35	0.36	0.24	0.45	0.25	0.07	0.24	0.33
105376791	LOC105376791	0.08	0.16	0.35	0.17	0.17	0.14	0.12	0.16	0.15	0.06	0.21	0.15	0.05	0.06	0.2	0.09	0.12	0.07	0	0.19	0.08
115123	MARCHF3	0.79	0.82	0.79	0.81	0.65	0.73	1.15	1.23	0.62	0.99	0.94	0.6	0.75	0.5	0.59	0.76	0.68	0.75	0.54	0.48	0.64
100131017	ZNF316	7.56	7.48	7.35	6.48	7.05	7.17	7.32	7.57	7.15	5.06	6.58	7.04	6.58	6.73	6.57	6.95	5.11	6.4	8.88	6.53	7.32
10798	OR5I1
51130	ASB3	10.14	12.28	13.7	10.95	9.45	11.14	11.79	12.62	11.24	12.58	11.14	10.17	10.57	9.47	10.72	9.62	12.43	9.95	6.65	8.03	9.48
114800	CCDC85A	10.78	14.36	10.91	11.2	11.24	12.63	10.43	7.73	16.98	10.73	13.25	10.24	11	11.14	10.44	13.1	13.53	12.75	8.67	14.19	13.77
340419	RSPO2	11.25	14.37	15.03	15.72	13.36	8.85	6.68	14.47	11.31	8.75	16.1	13.95	12.36	20.52	14.24	14.6	14.21	12.75	16.03	13.07	13.23
619373	MBOAT4	0.1	0.07	0	0.06	0.12	0.09	0.04	0.13	0	0.07	0.04	0	0	0.07	0.15	0.19	0.14	0.06	0	0	0.1
317761	C14orf39	0	0	0.02	0	0	0	0.04	0	0	0.04	0	0	0	0	0	0	0	0	0	0.02	0.04
8986	RPS6KA4	12.17	12.62	13.77	12.78	12.66	14	14.91	13.49	14.04	15.21	14.1	15.16	11.11	11.73	11.38	12.86	9.84	12.09	13.17	12.76	15.29
10071	MUC12	0.06	0.07	0.1	0.08	0.08	0.1	0.1	0.06	0.07	0.11	0.06	0.15	0.08	0.1	0.17	0.1	0.03	0.1	0.1	0.04	0.1
8516	ITGA8	1.08	1.05	1.26	0.93	1.13	1.72	1.36	0.91	1.23	1.6	1.19	0.94	1.13	0.91	1.14	1.01	2.75	1.34	0.76	1.24	1.18
860	RUNX2	0.71	0.51	0.43	0.44	0.52	0.55	0.72	0.55	0.37	0.38	0.53	0.52	0.78	0.89	0.57	0.58	0.97	0.7	0.45	0.54	0.56
8690	JRKL	2.67	2.52	2.18	2.38	1.99	1.78	1.53	2.04	2.13	1.58	2.1	1.84	2.28	1.95	1.94	1.92	2.04	1.85	1.72	1.4	2.5
55695	NSUN5	16.84	14.88	13.01	15.01	14.58	14.78	16.19	13.72	15.87	14.33	12.66	13.43	15.48	14.2	15.29	15.5	16.7	15.76	21.92	14.56	17.18
8532	CPZ	0.15	0.17	0.24	0.28	0.09	0.27	0.32	0.57	0.18	0.39	0.27	0.07	0.2	0.07	0.05	0.07	0.17	0.05	0.26	0.09	0.14
26530	OR12D1
285464	CRIPAK	3.01	3.75	2.21	2.98	2.37	2.54	2.86	3.19	2.86	2.85	2.82	2.99	3.44	2.7	2.48	2.92	3	2.78	2.84	2.35	3.69
5196	PF4	0	0.15	0.36	0	0	0	0	0	0	0	0	0.16	0	0	0	0	0	0.07	0	0.25	0.21
80781	COL18A1	6.93	3.98	2.91	3.93	3.7	5.31	3.97	5.33	4.09	3.13	3.89	2.94	3.68	2.68	3.29	3.25	3.6	3.48	2.81	2.75	3.82
64137	ABCG4	7.25	8.78	8.17	8.15	9.13	9.64	8.06	8.39	9.31	7.34	6.81	9.22	7.39	9.63	10.07	9.26	13.34	9.21	11.02	9.93	9.99
51684	SUFU	3.62	3.88	4.37	3.77	4.07	4.17	4.28	5.3	4.78	4.09	4.94	3.69	3.76	3.78	3.51	4.39	1.96	4.18	4.4	4.09	4.29
84560	MT4
55350	VNN3	0.03	0	0	0.03	0	0	0	0	0	0.03	0.03	0	0	0	0	0	0	0	0	0	0
2733	GLE1	7.63	8.2	7.33	7.82	6.34	5.84	8.59	6.87	7.88	5.86	9.32	7.48	7.22	7.45	6.25	6.99	6.81	7.81	7.38	6.93	8.12
441234	ZNF716	0	0	0	0	0	0.01	0.01	0	0	0	0	0	0	0	0	0	0	0	0	0	0.02
9576	SPAG6	1.26	0.66	0.49	0.51	0.27	0.32	0.96	0.08	0.65	0.07	0.32	0.4	0.96	0.69	1.3	1.2	0.94	0.33	0.5	0.51	0.84
56181	MTFR1L	40.41	48.47	51.38	46.72	44.46	47.42	47.6	42.57	50.48	50.6	49.78	46.47	44.6	44.34	44.83	46.67	44.37	49.84	50.17	43.68	44.91
7803	PTP4A1	15.52	14.16	12.15	16.26	14.05	13.59	13.23	15.19	11.33	13.74	14.86	11.59	15.96	14.13	12.22	14.6	18.42	14.03	11.39	14.85	14.65
3202	HOXA5	0	0	0	0	0.04	0	0	0	0	0	0	0	0	0	0	0	0	0	0	0	0
5290	PIK3CA	3.77	4.18	3.29	4.1	3.92	3.32	3.19	3.23	3.19	3.39	3.59	4.16	4.65	4.19	4.06	4.17	4.85	3.93	4.02	3.41	3.96
22979	EFR3B	12.95	15.57	13.19	14.46	13.83	14.36	14.83	20.09	15.33	14.28	16.12	14.67	13.16	13.32	11.48	14.31	12.37	13.08	13.89	16.13	14.32
391	RHOG	36.5	19.75	23.63	23.34	19.28	15.83	18.02	19.39	15.82	16.24	16.45	18.5	35.46	24.72	30.23	22.54	31.78	21.59	26.05	17.8	18
9447	AIM2	0.14	0	0	0.04	0	0.19	0.05	0.05	0.1	0	0.17	0.05	0	0.05	0.05	0.09	0	0	0	0	0
3643	INSR	9.97	8.83	8.52	8.6	8.09	7.78	7.08	6.71	7.49	6.68	7.58	8.28	9.34	8.48	9.5	8.55	10.87	9.48	9.33	7.04	8.21
7175	TPR	5.34	5.2	4.83	5.21	4.55	3.91	4.3	4.58	3.69	3.33	5.59	4.62	5.39	4.16	4.46	4.77	4.96	4.54	3.79	3.94	4.48
57175	CORO1B	11.27	10.59	11.28	10.68	12.13	12.63	10.81	12.22	9.59	12.17	8.55	10.5	10.6	9.99	12.03	10.55	12.03	12.79	11.49	11.14	12.16
129831	RBM45	2.58	2.62	1.89	2.69	2.28	2.49	2.28	2.3	2.13	2.29	2.45	2.28	2.92	1.81	2.03	2.97	2.11	2.49	1.75	2.35	2.99
56997	COQ8A	17.26	17.33	20.45	21.28	18.86	19.38	19.99	22.36	16.39	20.32	20.76	18.08	17.64	19.12	17.44	18.62	16.69	19.97	18.93	18.36	18.75
101927685	HSFX4	0	0.06	0	0	0	0	0.07	0	0	0	0	0	0	0.06	0	0	0	0	0.07	0	0.25
64744	SMAP2	58.52	68.75	70.18	66.94	63.75	65.08	69.06	66.07	69	65.13	76.56	65.81	65.91	76.97	59.4	70.89	76.18	70.84	65.68	74.83	73.29
137075	CLDN23	0.17	0	0.46	0.21	0.06	0.14	0.06	0.14	0.21	0.31	0.15	0.03	0.18	0.05	0.18	0.22	0.17	0.19	0.36	0.26	0.16
56136	PCDHA13	0.9	0.48	0.5	0.9	0.13	0.57	0.43	0.57	0.42	0.92	1.09	0.81	0.45	1.09	0.2	0.45	0.5	0.59	0.3	0.71	0.6
7275	TUB	6.73	8.71	6.09	7.91	5.96	7.82	8.44	9.19	6.28	8.02	11.13	7.32	7.83	9.38	4.81	9.17	6.6	9.18	6.04	10.47	9.34
8722	CTSF	63.37	62.06	67.85	77.6	65.71	69.86	79.8	66.74	57.36	69.33	82.56	61.97	69.49	78.72	67.32	76.74	52.39	75.9	62.63	71.37	80.61
220136	CFAP53	2.63	1.07	1.77	1.59	1.48	1.37	1.55	1.2	1.57	1.33	1.31	1.84	1.41	0.84	2.11	1.38	1.32	1.61	1.05	1.11	1.78
10514	MYBBP1A	11.08	12.17	11.58	11.91	11.88	10.84	12.07	10.81	11.55	10.16	12.28	12.68	12	13.51	11.83	13.62	11.85	11.06	12.39	13.48	14.15
11009	IL24	0.04	0	0	0.03	0	0	0	0	0	0.02	0	0	0	0	0	0	0	0.03	0	0	0.07
143678	C11orf94
147040	KCTD11	1.17	1.05	1.11	1.05	1.06	0.84	0.91	1.37	1.09	0.9	0.94	1.33	1.11	1.08	1.21	1.24	0.9	1.45	1.06	1.38	1.06
10262	SF3B4	16.25	14.87	21.15	15.07	14.6	15.06	18.5	16.41	19.85	15.81	17.54	17.08	15.52	17.75	16.98	18.09	14.37	16.62	16.57	16.24	15.44
10369	CACNG2	16.03	17.36	17.09	17.55	19.41	17.86	13.77	12.74	15.93	13.84	14.68	19.6	17.92	19.98	19.18	19.68	27.59	19.96	24.12	19.28	19.14
26155	NOC2L	28.71	30.21	32.84	29.36	30.19	33.04	32.07	29.99	28.3	29.45	31.31	29.5	30.39	30.97	31.54	31.04	32	30.52	33.87	32.28	32.2
101059953	NPIPA8	14.17	11.31	10.55	12.05	15.41	13.34	12.78	8.64	18.37	9.56	7.94	14.73	7.66	9.08	21.48	10.35	6.16	13.06	19.59	9.31	9.89
79139	DERL1	11.98	16.68	16.54	17.14	13.31	13.88	17.57	17.76	14.27	14.92	20.97	12.87	14.51	14.5	10.87	14.2	13.15	14.76	13.09	13	12.87
6432	SRSF7	46.67	50.3	39.7	46.89	40.37	39.36	36.46	40.63	37.11	31.1	44.32	45.93	42.65	41.13	41.01	45.93	43.62	42.6	42.56	33.63	44.6
5093	PCBP1	104.55	102.79	117.8	101.01	100.24	97.16	91.2	96.18	111.41	94.48	93.77	96	103.87	106.13	96.13	106.11	127.62	100.71	107.52	108.76	107.4
2000	ELF4	0.51	0.34	0.16	0.38	0.34	0.26	0.29	0.46	0.28	0.33	0.38	0.28	0.36	0.13	0.28	0.19	0.71	0.21	0.21	0.26	0.47
54681	P4HTM	44.62	50.08	49.69	51.9	49.68	55.01	62.58	51.08	46.49	52.58	53.93	53.28	49.41	55.32	51.23	54.56	50.53	57.2	54.15	49.43	54.45
55798	METTL2B	3.83	3.1	2.71	2.43	2.33	2.09	2.97	3.29	2.44	2.69	3.1	2.59	2.71	2.82	2.77	2.21	2.61	2.68	2.15	2.91	2.44
29937	NENF	74.97	63.2	74.99	73.26	76.68	83.22	93.48	77.19	69.99	90.54	68.55	65.16	80.33	74.93	89.77	68.12	56.74	75.06	74.59	59.9	63.36
1949	EFNB3	19.46	24.76	20.42	24.98	22.27	35.62	38.2	34.16	29.68	32.09	31.83	20	22.39	18.14	15.68	23.72	13.62	24.51	18.8	22.77	25.46
5929	RBBP5	5.92	6.85	6.51	6.2	5.79	5.15	6.37	6.88	5.99	5.72	7.14	6.23	6.47	6.3	6.12	5.85	6.85	6.29	5.99	6.33	5.98
8666	EIF3G	71.84	56.68	70.77	66.75	67.2	68.16	69.81	66.9	58.31	76.3	67.93	58.96	69.36	77.13	66.57	74.81	80.29	76.89	79	68.3	80.59
10928	RALBP1	41.89	41	49.43	45.12	47.12	45.54	40.58	36.55	44.68	45.05	36.7	42.57	44.02	43.29	45.92	44.09	44.69	45.33	46.27	44.1	43.48
5306	PITPNA	46.44	49.2	43.94	53.01	50.6	53.41	46.07	44.14	45.81	50.82	49.24	46.85	54.39	59.12	44.08	53.36	69.76	55.7	47.82	65.8	61.66
643803	KRTAP24-1
647589	ANHX	0	0	0	0	0	0	0.03	0	0	0	0	0	0	0	0	0	0	0	0	0	0
64960	MRPS15	71.68	73.43	80.77	81.72	80.12	89.29	77.7	74.75	78.15	94.02	75.19	68.56	75.25	79.16	84.1	81.45	86.48	83.6	79.51	71.82	78.11
23148	NACAD	32.02	20.73	23.13	25.03	20.36	20.49	24.49	21.46	18.68	18.8	22.63	17.29	30.11	23.01	21.2	22.68	28.07	20.55	21.29	23.1	24.36
6570	SLC18A1	0	0	0	0	0	0	0.02	0	0	0	0.06	0	0	0.02	0	0	0	0.02	0	0.02	0.06
23019	CNOT1	7.85	8.11	5.9	7.96	6.43	6.27	6.83	6.27	5.81	6.56	8.49	7.27	8.22	7.73	5.84	7.82	7.95	8.34	6.72	8.62	8.38
3486	IGFBP3	7.69	9.51	6.49	7.68	8.14	9.21	9.37	8.23	8.32	8.22	5.14	7.44	7.44	7.49	7.59	7.44	9.1	8.53	8.78	7.29	7.75
5411	PNN	31.95	27.31	23.3	27.7	25.32	23.95	28.2	26.48	21.22	19.95	27.45	27.34	27.55	18.57	26.57	24.2	28	21.41	20.67	15.03	22.21
2560	GABRB1	19.37	21.97	27.88	26.27	22.96	24.9	31.55	34.94	29.53	27.49	24.87	24.34	19.29	18.23	23.56	22.89	14.83	23.62	23.47	18.42	20.45
728118	NUTM2A	2.52	1.84	2.26	1.67	2.14	2.07	1.89	2.46	2.65	1.51	1.44	2.15	2.53	2.03	2.06	1.55	1.71	1.75	2	2.34	1.97
160365	CLECL1	0.2	0	0.04	0.1	0.11	0.1	0	0	0	0	0	0	0	0	0	0	0	0	0	0	0
54494	C11orf71	10.54	7.43	8.45	7.77	5.62	7.35	7	6.87	7.45	7.46	8.06	5.63	9.45	7.39	7.81	8.02	9	8.1	6.86	6.1	6.32
646862	RNF225
9868	TOMM70	17.52	21.17	18.8	20.98	18.08	18.55	19.57	19.56	17.98	19.38	21.45	18.41	21.03	20.82	18.27	19.63	22.81	19.27	17.44	21.21	20.35
1515	CTSV	0.12	0.08	0.04	0.07	0.04	0.1	0.07	0.14	0.05	0.14	0.06	0.01	0.07	0.08	0.09	0.06	0.13	0.07	0.04	0.09	0.07
107986217	LOC107986217	0	0.05	0	0.01	0.01	0	0	0.01	0.03	0.02	0	0.03	0.04	0.02	0	0	0.04	0.02	0.01	0.01	0
283677	REC114
105374089	LOC105374089	0.02	0.06	0	0.09	0	0.06	0.08	0.15	0.06	0.1	0.11	0.13	0.07	0.13	0.06	0.06	0.06	0.22	0.1	0.1	0.09
26230	TIAM2	18.76	21.1	23.26	19.93	19.27	19.7	20.65	10.22	22.05	17.76	23.87	16.45	17.61	24.94	22.52	26.59	28.27	26.18	22.07	21.84	23.84
130612	TMEM198	7.06	7.91	9.24	7.62	8.01	10.6	10.38	12.19	8.08	9.66	10.33	8.66	7.98	9.93	7.76	9.27	8.48	11.05	8.93	8.39	12.83
112268076	LOC112268076	2.25	2.32	2.47	2.5	2.41	2.71	2.89	2.29	2.49	2.33	2.04	2.74	1.77	1.63	3.11	2.33	1.6	2.07	2.4	1.71	2.78
100506514	LOC100506514	0.2	0.25	0.08	0.24	0.24	0.17	0.17	0.11	0.27	0.35	0.16	0.14	0.33	0.18	0.18	0.24	0.18	0.26	0.21	0.09	0.21
83983	TSSK6	0.36	0.24	0.32	0.15	0.26	0.36	0.16	0.19	0.17	0.08	0.11	0.21	0.37	0.12	0.04	0.27	0.28	0.19	0.42	0.24	0.07
8000	PSCA	0.3	0.35	0.06	0.56	0.13	0.48	0.41	0.46	0.13	0.54	0.48	0.32	0.49	0.29	0.64	0.39	0.06	0.17	0.5	0.18	0.44
317703	VN1R4
100287441	USP17L20	0	0.03	0	0	0	0	0	0	0	0	0	0.06	0	0	0	0	0	0	0.01	0	0.02
253639	ZNF620	1.57	0.86	0.96	1.16	1.21	0.52	1.18	0.86	0.77	0.6	1.04	0.84	1.36	1.39	1.3	1.44	1.02	1.36	0.81	0.6	1.51
280636	SELENOH	36.03	38.15	40.67	41.85	45.62	45.47	47.89	43.32	34.82	48.41	44.19	39.18	41.54	44.7	37.02	43.26	40.04	43.26	40.56	41.42	47.05
7421	VDR	0.14	0.1	0.3	0.07	0.07	0.34	0.16	0.23	0.23	0.22	0.26	0.11	0.19	0.15	0.18	0.15	0.16	0.11	0.25	0.15	0.19
170680	PSORS1C2	0.05	0	0	0.05	0	0	0	0	0	0.05	0.09	0.11	0.05	0	0	0	0	0	0	0	0
728393	USP17L27	0	0	0	0.01	0	0.01	0.01	0	0.02	0	0	0.02	0	0	0	0	0	0.03	0	0.01	0.02
8736	MYOM1	1.49	0.97	0.79	0.88	1.14	1.11	0.79	1.2	0.68	1.08	1.11	0.97	1.04	1.06	0.99	0.96	0.55	0.86	1.04	0.78	0.64
10252	SPRY1	3.48	3.5	4.5	2.96	3.57	4.79	4.22	4.57	4.56	5.43	3.68	3.73	2.42	3.27	3.93	3.51	2.75	5.59	3.52	4.51	3.91
23357	ANGEL1	9.26	8.96	8.28	9.38	8.59	7.79	8.92	9.54	7.97	8.09	10.23	9.69	9.33	9.62	8.67	8.66	10.71	9.38	9.15	9.93	8.56
9033	PKD2L1	2.8	6.1	2.94	3.11	1.87	1.62	2.86	0.39	2.69	0.67	2.68	3.11	2.57	1.57	1.63	2.19	0.63	0.68	1.75	1.74	3.34
54883	CWC25	12.06	10.35	11.37	10.42	11.89	10.02	11.15	10.38	10.98	10.44	9.96	10.59	10.26	10.66	12.72	9.2	8.57	10.72	12.76	9.55	9.67
9962	SLC23A2	19.5	22.02	17.18	19.82	18.72	22.22	21.96	22.16	24.25	19.03	20.32	18.87	20.14	19.08	17.05	18.64	19.54	21.18	18.71	22.18	19.87
100528030	POC1B-GALNT4	1.03	0.59	0.7	0.8	0.74	0.43	0.57	0.66	0.59	0.4	0.37	0.49	0.82	0.49	0.72	0.65	0.49	0.7	0.89	0.66	0.49
100271715	ARHGEF33	0.55	0.86	0.68	0.87	0.66	0.87	0.8	0.85	0.8	0.52	0.79	0.76	0.65	0.61	0.69	0.84	0.64	0.59	0.68	0.64	0.7
730249	ACOD1
4170	MCL1	18.08	18.18	15.02	16.85	15.13	13.44	13.9	18.6	15.56	15.5	16.27	17.62	17.32	16.24	15.05	16.72	15.17	18.41	17.83	16.29	17.2
1058	CENPA	0	0	0	0.23	0	0	0	0	0	0.04	0	0.09	0	0	0.09	0	0.17	0	0	0	0.08
254225	RNF169	1.47	1.23	1.24	0.97	1.2	1.11	0.97	1.2	1.16	1.07	1.25	1.11	1.31	1.24	1.26	1.14	1.12	1.34	1.5	1.3	1.12
80309	SPHKAP	3.29	4.52	4.2	3.66	4.72	8.63	5.87	18.86	6.66	8.47	4.26	2.78	3.96	2.64	2.8	3.38	8.24	5.15	2.98	5.56	4.88
29086	BABAM1	73.74	85.55	88.73	92.45	85.97	98.21	102.67	85.19	83.57	105.15	94.89	88.02	88.97	93.16	86.51	90	88.67	89.8	89.01	86.59	90.86
105378803	LRRC53	0.29	0.24	0.08	0.28	0.19	0.26	0.72	0.1	0.3	0.11	0.38	0.15	0.26	0.26	0.27	0.21	0.21	0.12	0.2	0.2	0.21
221960	CCZ1B	37.35	38.88	40.02	36.78	35.42	34.92	30.35	39.19	35.48	31.57	35.63	33.24	37.24	37.03	32.91	34.61	44.2	36.02	35.62	31.42	35.9
2767	GNA11	23.11	22.22	24.48	21.59	25.03	26.98	25.58	22.77	26.44	23.77	22.37	25.28	21.11	23.14	22.19	21.73	18.26	24.04	26.71	24.86	25.63
9069	CLDN12	9.83	11.37	12.82	10.48	11.25	10.41	10.14	10.34	13.6	10.05	12.91	12.13	10.39	10.47	9.75	9.46	9.93	9.56	11.04	9.39	9.37
27299	ADAMDEC1	0.07	0.02	0	0	0	0.07	0	0.03	0.03	0.03	0.02	0	0	0.07	0.03	0.03	0.05	0.07	0.06	0	0.14
10536	P3H3	4.06	5.08	4.98	4.44	4.57	4.07	4.66	3.26	5.03	3.4	4.89	5.29	3.71	4.14	5.87	4.34	3.65	3.95	6.16	3.19	4.11
55635	DEPDC1	0.07	0.22	0.27	0.25	0.17	0.13	0.06	0.08	0.17	0.07	0.19	0.21	0.19	0.09	0.09	0.17	0.16	0.12	0.05	0.06	0.15
63951	DMRTA1	0.07	0.05	0.17	0.16	0	0.07	0.12	0.28	0.15	0.17	0.06	0.08	0.13	0.11	0.13	0.05	0.07	0.14	0.15	0.09	0.18
388428	PVALEF	0.27	0.22	0	0.21	0.05	0.04	0.04	0.21	0.05	0.09	0.24	0.19	0.04	0.22	0.1	0.17	0.23	0.17	0	0.31	0.29
83590	TMUB1	27.27	21.17	28.71	24.63	27.86	30.34	29.7	26.62	30.26	28.98	23.75	24.73	25.3	25.4	34.08	30.19	27.79	29.42	36.97	22.62	28.46
107987432	LOC107987432	0	0	0	0	0.01	0	0	0	0.02	0	0	0	0	0	0	0	0	0	0.02	0.02	0
5509	PPP1R3D	2.28	2.12	2.36	2.42	2.63	2.08	1.3	2.21	2.07	1.73	1.97	2.54	2.09	2.92	2.22	2.51	2.31	2.15	2.74	2.49	1.98
338751	OR52L1	0	0	0	0	0.06	0	0	0	0	0	0	0	0	0	0	0	0	0	0	0	0
28986	MAGEH1	43.03	49.87	45.89	55.85	41.19	49.32	52.72	52.22	46.27	45.27	59.86	37.02	49.05	49.74	35.38	45.97	44.71	48.07	37.83	47.33	49.68
101060226	NBPF19	2.74	3.11	2.48	2.13	2.44	2.12	1.78	2.51	2.49	1.89	2.56	3.22	2.09	2.65	3.01	2.62	2.16	2.95	3.25	2.32	2.66
23024	PDZRN3	10.11	12.91	11.89	11.48	11.59	9.7	12.37	7.87	14.63	9.67	13.17	10.12	10.39	11.98	9.95	11.75	6.37	9.27	11.01	10.36	11.76
93627	TBCK	6.54	7.11	5.5	6.58	6.16	6.52	6.2	6.52	6.1	5.59	6.84	6.81	6.28	6.27	6.84	5.83	5.97	6.36	6.73	5.64	6.62
9092	SART1	25.18	23.43	26.45	23.16	22.77	21.94	24.83	21.8	23.2	23.94	25.12	23.93	25.14	25.51	26.35	25.43	24.65	24.83	28.45	24.74	28.88
57529	RTL9	0.17	0.19	0.18	0.13	0.19	0.13	0.14	0.16	0.13	0.21	0.31	0.18	0.17	0.15	0.12	0.14	0.22	0.13	0.12	0.06	0.15
9796	PHYHIP	230.01	254.27	296.36	291.24	264.52	248.03	310.83	281.06	253.35	294	339.99	283.59	254.94	343.71	278.56	323.49	271.9	302.08	312.79	296.4	309.38
10733	PLK4	0.47	0.51	0.37	0.46	0.27	0.6	0.52	0.61	0.43	0.26	0.38	0.48	0.56	0.67	0.54	0.31	0.5	0.31	0.44	0.22	0.42
94233	OPN4	0.31	0.65	0.68	1.19	0.24	1.5	1.16	1.67	0.77	1.88	1.23	0.51	0.82	0.79	0.88	0.84	0.93	1.43	0.24	0.96	0.71
5166	PDK4	19.89	10.48	10.26	11.03	8.32	7.13	7.08	11.81	7.81	8.3	9.73	10.32	13.18	7.93	11.01	10.11	7.3	10.28	9.53	8.17	8.86
4922	NTS	0	0.14	0	0.04	0.15	0	0	4.24	0.1	0	0.08	0.1	0.04	0.32	0.05	0	0.19	0.05	0.15	0	0.31
390093	OR10A6	0.07	0.06	0	0.12	0	0	0	0.19	0	0	0	0	0.06	0	0	0	0	0	0	0	0
116150	NUS1	9.38	11.68	10.21	10.15	8.95	10.06	9.28	10.09	10.22	10.32	11.47	9.06	11.36	10.04	8.09	9.75	10.63	9.06	9.45	9.53	10.47
2171	FABP5	56.67	49.91	51.26	51.79	55.61	75.92	72.25	65.96	71.43	61.36	48.97	48.66	48.25	45.96	53.95	54.93	54.5	55.36	44.66	45.02	51.3
23264	ZC3H7B	33.63	32.23	29.47	28.19	31.42	27.98	24.25	27.55	31.46	24.54	26.57	33.58	30.95	33.07	24.69	29.69	30.23	28.3	33.2	44.53	34.31
107986175	LOC107986175	0.16	0.16	0.16	0.04	0.39	0.16	0.28	0.23	0.34	0.16	0.29	0.47	0.33	0.23	0.13	0.19	0	0.23	0.13	0.4	0.41
1586	CYP17A1	0.06	0	0.24	0.06	0.29	0.15	0.21	0.12	0.1	0.03	0.03	0.29	0.03	0.03	0.03	0.09	0.18	0.09	0.19	0.12	0.08
6275	S100A4	3.8	1.62	0.14	2.32	3.26	1.75	1.41	4.27	3.26	4.32	1.52	1.67	1.22	1.6	2.41	0.7	0.97	1.27	0.79	0.45	0.55
55507	GPRC5D	0.12	0.06	0	0.05	0.13	0	0.07	0.06	0.06	0.18	0.12	0.06	0.05	0.12	0.08	0	0.15	0.09	0	0.15	0.04
1241	LTB4R	0.75	0.9	0.5	0.9	0.69	0.59	0.87	0.8	0.79	0.73	0.86	0.64	0.75	0.47	0.74	0.67	0.96	0.61	0.74	0.94	0.88
107986801	107986801	2.11	2.12	1.88	1.94	1.66	1.49	2.64	1.87	1.17	0.83	1.52	2	1.86	2.02	1.31	1.65	1.55	2.03	1.33	1.21	1.48
387267	KRTAP5-4	0.15	0.05	0	0.09	0	0.05	0.2	0.1	0.11	0.1	0.09	0.16	0.09	0.15	0.32	0	0	0.05	0.27	0.1	0.09
57062	DDX24	140.95	151.35	171.86	170.55	147.86	150.32	174.65	146.1	156.99	151.47	174.58	141.08	156.24	175.13	159.5	172.95	179.34	171.06	159.41	164.41	172.97
284383	OR2Z1
105377022	LOC105377022	0.18	0.1	0.08	0.05	0.22	0.05	0.13	0.2	0.11	0.24	0.21	0.03	0.07	0.13	0.08	0.1	0.08	0.1	0.17	0.08	0.17
390999	PRAMEF12	0	0	0	0	0	0	0	0.12	0	0	0.06	0	0	0	0	0	0	0	0	0	0
10022	INSL5	0.65	0.83	0.73	0.61	0.2	0.18	0.27	0.62	0.2	1.02	0.41	0.68	0.68	0.18	0.79	0.26	0.29	0.18	0	0.28	0.43
4352	MPL	0.42	0.26	0.41	0.63	0.33	0.47	0.37	0.38	0.31	0.47	0.49	0.48	0.44	0.66	0.41	0.35	0.23	0.59	0.36	0.45	0.41
51010	EXOSC3	3.49	4.5	5.05	3.9	4.07	3.78	4.41	4.56	4.58	4.06	4.69	3.7	3.92	4.2	4.29	4.66	4.35	3.16	2.74	4.1	4.81
2783	GNB2	78.34	87.41	102.15	88.98	95.46	113.85	110.79	116.24	96.96	117.64	94.71	82.69	81.38	87.72	96.23	93.28	80.47	93.62	104.03	85.4	94.97
27146	FAM184B	1.36	1.17	1.02	1.04	0.96	1.24	1.37	1	1.12	1.44	1.27	0.84	0.87	0.97	0.9	1.13	1.11	1.16	0.86	1.11	1.23
373856	USP41	0	0	0	0	0.13	0	0	0	0	0	0	0	0	0	0	0	0	0	0	0	0
7018	TF	184.97	60.52	63.83	71.21	55.05	34.73	28.04	56.51	31.46	12.47	35.35	56.12	171.34	74.13	85.59	63.93	198.87	73.66	61.97	55.47	63.34
220382	FAM181B	12.13	9.92	12.86	12.06	14.03	12.54	12.05	15.8	10.7	13.85	11.84	11.32	11.24	11.5	13.85	12.79	6.19	14.33	13.44	11.91	13.15
10590	SCGN	0.95	0.49	0.96	0.36	1.12	2.24	1.28	1.14	1	0.89	0.59	0.37	0.23	1	0.67	0.81	1.11	0.66	1.05	0.5	0.64
81870	KRTAP9-9	0	0	0	0	0	0.06	0	0	0	0	0	0	0	0	0	0	0	0	0	0	0
3013	HIST1H2AD	0	0	0	0	0.16	0	0.28	0.14	0	0	0	0	0	0	0	0	0.16	0	0	0.15	0
154872	C7orf77	0	0	0	0	0.11	0	0	0	0	0	0	0.43	0.37	0	0	0	0.21	0	0	0	0
25819	NOCT	2.07	2.16	2.43	2.14	1.53	1.89	2.32	2.22	1.64	1.99	2.23	2.41	2.59	2.37	2.97	1.28	1.73	2.75	2.19	2.04	2.1
343563	OR2T29	0	0	0	0	0	0	0	0	0	0.03	0.03	0	0	0	0	0	0	0	0	0	0
9242	MSC	1.72	5.03	4.25	3.27	4.44	3.79	1.88	1.51	3.86	4.26	3.23	3.97	3.73	2.54	1.88	1.99	2.59	2.57	4.55	3.4	2.39
85290	KRTAP4-3
55015	PRPF39	14.29	13.84	10.98	11.74	11.34	9.19	9.45	9.61	10.73	7.6	11.58	12.13	14.31	7.99	10.42	11.64	12.41	10.81	8.84	6.81	10.33
1368	CPM	5.11	2.39	2.34	2.54	2.26	1.4	0.98	1.78	1.86	1.43	1.43	2.51	3.75	2.23	3.04	2.69	2.56	2.12	2.35	2.55	1.97
2861	GPR37	12.31	4.48	4.73	5.09	3.1	1.56	2.1	3.55	2.17	1.07	1.98	3.14	10.06	4.63	5.44	3.99	9.82	4.39	4	4.11	3.77
51135	IRAK4	2.25	1.86	1.91	1.48	1.94	1.6	1.65	2.14	1.6	1.4	1.46	1.87	2.02	1.77	1.76	1.78	1.85	1.58	1.92	1.58	1.98
91663	MYADM	15.25	17.28	15.68	16.15	14.91	16.13	21.55	16.73	15.98	15.92	16.29	14.26	16	13.74	13.81	15.95	14.11	16.58	14.75	18.04	17.74
1063	CENPF	0.27	0.45	0.38	0.5	0.28	0.62	0.29	0.17	0.4	0.34	0.47	0.32	0.27	0.16	0.16	0.27	0.44	0.22	0.29	0.28	0.42
29119	CTNNA3	4.01	0.63	0.88	0.95	1.3	0.56	0.53	0.76	0.42	0.22	0.4	0.73	2.57	1.01	1.79	0.99	1.22	0.56	0.81	0.79	0.85
56005	MYDGF	13.12	15.21	19.46	19.09	16.06	17.99	22.22	18.96	15.27	18.9	22.5	13.99	15.91	19.34	14.65	19.27	15.53	17.1	15.31	18.33	19.68
285498	RNF212	1.89	2.83	2.74	2.58	2.21	4.04	2.93	5.87	2.19	4.15	3.76	2	1.85	1.31	2.35	1.59	3.03	2.98	3.73	1.93	3.11
80122	MAP3K19	0.04	0.01	0.03	0.06	0.04	0.1	0.09	0.18	0.24	0.08	0.11	0.02	0	0	0.04	0.04	0	0.01	0.04	0.05	0.1
8705	B3GALT4	2.92	3.72	4.18	3.54	4.48	4.04	3.77	4.29	3.43	5.16	3.59	4.09	3.5	4.54	4.22	4.14	3.68	4.24	4.38	3.58	4.03
90324	CCDC97	6.69	6.39	7.25	6.6	6.31	6.51	6.64	6.7	6.55	7	6.01	7.23	6.97	6.89	6.45	6.63	5.09	6.86	6.54	7.18	7.73
100132476	KRTAP4-7
4109	MAGEA10	0.02	0	0	0	0	0	0	0.02	0	0	0	0	0	0	0	0	0	0	0	0	0
79080	CCDC86	10.46	10.39	13.03	11.67	11.27	11.77	12.73	14.6	11.45	13.16	12.89	10.74	11.14	10.93	10.66	11.72	11.32	13.79	10.57	11.41	12.11
647024	C6orf132	0	0.01	0.02	0.01	0	0.02	0	0.01	0	0.03	0.01	0	0.01	0.01	0	0.02	0	0	0	0.01	0
94032	CAMK2N2	39.7	63.8	62.67	59.92	64.03	63.8	75.3	95.71	56.95	45.33	69.33	63.22	48.91	85.41	68.71	52.85	49.02	48.83	67.25	44.03	49.56
4087	SMAD2	4.69	4.56	4.46	4.32	4.14	4.39	4.23	4.76	4.32	4.64	4.85	4.21	4.49	3.96	3.49	4.52	3.8	3.9	3.34	4.27	4.51
6541	SLC7A1	8.25	8.81	7.69	8.28	9.45	9.22	7.46	11.39	8.57	7.88	7.09	9.15	8.88	10.42	9.14	10.44	15.57	11.85	9.54	11.81	11.55
636	BICD1	3.44	3.38	3.21	3.22	3.34	3.35	3.08	3.06	3.58	3.05	3.22	3.29	3.5	3.35	3.58	3.36	3.98	3.62	3.22	3.25	3.54
4685	NCAM2	19.56	22.16	20.78	21.08	15.38	17.25	21.15	24.48	18.97	17.48	26.82	16.54	20.57	16.27	15.88	16.47	18.96	18.62	12.18	16.22	17.93
79919	MAB21L4	0	0.06	0	0.05	0	0	0.07	0	0	0	0	0	0	0	0	0.03	0.03	0	0	0.03	0
200844	C3orf67	0.43	0.8	0.21	0.68	0.61	0.25	0.32	0.46	0.68	0.33	0.59	0.38	0.38	0.36	0.35	0.34	0.14	0.22	0.24	0.5	0.63
10244	RABEPK	20.95	21.41	25.42	21.13	23.06	20.64	21.49	12.46	20.79	18.61	18.41	17.51	21.8	24.03	22.6	21.43	28.63	22.7	20.37	21.34	25.33
29929	ALG6	1.79	2.35	1.59	2.65	2.04	2.14	2.05	1.91	1.65	2.09	2.01	2.2	1.99	1.86	2.44	2.07	2.64	2.32	1.88	1.41	1.43
55776	SAYSD1	4.94	5.39	5.87	4.96	5.02	5.3	4.61	6.33	5.16	4.37	4.75	4.4	5.52	4.59	4.46	4.55	5.59	5.36	5.21	4.3	4.75
124359	CDYL2	4.96	6.71	5.39	6.85	5.94	6.25	5.73	5.62	5.81	6.66	7.6	5.65	6.68	6.66	4.8	6.47	6.97	6.71	5.63	6.44	7.22
107984189	LOC107984189
53343	NUDT9	13.27	15.48	13.87	12.53	13.59	13.51	13.38	14.82	11.83	10.7	13.67	12.89	13.75	12.75	14	14.22	15.07	13.45	13.13	12.06	15.02
340990	OTOG	0	0	0	0	0	0	0	0.01	0	0	0.03	0	0	0.02	0.01	0.01	0.01	0.01	0	0.01	0
388228	SBK1	7.8	7.96	7.46	6.84	9.11	9.49	7.21	8.69	9.33	6.9	6.23	9.41	8.07	8.93	8.55	7.86	10.22	8.31	10.52	10.95	8.71
10775	POP4	10.28	11.8	12	13.92	11.8	12.94	11.71	11.7	9.61	12.34	12.43	10.35	11.98	12.71	12.24	12.36	13.65	13.16	11.06	11.62	11.54
5454	POU3F2	6.57	4.95	5.87	5.33	5.8	4.42	3.57	5.34	4.75	4.28	4.93	6.29	5.88	6.1	6.53	5.37	5.59	6.33	5.46	5.99	4.23
57609	DIP2B	15.23	7.43	7.41	7.87	7.84	5.89	5.55	6.73	6.34	5.03	6.47	6.15	12.13	8.67	8.05	7.79	13.93	7.75	8.07	8.48	7.55
353322	ANKRD37	12.91	10.97	14.21	13.24	13.44	12.73	9.66	12.56	14.74	12.46	13.24	11.01	11.81	12.82	10.46	12.91	17.08	14.63	15.01	12.33	13.97
28957	MRPS28	24.14	18.44	22.76	21.43	23.01	18.97	17.62	19.36	21.93	24.12	25.22	25.47	24.64	23.47	22.69	20.78	22.47	23.02	22.53	23.52	23.97
164127	CCDC185	0.03	0	0	0	0.03	0.03	0.03	0.03	0.06	0	0.02	0	0.02	0	0	0.03	0	0.05	0.11	0.13	0
582	BBS1	14.32	18.54	15.16	16.21	14.14	15.34	16.44	13.77	17.91	14.73	16.15	15.27	15.32	18.05	14.2	17.69	13.27	16.72	15.45	18.52	18.66
100008586	GAGE12F
349075	ZNF713	1.61	1.09	1.4	1.28	1.29	0.88	0.84	1.52	1.15	0.79	0.99	0.97	1.56	1.54	1.25	1	1.6	1.13	1.13	0.89	0.82
84960	CCDC183	0.5	0.65	0.2	0.74	0.63	0.89	0.43	0.51	0.8	0.72	0.71	0.49	0.42	0.44	0.77	0.59	0.33	0.19	0.73	0.62	0.61
79767	ELMO3	1.16	0.78	0.47	0.53	0.48	0.95	0.59	0.42	0.53	1.05	0.46	0.56	0.63	0.74	0.73	0.48	0.8	0.86	1.55	0.98	0.83
91734	IDI2	2.89	3.84	3.06	4.35	3.06	2.7	4.24	3.49	3.36	3.72	3.51	2.61	3.37	2.85	3.43	4.01	2.83	3.95	2.85	2.6	2.31
53916	RAB4B	59.23	52.05	64.03	60.21	62.2	62.32	62.27	57.93	55.36	60.08	54.99	55.83	61.32	65.34	72.58	58.97	88.85	61.56	78.7	53.32	63.28
79842	ZBTB3	1.14	0.95	0.6	1.77	0.93	0.95	0.86	1.47	0.67	0.8	1.17	0.8	1.08	0.92	1.13	1.05	1.13	1	0.82	0.72	1.46
3773	KCNJ16	2.42	2.66	2.77	1.93	2.37	2.32	3.09	2.44	3.16	4.58	3.3	4.02	2.31	3.43	3.28	2.71	2.2	2.81	3.4	2.48	2.55
10325	RRAGB	13.67	16.2	16.84	16.61	14.17	17.15	17.52	23.76	14.98	21.6	19.84	12.67	14.72	14.41	10.73	12.17	13.19	14.91	10.39	14.5	14.28
22895	RPH3A	117.95	99.66	88.85	109.29	122.47	99.66	67.92	50.83	97.51	66.8	68	93.62	130.21	150.41	135.87	128.56	156.86	108.48	145.6	151.2	131.3
84930	MASTL	1.94	1.62	1.69	2.08	1.9	1.55	1.37	1.21	1.15	1.39	1.44	1.36	1.81	2	1.44	1.72	2.45	1.59	1.42	1.68	1.45
4998	ORC1	0.05	0.14	0.02	0.12	0.21	0.05	0.09	0.1	0.04	0.05	0.06	0.09	0.14	0.28	0.26	0.1	0.02	0.12	0.07	0.02	0.1
284434	NWD1	1.85	1.67	1.39	1.39	1.58	1.89	1.71	2.48	1.94	1.97	1.64	1.66	1.27	1.35	1.73	1.77	0.54	2.37	1.98	2.57	1.64
57415	C3orf14	27.4	33.38	34.45	35.38	28.01	32.33	32.81	32.09	27.07	35.8	36.26	25.57	31.56	30.44	25.37	27.22	32.18	28.32	26.98	29.69	33.24
390940	PINLYP	3.5	6.21	5.84	6.5	5.31	6.58	8.54	7.89	5.69	7.6	5.24	7.62	3.45	4.44	6.88	5.66	4.81	7.03	5.35	5.27	2.54
3069	HDLBP	43.26	42.4	42.66	49.06	41.06	44.2	47.46	50.08	38.03	49.23	54.66	40.47	46.71	47.75	37.02	48.81	45.27	46.35	42.34	49.94	47.2
2042	EPHA3	1.03	1.85	1.23	1.24	0.87	0.7	0.8	1.91	1.38	0.82	1.84	1.5	1.27	1.09	0.85	1.16	0.67	0.81	0.55	0.89	0.8
80127	BBOF1	4.27	4.83	4.15	3.99	4.11	4.01	4.39	5.94	5.06	3.04	4.02	4.8	4.23	3.89	4.12	5.13	4.51	4.59	3.2	4.47	4.08
57453	DSCAML1	6.71	5.76	4.85	5.18	4.51	5.84	5.74	5.81	5.01	4.77	4.25	4.57	6.61	5.02	5.41	4.91	6.89	5.18	4.81	5.5	4.86
23036	ZNF292	7.91	6.26	6.46	6.22	7.44	5.65	5.75	5.18	6.35	5.42	5.91	6.39	6.94	5.95	7.38	5.88	5.91	5.84	5.58	4.34	5.31
9650	MTFR1	2.42	1.51	0.96	1.31	1.72	1.19	1	1.86	1.3	1.68	1.94	1.46	2.28	1.76	1.52	1.47	1.96	1.83	1.38	1.73	1.37
945	CD33	0.5	0.6	0.16	0.64	0.31	0.78	0.22	1.2	0.12	0.79	0.94	0.89	0.56	0.37	0.36	0.43	0.56	0.45	0.12	0.27	0.62
5698	PSMB9	3.5	2.29	1.03	2.35	1.48	2.43	1.88	3.38	0.98	2.89	1.8	3.88	3.34	2.41	3.89	3.07	2.76	3.86	3.61	2.25	2.7
3043	HBB	106.79	88.77	90.96	118.78	121.72	124.09	107.96	132.57	76.68	148.7	155.99	100.51	103.06	181.56	91.15	124.45	151.36	130.77	98.58	118.2	132.2
100170229	SRRM5	0.58	0.72	0.5	0.43	0.71	0.3	0.28	0.44	0.34	0.41	0.43	0.69	0.57	0.5	0.44	0.54	0.81	0.52	0.53	0.32	0.41
57474	ZNF490	1.38	1.28	1.15	1.09	1.44	1.27	1.44	1.39	1.36	1.24	1.25	1.43	1.41	1.1	1.38	1.23	1.41	1.33	1.42	1.36	1.36
55706	NDC1	2.54	2.74	2.89	2.84	2.49	2.23	2.29	3.3	2.01	2.45	3.39	2.5	2.9	2.56	1.82	2.39	2.26	2.36	2.17	2.63	2.9
1523	CUX1	17.46	18.14	20.78	19.33	20.33	18.12	18.08	18.04	17.66	17.89	18.87	21.16	18.53	26.82	19.65	19.62	18.71	20.54	26.92	20.24	18.27
8437	RASAL1	14.61	13.27	12.91	14.74	12.53	16.51	22.31	16.99	14.39	17.17	18.15	14.71	14.51	10.07	11.29	11.72	6.6	11.85	11.87	10.09	11.53
80179	MYO19	6.03	6.57	2.78	5.38	5.13	4.73	4.35	3.95	4.59	3.82	4.03	4.7	5.45	5.32	4.79	5.02	6.04	4.68	5.43	4.59	4.86
29087	THYN1	53.46	61.09	69.38	63.27	59.08	64.68	66.09	65.29	55.8	67.21	65.35	52.62	58.31	68.85	61.64	64.79	68.7	64.85	63.96	52.67	63.23
90627	STARD13	6.16	5.95	5.55	5.86	4.96	4.81	3.9	3.55	4.6	4.44	4.04	5.08	7.81	5.35	4.48	5.16	5.42	4.89	4.65	6.73	6.53
87	ACTN1	29.6	38.69	38.41	41.09	34.98	36.31	41.62	37.08	38.03	34.66	47.4	36.82	35.17	40.74	33.32	40.86	33.73	38.84	41.27	38.17	38.07
8842	PROM1	0.79	0.88	0.43	0.75	0.78	0.95	0.87	0.71	0.76	0.79	1.28	0.5	0.67	0.56	0.46	0.71	0.64	0.83	0.89	0.45	0.72
64172	OSGEPL1	5.61	3.79	5.35	4.4	4.44	4.36	3.53	3.43	4.35	4.09	3.83	4.54	4.32	4.43	4.89	4.33	3.92	4.41	3.05	3.6	4.5
6561	SLC13A1	0	0	0	0	0.02	0	0	0.03	0	0	0.04	0	0	0	0	0.03	0.04	0	0.03	0	0
158401	C9orf84	0.1	0.12	0.2	0.21	0.21	0.19	0.19	0.27	0.28	0.16	0.29	0.15	0.12	0.12	0.21	0.2	0.12	0.15	0.24	0.16	0.16
9356	SLC22A6	0.18	0.08	0.27	0.08	0.09	0.19	0.25	0.32	0.17	0.19	0	0.14	0.12	0.18	0.14	0.13	0.11	0.1	0.09	0.03	0.08
54103	GSAP	3.52	4.41	3.01	3.5	2.75	3.2	2.16	3.72	4.15	2.03	3.53	3.81	3.63	3.33	3.09	4.19	4.24	4.39	2.31	2.68	3.47
419	ART3	8.17	6.37	7.16	6.67	5.27	2.72	4.85	3.88	3.62	3.23	7.89	9.18	6.19	10.59	9.95	9.41	8.86	8.53	6.97	5.25	6.92
7253	TSHR	0.14	0.13	0.12	0.14	0.09	0.34	0.19	0.26	0.16	0.06	0.11	0.01	0.02	0.15	0.1	0.09	0.29	0.29	0.15	0.17	0
133121	ENPP6	2.1	1.11	0.93	1.05	1.22	0.99	0.95	0.65	0.93	0.81	0.6	1.13	1.71	1.08	1.31	1.67	2.77	1.13	1.23	1.62	1.34
51481	VCX3A	0	0	0.36	0	0	0	0	0	0	0.06	0.16	0	0	0	0	0.07	0.06	0.1	0	0	0
257364	SNX33	2.59	2.13	2.22	2.41	2.37	2.71	2.4	2.59	2.46	2.7	2.69	2.68	2.16	2.37	2.46	2.6	1.23	2.15	2.7	2.94	2.28
340529	PABPC1L2A	8.05	7.8	8.09	7.37	7.24	6.65	7.64	7.41	9.5	6.39	8.61	7.49	8.4	7.71	7.31	7.74	8.79	7.38	7.66	8.1	8.67
145226	RDH12	1.17	1.5	1.19	1.79	1.85	1.94	1.04	1.78	1.96	1.49	0.93	1.28	1.45	1.32	2.23	1.16	1.54	2.1	1.79	1.66	1.17
64417	TMEM267	3.35	4.05	2.68	3.26	2.63	2.43	2.37	2.69	3.15	2.53	3.15	2.37	3.82	3.1	2.76	2.56	2.81	3.12	2.5	2.22	3.43
206358	SLC36A1	3.71	3.94	2.69	3.65	3.59	2.71	2.69	3.58	2.78	2.51	3.86	3.92	4.3	3.77	2.83	4.25	5.13	3.64	2.56	4.27	4.53
767558	LUZP6	25.35	35.86	33.61	31.52	26.99	28.54	27.73	34.55	33.71	30.33	37.35	27.85	29.27	27.25	21.98	26.73	25.38	26.82	23.92	32.97	29.14
7699	ZNF140	6.89	6.83	6.65	7	6.19	5.71	5.94	5.77	6.28	5.35	5.58	6.33	5.64	5.63	6.3	5.65	7.19	5.02	6.3	4.59	6.07
101929926	TEX51
55069	TMEM248	21.23	23.53	23.76	22.35	20.89	22.05	23.7	25.35	22.7	22.2	24.01	21.8	23.19	21.65	20.44	23.39	20.87	23.36	20.46	22.92	24.18
83876	MRO	6.83	6.03	7	6.49	7.91	6.54	5.95	9.58	5.5	8.71	9.25	6.77	7.07	7.95	6.75	7.8	4.21	7.94	7.4	8.86	6.21
7643	ZNF90	0.26	0.35	0.22	0.33	0.12	0.19	0.18	0.22	0.16	0.09	0.1	0.1	0.11	0.14	0.27	0.13	0.21	0.12	0.31	0.12	0.19
64421	DCLRE1C	2.65	2.12	2.14	1.81	2.3	2.63	2.19	2.01	2.22	2.14	1.6	2.59	2.27	2.18	2.58	2.05	2.66	2.38	1.87	1.98	2.24
23639	LRRC6	6.98	8.86	6.98	7.72	8.61	6.07	8.18	6.6	7.51	6.22	8.76	8.68	7.04	6.31	9.31	8.77	7.86	6.83	6.28	6.51	7.87
3037	HAS2	0.13	0.08	0	0.08	0.12	0.03	0.07	0.1	0.02	0.13	0.06	0.04	0.11	0	0.02	0.02	0.05	0.03	0.02	0.02	0.06
55722	CEP72	3.69	3.4	2.46	3.03	3.22	2.48	2.64	2.93	3.21	2.04	3.28	3.33	3.36	3.19	3.25	2.74	3.39	3.23	3.07	2.85	3.43
8801	SUCLG2	4.7	3.92	4.57	4.11	3.78	4.15	3.53	4.87	3.57	5.22	4.71	4.14	4.58	4.08	3.41	4.15	2.34	3.62	4.05	4.41	3.62
25836	NIPBL	6.19	4.63	3.84	4.49	4.44	3.84	3.8	3.79	3.89	3.53	4.19	4.54	5.22	3.94	4.96	4.28	4.68	4.08	4.01	3.13	3.94
91966	CXorf40A	7.4	7.26	7.94	8.29	7.3	8.99	7.59	9.42	7.21	10.49	9.45	6.89	8.37	8.36	6.09	7.58	8.43	9.28	7.89	9.08	9.46
399947	C11orf87	12.85	19.73	16.81	17.8	15.16	15.31	14.93	11.08	16.23	14.79	20.4	14.17	17.13	17.84	13.33	19.59	16.68	18.57	13.11	19.99	20.01
9053	MAP7	28.7	17.95	19.7	19.26	15.35	13.26	16.51	17.56	15.86	11.97	20.11	14.86	21.89	16.59	16.26	15.72	16.78	15.54	13.77	13.6	15.5
26751	SH3YL1	17.71	17.87	17.53	18.93	16.51	15.64	18.27	19.95	19.54	15.85	18.96	18.71	18.49	15.22	19.24	18.66	18.21	20.84	16.51	14.95	18.05
221078	NSUN6	12.91	9.54	5.33	8.77	7.56	7.4	8.15	8.32	7.63	6.23	8.54	8.8	10.3	7.15	10.24	10.17	9.35	7.47	5.32	4.76	9.54
8646	CHRD	12.01	16.16	13.02	13.84	13.53	15.24	13.65	12.3	15.83	12.69	14.38	18.44	12.62	14.41	14.48	15.45	12.25	16.44	16.77	14.75	17.29
124801	LSM12	23.34	24.79	25.94	26.32	28.12	25.28	24.83	25.29	23.77	26.48	22.12	23.36	24.62	26.88	26.78	25.95	34.52	27.15	25.36	28.3	23.74
143884	CWF19L2	28.07	20.21	29.93	23.05	25.19	21.25	23.21	19.13	22.57	23.38	16.2	23.54	20.07	20.93	30.65	20.19	23.83	25.76	23.35	17.86	20.63
171017	ZNF384	15.45	15.47	13.78	13.89	13.26	12.74	11.82	12.92	14.64	12.07	13.03	13.47	13.69	13.55	12.69	14.31	11.96	13.06	17.22	14.27	15.15
2137	EXTL3	14.36	17.7	18.18	17.31	16.52	17.12	19.97	19.97	18.7	18.43	18.97	14.34	16.88	17.84	15.28	17.19	14.67	16.16	16.61	17.19	18.38
2983	GUCY1B1	42.57	61.07	53.73	50.58	43.38	49.09	48.52	47.53	56.39	47.2	57.69	43.86	51.92	44.76	38.11	46.67	50.96	48.47	43.44	52.03	54.67
10411	RAPGEF3	24.69	16.66	15.46	17.43	15.97	15.54	13.92	18.89	14.72	13.4	12.95	16.24	18.24	15.21	18.04	17.74	13.35	17.56	17.33	16.52	17.46
84944	MAEL	2.56	2.66	3.35	2.42	2.61	2.07	2.13	2.86	2.57	2.17	2.7	2.64	2.76	3.71	1.95	2.36	3.38	2.63	2.29	2.71	2.86
120114	FAT3	2.36	2.87	2.12	2.71	2.52	2.58	2.97	1.93	2.8	2.2	3.07	2.7	2.86	2.98	2.91	3.44	4.12	3.31	2.46	2.22	3.62
6207	RPS13	265.3	248.98	223.21	232.79	241.06	254.03	202.69	232.45	189.58	246.7	220.03	233.27	253.53	296.83	270.5	252.34	265.53	274.7	231.54	230.2	230.89
5798	PTPRN	50.92	56.43	51.84	77.03	62.46	77.86	90.76	69.59	55.45	80.02	88.14	63.85	68.83	80.22	42.39	67.74	60.14	66.22	57.17	81.31	82.71
57446	NDRG3	55.67	65.4	62.3	66.95	60.44	52.59	51.76	61.71	51.3	52.51	66.05	59.79	69.97	78.19	60.94	68.08	86.41	65.05	62.1	74.07	74.03
121006	FAM186A	0.04	0	0	0.01	0	0.01	0.01	0.01	0	0	0.01	0.03	0.01	0.01	0.01	0	0.04	0	0	0	0.01
28988	DBNL	29.79	31.88	33	34.32	32.29	37.52	40.4	36.71	31.48	42.29	36.94	28.69	32.29	32.51	30.66	33.24	31.34	34.09	33.83	33.58	35.65
9015	TAF1A	1.04	0.51	0.77	0.64	0.71	0.71	0.69	0.63	0.77	1.04	0.75	0.6	0.83	0.62	0.85	0.7	0.77	1.06	0.13	0.59	0.81
84939	MUM1	30.94	31.05	29.05	32.54	32.13	30.5	32.33	32.18	26.85	31.53	30.67	31.47	31.33	33.63	28.53	30.53	29.5	33.96	33.33	34.04	35.9
140738	TMEM37	0.14	0.03	0	0.03	0.04	0.13	0.03	0.03	0.11	0	0.06	0.14	0.25	0.13	0.22	0.1	0.03	0.29	0.25	0.1	0.03
147710	IGSF23	0.05	0.04	0	0.05	0.07	0.16	0.08	0.06	0	0.08	0.1	0.04	0	0.04	0	0.04	0.05	0.37	0.38	0	0.15
93273	LEMD1	0.19	0	0	0.27	0	0.23	0	0.09	0	0.1	0	0.1	0	0	0.39	0.36	0.1	0	0	0.1	0.36
6635	SNRPE	10.49	12.98	14.99	12.71	12.01	12.49	11.8	11.61	10.58	13.51	15.21	12.36	13.12	12.6	12.05	14.07	11.5	11.31	11.91	10.86	11.94
29979	UBQLN1	35.2	40.63	37.94	41.63	35.04	35.24	37.68	37.25	32.82	37.54	45.95	34.73	43.95	41.47	30.82	38.73	43.52	36.26	32.26	40.22	39.3
23420	NOMO1	32.11	37.3	35.23	40.29	33.92	35.87	39.85	31.96	35.98	37.01	40.48	32.31	38.46	39.76	29.33	38.49	37.53	42.16	34.74	44.07	40.61
2491	CENPI	0.2	0.11	0.16	0.12	0.09	0.08	0.11	0.13	0.06	0.09	0.25	0.12	0.09	0.07	0.08	0.05	0.22	0.09	0.24	0.15	0.19
953	ENTPD1	3.4	3.24	3.13	3.59	3.32	3.07	3.4	3.66	3.3	3.13	3.42	3.85	3.5	3.08	3.98	3.61	4.03	3.74	3.55	3.79	3.31
121512	FGD4	2.46	2.07	2.06	1.82	2.07	2.21	1.96	3	2.4	2.07	2.06	2.25	2.3	1.82	2.35	1.67	1.88	2.73	2.42	2.25	1.75
200316	APOBEC3F	0.58	0.61	0.29	0.08	0.9	0.34	0.27	0.28	0.09	0.44	0.23	0.25	0.29	0.17	0.3	0.35	0.25	0.27	0.1	0.1	0.24
92565	FANK1	0.51	1.13	0.91	1.14	0.7	1.14	1.28	2	1.24	2.38	2.2	1.53	1.09	1.96	0.82	1.63	0.84	1.38	0.69	1.74	1.98
81607	NECTIN4	0.04	0.02	0	0	0.11	0.03	0.02	0	0	0	0	0	0	0.1	0	0	0.02	0	0	0.05	0.04
200942	KLHDC8B	8.39	10.24	12.11	9.87	10.09	11.4	17.83	11.16	14.91	14.98	14.52	10.22	8.19	9.33	9.49	10.51	5.82	11.05	9.66	9.43	12.18
10500	SEMA6C	6.03	7.71	6.73	6.61	7.62	7.63	7.49	7.36	7.63	6.65	6.4	6.82	6.3	6	6.52	7.36	6.38	5.46	8.45	7.3	8.46
112268298	112268298	0.1	0	0	0.09	0.21	0	0.1	0.19	0.11	0.4	0.09	0.11	0	0	0	0	0	0	0	0.3	0
152815	THAP6	4.25	3.79	2.64	3.41	2.79	2.83	2.96	2.9	2.85	2.6	3.2	3.42	3.95	3.14	2.97	3.51	3.6	3.38	2.84	3.02	3.38
80227	PAAF1	45.14	33.52	35.16	36.35	38.45	36.99	34.59	35.45	31.13	34.09	31.6	30.54	40.58	35.72	38.73	34.6	34.75	35.2	31.1	34.41	34.07
54795	TRPM4	2.99	3.54	3.47	3.68	2.84	4.29	3.08	3.22	2.93	2.69	3.18	3.27	3.8	2.93	3.67	3.23	3	2.92	2.88	3.83	3.95
203238	CCDC171	0.97	1.15	0.68	1.22	1.15	1.09	1.48	1.55	1.42	1.14	1.5	1.1	1.2	0.98	1.01	1.02	0.78	0.88	0.8	0.76	0.91
286204	CRB2	7.41	3.8	4.75	3.89	4.4	4.53	3.92	5.15	3.92	4.17	3.16	4.53	5.57	3.76	5.02	4.27	3.02	5.08	5.28	4.15	3.98
389524	GTF2IRD2B	7.05	4.17	4.13	3.73	4.09	4.1	3.82	6.31	3.15	3.39	3.93	3.62	5.12	3.94	3.29	3.73	3.31	3.66	4.4	4.58	4.38
3512	JCHAIN	0.12	0.04	0	0	0	0.04	0.12	0.12	0	0	0	0	0.04	0	0.04	0	0	0.04	0	0	0
286	ANK1	5.46	5.43	6.02	5.32	8.51	6.47	3.26	2.8	6.71	4.25	3.34	8.11	5.84	10.25	9.61	7.54	18.97	8.88	10.74	7.21	6.61
144535	CFAP54	0.1	0.17	0.08	0.09	0.13	0.05	0.19	0.11	0.12	0.06	0.16	0.12	0.09	0.08	0.19	0.18	0.11	0.11	0.09	0.08	0.04
23471	TRAM1	13.79	12.47	13.66	11.48	10.64	9.7	9.62	13.07	13.18	12.54	10.45	10.76	12.35	11.98	11.13	10.81	12.1	12.6	11.05	11.45	11.98
27346	TMEM97	5.08	5.87	4.78	7.04	6.5	5.54	5.45	7.83	5.17	5.22	6.74	5.46	6.37	7.4	5.88	6.07	7.86	5.83	6.94	6.2	5.85
4102	MAGEA3
38	ACAT1	24.45	27.57	25.6	28.14	26.91	26.45	26.38	23.56	20.44	27.51	27.57	25.65	27.37	29.2	23.13	27.25	26.96	30.41	21.84	25.69	29.88
60385	TSKS	0	0	0.03	0	0	0.03	0	0	0	0.09	0	0	0.06	0	0.03	0.06	0.06	0	0	0	0
10938	EHD1	12.69	10.3	11.87	10.2	11.28	11.68	9.37	10.14	11.77	10.24	10.56	10.53	11.58	11.25	11.65	13.08	11.12	12.22	11.92	12.27	11.33
729359	PLIN4	1.98	2.13	2.56	2.04	1.76	1.93	1.35	2.76	1.77	1.42	1.72	1.92	1.97	1.88	2.07	1.78	0.48	2.09	2.22	2.09	1.63
7678	ZNF124	2.67	2.49	4.02	2.32	2.85	2.92	2.88	1.48	2.15	2.08	2.13	4.01	2.58	2.11	2.69	1.83	1.46	2.32	3.15	2.04	2.4
284293	HMSD	1.47	0.71	0.95	1.95	0.66	0.78	0.54	0.72	0.69	0.51	1.24	0.75	1.88	1.15	1.78	0.84	1.43	0.9	0.59	1.12	0.56
89953	KLC4	15.18	14.89	13.91	15.13	17.29	15.93	16.22	13.52	15.54	12.13	14.81	15.51	14.96	16.06	14.67	14.68	14.92	15.49	15.44	16.35	17.55
166824	RASSF6	0	0.01	0.05	0.01	0	0	0.01	0	0.01	0	0	0.01	0.02	0	0.02	0.01	0	0.01	0	0.04	0
130733	TMEM178A	76.7	106.41	78.07	100	91.54	98.32	98.03	90.51	92	83.35	89.19	94.61	92.88	90.41	96.33	84.65	89.95	83.79	83.13	86.49	93.01
347735	SERINC2	0.34	0.3	0.78	0.55	0.57	0.36	0.39	0.32	0.4	0.25	0.35	0.6	0.38	0.72	0.54	0.32	0.14	0.21	0.32	0.19	0.55
57546	PDP2	4.45	4.79	4.9	4.17	4.75	4.19	4.37	4.23	4.67	4.05	3.78	4.81	4.39	4.71	5.08	4.23	5.98	4.68	5.05	4.45	4.06
245908	DEFB105A
404550	C16orf74	1.4	1.38	1.03	0.79	1.19	2.58	1.09	1.6	1.04	1.11	1.55	1.77	0.9	1.01	1.78	1.52	0.14	1.2	1.7	1.39	0.84
79595	SAP130	7.6	8.07	7.91	8.08	6.59	7.15	7.58	7.03	7.56	7.56	8.46	6.75	8.19	7.1	6.14	7.61	7.47	6.75	6.53	7.85	7.92
390067	OR52H1
2135	EXTL2	15.15	19.42	17.62	15.56	19.72	13.52	10.13	16.25	15.48	11.73	13.18	18.9	20.88	21.87	19.8	20.93	26.15	17.55	16.96	19.01	18.38
80205	CHD9	7.61	6.59	7.95	6.59	8.01	5.62	6.17	5.92	7.13	6.56	5.45	7.37	7.1	6.47	8.87	6.65	7.05	6.15	6.88	5.55	5.94
5331	PLCB3	2.26	1.98	2.04	1.66	2.15	2.33	2.2	2.63	2.24	2.45	2.12	2.2	1.8	1.74	2.19	2.38	0.86	2.58	2.54	2.64	2.11
343450	KCNT2	2.64	2.76	1.69	2.72	1.95	2.16	1.78	2.43	2.73	1.97	2.49	1.81	2.81	2.14	2.05	2.38	2.56	2.57	1.23	2.06	2.69
5356	PLRG1	11.72	12.85	10.56	13.49	10.96	11.78	11.72	11.29	10.07	10.47	13.58	9.97	14.21	11.22	11.95	11.95	11.08	12.73	10.79	9.82	11.65
256987	SERINC5	5.03	3.79	3.36	3.13	2.89	2.37	2.62	3.77	2.95	3.43	3.51	2.64	4.02	2.87	3.3	3.18	2.99	3.38	2.72	2.59	2.7
102724334	LOC102724334
84661	DPY30	55.28	66.04	63.85	66.39	66.46	65.49	62.46	57.99	56.63	62.15	53.74	47.03	63.52	63.31	59.69	60.2	62.08	61.79	57.23	55.09	67.05
80279	CDK5RAP3	52.53	52.17	29.81	43.6	38.53	42.46	44.56	41.66	42.39	32.56	41.6	46.2	45.15	34.44	45.45	42.83	34.24	36.91	38.32	30.01	44.76
9651	PLCH2	9.35	10.28	8.15	7.17	9.38	10.9	11.6	11.05	13.3	9.29	9.2	8.1	7.02	6.66	7.42	7.82	3.72	6.69	9.56	6.9	8.45
27042	UTP25	2.07	2.41	2.01	2.54	2.02	2.19	2.4	1.97	2.32	2.04	2.58	2.01	2.3	2.38	1.83	2.18	2.11	2.54	2.02	2.41	2.64
102723623	LOC102723623	0.17	0.08	0	0.16	0.26	0.2	0.2	0.42	0.41	0.3	0	0.27	0	0	0.18	0.16	0	0.35	0	0.21	0.09
2583	B4GALNT1	42.83	54.26	54.82	50.44	46.78	48.16	49.68	46.5	53.36	39.81	56.02	50.85	47.42	53.29	48.06	55.29	57.58	48.34	53.6	51.27	54.46
7629	ZNF76	11.69	12.02	10.36	9.2	9.23	10.11	10	10.51	10.06	8.21	10.14	10.96	10.4	9.33	9.68	10.81	8.99	10.23	12.13	10.08	9.97
490	ATP2B1	65.85	75.75	90.75	77.3	72.51	62.29	66.25	65.13	73.55	66.5	77.2	74.04	78.24	73.52	78.47	72.43	76.82	74.95	75.07	65.54	67.95
3297	HSF1	30.18	30.13	29.93	28.7	32.17	34.66	34.38	30.62	33.79	30.54	25.31	28.68	27.66	30.22	34.65	30.73	29.67	33.76	37.29	32.19	31.53
114788	CSMD3	2.25	3.23	2.48	2.78	2.45	2.36	2.82	2.8	2.71	2.5	3.25	2.5	2.47	2.2	2.03	2.45	1.88	2.46	1.85	2	2.6
57554	LRRC7	3.72	4.71	3.63	4.42	3.45	3.5	4.69	4.73	3.59	3.49	5.96	3.38	3.68	3.18	2.45	3.73	3.18	3.09	2.53	2.97	3.7
11151	CORO1A	31	48.63	52	49.88	39.5	52.34	69.1	62.88	46.06	58.15	63.29	39.84	37.77	39.76	39.33	42.85	38.49	41.29	40.32	36.69	41.88
349136	WDR86	2.26	3.32	4.16	4.6	2.52	4.69	4.71	10	4.43	5.86	6.47	3.48	3.11	2	2.53	2.48	0.93	2.45	3.31	2.7	3.41
55540	IL17RB	18.9	19.27	18.86	22.03	19.47	19.26	19.84	28.94	18.58	26.61	24.26	20.54	15.05	15.43	19.52	24.12	7.02	24.94	18.34	16.99	22.42
7066	THPO	2.02	2.78	2.02	2.5	2.63	2.98	3.8	4.38	3.74	2.52	4.08	2.48	2.02	2.12	2.83	2.11	1.41	2.4	2.04	2.29	2.43
2314	FLII	15.96	15.14	12.11	13.02	11.61	13.78	13.24	14.28	12.17	10.69	13.67	13.13	15.82	13.54	11.74	14.08	14.21	12.71	13.53	16.2	16
1759	DNM1	293.33	380.38	375.98	401.53	348.8	368.03	424.25	355.84	380.05	336.18	412.85	387.33	367.88	383.48	353.06	399.5	361.75	330	401.72	392.44	394.88
28513	CDH19	2.93	0.82	0.73	1.13	0.77	0.57	0.6	0.72	0.61	0.74	0.53	0.57	1.88	0.81	1.24	0.68	2.08	0.73	1.03	0.79	0.74
387264	KRTAP5-1	0.66	0.65	0.45	1.06	0.7	0.39	1.1	0.75	1.19	0.59	1.34	0.28	0.66	0.89	0.56	0.62	0.34	0.38	1.18	0.59	1.1
9021	SOCS3	2.87	2.74	1.15	1.12	1.93	2.09	1.96	2.7	1.83	1.29	1.8	2.1	1.49	1.64	1.93	1.79	1.84	2.23	2.32	1.91	1.95
27112	FAM155B	1.98	2.15	2.33	2.17	1.98	2.72	2.69	3.01	2.16	2.37	2.32	1.96	2.01	2.21	2.1	2.66	2.07	2.53	2.82	2.41	1.86
2005	ELK4	2.08	1.94	1.26	1.67	1.52	1.09	1.22	1.53	1.31	1.11	1.73	1.73	1.75	1.52	1.22	1.47	1.33	1.41	0.94	1.02	1.46
51738	GHRL	0.57	0.57	0.09	0.95	0.37	0.34	0.31	0.35	0.29	0.4	0.41	0.52	0.31	0.54	0.54	0.35	0.65	0.6	0.26	0.38	0.4
1003	CDH5	4.27	4.36	3.62	3.17	3.83	2.46	2.44	2.89	4.82	2.61	3.15	4.35	2.68	3.54	3.82	4.02	3.26	4.18	3.2	4.53	4.3
4741	NEFM	314.86	376.81	429.89	391	472.13	366.23	275.54	438.86	301.88	403.03	301.57	460.17	358.34	558.89	588.59	456.69	1304.56	481.22	486.82	475.29	465.39
27087	B3GAT1	119.53	116.53	112.73	109.67	103.97	116.09	114.22	140.44	116.89	115.57	120.44	111.9	106.5	112.12	93.77	117.93	76.91	114.3	113.64	125.64	115.39
107986677	LOC107986677	0.61	0.55	0.55	0.63	0.48	0.47	0.48	0.33	0.66	0.26	0.67	0.28	0.48	0.73	0.37	0.44	0.62	0.51	0.43	0.21	0.48
132204	SYNPR	63.82	98.98	85.58	81.62	59.75	73.74	80.55	47.72	105.25	67.43	88.44	53.77	76.56	53.35	68.58	62.64	44.98	54.24	53.3	76	72.99
3396	MRPL58	18.81	18.1	22.23	15.1	18.17	19.1	17.42	16.21	17.19	19.61	17.51	18.13	18.38	21.4	22.1	23.23	21.78	22.07	18.34	18.95	21.19
4615	MYD88	2.85	2.68	2.24	2.32	2.17	2.01	2.3	3.31	1.97	2.57	2.78	2.09	2.62	2.65	2.63	2.62	1.78	2.99	2.24	2.87	2.72
9469	CHST3	5.76	2.3	2.15	2.29	2.74	2.04	2.12	2.95	2.38	2.27	2.62	2.3	3.95	2.64	2.53	2.65	2.42	2.85	2.46	2.51	2.4
150962	PUS10	0.96	0.98	0.98	0.88	0.83	0.81	1.06	1.11	1.2	1.02	1.13	0.85	1.18	0.69	0.94	1.13	0.82	1.22	1.25	0.72	1.35
9446	GSTO1	61.24	65.51	76.38	73.18	75.05	89.45	74.84	53.7	71.64	79.5	66.18	66.79	73.07	70.04	68.79	63.99	91.33	76.85	71.47	69.19	67.75
9515	STXBP5L	11.67	12.6	11.77	15.23	15	11.86	13.52	10.39	12.01	11.77	13.14	13	13.6	14.28	14.25	14.01	13.86	12.12	11.8	11.24	14.17
54165	DCUN1D1	10.22	10.17	10.02	11.23	9.85	8.13	8.38	9.9	7.67	8.08	9.85	9.55	11.19	9.25	9.59	9.57	10.83	8.59	7.3	8.5	9.11
79886	CAAP1	3.92	5.14	5.61	4.93	4.96	3.69	3.79	3.79	4.67	3.54	4.36	3.86	4.26	4.55	4.36	5.14	4.64	4.32	4.51	4.22	4.29
2202	EFEMP1	6.26	5.63	6.71	5.86	4.72	5.38	5	9.62	5.71	7.82	5.54	4.18	4.88	4.41	5.77	5.94	1.73	5.65	5.5	6.64	5.31
192669	AGO3	1.83	2.21	1.54	1.62	1.64	1.34	1.86	1.9	1.81	1.52	1.83	1.87	1.67	1.88	1.64	1.85	2.1	1.93	1.73	1.45	1.72
57082	KNL1	0.13	0.11	0.06	0.08	0.09	0.12	0.12	0.05	0.08	0.05	0.03	0.12	0.06	0.08	0.1	0.08	0.01	0.09	0.15	0.08	0.12
150763	GPAT2	2.28	2.3	2.56	2.56	2.03	2.13	2.9	2.01	2.15	1.85	1.92	2.29	2.68	1.72	2.49	2.28	1.98	2.24	1.83	1.73	1.9
80755	AARSD1	27.73	30.54	40.81	34.95	30.18	30.85	35.1	29.47	29.17	31.98	36.74	28.09	32.93	35.8	34.51	36.01	39	34.9	35.6	30.65	32.59
64342	HS1BP3	6.53	4.85	5.48	5.32	5.58	4.95	5.4	6.15	4.88	5.51	6.1	6.72	6.01	5.82	5.47	5.52	4.38	5.6	5.95	5.34	5.82
10548	TM9SF1	6.72	7.08	7.95	7.73	7.08	8.66	8.16	8	7.22	8.19	8.06	7.49	7.14	7.4	7.4	8.15	7.63	9.62	7.2	7.37	7.33
23774	BRD1	9.57	10.5	9.1	8.11	8.08	7.68	8.75	8.84	11.09	6.87	9.85	10.51	8.92	7.87	9.23	8.37	7.59	7.54	9.01	8.43	8.28
116064	LRRC58	8.92	7.05	7.91	6.31	7.59	6.41	6.64	5.42	7.3	6.19	6.02	8.28	7.05	6.01	7.58	5.76	5.49	6.87	8.81	5.91	5.92
3443	IFNA6	0.13	0.13	0	0	0	0	0	0.24	0	0	0	0	0	0	0.27	0	0	0	0	0	0
56676	ASCL3
102723996	LOC102723996	2.05	0.79	0.87	1.06	0.68	0.61	0.33	0.81	0.68	0.38	0.6	0.73	1.73	0.93	1.32	0.98	1.06	0.94	1.1	1.37	0.78
147011	PROCA1	4.73	3.05	4.24	3.54	4.77	3.9	4.78	4.02	4.48	4.28	2.84	3.99	3.34	4.2	4.17	4.23	3.31	3.77	4.69	4.2	2.68
55799	CACNA2D3	19.34	20.16	21.32	26.4	21.87	25.47	20.18	15.95	21.03	21.42	22.66	23.2	26.69	26.11	22.44	27.39	29.24	29.7	23.43	25.74	28.3
29994	BAZ2B	15.34	8.23	10.41	9.68	12.02	10.13	8	8.5	10.12	9.27	6.85	10.33	11.06	8.97	13.88	9.13	9.24	10.24	10.78	7.2	8.42
23787	MTCH1	239.14	261.89	252.93	298.61	253.54	322.66	346.11	295.15	282.71	303.05	319.74	238.67	277.4	255.46	216.41	280.83	241.99	281.24	230.59	293.71	287.73
4112	MAGEB1
79991	STN1	2.37	2.61	2.49	2.78	2.85	2.44	2.16	2.37	2.23	2.43	2.76	2.4	3.08	2.77	2.56	2.8	3.38	2.94	2.77	2.97	3.1
64419	MTMR14	13.88	14.85	15.45	14.34	12.82	14.98	13.92	12.85	13.85	13.92	13.42	14.63	16.15	14.16	16.87	14.13	14.48	13.84	14.98	14.14	14.27
29094	LGALSL	6.18	6.72	7.3	6.75	7.04	6.84	7.06	7.42	7.69	6.47	6.64	6.43	6.68	6.89	6.6	6.5	7.03	6.18	7.17	6.36	7.21
11078	TRIOBP	3.76	2.95	4.74	2.82	3.74	2.86	2.98	3.73	2.85	3.69	2.71	3.47	3.08	3.01	4.14	2.78	1.59	3.62	3.27	2.83	3.17
3062	HCRTR2	0.3	0.31	0.16	0.33	0.14	0.16	0.37	0.28	0.1	0.19	0.15	0.17	0.33	0.16	0.35	0.22	0.39	0.03	0.21	0.29	0.5
102724159	LOC102724159	6.87	4.48	5.78	5.05	5.55	4.75	5.16	4.72	5.46	4.42	4.57	4.29	5.57	5.7	4.66	6	6.88	5.08	5.28	5.47	5.07
3641	INSL4
10842	PPP1R17	0.26	0.83	1.19	1.22	0.87	2.45	0.79	0.79	0.96	2.36	1.32	0.86	0.8	1.01	0.46	0.82	0.85	0.81	0.65	1.66	1.07
158135	TTLL11	10.02	6.02	6.1	6.3	6.79	5.93	5.25	4.31	5.5	4.07	4.93	7	7.78	7.63	7.55	7.17	8.53	6.5	8.4	7.85	6.25
161	AP2A2	38.1	47.22	49.47	53.78	45.25	51.58	59.51	49.34	47.59	52.65	55.86	43.1	46.05	48.78	45.7	47.95	40.33	46.75	48.01	46.73	51.87
5669	PSG1	0	0	0.03	0	0	0	0	0	0	0	0	0	0	0	0	0	0	0	0	0	0
27085	MTBP	0.94	1.48	1.15	1.1	1.06	0.88	1.05	0.59	0.74	0.82	0.99	1.24	1.39	0.62	1.35	1.04	1.82	0.98	0.52	0.55	1.1
728927	ZNF736	1.9	1.45	1.16	1.26	1.34	1.02	1.17	1.19	1.53	1.29	1.25	1.18	2.04	1.56	1.08	1.4	1.49	1.3	1.13	1.27	1.27
9890	PLPPR4	16.48	32.72	27.72	26.25	17.24	25.13	31.87	48.98	29.01	28.24	48.64	21.02	20.63	16.33	13.67	19.22	13.62	20.33	13.63	18.76	21.32
950	SCARB2	47.14	41.9	37.98	43.78	38.77	33.68	32.86	31.49	33.01	32.45	39.93	37.56	51.33	42.84	37.43	43.51	53.14	42.45	37.67	39.3	43.46
51805	COQ3	9.25	9.53	8.39	10.36	9.85	9.87	8.35	6.47	9.7	8.55	8.08	12.16	9.58	10.03	11.18	9.55	11.08	9.93	9.6	8.77	9.57
11034	DSTN	197.27	241.32	244.85	259.31	234.4	228.35	225.88	225.45	217.68	263.21	280.38	210.72	230.15	259.56	195.77	253.31	283.95	241.84	207.11	254.49	256.17
144233	BCDIN3D	3.89	2.77	3.28	2.45	3.28	2.98	3.46	2.47	2.88	2.87	2.33	3.7	2.73	2.82	3.3	2.48	1.73	3.28	3.61	2.49	2.86
51371	POMP	54.31	65.8	54.38	60.22	61.74	66.07	62.93	55.13	48.33	68.69	63.18	53.88	65.1	57.99	65.04	60.97	66.47	61.07	54.16	51.68	59.63
8193	DPF1	25.62	25.96	30.92	33.01	34.79	38.09	37.48	28.61	33.61	39.05	28.94	34.21	30.51	33.76	32.12	34.65	29.9	36.59	40.6	32.47	38.9
51024	FIS1	155.04	115.99	149.5	155.55	140.9	153.65	152.11	140.88	116.37	156.16	146.95	133.41	161.78	167.17	159.89	155.33	174.06	169.87	141.35	154	153.75
25844	YIPF3	54.72	61.28	68.38	67.35	68.2	71.78	65.17	67.03	65.77	73.27	66.8	58.54	65.89	76.58	65.99	71.24	71.84	72.59	78.97	69.22	71.06
29843	SENP1	1.49	1.6	1.12	1.26	1.7	1.61	1.84	1.4	1.79	1.31	1.55	1.44	1.71	1.5	1.81	1.74	1.67	1.75	1.25	1.44	1.74
5310	PKD1	31.5	41.92	25.24	31.89	28.73	31.94	33	27.16	32.31	21.24	31.24	32.72	32.07	30.19	30.06	32.06	27.25	27.55	37.78	29.34	39.06
56981	PRDM11	2.1	2.85	2.19	1.89	2.54	2.08	2.36	2.44	2.95	1.8	2.18	2.69	2.27	2.42	1.85	2.1	2.23	1.95	2.17	2.53	2.64
55138	FAM90A1	0.57	0.52	0.59	0.57	0.3	0.41	0.7	0.37	0.55	0.58	1	0.67	0.58	0.41	0.36	0.36	0.27	0.13	0.33	0.61	0.25
79144	PPDPF	95.88	104.95	165.21	127.25	114.16	129.39	160.8	148.44	137.08	166.01	149.71	121.56	111.29	128.79	130.37	133.65	116.76	129.89	150.41	110.41	135.93
25893	TRIM58	0.74	0.96	1.05	0.88	1.39	1.08	0.96	0.87	0.99	0.7	0.93	1.11	0.93	1.36	1.24	1.27	1.56	1.11	1.08	1.44	1.43
10758	TRAF3IP2	4.95	4.68	4.5	6.73	7.79	8.2	9.13	9.61	7.14	8.04	4.73	5.91	6.16	4.8	6.38	4.54	4.95	6.93	5.34	5.68	5.06
51088	KLHL5	18.01	11.91	10.68	11.43	13.23	10.76	9.56	11.95	10.23	8.85	9.19	11.58	15.72	10.67	13.75	10.52	10.19	9.23	8.74	8.77	11.03
54850	FBXL12	9.11	9.7	9.73	7.31	8.16	8.12	8.79	7.79	9.23	7.33	8.27	8.31	8.67	7.25	9.4	8.3	8.53	9.09	8.98	6.54	7.6
253827	MSRB3	4.61	4.07	4.43	3.77	3.83	4.09	2.96	3.33	3.16	3.92	3.23	5.06	3.69	3.78	4.25	3.61	2.99	4.82	3.49	4.84	3.36
944	TNFSF8	0.11	0.2	0.07	0.16	0.11	0.14	0.14	0.2	0.11	0.15	0.23	0.02	0.05	0.22	0.02	0.13	0.03	0.15	0.16	0.07	0.02
23158	TBC1D9	8	11.31	9.28	10.69	9.39	10.1	10.12	10.26	9.83	9.4	12.9	8.82	10.8	10.86	8.37	10.4	11.2	9.89	8.25	11	10.37
6760	SS18	11.02	10.72	10.58	8.97	8.67	8.39	8.89	10.12	8.32	8.91	8.97	10.74	11.02	9.36	9.8	9.9	9.89	9.9	8.93	8.86	8.78
116444	GRIN3B	0	0	0	0	0	0	0.02	0.04	0	0	0	0.02	0	0.02	0.04	0	0	0	0.04	0.02	0
5279	PIGC	10.84	12.17	8.82	11.66	11.22	10.93	10.81	8.89	12.37	9.56	11.36	10.55	12.4	12.59	10.77	11.47	12.65	10.91	8.35	11.19	14.4
100287399	POTEB2
9709	HERPUD1	27.76	32.49	30.69	32.33	30.83	29.05	24.34	22.95	28.67	26.59	30	26.83	31.99	37.09	29.83	33.66	38.23	36.79	32.21	34.26	32.91
90933	TRIM41	31.7	16.95	18.82	17.72	21.49	18.18	14.84	17.77	14.98	14.93	14.45	17.26	24.89	21.27	20.26	18.09	21.12	18.43	18.04	20.48	20.26
4063	LY9	0	0	0	0	0	0	0.02	0	0	0	0	0	0	0	0	0.05	0	0.07	0	0	0
5467	PPARD	21.73	20.1	20.39	16.66	19.75	17.55	16.74	18.87	19.95	16.61	16.94	21.37	18.79	20.99	19.9	19.18	21.6	18.63	23.36	22.4	18.88
2299	FOXI1	0	0	0	0	0	0	0	0	0	0	0	0	0	0	0	0	0	0	0	0	0
5549	PRELP	6.25	9.24	10.28	8.89	8.41	11.22	9.26	11.64	11.73	12.2	10.63	8.72	6.62	5.82	6.58	8.78	4.85	9.51	8.75	8.19	8.36
57698	SHTN1	76.23	31.43	31.34	34.18	33.59	26.33	23.86	30.47	20.63	17.82	26.27	26.69	53.99	29.08	41.3	30.95	33.46	24.27	21.15	25.88	28.94
118424	UBE2J2	19.18	18.24	19.96	18.56	19.58	21.52	20.58	20.92	21.31	19.3	18.48	17.78	18.32	19.56	19.38	19.87	16.79	21.18	19.05	19.27	20.94
90121	TSR2	39.33	34.66	42.73	41.53	37.63	38.27	43.02	35.47	37.75	38.24	41.79	35.24	38.55	41.82	41.04	40.25	34	35.44	39.27	36.56	37.87
3423	IDS	174.72	227.13	191.05	209.26	185.64	240.48	234.63	269.13	222.48	253.34	243.58	230.66	194.83	209.05	164.98	199.77	151.43	211.61	163.54	249.42	212.63
203054	ADCK5	4.88	5.28	5.19	5.91	4.54	5.75	6.19	5.64	5.71	4.98	6.09	4.75	4.89	4.07	5.32	4.83	3.03	4.17	6.82	4.43	5.4
79739	TTLL7	31.75	23.15	21.33	23.31	20.56	16.44	16.77	16.52	17.92	13.89	20.89	20.2	29.62	19.28	22.88	20.75	25.34	18.02	16.04	15.18	19.26
54876	DCAF16	5.2	5.36	5.04	4.68	3.95	3.6	4.65	3.92	4.15	3.78	4.9	3.83	4.37	4.05	3.69	4.09	3.69	4.86	3.04	3.8	4.95
51555	PEX5L	20.82	16.49	15.05	17.18	15.32	12.17	14.22	12.98	13.73	13.94	15.14	14.5	22.16	15.89	16.16	16.41	23.76	14.49	12.47	17.58	18.06
541468	LURAP1	1.78	1.11	2.29	1.67	2.01	1.16	1.7	1.75	1.45	1.52	1.33	1.17	1.52	1.81	1.56	1.15	2.32	1.65	1.6	1.84	1.59
6227	RPS21	386.07	366.3	314.26	405.12	392.08	394.05	439.73	379.99	289.68	429.48	399.2	307.83	373.84	384.71	390.02	382.88	266.4	409.56	349.5	355.16	344.44
1136	CHRNA3	0.03	0.03	0.05	0.03	0.04	0.07	0.13	2.38	0.02	0.13	0.13	0.05	0.03	0.02	0.03	0	0	0.09	0	0.05	0.03
390326	OR6C76
94027	CGB7	0.14	0.07	0	0.2	0	0.07	0.09	0.31	0.44	0.14	0.12	0.38	0.03	0.07	0.3	0	0	0.14	0.05	0.03	0.14
30968	STOML2	35.09	38.25	36.49	41.25	38.63	42.91	46.02	43.08	37.03	39.47	44.11	37.1	37.12	45.12	36.71	40.79	42.97	42.31	38.62	41.22	40.07
5140	PDE3B	1.18	1.58	1.34	1.55	1.55	1.25	1.05	1.34	1.49	1.38	1.56	1.71	1.36	1.14	1.14	1.36	1.06	1.42	1.36	1.43	1.22
124454	EARS2	5.25	6.69	5.59	6.18	5.61	5.06	6.76	5.43	5.17	5.69	7.1	4.85	4.99	4.75	4.97	5.89	5.02	5.92	5.42	5.39	6.1
5627	PROS1	2.45	2.34	2.27	2.06	2.49	2.48	1.88	2.44	1.93	2.35	2.57	2.11	2.32	2.18	2.43	2.99	3.63	3.21	2.1	2.24	2.5
84321	THOC3	38.72	51.93	59.39	45.84	43.38	35.8	40.17	62.97	39.54	41.71	68.22	45.93	43.83	52.08	44.43	47.59	64.52	44.72	48.12	44.31	45.7
10960	LMAN2	20.57	21.33	22.93	26.3	19.38	22.59	26.55	23.44	17.81	25.79	25.08	20.4	23.08	25.07	22.22	25.55	22.52	25.6	21.41	23.78	23.87
145581	LRFN5	8.5	13.03	10.93	12.1	12.24	9.61	11.14	10.61	11.16	9.99	13.55	10.61	11.57	12.77	11.9	12.14	13.79	12.69	12.2	10.8	11.7
170712	COX7B2
94005	PIGS	11.53	10.88	10.71	13.31	11.21	12.43	14.39	13.63	10.3	14.44	14.78	11.26	12.14	13.55	9.55	12.41	11.11	14.42	11.23	14.2	14.79
624	BDKRB2	0.23	0.21	0.28	0.31	0.18	0.2	0.18	0.71	0.05	0.05	0.45	0.21	0.15	0.23	0.05	0.19	0.12	0.19	0.2	0.14	0.12
57678	GPAM	3.49	3.61	3.48	3.7	3.58	3.36	3.22	5.9	3.28	3.95	4.27	3.29	3.83	3.23	3.4	3.68	1.57	3.55	3.42	3.47	2.64
100287178	USP17L11	0	0	0	0	0.02	0.01	0	0	0	0	0.16	0	0	0	0.02	0	0	0.07	0.01	0	0.02
6248	RSC1A1	1.96	2.18	1.6	2.24	2.55	2.47	1.85	2.18	2.72	1.83	2.47	2.19	1.91	2.06	2.1	1.36	3.19	1.88	2.36	2.03	1.87
146712	B3GNTL1	4.14	4.08	4	3.48	3.87	4.07	5.23	5.59	4.35	4.85	4.22	4.49	4.09	3.51	4.77	4.53	3.99	5.16	4.12	3.36	5.1
94059	LENG9	0.95	1.22	1.29	0.83	0.94	1.29	0.88	1.36	0.9	1	0.79	0.76	1.41	0.65	1.22	1.34	1.89	1.28	1.43	1.54	1.29
1677	DFFB	5.16	4.86	4	3.66	4.34	3.52	3.62	3.57	5.11	3.45	3.9	4.61	4.31	4.16	4.63	4.13	4.05	4.9	3.51	3.53	4.41
4249	MGAT5	9.47	9.1	7.53	10.52	8.82	8.79	8.46	7.54	7.37	7.13	8.97	9.31	10.66	9.78	8.46	9.37	12.36	9.58	8.97	10.94	10.42
126669	SHE	1.19	1.22	0.92	0.89	0.99	0.95	1.13	1.71	0.91	0.96	1.15	1.39	0.74	1.25	1.25	1.25	1.03	1.18	1.38	0.83	1.06
79339	OR51B4	0	0	0	0.06	0	0	0	0	0	0	0	0	0	0	0	0	0	0	0	0	0
54531	MIER2	12.88	10.87	12.22	12.31	12.73	12.64	14.25	11.37	15.25	12.17	11.76	12.67	11.43	12.87	15.23	13.37	9.86	13.43	16.65	12.27	13.77
55676	SLC30A6	2.57	2.68	2	2.44	1.79	2.46	2.09	2.72	2.16	2.45	2.94	2.27	2.51	2.47	2.01	2.18	2.55	2.37	2.16	2.56	3.03
79611	ACSS3	4.09	4.17	4.63	3.86	3.81	4.32	2.64	4.87	4.18	4.28	4.43	4.33	4.34	3.33	4.43	4.1	0.81	4.64	4.39	4.83	3.78
55224	ETNK2	5.13	7.12	7.81	7.59	6.4	9.54	8.67	12.11	8.42	10.77	9.53	6.05	4.99	4.22	5.21	6.13	2.6	6.18	4.65	6.39	5.79
5134	PDCD2	11.36	13.55	9.91	12.11	10.7	12.21	12.49	15.33	11.21	12.35	11.99	11.14	11.85	12.52	10.94	14	13.41	12.17	10.59	12.03	10.33
54894	RNF43	1.84	2.2	2.21	1.71	2.17	1.79	2.17	1.59	2.29	2.15	1.82	2.43	1.95	2.6	1.82	1.92	1.97	2.21	1.83	1.93	2.03
1520	CTSS	1.39	1.59	1.14	1.41	1.04	0.95	1.13	1.68	0.96	1.54	1.45	1.2	1.18	1.15	0.94	1.13	2.13	1.5	0.92	1.14	1.08
23682	RAB38	0.12	0.16	0.45	0	0.17	0.16	0.33	0.23	0.17	0.12	0.11	0.08	0.18	0.08	0.08	0.04	0.38	0.04	0	0.29	0.04
5511	PPP1R8	17.31	18.17	18.54	18.53	17.44	15.51	14.73	16.1	17.29	15.78	19	15.76	16.62	16.61	15.47	17.26	14.12	18.36	17.56	14.18	15.88
107985896	LOC107985896	0.06	0.08	0.08	0	0	0.06	0	0.03	0.03	0	0.02	0.09	0	0	0.03	0	0.06	0	0	0.03	0.1
339345	NANOS2	0	0.14	0	0.07	0.12	0.04	0.04	0	0.04	0.04	0.07	0	0.03	0.04	0	0.07	0.36	0.07	0.04	0.04	0
8826	IQGAP1	8.32	6.22	4.32	5.25	4.46	4.04	3.67	5.05	3.61	3.26	4.71	5.26	6.32	4.3	4.33	4.96	7.47	5.13	4.34	3.95	4.84
128710	SLX4IP	1.35	1.85	1.61	1.29	1.24	1.16	1.52	1.46	1.4	1.05	1.5	1.59	1.41	1.33	1.69	1.44	1.7	1.6	0.85	1.04	1.47
10914	PAPOLA	29.92	31.8	26.48	29.77	28.38	28.74	27.43	31.13	27.76	28.72	30.38	28.5	29.66	25.4	28.18	29.98	33.15	29.41	25.52	24.62	29.46
79031	PDCL3	22.17	23.21	25.89	22.17	25.55	23.3	18.23	16.51	21.4	22.34	20.75	21.59	23.56	22.45	23.01	25.65	24.09	22.87	22.01	21.8	24.22
8001	GLRA3	0.37	0.39	0.51	0.57	0.59	0.69	1.3	0.57	1.2	0.77	0.66	0.51	0.36	0.32	0.43	0.43	0.19	0.42	0.28	0.34	0.68
7289	TULP3	6.65	4	5.19	4.18	4.06	4.03	3.44	4.88	4.48	3.52	3.84	4.68	4.64	3.87	4.97	4.76	2.8	4.77	4.54	4.15	4.11
401505	TOMM5	58.06	71.56	65.98	71.13	68.41	70.02	68.99	63.29	67.15	69.44	76.46	66.66	69.36	77.44	75.52	67.97	79.19	67.63	61.72	63.54	74.03
79789	CLMN	10.2	3.6	3.45	3.75	3.29	2.04	1.89	3.24	1.72	1.21	1.91	2.58	6.58	3.94	3.82	3.19	7.48	3.26	2.96	3.16	4.3
3133	HLA-E	37.85	36.55	35.59	34.01	38.95	36.54	25.93	35.65	33.59	34.91	33.8	40.81	31.48	38.75	36.01	39.7	38.6	49.79	46.98	37.64	36.88
2797	GNRH2	0.33	0.22	0.19	0.18	0.31	0.21	0.56	0.48	0.25	0.2	0.59	0.33	0.9	0.26	0.29	0.2	0.28	0.26	0.11	0.19	0.24
26165	SPATA31A7	0.09	0.27	0.16	0.14	0.15	0.19	0.21	0.29	0.21	0.21	0.19	0.19	0.17	0.18	0.31	0.17	0.2	0.13	0.13	0.04	0.11
80344	DCAF11	21.83	23.56	22.58	21.65	23.32	22	22.64	24.41	22.97	24.81	25.45	22.83	22.14	26.07	19.58	25.57	19.34	24.42	24.27	25.12	25.96
29095	ORMDL2	3.18	2.7	2.95	3.76	2.05	3.85	2.9	3.42	3.43	3.41	4.28	3.25	3.52	3.16	3.55	3.35	2.68	3.12	3.6	3.17	3.18
5069	PAPPA	0.05	0.02	0.01	0.03	0.04	0.03	0.03	0.01	0.01	0.06	0.05	0.03	0.03	0.02	0.03	0.07	0.1	0.02	0.06	0.05	0.04
22986	SORCS3	5.12	5.57	6.55	7.03	5.61	6.23	5.86	6.68	6.45	4.87	5.71	5.15	6.62	4.83	3.72	4.76	5.85	5.55	4.75	5.53	5.63
25804	LSM4	31.5	36.1	44.38	42.4	39.77	54.14	53.83	49.08	40.22	51.44	45.28	40.27	38.86	37.64	41.76	40.87	36.55	38.54	38.26	32.93	42.04
861	RUNX1	0.68	0.71	0.81	0.61	0.51	0.88	1.04	1.31	0.72	1.06	0.87	0.77	0.59	0.59	0.61	0.67	0.69	0.95	0.56	0.85	0.53
255061	TAC4	0	0	0	0	0	0.13	0	0	0	0	0	0	0	0	0	0	0	0	0	0	0
84934	RITA1	14.11	17.52	17.36	18.27	17.77	18.8	19.14	17.96	17.54	22.06	20.53	13.89	15.66	19.04	16.16	17.84	16.45	17.44	17.34	18.77	20.13
346288	SEPT14	0.25	0.38	0.13	0.26	0.18	0.16	0.18	0.14	0.21	0.2	0.29	0.43	0.13	0.32	0.44	0.19	0.46	0.17	0.16	0.13	0.25
389792	IER5L	3.57	2.57	4.83	3.62	4.42	4.09	4.31	2.94	4	2.87	2.59	3.18	3.38	3.35	4.21	3.82	4.01	4.22	5.46	3.52	4.35
10669	CGREF1	21.71	29.28	29.05	30.44	29.31	31.29	35	34.9	30.72	29.21	37.01	27.07	23.13	27.84	24.09	27.58	23.13	27.73	26.85	30.05	29.77
391723	HELT	0.04	0.07	0	0	0.08	0.07	0	0	0	0	0	0	0	0	0	0	0	0	0	0	0
347733	TUBB2B	30.94	25.97	27.76	25.69	23.8	34.2	31.29	58.42	19.47	34	31.3	24.7	25.84	29.2	27.06	27.51	20.85	32.19	30.23	27.26	25.63
5886	RAD23A	135.72	139.61	164.08	156.28	155.69	162.37	161.99	143.94	160.33	151.72	146.22	139.83	136.27	149.2	163.25	150.01	143.14	149.96	169.41	141.25	147.1
81839	VANGL1	0.24	0.3	0.19	0.25	0.25	0.27	0.25	0.2	0.24	0.24	0.32	0.17	0.18	0.21	0.24	0.21	0.19	0.28	0.33	0.3	0.26
389320	TEX43	0	0	0	0	0	0	0	0	0	0	0	0	0.16	0	0	0	0.38	0	0	0	0
84517	ACTRT3	0.62	0.38	0.22	0.7	0.77	0.53	0.47	0.43	0.56	0.31	0.97	0.51	0.79	0.43	0.39	0.89	0.33	0.5	0.35	0.63	0.7
107983983	LOC107983983
23479	ISCU	70.02	76.41	76.75	81.2	83.63	81.04	81.88	68.9	72.77	84.84	82.83	73.84	83.96	87.1	80.46	83.77	120.92	90.45	76.27	79.59	85.83
161497	STRC	1.93	3.15	1.41	2.58	2.12	2.1	2.62	2.18	1.85	1.57	2.4	2.83	2.43	2.48	2.57	2.74	2.29	2.13	2.05	1.78	2.95
92806	CENPBD1	7.23	5.62	6.92	6.08	6.09	6.2	6.02	5.36	5.69	6.61	6.25	6.8	6.48	7.33	6.04	5.85	6.76	6.43	7.57	6.29	6.1
389816	LRRC26	0.35	0.34	0.93	0.37	0.58	0.55	0.78	0.24	0.79	0.3	0.22	0.69	0.5	0.62	0.42	0.56	0.55	0.33	0.79	0.2	0.78
83443	SF3B5	56.34	55.58	71.71	70.02	57.13	68.99	67.08	66.73	57.02	75.63	73.96	49.48	55.62	72.91	62.81	62.72	64.25	74.03	61.16	60.46	63.33
6618	SNAPC2	11.54	11.24	13.49	12.32	12.8	13.46	13.36	11.95	13.5	14.6	12.91	11.58	13.2	13.64	14.12	13	13.99	13.87	14.41	14.41	14.97
5367	PMCH	0.32	0	0	0.08	0	0	0.03	0.08	0	0	0.06	0	0.02	0.12	0.02	0.02	0	0.02	0	0.03	0
392392	OR1K1	0	0	0	0	0	0	0	0	0	0	0	0	0	0	0	0.12	0	0	0	0	0
4589	MUC7
80144	FRAS1	0.91	1.2	0.86	1.28	1.02	1.09	1	1.6	0.97	0.76	1.3	0.93	1.48	1.17	0.74	1.07	1.48	1.04	1.13	1.33	1.22
137209	ZNF572	0.15	0.26	0.23	0.42	0.18	0.2	0.38	0.35	0.24	0.25	0.37	0.32	0.6	0.2	0.21	0.22	0.24	0.23	0.21	0.16	0.14
221302	ZUP1	4.11	4.48	4.18	4.76	3.57	3.18	4.13	3.34	3.94	3.97	4.82	3.33	3.88	4.17	3.37	3.86	3.36	3.7	3.16	3.72	3.87
1636	ACE	1.92	2.64	2.24	2.27	2.4	2.75	3.1	1.18	2.5	2.68	2.01	2.24	2.23	2.23	1.87	2.42	1.73	2.54	2.76	2.57	3.14
84188	FAR1	16.92	14.2	12.36	12.23	11.72	12.17	9.75	11.84	11.9	9.59	12.23	11.7	15.71	11.56	11.99	11.88	15.69	10.63	10.45	9.74	11.12
1845	DUSP3	37.04	44.23	40.14	43.9	40.3	42.45	37.07	45.13	40.24	41.83	45.18	36.94	44.27	41.04	34.4	41.59	39.83	41.62	39.62	49.88	45.79
90864	SPSB3	34.38	30.79	31.98	34.69	32.59	32.11	31.7	25.99	31.55	30.23	28.86	30.97	34.35	33.67	39.78	34.54	27.97	32.97	38.81	27.43	34.59
56061	UBFD1	9.35	10.5	9.72	10.86	10.15	8.83	9.44	10.45	8.53	9.18	10.24	9.93	11.14	11.05	8.12	10.83	11.77	9.71	9.8	13.46	10.87
79629	OCEL1	17.04	13.77	20.52	19.33	21.4	20.56	18.46	15.47	16.86	19.47	16.13	17.54	22.57	19.7	21.92	19.36	25.1	20.2	21.13	20.18	19.63
392617	ELFN1	1.57	1.48	1.38	1.3	1.94	1.59	1.36	1.75	1.56	1.44	1.15	1.26	1.28	1.52	1.82	1.61	1.59	1.7	2.36	1.46	1.76
54664	TMEM106B	8.4	8.48	9.76	8.33	7.95	7.8	7.41	7.59	9.82	7.89	10.1	8.44	8.56	8.24	7.14	8.02	9.31	7.66	7.47	8.2	7.87
7290	HIRA	10.75	11.35	10.83	11.23	10.78	11.54	9.95	13.12	10.9	11.46	10.51	11.35	11.3	11.65	8.88	10.96	9.3	10.16	11.34	12.9	11.02
5740	PTGIS	0.49	0.56	0.28	0.54	0.74	0.65	0.86	0.54	0.86	0.61	0.4	0.39	0.28	0.36	0.43	0.35	0.36	0.43	0.25	0.38	0.49
65998	C11orf95	7.23	10.05	9.39	8.08	8.5	9.32	9.41	9.23	9.46	9.96	9.17	9.52	8.38	8.36	7.47	9.08	5.69	8.45	8.52	9.55	7.98
10134	BCAP31	105.74	110.66	127.87	141.95	131.09	133.68	137.15	115.29	109.71	152.64	146.79	123.4	127.85	145.19	122.16	134.33	136.25	142.58	136.22	127.46	132.98
142683	ITLN2	0	0	0	0	0	0.1	0	0	0	0	0	0	0	0	0	0	0	0	0	0	0
196264	MPZL3	0.35	0.29	0.35	0.22	0.47	0.43	0.45	0.41	0.3	0.26	0.34	0.51	0.39	0.27	0.35	0.35	0.2	0.31	0.64	0.34	0.43
83693	HSDL1	12.24	14.15	13.45	13.74	12.38	16.27	15.48	15.45	13.77	14.8	14.86	12.86	15.37	13.79	11.39	13.79	13.33	14.37	11.76	14.75	16
83538	TTC25	1.3	1.48	1.54	1.43	1.5	1.4	1.42	1.37	1.05	1.43	1.4	1.61	1.09	1.39	1.89	1.47	0.91	1.19	1.22	1.31	1.2
644524	NKX2-4	0	0	0	0	0	0	0.03	0.1	0	0.04	0.03	0	0.03	0	0	0.13	0.04	0.03	0	0	0
2295	FOXF2	2.04	2.24	2.74	1.66	2.43	2.56	3.37	1.31	3.11	3.05	2.78	2.34	1.22	1.67	1.95	2.51	1.65	3.53	2.21	2.63	2
5360	PLTP	29.36	25.08	31	27.05	31.16	34.53	31.51	41.17	32.62	43.15	26.15	29.13	23.2	26.44	34.67	32.57	9.01	40.47	33.31	31.39	28.39
7067	THRA	111.88	109.62	123.04	117.31	97.71	137.96	153.52	141.04	117.39	149.99	138.91	114.55	108.74	103.53	97.51	113.83	81.52	125.52	102.8	121.27	118.08
6303	SAT1	73.67	76.14	81.39	79.31	69.08	101.06	76.31	86.22	66.87	103.68	78.78	79.58	76.94	75.94	79.92	87.52	91.21	88	70.72	74.75	76.02
390443	RNASE9
1653	DDX1	40.01	49.12	42.53	50.74	44.79	36.18	42.79	41.99	39.2	41.38	53.71	45.48	53.22	49.52	40.58	51.68	63.21	49.2	43.31	45.47	51.28
84667	HES7	0.68	0.9	0.17	0.61	1.04	0.54	0.54	0.32	1.18	0.77	0.63	0.79	0.49	0.91	1.08	0.89	0.57	0.74	1.39	0.6	0.47
84769	MPV17L2	8.97	6.79	10.61	8.93	7.21	9.04	9.91	9.81	7.98	10.34	8.46	7.22	8.15	5.98	9.96	9.15	7.25	10.62	9.89	8.72	9.81
9341	VAMP3	45.17	23.24	29.19	30.63	27.87	24.33	21.91	25.69	20.79	26.28	27.17	22.63	37.63	31.67	29.31	27.74	31.29	30.77	26.83	25.48	27.23
283991	UBALD2	13.5	9.91	14.66	12.15	12.53	13.13	13.64	12.62	13.28	12.23	11.47	12.34	14.32	14.57	14.77	14.68	13.1	12.67	12.91	12.34	11.51
7185	TRAF1	6.07	3.9	2.83	3.13	3.46	2.83	2.42	3.32	2.73	2.39	2.43	3.46	4.51	3.06	3.98	3.26	3.41	2.7	2.87	2.51	3.43
64121	RRAGC	13.92	13.95	14.63	14.08	14.56	17.99	14	15.96	14.12	16.82	14.95	14.34	14.22	13.77	13.88	15.72	14.03	15.62	14.02	15.41	15
64425	POLR1E	5.83	6	8.42	6.65	5.8	6.56	7.34	6.61	6.9	7.38	7.43	6.34	7.19	7.41	6.24	5.94	6.34	7.32	5.87	6.52	6.52
153733	CCDC112	12.52	10.98	14.42	12.01	11.8	11.21	12.4	13.79	12.66	13.91	12.42	11.67	11.07	9.42	13.36	10.57	10.34	9.93	8.9	8.28	11.99
6133	RPL9	773.85	816.18	953.03	880.98	794.11	800.36	825.96	744.7	714.86	897.34	910.63	786.22	775.88	886.62	789.44	845.17	752.28	814.76	794.48	736.01	759.92
3607	FOXK2	16.34	18.65	17.01	16.28	16.34	17.05	17.39	17.32	17.87	16.72	18.24	16.95	18	17.32	16.09	16.53	16.99	17.85	17.98	19.2	17.44
23460	ABCA6	0.79	0.81	1.01	0.87	1.06	0.72	0.59	0.88	0.74	0.97	0.34	0.96	0.66	0.56	1.19	0.69	0.83	0.94	1.14	0.5	0.6
653505	PPIAL4A	0.1	0	0	0	0.11	0.11	0	0	0	0	0.09	0	0	0.1	0	0	0	0.1	0	0	0
29106	SCG3	85.37	95.62	85.1	94.75	83.6	78.69	76.75	82.32	79.84	81.15	100.17	81.67	92.4	87	88.64	96.91	81	94.34	82.44	78	90.73
4886	NPY1R	7.69	9.97	7.55	7.98	6.36	7.4	10.52	5.01	9.97	6.3	11.03	7.68	7.69	6.26	8.84	8.28	5.3	5.97	5.19	5.7	7.25
1060	CENPC	2.81	2.73	2.02	2.82	2.53	2.1	1.89	2.5	2.45	2.37	2.77	2.49	2.55	1.79	2.3	2.74	2.13	1.53	1.56	1.54	1.84
728116	ZBTB8B	0.23	0.55	0.42	0.35	0.25	0.47	0.52	0.31	0.56	0.41	0.34	0.24	0.36	0.24	0.28	0.36	0.17	0.3	0.42	0.29	0.37
590	BCHE	3.33	2.02	1.33	2.68	1.31	1.9	2.11	3.03	1.4	2.25	2.22	2.64	2.81	2.03	2.27	2.33	2.49	2.44	1.46	1.68	1.56
6334	SCN8A	13.5	16.3	14.55	17.21	16.99	15.02	14.49	16.06	14.17	14.33	17.21	16.79	18.7	20.47	14.68	17.91	20.94	17.51	16.33	20.44	19.24
51296	SLC15A3	1.66	2.26	2.09	1.82	1.65	1.86	2.39	3.51	1.35	1.95	2.82	2.44	1.56	2.38	1.95	2.18	1.08	1.93	1.68	1.77	1.68
8341	HIST1H2BN	0	0	0	0	0	0	0	0.5	0.38	0.36	0	0.18	0.33	0	0.19	0	0	0	0	0.18	0
55854	ZC3H15	60.12	66.96	82.66	78.4	67.56	66.29	65.52	76.98	72.14	73.66	74.27	62.71	70.21	62.62	68.65	69.15	82.45	66.53	65.78	53.41	59.8
121457	IKBIP	1.27	1.92	1.74	1.39	1.66	1.2	1.37	1.12	1.72	1.44	1.63	1.55	1.98	1.27	1.25	1.56	1	1.24	1.6	0.84	1.61
92840	REEP6	10.5	12.76	13.65	13.61	13.74	14.09	13.87	15.33	13.66	14.17	11.44	12.34	11.63	15.73	16.04	15.18	12.29	16.46	16.91	11.5	12.38
3624	INHBA	0.43	0.16	0.65	0.29	0.41	0.57	0.41	0.54	0.26	0.56	0.31	0.52	0.26	0.62	0.45	0.44	0.75	1.07	0.64	0.38	0.4
157777	MCMDC2	0.75	0.86	0.65	0.76	0.66	1	0.76	0.67	1	0.81	0.72	0.9	0.61	0.89	0.98	0.69	0.54	0.86	0.99	0.54	0.75
10916	MAGED2	71.77	82.3	78.84	86.57	79.24	83.4	74.48	69.13	68.13	81.62	73.92	70.45	85.46	93.59	77.33	85.14	98.24	86.31	81.99	89.58	93.78
53336	CPXCR1
1124	CHN2	26.64	19.29	17.2	19.63	15.49	18.7	13.46	7.42	19.15	11.95	11.23	15.71	25.82	18.88	17.9	16.13	30.13	14.17	13.93	19.49	15.16
29079	MED4	16.31	18.09	15.17	15.49	16.41	14.93	14.46	17.16	16.92	15.48	17.46	14.91	16.86	13.98	15.83	15.67	17.42	17.23	14.18	13.97	14.92
83733	SLC25A18	49.54	54.21	56.19	56.41	62.01	66.59	52.79	75.72	54.63	76.51	58.54	73.3	51.67	56.2	61.61	60.65	25.99	67.41	71.91	56.51	50.9
7307	U2AF1	39.81	35.85	47.71	38.25	38.24	36.99	34.85	36.44	36.75	36.39	36.58	34.16	41.46	36.42	37.59	38.92	39.25	38.68	42.05	33.42	41.06
114826	SMYD4	3.06	3.07	3.11	2.26	3.68	2.84	2.97	2.42	3.04	3.25	2.8	3.19	3.29	3.33	2.91	2.52	2.88	3.17	2.35	2.63	2.44
149281	METTL11B
286826	LIN9	0.92	1.49	0.91	1.08	1.15	0.84	1.35	0.84	1.03	0.9	1.29	0.98	1.08	1.37	1.07	0.75	1.11	1.15	1.42	1.12	1.15
107986531	LOC107986531	0.04	0.17	0	0.04	0.05	0.18	0.17	0.17	0.05	0	0.28	0.05	0	0.04	0.05	0	0.09	0.04	0	0.09	0
11194	ABCB8	6.94	7.29	6.74	7.05	7.11	7.33	8.52	7.27	6.31	6.53	7.8	6.54	6.14	6.4	6.55	6.94	4.9	6.47	7.25	6.77	7.1
8645	KCNK5	0.02	0.04	0	0.05	0.07	0.02	0	0.03	0	0.04	0	0.04	0.05	0.05	0	0.02	0.05	0	0.07	0.04	0.05
7375	USP4	14.05	15.85	13.59	14.48	15.16	13.13	13.95	13.59	13.53	13.4	15.56	14.58	15.27	15.64	14.94	15.67	13.4	16.5	14.62	15.07	14.69
1314	COPA	38.36	39.09	34.02	36.56	34.62	32.07	30.44	30.71	35.34	27.91	32.74	32.89	41.53	37.94	34.25	37.01	51.53	38.98	36.47	41.01	36.66
101927572	LOC101927572	0	0.1	0.1	0	0	0	0.1	0	0	0	0	0	0.18	0	0	0	0	0	0.78	0	0
152518	NFXL1	1.52	1.94	1.32	1.44	1.24	1.31	1.29	1.27	1.16	1.35	1.58	1.58	1.43	1.4	1.49	1.59	1.22	1.52	1.18	1.39	1.88
283777	FAM169B	0.03	0.1	0	0.06	0.03	0.05	0.03	0	0.07	0	0.06	0.04	0.01	0.03	0.03	0.09	0.1	0.06	0.12	0	0.05
6607	SMN2	17.84	20.96	19.28	15.8	16.13	18.32	19.4	19.35	18.68	17.9	20.02	18.55	19.52	19.58	15.65	20.05	21.1	17.81	17.18	15.64	18.19
220441	RNF152	1.06	0.87	0.59	0.61	0.63	0.73	0.45	1.48	0.68	0.56	0.61	0.66	0.85	0.53	0.64	0.76	1.16	0.75	0.6	0.96	0.78
51365	PLA1A	1.25	1.64	1.83	1.14	1.15	1.59	1.22	1.7	1.76	0.73	1.58	1.29	1.19	1.59	1.47	1.47	1.95	2.26	1.98	1.38	1.36
5101	PCDH9	28.86	21.92	21	23.06	21.33	18.33	17.48	24.54	17.64	18.39	19.81	19.41	27.97	19.56	23.92	21.11	24.29	20.96	17.04	19.38	21.01
89944	GLB1L2	1.86	2.54	1.45	2.02	1.63	2.03	2.27	1.65	1.96	2.17	2.37	2.14	1.7	2.28	2.03	1.89	2.38	2.47	2.02	2.32	2.35
1633	DCK	13.36	17.59	18.98	16.18	14.8	14.47	12.11	14.08	16.56	12.15	18.13	14.58	15.68	17.08	11.8	12.65	14.34	13.81	13.36	15.65	14.17
1384	CRAT	24.3	24.99	26.26	27.86	25.83	29.94	31.39	27.83	23.38	30.38	26.85	26.6	25.2	27.61	23.74	29.05	23.19	28.56	27.19	30.26	27.76
4610	MYCL	0.3	0.59	0.21	0.54	0.28	0.86	0.63	0.84	0.47	0.35	0.7	0.88	0.48	0.43	0.27	0.47	0.62	0.49	0.52	0.26	0.49
4744	NEFH	38.5	48.47	40.48	47.16	71.71	47.58	18.29	31.69	28.77	39.87	23.96	70.64	67.38	135.05	85.45	82.9	421.69	82.13	80.67	122.28	78.29
110599588	ASDURF	0.4	1.15	1.03	2.05	0.99	1.52	1.3	0.78	0.74	1.76	1.53	2.12	1.88	1.12	1.78	2.06	0.74	2.07	1.24	0.8	1.17
29107	NXT1	5.2	5.73	6.55	5.42	5	6.24	5.24	5.79	5.92	4.83	5.44	4.5	4.72	6.47	6.23	6.54	3.95	5.92	4.59	4.93	5.31
56934	CA10	39.95	48.87	47.59	47.55	49.07	45.49	47.99	50.71	54.48	51.93	63.25	41.98	43.83	48.28	40.87	61.38	54.22	59.59	45.4	56	54.71
93649	MYOCD	0.03	0.07	0.06	0.04	0.03	0.02	0.06	0.01	0.03	0.05	0.06	0.08	0.04	0.02	0.04	0.05	0	0.04	0.09	0.01	0.05
254263	CNIH2	100.57	124.23	154.5	137.88	145.03	227.76	195.67	239.63	182.17	223.64	152.92	129.79	105.1	105.35	126.97	135.02	101.36	148.42	145.6	139.32	134.55
84279	PRADC1	17.33	22.5	26.13	19.97	21.05	19.26	19.01	22.02	17.36	22.38	20.07	21.41	18.32	26.82	25.15	22.9	18.68	23.78	26.18	20.8	21.52
140460	ASB7	3.36	3.74	3.65	3.12	2.81	2.68	3	2.85	3.06	2.93	3.46	3.54	3.27	3.05	2.89	3.23	3.71	3.38	3	3.2	2.94
4081	MAB21L1	0.23	0.35	0.04	0.16	0.02	0.17	0.11	0.61	0.2	0.09	0.1	0.1	0.19	0.29	0.06	0.16	0.9	0.09	0.06	0.17	0.07
117246	FTSJ3	6.96	6.59	4.8	7.44	5.89	5.64	6.46	6.13	5.42	5.57	6.77	6.55	7.45	8.55	6.11	6.53	6.44	7.03	6.52	6.62	7.06
6125	RPL5	251.58	258.31	251.96	263.04	244.17	259.02	249.59	232.64	236.87	258.31	253.24	233.77	249.94	276.02	232.94	246.81	292.71	248.06	248.12	236.64	247.07
102724751	LOC102724751	5.84	7.23	7.23	6.54	6.95	6.94	10.23	9.49	5.06	7.83	5.85	6.53	3.95	5.34	6.75	5.15	3.8	7.53	7.34	6.67	5.98
6364	CCL20	0	0.37	0	0	0	0.08	0.15	0.29	0.08	0	0.13	0	0.07	0.59	0.16	0.07	0.39	0.07	0	0.08	0
643802	LOC643802	0.05	0	0	0	0.01	0.01	0	0	0.01	0	0	0.11	0.01	0.04	0.01	0	0	0	0	0	0
51128	SAR1B	11.99	10.33	11.06	9.94	9.11	8.15	6.75	8.67	9.08	8.29	8.85	9.62	11.19	9.8	10.18	9.12	9.82	9.8	9.11	9.25	8.64
94031	HTRA3	0.22	0.25	0.16	0.34	0.24	0.22	0.28	0.5	0.17	0.19	0.21	0.21	0.04	0.19	0.17	0.13	0.21	0.29	0.2	0.33	0.21
9052	GPRC5A	0.02	0	0.02	0.04	0.02	0.02	0.02	0.02	0.06	0.02	0	0.08	0.02	0.4	0.02	0.04	0	0	0	0.04	0.04
6632	SNRPD1	16.89	16.75	21.05	19.25	17.54	17.73	17.8	18.98	19.04	18.68	20.18	16.63	17.84	18.87	16.68	16.12	21.47	17.02	16.12	15.6	18.38
51384	WNT16	0.3	0.48	0.56	0.57	0.3	0.61	0.75	0.69	0.72	0.55	0.33	0.3	0.4	0.17	0.4	0.21	0.46	0.41	0.44	0.56	0.33
107987428	107987428	3.12	3.37	4.31	3.51	4.05	5.01	4.87	4.46	4.4	4.62	3.21	3.61	3.54	3.44	4.26	3.65	2.54	3.57	4.94	3.61	4.53
3437	IFIT3	8.08	6.14	8.84	7.6	6.55	6.52	6.11	6.55	6.83	7.56	5.96	7.26	7.03	5.52	8.92	6.85	7.16	9.07	6.52	6.23	6.46
83481	EPPK1	0.01	0.03	0.03	0.02	0.02	0.04	0.06	0.04	0.05	0.04	0.01	0.02	0.01	0.01	0.03	0.01	0.09	0.02	0	0.03	0.02
54856	GON4L	6.87	7.84	6.56	7.53	6.97	6.31	6.72	6.11	6.2	5.52	7.24	7.09	7.42	7.11	5.97	6.71	6.78	6.94	7.42	7.32	7.82
4708	NDUFB2	145.02	157.54	163.06	180.64	173.18	191.63	158.96	157.01	121.37	203.04	175.79	142.89	181.41	213.58	175.2	169.79	183.68	181.73	176.31	157.25	175.77
22794	CASC3	45.44	31.61	31.84	30.62	33.55	31.24	28.45	31.15	30.57	27.53	28.13	33.63	35.11	31.94	30.94	32.66	32.35	32.66	34.16	33.66	33.41
283284	IGSF22	0.2	0.17	0.22	0.42	0.21	0.23	0.31	0.33	0.32	0.15	0.4	0.17	0.15	0.2	0.18	0.26	0.18	0.17	0.14	0.29	0.33
148223	C19orf25	15.51	15.34	17.57	16.46	17.14	19.8	19.66	17.74	18.12	20.52	16.36	14.51	14.13	15.41	19.51	16.43	13.89	17.46	19.44	15.99	18.18
400735	PRAMEF4
7570	ZNF22	10.6	9.77	8.46	9.01	9.88	8.45	7.67	7.75	9.99	8.11	8.11	9.3	9.17	8.8	9.76	9.07	8.81	9.44	10.22	6.72	8.28
390197	OR4D10
8724	SNX3	115.59	125.41	133.37	129.97	113.36	127.14	120.49	128.69	139.71	139.59	128.77	108.5	123.99	131.07	108.9	132.5	144.19	135.22	114.55	140.96	128.74
10844	TUBGCP2	15.25	16.18	16.06	18.64	16.5	16.77	17.42	16.33	15.24	16.11	18.93	15.9	18.02	18.66	15.43	18.24	21.11	18.6	17.84	20.12	18.31
2781	GNAZ	38.21	38.29	36.8	39.62	36.82	37.99	39.2	37.67	35.8	36.83	39.01	34.19	40.03	34.36	31.51	37.14	36.68	34.67	36.06	42	40.51
79785	RERGL	1.67	2.06	1.9	0.99	1.65	0.74	1.6	1.13	1.38	1.73	1.38	2.37	2.09	2.04	1.45	2.23	1.14	1.59	2.23	0.94	1.67
10765	KDM5B	6.44	7.67	7.22	8.33	6.48	6.89	8.09	7.89	7.91	7.02	8.87	7.34	6.81	7.03	6.21	7.41	6.56	7.99	7.4	6.27	7.21
54829	ASPN	0.04	0.09	0	0.06	0.08	0.19	0.14	0.25	0.03	0.14	0.04	0.1	0.04	0.02	0.23	0.08	0	0.07	0.33	0.05	0
4240	MFGE8	22.95	18.8	22.84	22.74	28.89	22.95	22.03	19.36	23.1	29.63	19.45	32.93	21.31	33.01	28.22	28.9	25.79	30.95	41.38	25.14	23.81
11147	HHLA3	21.28	19.98	24.33	24.57	18.93	22.94	26.38	24.7	22.04	25.21	23.4	19.24	20.78	19.72	27.42	20.15	20.74	21.84	21.04	20.08	23.46
147199	SCGB1C1
50808	AK3	17.29	13.72	15.16	15.66	15.47	14.72	13.1	14.82	12.61	17.61	15.44	14.18	16.29	15.18	14.71	15.72	13.88	15.81	15.27	13.57	13.97
27292	DIMT1	12.38	12.88	13.32	12.08	11.68	11.9	12.15	13.15	14.44	12.98	12.98	11.49	13.78	11.74	11.92	12.19	13.73	12.17	10.62	10.2	10.92
7225	TRPC6	0.36	0.42	0.37	0.43	0.51	1.01	0.63	1.78	0.55	0.85	0.45	0.41	0.36	0.29	0.33	0.56	0.71	1.01	0.18	0.45	0.69
2665	GDI2	50.06	51.78	53.12	56.5	46.25	46.03	42.6	42.77	38.4	45.23	53.13	41.06	58.57	54.53	46.42	55.23	57.42	52.25	43.5	55.61	53.81
26050	SLITRK5	10.04	12.51	11.59	13.93	10.37	11.39	12.91	10.55	12.49	10.98	12.79	10.45	12.08	12.96	9.52	12.54	13.28	13.58	12.03	14.94	13.11
140679	SLC32A1	4.56	5.12	5.56	5.95	6.09	8.37	5.23	4.74	4.81	4.2	5.92	5.14	6.13	6.81	5.36	6.41	6.98	7.93	5.07	5.72	5.98
547	KIF1A	130.24	127.45	109.24	131.84	120.39	137.68	142.82	135.05	120.2	119.53	135.44	121.54	137.98	130.85	112.17	129.96	105.27	106.49	122.84	149.97	142.3
284098	PIGW	1.19	1.61	1.15	0.99	1.28	1.43	1.13	1.1	1.37	0.98	1.29	1.2	1.44	1.28	1.45	1.2	1.79	1.19	0.93	1.32	1.06
10724	OGA	52.44	63.77	55.15	60.49	54.39	52.69	59.37	52.31	50.4	52.75	72.02	59.08	59.96	53.42	48.62	59.53	58.83	60.04	49.68	48.47	60.16
83440	ADPGK	13.3	11.43	11.14	11.15	12	11.26	11.27	11.73	11.95	12.01	11.06	12.83	12.65	11.28	11.44	12.01	15.61	12	13.85	11.03	11.61
115861	NXNL1	0.28	0.14	0.14	0.26	0.15	0.07	0.14	0.07	0.15	0.14	0.12	0.29	0.13	0	0.22	0.07	0.07	0.39	0.44	0.14	0.19
30849	PIK3R4	5.11	4.4	5.45	5.25	4	3.81	4.58	4.15	4.45	4.77	4.92	3.91	5.7	4.73	3.94	4.83	5.27	4.74	4.28	5.18	5.61
4289	MKLN1	7.85	8.07	6.74	7.24	7.24	6.18	6.4	7.19	6.87	6.69	7.97	7.18	8.04	6.81	6.88	7.05	8.51	7.56	6.22	6.09	7.33
100526832	PHOSPHO2-KLHL23	0.84	0.26	0	0.26	0	0	0	0	0	0	0.33	0.64	0	0	0	0	0	0	0	0	0
400720	ZNF772	0.95	1.38	1.71	1.01	1.12	1.14	1.58	1.05	1.17	0.95	1.11	1.21	1.23	1.16	1.14	1.15	0.99	1.37	1.09	1.18	1.07
1618	DAZL	0	0	0.09	0.05	0	0.02	0.05	0	0	0	0	0.02	0.03	0	0.04	0.02	0	0.02	0	0.02	0
100130733	LRRC70	0.37	0.17	0.07	0.21	0.1	0.05	0.1	0.24	0.1	0.1	0.37	0.21	0.22	0.19	0.13	0.16	0.12	0.07	0.03	0.12	0.14
644168	DRGX	1.3	1.29	1.69	1.26	1.16	0.72	0.61	0	1.38	0.36	1.62	1.21	1.8	1.25	1.51	2.03	0.47	1.05	1.62	2.04	1.83
113419	TEX261	14.04	12.47	12.1	14.23	11.69	12.11	11.85	13.33	11.6	11.24	12.95	13.6	12.82	12.97	12.38	14.21	11.8	14.2	12.98	13.18	13.55
5564	PRKAB1	11.21	12.7	10.67	11.24	11.89	11.32	8.82	8.47	11.96	11.3	10.21	11.62	11.46	12.78	10.9	12.74	13.61	13.02	15.04	14.14	12.22
55520	ELAC1	1.6	1.73	1.08	1.21	1.21	1.49	1.65	1.09	1.78	1.31	1.77	1.38	1.29	1.52	1.37	1.15	0.73	1.36	0.94	1.47	1.71
389874	ZCCHC13
250	ALPP	0	0.05	0	0	0	0.02	0	0	0	0	0	0	0	0	0.02	0	0	0	0	0	0
3726	JUNB	14.43	14.73	15.12	16.69	14.94	13.65	15.11	19.98	13.45	14.07	15.79	15.14	11.75	15.08	13.63	17.12	16.01	22.79	17.43	15.34	18.56
137835	TMEM71	0.16	0.21	0.09	0.32	0.09	0.2	0.26	0.28	0.33	0.19	0.29	0.11	0.1	0.3	0.12	0.22	0.26	0.11	0.15	0.13	0.24
283571	PROX2	1.3	1.5	0.99	1.46	1.31	1.77	1.62	1.53	1.18	0.99	1.57	1.37	1.09	1.55	1.35	1.4	1.29	1.23	1.07	1.28	1.01
344807	CD200R1L	0	0.09	0	0	0.06	0	0	0	0	0	0	0	0	0.04	0	0	0	0	0	0.13	0.13
400629	TEX19	0.03	0	0	0	0	0	0	0	0	0	0	0	0	0	0	0	0	0	0	0	0
9801	MRPL19	4.75	4.75	3.98	4.41	4.11	3.54	3.14	4.08	4.15	3.87	3.93	4.08	4.86	3.95	4.51	4.54	5.95	3.91	4.29	3.94	4.09
7915	ALDH5A1	17.92	22.92	21.56	20.44	20.61	22	19.24	24.81	21.56	22.04	21.22	19.47	22.12	20.73	18.11	19.7	17.26	19.66	19.64	20.46	20.48
78990	OTUB2	1.21	1.75	1.68	1.95	1.46	2.24	2.94	2.77	2.13	2.04	2.47	1.37	1.38	1.6	1.19	1.8	1.63	1.52	1.41	1.63	1.52
10421	CD2BP2	22.6	20.76	21.79	21.84	21.37	21.19	22.86	20.88	18.76	22.87	24.05	21.1	22.41	23.7	18.52	23.96	18.98	21.85	23.24	23.88	25.59
80311	KLHL15	1.78	1.93	1.66	1.61	1.28	1.31	1.1	1.58	1.91	1.29	1.95	1.74	2.02	1.51	1.63	1.49	1.8	1.42	1.67	1.55	1.57
90288	EFCAB12	1.18	1.35	1.09	0.91	1.03	1.24	0.99	1.7	1.2	1.04	1.08	1.47	0.85	0.96	1.28	1	0.83	1.19	1.01	0.47	0.71
9737	GPRASP1	27.45	39.77	28.23	38.94	29.92	28.99	33.93	29.51	28.36	26.41	42.6	30.34	35.63	33.75	27.42	33.78	32.59	31.45	25.26	30.48	38.51
162387	MFSD6L	0	0.02	0	0.05	0.03	0	0.02	0	0	0.05	0	0	0	0	0	0	0	0	0	0	0
285311	C3orf56
387882	C12orf75	2.96	3.82	2.53	2.6	2.82	4.35	3.37	5.35	3.25	4.59	4.4	2.37	2.61	3.08	1.86	2.9	3.58	3.28	1.84	3.22	2.98
1103	CHAT	0	0	0	0	0	0	0	0	0	0	0	0	0	0	0	0	0	0	0	0	0.02
5083	PAX9	0	0	0	0	0	0.02	0	0	0	0	0	0	0	0	0	0	0	0	0	0	0
4025	LPO	0.09	0.26	0.22	0.13	0.12	0.07	0.11	0.26	0.14	0.11	0.06	0.1	0.16	0.19	0.1	0.06	0.04	0.19	0.02	0.07	0
100188893	TOMM6	44.22	44.89	49.71	52.9	48.48	53.08	60.84	51.94	46.37	58.78	56.39	44.26	49.31	46.69	45.15	48.36	49.71	55.91	44.95	44.24	47.34
3219	HOXB9
54471	MIEF1	5.43	6.19	7.23	6.45	6.69	6.53	6.04	6.93	6.07	6.14	6.6	6.51	6.77	7.48	5.87	6.43	6.18	6.63	7.08	7.44	6.93
79501	OR4F5
122809	SOCS4	2.73	2.35	1.82	1.94	2.39	2	1.78	2.5	2.12	2.04	2.16	2.5	2.86	2.19	2.07	2.03	2.83	2.38	1.98	2.13	2.38
729458	MBD3L2B
23601	CLEC5A	0.05	0.06	0	0.06	0.02	0.06	0.03	0.11	0	0.05	0.08	0.02	0.12	0.1	0.07	0.03	0.6	0.17	0.03	0.14	0.09
102723971	LOC102723971	0	0	0	0	0.04	0.11	0	0	0	0	0	0	0	0	0	0.07	0	0.04	0	0	0.04
680	BRS3	0.04	0.12	0	0.08	0	0.25	0	0	0.09	0.12	0.04	0.04	0.07	0	0.13	0	0	0.08	0	0.08	0
219958	OR1S2
57575	PCDH10	14.5	16.33	13.86	13.84	11.56	14.31	15.25	11.4	15.02	12.51	14.08	11.64	15.22	12.73	11.1	14.05	12.27	13.08	11.07	17.34	15.57
343170	OR14K1
79413	ZBED2	0	0	0	0	0	0	0	0.02	0	0	0	0	0	0	0	0	0	0	0	0	0
23521	RPL13A	597.6	543.88	690.87	618.39	549.92	563.48	561.79	543.15	516.78	649.92	589.75	534.75	527.51	653.55	615.41	578.67	631.57	632.17	649.77	529.14	579.24
83449	PMFBP1	0.16	0.06	0.27	0.1	0.08	0.11	0.09	0.03	0.02	0.09	0.16	0.25	0.23	0.11	0.28	0.24	0.15	0.06	0.13	0.03	0.12
283	ANG	0.78	0.48	0.67	0.57	0.66	0.79	1.2	1.13	0.97	0.82	0.63	1	0.88	0.43	1.12	0.49	0.49	2.08	0.33	0.71	0.8
51327	AHSP	0	0	0.49	0	0	0.17	0	0	0.18	0	0	0	0	0	0	0	0.38	0	0	0.17	0
10980	COPS6	71.91	79.48	91.69	95.19	84.17	96.77	101.38	82.14	80.48	94.86	91.96	76.38	81.92	93.35	93	86.96	87.59	88.22	95.12	78.11	85.14
388759	C1orf229	1.45	1.55	1.32	1.03	1.32	1.3	1.61	1.15	1.27	1.86	1.18	2.05	1.24	1.69	1.86	1.01	0.76	1.53	1.28	1.1	1.2
199800	ADM5	0.66	0.72	1.13	0.99	0.67	1.05	1.25	1.09	0.89	0.89	0.61	0.73	0.55	0.93	1.01	0.6	0.03	0.75	0.64	0.42	0.73
4914	NTRK1	0.09	0.14	0.04	0.12	0.11	0.16	0.12	0.12	0.02	0.06	0.11	0.11	0.17	0.14	0.14	0.39	0.18	0.2	0.11	0	0.1
6309	SC5D	15.13	15.54	13.99	14.5	14.11	14.13	11.44	12.58	13.46	12.89	15.15	13.48	16.46	14.17	14.05	14.25	20.78	14.51	12.57	15.32	14.24
7328	UBE2H	25.51	26.25	24.67	24.65	23.32	22.38	23.34	26.49	20.85	23.1	26.98	23.88	25.64	25.06	21.78	24.76	21.42	25.75	20.77	23.8	25.22
9777	TM9SF4	23.93	26.97	25.93	24.93	23.58	23.48	23.16	24.22	26.9	20.97	25.76	24.53	24.78	25.27	23.75	24.63	24.82	23.84	30.06	27.13	25.7
375035	SFT2D2	0.15	0	0.22	0.21	0.16	0.07	0.29	0.35	0.24	0.3	0.2	0.47	0.27	0.07	0.16	0.07	0.08	0.07	0.08	0	0.41
7384	UQCRC1	101.18	108.96	114.87	131.04	125.79	138.96	126.18	120.52	113.37	134.33	123.66	117.29	125.09	154.47	127.52	135.19	182.54	142.18	133.14	138.41	138.22
101928841	LOC101928841	0.57	0.48	0.5	0.45	0.79	0.52	0.39	0.39	0.55	0.42	0.32	0.63	0.55	0.63	0.64	0.52	0.41	0.48	0.75	0.59	0.64
3845	KRAS	9.08	11.93	11.22	10.41	10.28	10.49	9.03	10.12	11.86	9.89	9.73	10.55	10.39	9.51	8.88	9.54	9.86	9.79	8.11	9.82	9.94
644538	SMIM10	3.01	2.65	4.92	3.22	3.66	4.29	2.59	3.22	3.52	2.94	3.59	3.43	3.55	2.98	3.39	3.11	3.13	3.83	2.75	2.67	3.44
79169	C1orf35	14.65	11.99	16.27	14.62	13.31	14.27	16.88	12.79	14.55	13.79	12.74	13.73	11.49	12.29	14.53	13.68	11.92	13.71	20.29	11.88	14.64
3725	JUN	24.8	28.54	34.41	26.8	23.52	30.7	31.44	33.18	27.6	27.85	38.9	24.62	25.06	23.49	21.44	28.01	18.23	31.11	24.44	27.14	26.71
54936	ADPRHL2	13.86	14.97	15.31	13.99	14.59	14.88	15.11	14.61	15.38	13.25	13.73	12.36	12.94	12.58	15.82	14.97	15.87	14.64	14.17	13.76	14.27
140686	WFDC3	0.36	0	0	0.12	0.2	0.18	0.3	0	0.06	0.06	0.43	0.13	0	0.18	0.2	0	0.06	0	0.32	0	0.29
131149	OTOL1	0.08	0.12	0.24	0.04	0	0	0	0.08	0	0	0.07	0.09	0.04	0	0.13	0.11	0	0	0.38	0.04	0.15
64398	MPP5	10.07	7.66	6.66	7.67	5.8	6.16	6.23	7	5.32	6.17	7.23	6.24	8.55	8.06	6.64	6.82	9.47	7.12	6.74	6.9	7.53
11170	FAM107A	414.03	336.75	457.29	359.26	460.41	514.37	430.88	498.9	466.75	616	411.7	458.25	367.96	376.35	446.68	449.26	180.2	492.11	518.69	464.09	366.49
84138	SLC7A6OS	3.4	2.37	3.22	2.91	2.69	2.51	3.04	3.68	3.05	1.58	2.7	2.57	2.57	2.93	2.7	2.87	3.26	3.74	2.23	2.76	4.74
28984	RGCC	109.33	70.15	80.72	74.41	74.21	62.85	59.47	69.69	56.58	78.78	57	77.89	93.52	86.58	88.04	84.72	91.32	92.81	80.46	77.29	71.17
51068	NMD3	9.69	10.42	10.03	9.11	9.18	8.39	8.49	11.33	9.39	8.25	10.63	8.05	9.48	8.85	9.87	8.79	8	8.93	8.89	8.26	9.25
8601	RGS20	4.87	5.39	7.34	6.76	5.58	7.68	5.79	9.16	4.72	9.92	8.91	6.72	4.71	5.99	6.97	6.21	2.23	6.77	5.65	6.91	3.82
5978	REST	2.27	1.39	1.4	1.2	1.25	1.3	0.95	1.49	1.1	1.24	0.92	1.21	1.52	1.11	1.61	1.25	1.39	1.46	1.34	1.16	1.25
1954	MEGF8	13.16	13.67	13.23	15.97	13.31	14.18	15.83	13.69	13.19	12.38	16.26	14.55	13.45	15.46	11.76	14.79	11.7	15.37	15.41	16.29	15.98
6400	SEL1L	8.36	8.61	6.86	9.41	7.33	6.71	8.3	8.7	6.99	6.32	9.58	6.92	9.02	6.92	6.66	7.89	8.8	8.2	6.09	7.43	8.1
10390	CEPT1	7.72	7.48	6.86	8.67	6.4	6.96	6.75	7.85	6.3	6.13	8.51	7.01	6.97	7.04	5.43	7.05	8.06	8.18	5.44	7.36	8.12
653598	PPIAL4C	0.46	0.55	0.91	0.55	0.88	0.32	1.3	0.6	0.64	0.24	0.22	0.99	0.18	0.99	0.84	0.3	0.92	0.25	1.65	0.25	0.78
64771	C6orf106	52.55	52.91	55.44	56.93	57.43	54.61	45.58	47.72	49.84	52.81	52.74	56.68	58.94	68.34	51.24	59.5	64.53	59.42	61.2	76.78	61.47
50717	DCAF8	49.37	47.52	47.17	50.56	46.81	39.58	41.4	40.32	41.95	40.71	46.09	45.61	49.78	52.14	44.98	47.49	50.9	47.46	49.61	48.38	50.84
79039	DDX54	8.05	8.75	9.75	9.84	8.26	9.42	11.36	11.33	8.13	9.29	11.93	8.01	7.92	9.61	8.11	9.11	7.04	9.38	8.98	8.18	9.55
85369	STRIP1	17.9	19.83	17.01	20.49	18.67	20.56	22.21	20.74	18.27	19.79	23.81	20.43	20.69	20.79	15.75	22.39	16.66	21.12	16.17	21.26	25.04
9978	RBX1	43.36	45.05	51.65	49.22	42.58	53.72	50.24	47.49	42.45	55.48	42.63	44.08	56.21	44.22	50.9	45.69	50.89	47.57	34.47	37.11	39.78
51778	MYOZ2	0.3	0.35	0.23	0.28	0.34	0.27	0.48	0.22	0.29	0.42	0.47	0.22	0.31	0.28	0.49	0.34	0.39	0.32	0.33	0.21	0.25
51362	CDC40	14.87	16.13	20	16.84	17.32	14.67	14.08	15.94	16.72	15.74	20	18.09	15	16.19	15.13	16.48	15.05	17.11	16.76	13.29	15.1
107985773	LOC107985773	0	0	0	0	0	0	0.02	0	0.06	0	0	0	0	0	0	0	0	0	0	0	0
83743	GRWD1	6.28	5.88	5.67	6.78	6.5	6.6	6.3	4.96	5.55	5.88	6.59	6.46	6.36	7.77	6.59	6.57	6.53	6.83	8.63	6.99	7.01
2309	FOXO3	16.64	19.48	18.67	15.69	17.95	13.09	13.6	11.2	17.43	12.47	14.67	18.27	17.84	18.12	19.23	16.88	17.81	17.25	19.44	15.69	16.53
125972	CALR3	0	0	0	0	0	0	0	0	0	0	0	0	0	0	0.05	0	0	0.04	0	0	0
10766	TOB2	17.66	10.95	12.84	11.13	10.88	10.38	9.55	13.31	11.89	9.78	10.88	11.1	14.43	10.2	11.92	10.72	8.23	10.6	11.68	10.86	10.91
29982	NRBF2	9.78	11.98	11.12	11.44	10.77	9.12	9.88	10.34	11.91	9.41	11.56	11.2	12.27	12.14	8.73	10.32	15.57	10.19	10.15	12.06	11.75
7155	TOP2B	25.95	28.28	20.97	26.53	24.49	22.42	24.22	22.59	23.09	21.52	27.18	23.89	28.95	24.1	23.14	27.47	27.62	23.97	19.42	20.89	27.21
64319	FBRS	15.73	14.73	15.41	12.17	13.13	13.86	14.12	14.6	15.06	11.51	13.08	14.24	13.52	13.6	14.65	13.64	9.72	13.24	17.4	13.57	13.11
90313	TP53I13	6.41	7.25	6.78	7.2	7.58	7.16	8.12	8.4	6.27	7.39	7.56	6.97	6.18	6.13	8.8	7.52	4.5	10.01	8.18	5.78	7.77
11248	NXPH3	4.8	3.23	2.97	4.23	4.85	4.09	3.33	2.13	2.66	1.98	2.08	3.88	6.19	4.56	4.59	4.64	3.7	3.7	4.77	6.15	3.77
111089941	MMP24-AS1-EDEM2	0.28	0.25	0	0.15	0.1	0.09	0	0.09	0	0.44	0.23	0.09	0.08	0.23	0	0.18	0	0	0	0.08	0.38
23401	FRAT2	5.13	5.87	6.99	5.08	6.63	5.76	5.37	5.84	4.49	5.73	5.94	5.6	6.18	6.68	6.56	6.53	8.44	6.79	7.08	5.64	6.31
8320	EOMES	0	0	0.21	0	0	0.02	0.21	0.24	0.07	0.06	0.09	0.02	0.02	0	0	0.02	0	0	0.02	0	0
5756	TWF1	13.72	15.46	13.41	11.25	11.28	11.88	10.15	12.23	12.8	11.86	12.53	11.14	13.4	10.01	12.13	11.16	12.13	11.42	11.23	10.1	10.04
403277	OR5K3
51091	SEPSECS	1.71	1.41	1	1.28	0.93	1.29	1.39	1.16	1.21	1.09	1.33	1.3	1.53	1.04	1.16	0.98	1.38	1.23	0.75	0.81	1.22
5204	PFDN5	328.73	302.08	341.04	328.03	310.94	365.55	377.36	325.19	282.32	353.48	318.61	289.07	304.28	324.8	367.54	313.49	304.51	327.41	319.23	276.08	281.3
4017	LOXL2	0.52	0.43	0.31	0.46	0.39	0.34	0.35	0.47	0.24	0.27	0.34	0.29	0.33	0.55	0.42	0.4	0.4	0.44	0.59	0.32	0.54
112268409	112268409	0	0.32	0.32	0	0.12	0.11	0.1	0.1	0	0	0	0.34	0.2	0.11	0	0.1	0	0	0	0	0
5232	PGK2
123904	NRN1L	3.72	2.28	2.03	2.9	1.05	2.06	2.83	2.17	1.51	3.93	2.02	2.17	2.92	1.82	1.74	1.76	1.86	2.5	2.44	1.21	3.25
27092	CACNG4	9.08	9.67	10.76	8.41	9.14	12.37	15.27	15.75	12.49	15.59	12.51	9.76	7.99	7.22	7.5	7.68	5.92	8.79	8.27	7.63	8.48
25998	IBTK	6.86	7.14	6.12	6.92	5.56	4.53	4.84	4.92	4.9	4.62	6.86	5.28	6.77	5.42	5.03	5.95	7.59	5.94	4.45	4.51	5.73
552889	ATXN7L3B	53.09	63.36	56.8	59.36	52.35	48.03	48.68	45.75	58.91	45.82	56.22	54.12	56.26	61.44	46.99	55.86	59.57	52.97	51.72	66.77	61.75
55034	MOCOS	0.05	0	0.05	0.02	0	0.02	0.07	0.03	0.02	0.02	0.03	0	0.02	0	0.06	0.05	0.09	0	0	0	0
112812	FDX2	52.29	52.93	53.62	63.88	60.17	68.6	76.83	60.14	54.96	84.81	69.67	51.44	57.41	59.35	60.08	61.64	54.44	61.36	63.38	53.16	60.76
4645	MYO5B	0.66	0.71	0.34	0.59	0.74	0.7	0.69	0.4	0.72	0.58	0.65	0.5	0.66	0.6	0.68	0.68	1.24	0.86	0.47	0.57	0.85
84959	UBASH3B	1.17	1.57	1.24	1.76	1.47	1.6	0.94	1.27	1.3	1.17	1.3	1.58	1.69	1.58	1.45	1.52	3.16	1.65	1.68	1.68	1.77
100529215	ZNF559-ZNF177	0.61	0.55	0	0.34	0.13	0.09	0.61	0.54	0.13	1.07	0.74	0.28	0.33	0.39	0.29	0.25	1.27	0.54	0.11	0.78	0.09
91272	BOD1	12.32	13.57	12.21	14.57	12.4	12.94	14.42	13.7	11.38	13.44	17.72	12.63	14.9	15.6	12.19	15.17	17.4	14.94	12.28	15.44	14.4
10814	CPLX2	311.48	405.51	461.36	429.78	310.37	246.11	217.3	400.63	216.35	280.77	463.5	486.31	388.74	571.46	469.57	391.54	471.33	360.32	526.51	446.24	373.46
353238	PADI6	0	0	0.09	0	0	0	0	0	0	0	0	0	0	0	0	0	0	0	0	0	0
388561	ZNF761	1.43	1.96	0.89	1.38	0.94	1.27	1.11	1.14	1.2	1.21	1.39	1.54	1.38	1.07	1.08	1.44	1.39	1.22	1.23	0.88	0.96
10893	MMP24	5.67	7.1	6.17	6.42	7.56	7.95	7.24	6.57	6.43	6.05	6.09	6.29	5.81	6.89	5.13	7.39	6.14	7.44	8.25	7.72	8.02
154790	CLEC2L	28.37	26.75	35.83	34.76	49.3	47.55	36.77	24.28	33.46	46.88	26.15	40.53	39.29	45.08	46.39	39.71	85.89	47.73	45.41	49.87	51.06
335	APOA1	0.74	0.2	0	0.25	0.43	0.27	0.65	0.57	0.14	0.33	0.35	0.21	0.37	0.39	0.14	0.69	0.07	0.25	0.92	0.2	0.74
84265	POLR3GL	23.64	21.92	31.77	25.64	21.2	21.51	20.44	22.32	19.04	26.67	22.16	21.02	22.53	24.42	22.33	23.18	24.02	24.76	24.37	21.42	22.01
1557	CYP2C19	0.04	0.08	0.05	0.02	0.04	0	0.15	0.26	0.08	0.16	0.09	0.04	0.06	0.01	0.03	0.06	0	0.02	0	0.01	0.02
80308	FLAD1	12.27	11.01	11.81	14.93	10.16	10.48	13.8	12.91	12.2	14.54	13.31	12.69	12.84	13.55	10.21	13.59	13.86	14.27	12.71	13.16	12.99
222553	SLC35F1	25.14	26.37	19.78	27.08	24.01	28.73	22.54	14.54	26.85	23.61	15.87	22.66	32.44	23.16	27.81	22.67	31.17	21.43	20.98	27.03	24.71
65987	KCTD14	0	0	0	0	0	0	0.31	0	0	0	0.37	0.26	0	0	0	0	0	0	0	0.6	0
4321	MMP12
162517	FBXO39	0	0.03	0.03	0	0	0	0	0.07	0.04	0	0.03	0	0.06	0.03	0	0	0.03	0.06	0	0.07	0.06
10328	EMC8	7.3	7.68	7.37	7.39	8.21	7.98	8.36	7.98	6.91	9.25	8.01	6.15	7.17	7.51	7.46	7.09	7.44	8.54	7.38	6.67	7.61
5030	P2RY4	0	0	0	0	0	0.07	0	0	0	0	0	0	0	0	0.04	0	0	0	0	0	0
27287	VENTX	0.07	0.13	0.07	0.04	0.07	0.16	0.29	0.35	0	0.07	0.05	0.05	0.02	0.09	0.22	0.09	0	0.06	0.1	0.07	0.17
3090	HIC1	0.91	1.18	0.46	0.9	1	1.05	0.71	1.09	1.46	0.97	0.71	1.12	0.71	0.95	1.25	1.11	0.71	0.87	1.38	0.96	1.45
107987288	LOC107987288
10879	SMR3B
6181	RPLP2	568.15	498.28	617.28	581.52	526.17	586.94	585.26	554.74	476.5	608.14	480.45	505.65	484.61	604.05	626.05	531.28	575.27	604.19	585.95	463.36	482.71
283463	MUC19	0	0.04	0	0.03	0.01	0.02	0.02	0.02	0.01	0.01	0.05	0.02	0.01	0.02	0.01	0.02	0.02	0.01	0	0.01	0
107986752	LOC107986752	0.18	0.18	0.12	0.14	0.14	0.2	0.16	0.14	0.1	0.05	0.07	0.2	0.11	0.35	0.25	0.06	0.03	0.13	0.16	0.15	0.12
50852	TRAT1	0.03	0	0	0	0	0.06	0	0.03	0	0	0	0	0	0	0	0	0	0.06	0	0.09	0
7005	TEAD3	0.88	1.12	1.37	1.07	1.29	0.93	1.07	1.48	1.13	1.34	1.08	1.48	0.79	1.09	1.49	1.23	0.55	1.56	1.22	1.2	1.25
60598	KCNK15	0.67	0.67	0.6	0.62	0.66	0.74	0.39	0.75	0.41	0.53	0.31	0.5	0.48	0.64	0.5	0.73	1.11	1.35	0.33	0.44	0.32
6166	RPL36AL	259.46	277.79	296.26	337.93	268.7	269.91	274.39	232.99	237.71	273.26	310.21	245.03	273.36	300.89	305.97	299.75	327.46	291.25	276.12	209.21	254.66
91298	C12orf29	12.41	14.05	13.43	12.89	13.3	11.21	11.54	12.98	16.18	14.12	14.37	12.14	13.16	14.44	12.65	13.93	14.28	15.44	12.71	13	13.53
2700	GJA3	0.01	0	0	0	0	0	0	0	0	0	0	0	0	0.02	0	0	0	0.01	0.01	0	0
23779	ARHGAP8	0.58	0.64	0.58	0.58	1.21	1.65	0.82	1.49	1.05	1	0.42	0.19	0.89	0.37	0.97	0.87	0.52	1.46	0.92	0.49	0.73
51728	POLR3K	18.63	16.29	19.1	19.86	21.25	22.05	25.2	20.33	18.19	21.7	23.76	17.38	21.09	21.64	21.08	21.72	19.57	23.13	21.62	21.16	19.87
8339	HIST1H2BG	0.18	0	0	0	0	0	0	0	0	0	0.16	0.37	0.17	0	0	0	0	0	0	0	0
51062	ATL1	49.34	60.49	56.2	57.02	51.4	52.16	59.44	55.23	57.84	53.4	64.76	50.33	57.68	52.91	45.58	57.29	61.87	52.23	48.11	61.92	64.59
53981	CPSF2	4.89	5.29	3.96	4.46	4.44	4.55	4.36	4.72	4.69	4.67	5.08	4.89	5.09	4.75	4.11	4.97	4.7	4.87	4.11	4.57	4.68
79873	NUDT18	4.42	4.47	4.2	5.57	5.04	5.86	6.22	7.4	4.56	5.43	5.79	4.73	5.29	5.01	4.76	4.97	2.98	4.56	4.34	5.29	5.95
100287404	USP17L19	0	0	0	0	0	0	0	0	0	0	0	0	0	0	0	0	0	0.01	0.01	0	0
134353	LSM11	4.32	5.62	4.34	4.78	4.24	3.76	4.49	4.72	4.57	3.75	5.03	4.63	4.9	4.6	3.94	4.03	4.02	3.34	3.73	4.48	4.55
53829	P2RY13	2.59	2.66	2.53	2.83	2.27	2.59	2.29	3.15	1.29	2.23	3.15	1.75	1.72	2.01	2.2	2.3	3.42	2.7	1.24	1.21	1.48
3617	IMPG1	0.18	0.14	0.08	0.15	0.14	0.31	0.36	0.13	0.48	0.32	0.2	0.23	0.18	0.11	0.17	0.29	0.51	0.52	0.02	0.26	0.26
58524	DMRT3	0.13	0.7	0.91	1.21	0.22	0.13	0.03	0	0.3	0	0.59	1.94	0.67	3.68	1.19	0.91	3.76	1.28	1.5	0.38	0.52
169522	KCNV2	0.05	0.08	0.15	0.14	0	0.08	0.08	0.07	0.05	0	0.09	0.03	0.07	0.17	0.03	0.02	0.15	0.02	0	0.1	0.07
54145	H2BFS
6496	SIX3	0.9	0	0.02	0.04	0.49	0.37	2.96	0.06	1.52	0.41	0	0.02	0.04	0.12	0.49	0.45	0.04	0.41	0.05	0.49	0.55
387715	ARMS2	0.08	0	0	0	0	0.08	0	0	0	0	0	0	0.07	0.08	0.08	0.15	0.32	0.45	0	0.08	0.22
6815	STYX	1.46	1.34	1.04	1.09	1.23	0.93	1.18	1.09	1.27	1.13	1.25	1.6	1.34	1.17	1.02	1.08	1.01	1.16	0.73	0.95	0.79
23245	ASTN2	81.72	67.65	80.62	70.94	83.12	76.49	83.53	58.98	79.02	73.05	58.91	95.03	67.89	68.02	104.13	67.46	52.51	67.27	75.94	55.65	64.19
84164	ASCC2	9.51	8.01	9.83	8.6	9.08	7.34	9.22	9.42	8.48	9.1	8.28	9.83	9.63	9.06	11.76	9.11	8.05	9.51	11.38	9.25	7.82
54839	LRRC49	8.94	11.82	8.27	10.34	10.48	8.32	7.96	10.53	8.74	7.74	10.38	10.47	11.01	10.82	9.77	10.7	15.18	9.26	8.67	8.27	10.61
994	CDC25B	22.16	21.56	17.53	20.99	20.82	20.95	18.98	17.91	19.85	17.17	19.82	24.91	23.63	22.76	20.76	21.28	22.33	23.44	23.06	19.13	23.09
200232	FAM209A	0.07	0	0.13	0	0	0.13	0.26	0.19	0	0	0.26	0.52	0.12	0.25	0.07	0	0	0.19	0.55	0.06	0.06
6904	TBCD	22.51	23.86	19.92	26.16	23.09	25.62	29.09	28.77	21.94	25.54	26.38	22.44	23.37	23.16	22.08	25.72	22.33	24.87	25.68	27.91	28.79
55749	CCAR1	21.82	18.26	18.98	18.79	18.8	15.8	16.85	16.34	16.6	14.58	15.51	19.2	18.24	16.25	20.6	16.43	18.81	16.67	15.59	12.1	15.16
3188	HNRNPH2	12.64	15.8	4.96	12.98	7.75	6.63	9.06	9.89	6.47	7.5	14.75	6.88	13.3	12.77	6.64	12.44	8.52	11.9	7.76	16.15	12.98
84068	SLC10A7	1.29	1.26	1.35	1.23	1.16	0.74	0.87	1.36	1.15	0.97	0.93	1.26	1.34	1.13	1.16	1.17	1.5	1.25	0.96	0.95	1.02
414157	C10orf62	0	0.05	0.47	0.13	0.05	0	0.05	0	0.1	0	0.04	0.05	0.04	0.23	0.05	0.09	0.14	0	0.05	0.05	0
149643	SPATA45	0.3	0	0	0	0	0	0.14	0	0	0	0	0	0.28	0	0	0.14	0	0.14	0	0	0
256892	OR51F1
105376722	LOC105376722	2.49	2.21	2.68	3.33	2.98	3.12	3.48	1.9	3.17	2.82	2.67	3.69	3.03	2.03	3.4	2.4	1.48	1.88	2.98	2.23	2.79
340745	LRIT2	0.22	0.17	0	0.22	0.11	0.48	0.1	0.2	0.34	0.22	0.14	0.17	0.14	0.05	0.22	0.21	0.45	0.15	0.13	0.29	0.11
6781	STC1	0.22	0.2	0.21	0.27	0.03	0.37	0.3	0.16	0.22	0.14	0.12	0.09	0.11	0.17	0.15	0.21	0.38	0.18	0.09	0.22	0.17
100128908	LMLN2	0.07	0	0.04	0	0	0.02	0	0.02	0	0	0	0.05	0.06	0.04	0	0	0.08	0.02	0.17	0	0
645051	GAGE13	0	0	0	0	0	0	0	0	0	0	0	0	0	0	0	0	0	0	0	0	0
219409	GSX1	0	0.07	0	0.07	0	0	0.15	0.21	0.08	0	0.07	0.08	0	0	0	0.07	0.23	0.14	0	0.07	0
3199	HOXA2
80757	TMEM121	7.02	4.8	6.36	6.51	5.44	5.76	7.07	5.74	4.41	6.04	6.73	5.49	5.81	7.03	5.67	7.19	5.39	6.01	6.61	6.37	7.56
4762	NEUROG1	0	0	0	0	0	0	0	0	0	0	0	0	0	0	0	0	0	0	0	0	0
729085	FAM198A	1.9	1.14	1.05	1.42	1.54	1.3	1.33	1.84	1.44	1.66	1.25	1.35	1.36	1.2	1.46	1.23	0.72	1.4	1.4	1.72	1.28
643847	PGA4	0.59	1.11	1.27	0.84	1.42	2.16	0	3.37	1.68	2.95	3.23	1.2	0.19	0.55	0.35	1.14	0.46	0.9	0	0.85	0.8
56129	PCDHB7	0.68	0.76	0.51	0.77	0.78	0.54	0.55	0.56	0.33	0.68	0.82	0.64	0.55	0.69	0.59	0.94	0.25	0.62	0.7	0.55	0.65
11054	OGFR	34.72	34.71	33.39	31.89	35.52	33.9	39.78	35.89	39.14	30.02	32.77	39.26	31.92	32.23	39.99	35.37	28.41	32.13	39.83	30.44	39.31
107986797	LOC107986797	0.29	0.26	0.38	0.27	0.25	0.18	0.19	0.24	0.3	0.25	0.1	0.28	0.16	0.3	0.53	0.17	0.28	0.48	0.53	0.19	0.19
55699	IARS2	12.15	13	10.02	12.31	10	11.1	11.08	11.74	8.82	10.79	14.19	10.39	13.05	11.35	8.05	11.8	13.53	10.62	8.67	13.81	12.81
102724231	C3orf86	0.18	0.09	0.17	0.08	0	0	0.09	0.17	0	0.53	0.08	0.19	0.16	0.17	0.09	0.08	0	0.17	0.09	0	0.08
3304	HSPA1B	74.06	49.33	53.02	53.56	56.26	53.92	60.86	52.34	58.05	40.67	47.72	49.03	54.02	63.56	51.96	67.23	66.42	70.87	59.18	69.34	62.55
3491	CYR61	4.55	4.82	3.04	3.94	3.64	3.11	3.47	3.05	3.84	4.15	3.52	3.95	3.71	3.89	3.49	5.11	6.56	4.61	4.5	4.14	3.56
1075	CTSC	3.58	4.59	3.18	3.39	3.46	3.24	5.04	5.1	3.51	4.41	3.84	3.79	3.58	4.09	2.35	3.98	4.55	3.84	3.11	3.83	3.21
137814	NKX2-6
64084	CLSTN2	7.11	10.5	6.64	12.33	6.8	11.04	10.59	7.36	9.4	8.79	8.64	6.85	11.28	7.71	4.73	7.59	10.56	5.93	5.67	11.97	9.9
26696	OR2T1	0	0	0	0.1	0	0	0	0	0	0.05	0	0.06	0	0	0.06	0.1	0	0	0.06	0	0
58158	NEUROD4	0	0	0	0.01	0	0	0	0	0	0	0	0.03	0.01	0.01	0	0.01	0	0.01	0	0	0
2737	GLI3	0.91	0.68	0.77	0.89	0.79	1.01	0.68	1.26	0.91	1.14	0.92	1.29	0.71	0.77	0.77	1.08	0.18	1.07	0.75	1.02	0.79
6341	SCO1	5.47	6.96	6.73	7.56	4.9	6.16	8.29	7.84	5.23	7.19	9.38	6.09	7.66	6.26	5.13	8.09	7.92	6.69	4.9	6.24	8.46
375061	FAM89A	3.05	4.01	4.04	2.52	3.15	3.46	3.76	6.08	3.82	5.32	5.13	4.39	2.39	2.88	2.99	3.56	3.41	4.56	3.08	2.74	2.86
105371727	LOC105371727	0	0	0.08	0	0	0.08	0	0.08	0	0	0.07	0.09	0	0.25	0	0	0	0	0	0	0
3209	HOXA13	0	0	0	0	0	0	0	0	0	0	0	0	0	0.08	0	0	0.04	0	0	0	0
3699	ITIH3	0.02	0.02	0.02	0.02	0.04	0.02	0.02	0.02	0	0	0	0.02	0	0	0.06	0.02	0.02	0	0.1	0	0.04
1917	EEF1A2	407.34	436.99	535.92	530.57	482.82	526.89	514.75	505.97	435.17	512.47	499.07	458.28	485.16	567.48	476.74	546.37	675.38	539.39	576.13	572.69	562.22
100151643	KRTAP20-4
401667	OR51A2
54474	KRT20
340390	WDR97	0.35	0.95	0.19	0.38	0.3	0.4	0.41	0.97	0.53	0.21	0.53	0.48	0.35	0.37	0.38	0.45	0.28	0.2	0.62	0.5	0.38
219482	OR5M3
64881	PCDH20	3.26	4.91	4.23	4.06	3.4	4.7	6.49	5.59	7.84	6.03	4.88	3.11	3.86	2.65	2.82	3.32	3.25	4.18	2.47	3.99	4.03
23654	PLXNB2	10.23	12.54	10.02	10.54	10.43	10.5	12.42	12.23	11.82	10.64	11.01	11.19	9.15	9.7	11.01	10.72	5.77	10.71	13.38	10.58	10.7
4901	NRL	0.9	0.7	1.15	0.5	0.92	0.98	0.66	0.66	0.51	0.98	0.8	1.03	0.82	0.8	0.86	0.63	0.84	0.91	0.66	0.6	0.78
139221	MUM1L1	3.36	4.06	3.09	4.96	3.51	2.4	3.41	2.32	2.86	3.14	4.46	3.66	4.9	2.93	1.78	4.2	1.98	2.58	2.83	4.25	5.66
9218	VAPA	41.74	42.51	46.47	43.31	39.62	43.99	40.99	41.49	45.04	44.15	44.2	39.21	44.5	40.33	41.27	40.87	49.02	42.39	33.87	39.73	40.1
63905	MANBAL	66.37	74.44	80.76	87.77	88.83	79.59	82.37	78.66	82.42	89.84	78.68	72.77	80.82	95.75	92.58	84.1	95.85	93.88	88.13	80.03	85.43
100996928	C7orf55-LUC7L2	7.81	5.16	7.09	7.2	3.47	8.18	11.52	6.47	3.98	9.02	6.04	7.79	5.96	4.73	10.82	6.54	1.36	8.82	5.3	4.3	8.2
83696	TRAPPC9	11.12	11.28	10.52	12.8	12	12.16	14.4	13.03	11.81	13.62	13.45	10.17	11.68	12.51	11.18	13.38	12.53	12.3	11.9	13.25	13.18
79660	PPP1R3B	2.23	1.75	2.22	1.13	1.98	1.48	2.32	1.21	1.4	1.67	1.29	2.6	1.44	1.29	2.24	1.1	1.15	1.48	1.94	1.35	1.29
653606	PRAMEF22
55922	NKRF	9.93	12.74	10.52	11.01	10.23	9.23	10	10.4	12.12	10.12	11	9.39	11.55	9.66	9.52	10.85	12.67	10.37	10.17	11.09	11.58
27345	KCNMB4	37.64	29.55	31.24	32.01	31.08	27.99	26.77	26.24	28.82	26.99	26.35	27.04	34.74	25.91	29.52	28.55	26.89	27.28	28.12	28.47	29.75
79364	ZXDC	5.56	5.57	4.48	5.21	4.73	5.15	4.82	4.81	4.9	4.64	4.83	4.75	5.66	4.63	5.03	4.89	4.92	5.1	4.52	4.47	4.16
111240474	CRYZL2P-SEC16B	0.68	1.04	0.66	0.88	0.57	0.78	0.9	0.51	0.62	0.41	0.74	0.98	0.82	0.74	0.69	0.48	1.07	0.67	0.59	0.8	0.65
2912	GRM2	8.36	11.55	9.59	9.23	8.46	12.5	14.99	11.7	17.14	9.52	10.41	9.71	8.86	8.38	8.6	9.67	8.19	8.87	11.36	8.33	10.92
84645	C22orf23	2.51	1.33	1.34	1.85	1.47	2.14	1.67	1.56	1.61	1.44	1.36	1.09	1.82	1.66	1.66	1.8	2.24	2.51	1.17	1.11	1.13
79711	IPO4	1.61	1.46	1.65	1.33	1.43	1.52	1.8	2.14	1.43	1.4	1.89	1.85	1.63	1.95	1.45	1.78	1.66	1.76	1.71	1.92	1.98
80341	BPIFB2	0	0.03	0	0	0	0	0	0	0	0	0	0	0	0.06	0	0	0	0	0	0	0
3562	IL3	0	0	0	0	0	0	0	0	0	0	0	0.07	0	0	0	0	0	0	0	0	0
9884	LRRC37A	2.59	2.92	3.16	3.29	2.4	2.3	3.1	2.77	3.15	2.69	2.86	3.25	2.64	2.68	2.74	2.65	2.73	1.86	3.63	2.45	2.55
53632	PRKAG3	0.11	0.07	0.09	0.07	0.12	0.03	0.1	0.11	0.02	0.04	0.02	0.1	0.08	0.18	0.05	0.08	0.05	0.03	0.06	0.08	0.04
285588	EFCAB9	0	0	0	0	0	0.09	0	0	0.1	0	0	0	0	0	0	0	0	0.09	0	0	0
57456	KIAA1143	8.77	8.14	7.28	8.16	7.22	7.81	7.73	9.25	7.48	7.68	8.11	6.77	9.36	8.13	7.01	7.31	8.71	7.84	5.99	8.63	8.53
3788	KCNS2	1.96	2.75	3.23	2.49	2.69	1.76	1.8	1.13	1.71	2.06	2.47	2.73	2.04	2.74	2.2	2.92	2.25	2.67	2.87	3.29	3.33
729747	ZNF878	0.07	0.05	0.09	0.09	0.1	0	0.09	0.15	0.08	0.07	0.03	0.15	0.03	0.12	0.05	0.07	0.14	0.09	0.1	0.05	0.29
81556	INTS14	8.61	7.02	9.35	7.28	7.31	6.91	7.01	6.91	7.65	8.08	6.58	7.75	8.41	9.48	8.73	9.36	9.13	8.78	6.6	8.11	7.88
220064	LTO1	3.36	3.3	4.32	3.82	3.72	4.65	4.26	4.5	3.12	3.29	3.52	4.22	3.85	3.23	4.98	4.19	4.15	4.28	4.47	3.78	4.46
55565	ZNF821	18.06	18.62	18.62	19.51	18.56	19.96	20	16.11	21.18	17.85	18.51	20.35	18.41	20.97	21.76	20.97	17.03	19.15	21.07	18.57	19.57
137392	FAM92A	14.95	18.86	15.97	17.65	18.73	18.13	15.83	16.38	16.7	16.01	17.64	18.73	17.64	15.88	18.83	17.45	20.95	18.03	16.02	15.87	16.8
2744	GLS	62.96	83.3	65.64	78.22	72.73	71.17	71.06	68.6	73.61	63.47	76.6	75.57	82.43	67.85	65.93	73.54	92.15	74.78	66.15	69.68	77.25
7157	TP53	2.4	2.61	1.4	2.6	2.26	2.04	2.3	2.58	2.08	3.61	2.65	2.04	2.31	2.75	2.41	2.25	1.49	2.98	2.25	2.57	2.3
9885	OSBPL2	13.8	14.21	13.06	13.43	14.1	13.9	13.08	14.21	13.11	12.52	12.77	15.92	13.81	15.27	11.52	15.2	14.55	14.43	14.84	14.95	14.78
55374	TMCO6	4.32	5.04	4.36	5.81	4.74	4.41	4.99	4.65	5.13	3.84	4.21	5.99	4.66	4.46	6.07	4.47	6.66	4.89	5.11	3.99	4.16
132946	ARL9	3.02	5.01	3.87	3.44	2.98	2.06	3.47	6.23	2.17	2.73	6.17	4.8	1.77	4.3	3.89	2.71	2.97	3.52	4.41	2.18	2.21
10170	DHRS9	1.9	1.74	1.87	3.48	1.34	2.13	1.29	2.08	1.13	1.92	2.59	1.05	1.33	1.82	1.13	1.45	2.08	1.87	1.08	2.07	1.8
55197	RPRD1A	30.72	32.9	32.79	29.21	32.82	29.63	30.62	32.11	33.14	28.9	30.4	29.36	33.62	31.26	30.82	28.23	31.19	29.69	30.22	31.78	28.46
5723	PSPH	6.64	4.88	5.56	5.08	5.12	5.57	6.09	5.81	4.82	5.16	6.01	6.08	5.64	4.93	5.65	5.68	5.21	6.78	5.15	6.59	6.26
6527	SLC5A4	0.09	0.07	0.2	0.03	0.09	0.11	0.09	0.08	0.15	0.03	0.1	0.03	0.05	0.11	0.09	0.11	0.17	0.11	0.06	0.07	0.27
338661	TMEM225
5244	ABCB4	0.08	0.08	0.03	0.11	0.05	0.01	0.09	0.13	0.05	0.13	0.14	0.21	0.06	0.14	0.06	0.03	0.2	0.12	0	0.11	0.03
808	CALM3	858.32	1047.62	1110.48	1147.7	1038.26	1177.9	1232.05	1176.26	1073.98	1184.9	1299.17	1033.91	1062.25	1190.39	952.9	1216.56	1204.09	1148.7	1012.99	1234.27	1211.92
4023	LPL	5.51	9.55	7.95	11.3	8.69	4.47	2.04	2.92	3.99	3.71	6.31	8	10.59	10.49	5.73	7.91	3.92	6.05	7.84	6.08	6.84
57479	PRR12	7.24	8.51	6.76	6.76	7.18	6.91	8.5	7.55	8	6.7	7.59	7.27	7.16	6.64	6.71	7.47	5.31	6.13	7.98	8.29	7.92
390432	OR4Q2
221914	GPC2	0.68	0.41	0.55	0.67	0.25	0.59	0.29	0.65	0.36	0.53	0.58	0.32	0.31	0.38	0.25	0.46	0.44	0.28	0.31	0.4	0.35
9082	XKRY	0	0	0	0	0	0	0	0	0	0	0	0	0	0	0	0	0	0	0	0	0
128864	C20orf144	0	0	0	0	0	0	0	0	0	0	0.11	0	0	0	0	0	0	0	0	0	0
105370045	105370045	0	0	0	0.17	0.1	0.18	0.09	0.09	0	0.18	0.16	0	0	0.09	0.1	0	0	0	0	0.18	0
27022	FOXD3	0	0	0	0	0	0	0	0	0	0.05	0	0	0	0	0	0	0	0	0	0	0
339291	LRRC30
27031	NPHP3	5.15	3.86	3.37	3.5	3.26	2.86	3.54	3.69	3.34	2.52	3.36	3.69	4.34	3.28	3.53	3.61	4.74	3.63	3.08	2.17	3.3
50840	TAS2R14	0.65	0.74	1.16	0.89	0.75	0.74	0.89	0.52	1.22	0.59	0.63	0.51	1.16	0.89	0.59	0.92	1.06	0.92	0.07	0.62	0.86
110117498	LOC110117498
65264	UBE2Z	26.1	27.91	25.09	30.85	26.19	28.92	34.12	30.14	28.73	32.38	35.81	24.91	30.24	32.19	22.23	28.68	26.37	31.2	23.5	32.13	30.88
927	CD8B2	0.01	0.03	0.01	0.04	0	0.08	0.01	0.02	0.03	0.1	0.01	0.01	0.02	0.06	0.09	0.05	0.05	0.02	0.03	0.02	0.02
7337	UBE3A	28.84	32.67	36.09	33.25	32.25	32.08	32.96	34.01	33.24	33.75	31.58	28.36	30.97	31.77	31.37	30.61	37.67	31.93	28.81	27.77	30.69
201626	PDE12	3.69	4.31	3.93	3.91	3.51	3.01	3.55	4.28	3.74	3.34	3.81	3.52	4.19	4.1	3.48	3.55	4.23	3.86	3.25	3.78	3.64
114791	TUBGCP5	4.77	5	4.49	4.84	4.99	5.14	4.97	4.2	3.81	3.89	5.03	5.06	5.71	5.08	5.08	4.91	5.82	5.14	3.61	5.39	5.94
23589	CARHSP1	16.76	13.55	16.09	13.33	15.07	15.36	14.28	16.89	12.4	15.1	13.59	14.02	15.61	14.75	15.33	13.54	9.94	17.2	15.25	12.91	11.53
26168	SENP3	25.72	25.55	27.49	26.07	25.68	29.22	27.75	25.6	27.62	29.79	29.17	27.13	27.47	27.71	21.12	29.45	28.38	28.77	28.14	31.84	30.93
3145	HMBS	6.61	5.87	4.59	4.47	6.96	6.28	6.26	5.2	3.82	4.68	4.2	5.93	5.99	7	6.49	6.27	7.06	6.74	7.07	4.95	6.65
145282	MIPOL1	0.82	0.84	0.52	0.83	0.69	0.8	0.76	0.73	0.7	0.57	0.63	0.69	1.02	0.61	0.69	0.77	0.67	0.69	0.37	0.52	0.42
64285	RHBDF1	3.69	4.32	2.79	2.74	3.37	3.6	3.17	4.89	4.42	4.13	3.75	4.52	2.53	2.88	3.48	3.89	2.06	3.19	3.33	3.47	4.15
116987	AGAP1	20.8	18.12	17.25	17.47	13.93	15.06	15.12	17.4	15.9	13.31	19.18	16.08	18.73	17.54	14.12	15.19	13.43	13.66	15.05	18.53	15.58
9240	PNMA1	47.15	63.3	54.22	66.02	49.69	53.53	58.03	54.5	49.47	54.92	69.71	52.82	63.6	67.36	42.91	61.44	62.2	60.74	47.33	72.9	68.7
646962	HRCT1	2.16	2.32	1.35	2.76	1.94	1.69	1.34	1.24	3.52	1.5	1.73	3.32	1.13	2.97	2.57	3.82	1.07	3.16	2.76	2.27	2.12
7512	XPNPEP2	0.03	0.03	0	0	0	0	0	0	0	0.02	0	0.03	0.01	0	0.03	0	0	0	0.03	0	0
54659	UGT1A3
66004	LYNX1	68.76	75.83	69.97	83.99	87.13	83.86	70.66	76.48	72.99	90.54	76.15	78.73	88.06	91.25	77.42	88.4	91.01	81.4	92.61	107.92	94.9
9032	TM4SF5
51302	CYP39A1	0.21	0.36	0.24	0.05	0.24	0.31	0.24	0.14	0.12	0.08	0.2	0.19	0.43	0.27	0.26	0.26	0.53	0.42	0.44	0.2	0.19
5910	RAP1GDS1	32.37	34.82	32.83	34.12	32.06	28.13	25.26	37.6	24.72	25.78	33.59	26.54	37.55	33.23	28.59	36.2	42.41	32	26.97	31.68	33.66
321	APBA2	67.62	68.65	73.37	76.54	73.83	70.71	71.8	65.92	67.32	65.14	66.82	69.64	72.57	75.34	71.18	68.83	75.95	65.69	81.33	73.05	75.74
6636	SNRPF	26.82	32.83	34.04	33.62	28.71	28.32	30.63	31.25	27.13	32.12	34.56	27.92	27.52	34.92	33.3	28.95	29.81	29.55	28.39	26.28	26.16
4618	MYF6	0.04	0.04	0.04	0.04	0.05	0	0	0.08	0.09	0	0.04	0.09	0.04	0.17	0	0.12	0	0	0	0	0.04
10465	PPIH	15.01	15.62	15.27	16.64	17.02	16.79	15.64	17.62	13.54	15.38	17.42	14.4	16.12	20.34	15.92	16.11	11.68	18.45	17.06	12.9	13.64
84692	CCDC54	0.09	0	0.09	0.17	0	0	0.09	0	0.19	0	0.08	0	0	0	0.05	0	0	0.04	0	0.05	0.04
100033411	DUXB	0	0	0	0	0	0	0	0.05	0	0	0	0.16	0	0	0	0	0	0	0	0	0
124599	CD300LB	0	0	0	0	0	0	0.02	0	0.03	0	0	0	0.02	0.05	0.03	0.07	0	0.07	0.05	0.02	0
9363	RAB33A	29.2	20.94	20.81	25.38	19.25	22.49	20.53	19.86	17.28	20.14	22.83	21.53	29.89	28.65	25.22	23.22	34.97	26.83	22.52	23.05	24.15
[truncated: 17,969 more rows]

## Sheet: B
Table S7 Comparison of brain proteome and brain transcriptome
BA signature genes
Gene symbol	Enhanced BA number	Enhanced BA name
SEPT4	2	BA10;BA40
SEPT10	1	BA10
SEPT14	2	BA4;BA39
FAM231BP	1	BA28
LOC100996414	1	BA38
LOC105369155	2	BA21;BA28
AARD	1	BA28
AASS	1	BA10
ABCA1	1	BA28
ABCA12	2	BA28;BA40
ABCA2	1	BA10
ABCA4	1	BA23
ABCA8	2	BA10;BA40
ABCC3	1	BA20
ABCG5	1	BA21
ABI3BP	2	BA25;BA28
ACAN	1	BA4
ACKR2	1	BA33
ACKR4	1	BA38
ACOT6	2	BA21;BA39
ACSL1	1	BA10
ACSM1	2	BA10;BA46
ADA	1	BA10
ADAM12	1	BA10
ADAMTS14	2	BA10;BA40
ADAMTS15	2	BA32;BA33
ADAMTS16	2	BA33;BA25
ADAMTS2	1	BA4
ADCY8	1	BA28
ADGRE2	2	BA4;BA10
ADGRF3	1	BA20
ADGRG2	1	BA28
ADGRG6	1	BA24
ADH1B	1	BA28
ADIPOR2	1	BA10
ADIRF	1	BA28
ADM	1	BA4
ADRA2B	1	BA10
ADRB2	1	BA28
AFP	2	BA4;BA21
AGAP11	1	BA28
AIF1L	1	BA10
AIRE	2	BA24;BA33
AKAP3	1	BA10
AKAP5	1	BA28
AKNAD1	2	BA9;BA39
AKR1C2	1	BA28
ALDH1A3	1	BA4
ALG11	1	BA7
ALOX12	1	BA4
ALOX15	1	BA4
ALPK1	1	BA28
ALPK3	1	BA28
AMDHD1	2	BA32;BA10
AMER2	1	BA10
AMIGO2	1	BA25
ANG	1	BA6
ANGPT1	2	BA6;BA33
ANGPT2	1	BA4
ANGPTL2	1	BA10
ANGPTL6	1	BA22
ANK1	1	BA4
ANKK1	1	BA4
ANKRD18A	1	BA10
ANKRD29	1	BA4
ANKRD34B	2	BA4;BA28
ANKRD40	1	BA10
ANKRD63	1	BA38
ANOS1	1	BA28
ANP32B	1	BA10
ANXA8	1	BA32
ANXA9	2	BA4;BA10
AOC3	1	BA4142
APLNR	2	BA6;BA28
APOBEC3D	1	BA39
APOC1	2	BA25;BA28
APOC2	1	BA28
AQP3	2	BA24;BA28
AQP7	1	BA10
AQP8	2	BA21;BA4142
AR	1	BA4
ARHGAP11A	1	BA10
ARHGAP18	2	BA38;BA28
ARHGAP25	1	BA33
ARHGAP28	1	BA32
ARHGAP9	1	BA4
ARHGEF37	1	BA10
ARID3C	2	BA4;BA4142
ARRDC2	1	BA10
ARTN	2	BA23;BA39
ASB12	1	BA9
ASB14	1	BA40
ASCL2	1	BA9
ASCL5	2	BA4;BA28
ASGR2	2	BA4;BA6
ASPA	2	BA10;BA40
ATF3	1	BA10
ATP10B	1	BA10
ATP2A1	1	BA39
AVPR1A	1	BA6
BAIAP3	1	BA25
BARD1	1	BA10
BAZ1A	1	BA10
BCL2L10	1	BA33
BCO1	1	BA22
BDKRB1	1	BA21
BDKRB2	2	BA38;BA28
BEND6	1	BA4
BEND7	1	BA28
BEST1	1	BA10
BGLAP	2	BA28;BA10
BHLHA9	2	BA21;BA7
BHLHE22	2	BA38;BA25
BHMT	1	BA38
BICDL2	2	BA4;BA9
BMP3	2	BA8;BA28
BNIPL	2	BA4;BA10
BOK	1	BA10
BORCS8-MEF2B	1	BA4445
BSPRY	1	BA24
BTBD18	2	BA21;BA7
BUB1B	2	BA7;BA4142
BVES	1	BA10
C10orf105	1	BA28
C10orf82	1	BA24
C10orf90	2	BA10;BA40
C11orf21	2	BA7;BA25
C11orf52	1	BA6
C11orf97	1	BA38
C16orf74	1	BA24
C16orf96	1	BA21
C18orf54	1	BA10
C19orf18	1	BA10
C1orf198	1	BA10
C1QL3	1	BA25
C20orf202	2	BA24;BA46
C20orf204	1	BA39
C21orf91	2	BA10;BA40
C2CD4B	2	BA8;BA32
C2CD6	1	BA28
C2orf66	1	BA28
C2orf88	1	BA10
C3orf52	1	BA38
C3orf67	1	BA20
C4A	1	BA28
C4B	1	BA28
C4B_2	1	BA28
C6orf163	1	BA4445
C7orf57	1	BA9
C7orf61	1	BA10
C9orf139	1	BA25
C9orf85	1	BA10
CA12	1	BA28
CA14	2	BA10;BA40
CABP7	2	BA4;BA28
CACNA1H	1	BA28
CACNA2D4	2	BA4142;BA10
CALHM6	1	BA28
CALML6	2	BA20;BA39
CALN1	1	BA28
CAMK2D	1	BA28
CAPN12	2	BA28;BA10
CARNS1	2	BA10;BA40
CARTPT	2	BA21;BA46
CASP1	1	BA28
CASQ2	1	BA4
CAVIN3	1	BA28
CBLN1	1	BA25
CBLN4	1	BA28
CCDC116	2	BA32;BA28
CCDC150	2	BA22;BA10
CCDC17	2	BA4;BA10
CCDC170	1	BA21
CCDC175	2	BA21;BA39
CCDC178	2	BA21;BA32
CCDC190	2	BA32;BA9
CCDC39	1	BA4
CCDC88C	1	BA28
CCL2	1	BA28
CCNB1	1	BA4
CCP110	1	BA10
CD101	1	BA7
CD160	1	BA4445
CD163L1	1	BA4
CD22	2	BA10;BA40
CD24	2	BA32;BA25
CD27	1	BA10
CD33	1	BA28
CD5	2	BA24;BA32
CD52	2	BA38;BA24
CD6	1	BA25
CD72	1	BA4445
CD86	1	BA28
CD9	1	BA10
CDA	1	BA6
CDC20	1	BA4
CDC25A	1	BA25
CDC42EP1	1	BA10
CDC42EP5	1	BA7
CDH1	2	BA10;BA40
CDH20	1	BA28
CDH23	1	BA10
CDK18	1	BA10
CDK6	1	BA10
CDKL4	2	BA23;BA10
CDKN1C	2	BA4;BA10
CDKN2A	2	BA7;BA4445
CDR2L	1	BA4
CEACAM21	2	BA4;BA28
CECR2	1	BA10
CELSR1	1	BA28
CENPF	1	BA24
CENPI	1	BA38
CENPK	2	BA20;BA4142
CENPU	1	BA4
CENPVL3	2	BA38;BA32
CENPW	2	BA25;BA28
CERCAM	2	BA10;BA40
CERKL	1	BA4
CFAP61	1	BA28
CFD	2	BA24;BA25
CFI	1	BA28
CH507-42P11.6	1	BA28
CHP2	2	BA7;BA33
CHRM2	1	BA4
CHRNA1	2	BA32;BA28
CHRNA5	1	BA28
CHRNA6	1	BA6
CHST3	1	BA10
CHST9	1	BA28
CILP	1	BA6
CLDN15	1	BA10
CLDN4	1	BA7
CLDN6	2	BA24;BA32
CLDND1	2	BA10;BA40
CLEC17A	2	BA28;BA40
CLEC2L	1	BA4
CLEC7A	1	BA28
CLEC9A	1	BA28
CLIC4	1	BA10
CLMN	2	BA4;BA10
CLRN3	1	BA6
CLTRN	2	BA21;BA7
CLUL1	1	BA28
CMTM2	1	BA24
CMTM5	2	BA10;BA40
CNBD2	2	BA21;BA25
CNFN	1	BA28
CNGA3	2	BA4;BA6
CNKSR3	2	BA4;BA10
CNMD	1	BA28
CNN2	1	BA10
CNP	2	BA10;BA40
CNTF	1	BA21
CNTN2	1	BA10
CNTN5	2	BA38;BA28
CNTNAP3B	1	BA28
COL13A1	1	BA20
COL15A1	1	BA4
COL20A1	1	BA33
COL21A1	1	BA25
COL22A1	2	BA24;BA25
COL24A1	1	BA38
COL2A1	2	BA6;BA7
COL4A5	2	BA10;BA40
COL5A1	2	BA4142;BA39
COL6A2	1	BA7
COL6A3	1	BA25
COL8A2	1	BA28
COL9A2	1	BA10
COL9A3	1	BA10
CORT	1	BA24
COX4I2	1	BA7
COX7A1	1	BA4142
CPAMD8	1	BA25
CPLX3	2	BA25;BA28
CPM	1	BA10
CPNE7	1	BA25
CPXM1	2	BA38;BA33
CPZ	2	BA33;BA28
CREB3L2	1	BA10
CREB3L3	1	BA9
CREB5	2	BA10;BA40
CRH	1	BA24
CRHBP	2	BA4;BA24
CRTAC1	1	BA4
CRX	1	BA21
CRYBA2	2	BA4;BA24
CSF2RB	2	BA20;BA28
CTRC	1	BA4445
CTXN3	2	BA6;BA8
CTXND1	1	BA28
CXCL1	2	BA33;BA28
CXCL14	1	BA6
CXCR4	1	BA4
CYB5R2	2	BA10;BA40
CYBB	1	BA38
CYP1A1	1	BA21
CYP1B1	2	BA38;BA21
CYP39A1	2	BA4;BA7
CYP3A43	2	BA38;BA4445
CYP4F12	1	BA28
CYTIP	2	BA4;BA38
CYTL1	1	BA28
DAAM2	2	BA10;BA40
DAB1	1	BA28
DACT2	1	BA28
DAPK2	1	BA10
DBNDD2	2	BA10;BA40
DBX2	1	BA33
DCDC2	1	BA38
DCLK3	1	BA38
DCST2	1	BA4
DCSTAMP	2	BA38;BA28
DDI2	2	BA8;BA4142
DDN	1	BA28
DDX4	1	BA6
DENND2C	1	BA21
DEPDC1	1	BA21
DEPDC4	1	BA39
DEPDC7	1	BA10
DERL3	1	BA7
DHRS2	1	BA38
DIAPH3	1	BA24
DIO3	2	BA24;BA33
DIP2B	1	BA10
DKK1	1	BA4
DKK2	1	BA22
DLEC1	1	BA28
DLX4	2	BA4;BA8
DMKN	1	BA7
DNAH2	1	BA25
DNAH5	1	BA28
DNAH8	2	BA38;BA23
DNAJC22	2	BA4;BA10
DNAL4	1	BA25
DNASE2B	2	BA4445;BA32
DNHD1	1	BA10
DOCK1	1	BA10
DOCK10	1	BA10
DOCK5	1	BA10
DPEP2	1	BA6
DPH3P1	1	BA10
DPP4	1	BA4
DPYSL5	1	BA10
DRAXIN	1	BA28
DRD2	2	BA38;BA39
DRD4	1	BA10
DRICH1	1	BA7
DSG3	2	BA7;BA39
DUOX1	2	BA28;BA10
DYDC2	2	BA33;BA28
DYRK3	1	BA28
DYSF	2	BA10;BA40
ECEL1	2	BA24;BA28
ECHDC3	2	BA38;BA28
EDN3	1	BA4
EDNRB	2	BA33;BA28
EFCAB1	2	BA38;BA25
EFCAB3	1	BA20
EFCC1	1	BA33
EFHD1	1	BA10
EFS	1	BA10
EGFLAM	2	BA40;BA46
EGR2	1	BA4
EIF5A2	1	BA4
ELF4	1	BA4
ELMO3	1	BA7
ELOVL1	1	BA10
ELOVL3	2	BA25;BA28
EMB	1	BA4
EME1	1	BA32
EME2	1	BA20
EMILIN3	2	BA7;BA4142
EN2	2	BA28;BA10
ENOSF1	1	BA10
ENPP6	1	BA4
ENTPD2	1	BA28
EPCAM	1	BA28
EPHA5	1	BA28
EPN3	2	BA4;BA4142
EPSTI1	1	BA10
ERBB3	2	BA10;BA40
ERBIN	1	BA10
ERICH5	1	BA4
ESRP1	1	BA4
ESRP2	1	BA21
ESRRB	1	BA4
ESRRG	1	BA4
ETNPPL	1	BA28
ETV3L	1	BA28
ETV4	1	BA4
ETV7	2	BA7;BA9
EVC2	1	BA4445
EVI2B	1	BA10
EVPL	1	BA4
EXD1	2	BA25;BA28
EYA4	2	BA4;BA10
F2RL1	2	BA21;BA28
F2RL2	1	BA25
FABP6	1	BA25
FAM106A	1	BA21
FAM107B	2	BA10;BA40
FAM114A1	1	BA10
FAM124A	1	BA10
FAM126A	1	BA28
FAM129A	1	BA38
FAM163A	2	BA32;BA25
FAM166B	1	BA9
FAM19A3	1	BA4
FAM222A	1	BA10
FAM72A	1	BA20
FAM72B	1	BA28
FAT2	1	BA25
FAT4	1	BA10
FBLN5	1	BA38
FBN2	1	BA22
FBXL13	1	BA21
FCGR2A	1	BA4
FCGR3A	1	BA28
FCN3	1	BA7
FCRLB	1	BA39
FGF1	2	BA10;BA40
FGF10	2	BA38;BA21
FGF8	1	BA39
FHDC1	2	BA4;BA8
FIBIN	1	BA28
FILIP1	1	BA28
FITM1	1	BA21
FLNC	1	BA10
FLT3	1	BA4
FMO2	1	BA28
FMO3	1	BA4
FMO4	1	BA4
FMOD	1	BA24
FOLH1	2	BA10;BA40
FOXD4L5	1	BA28
FOXE3	1	BA4
FOXL2	1	BA32
FOXO4	1	BA10
FOXO6	1	BA25
FPR1	2	BA38;BA28
FREM3	1	BA38
FRK	2	BA21;BA4445
FRYL	1	BA10
FSCN2	2	BA7;BA25
FSHR	2	BA4;BA21
FUT7	1	BA38
FZD5	1	BA10
FZD7	1	BA28
G0S2	1	BA4
GAB2	1	BA10
GABRA5	2	BA25;BA28
GAL3ST1	1	BA10
GALNT6	2	BA10;BA40
GAN	1	BA8
GATD3A	1	BA4
GCKR	2	BA7;BA23
GDF7	1	BA4
GEM	1	BA28
GHR	1	BA32
GINS4	1	BA10
GIPC2	1	BA21
GJB2	1	BA21
GJC2	1	BA4
GLI2	1	BA28
GLRA2	2	BA38;BA28
GLRA3	2	BA32;BA25
GLTP	1	BA10
GLYATL2	2	BA4;BA20
GNA14	1	BA4
GNAL	1	BA28
GNG8	2	BA10;BA40
GNGT2	2	BA4;BA7
GNMT	1	BA24
GOLGA8T	1	BA8
GPA33	2	BA8;BA9
GPAT3	1	BA4
GPC5	1	BA28
GPCPD1	1	BA4
GPIHBP1	2	BA10;BA40
GPR156	1	BA7
GPR160	2	BA38;BA33
GPR17	1	BA28
GPR18	2	BA7;BA39
GPR3	1	BA4
GPR52	1	BA38
GPR6	1	BA38
GPR65	2	BA38;BA23
GPR88	1	BA28
GRB14	1	BA28
GREB1L	1	BA28
GREM1	2	BA4;BA10
GREM2	1	BA4
GRID2IP	2	BA20;BA21
GRTP1	1	BA28
GUCA1A	2	BA22;BA28
H2BFM	1	BA32
HAMP	1	BA28
HAPLN2	1	BA10
HAPLN3	1	BA7
HAPLN4	1	BA4
HBQ1	2	BA33;BA25
HCK	1	BA28
HES7	1	BA7
HEYL	1	BA33
HGD	2	BA4;BA6
HIP1	1	BA10
HIPK2	2	BA10;BA40
HIST2H2BE	1	BA10
HJV	1	BA39
HK2	1	BA28
HLA-DOA	1	BA28
HLA-DOB	1	BA32
HLA-DPB1	1	BA4
HLA-DQB1	1	BA28
HLA-DRB5	2	BA4;BA28
HMCN2	1	BA28
HMMR	1	BA4
HNF4A	1	BA28
HPGD	1	BA4142
HPN	1	BA10
HPX	1	BA39
HRC	1	BA7
HRH3	2	BA24;BA25
HS3ST1	1	BA7
HS3ST5	1	BA4
HSD11B1	1	BA4
HSD17B3	2	BA4;BA10
HSFY1	1	BA4
HSPA2	1	BA10
HSPB6	1	BA4
HTR1A	1	BA38
HTR2C	2	BA38;BA28
HTR4	2	BA38;BA28
HTRA3	1	BA28
IFI44L	2	BA4445;BA10
IFIH1	1	BA4
IFIT2	1	BA10
IFNLR1	1	BA7
IGF2BP2	1	BA33
IGFALS	1	BA40
IGFBP2	1	BA4
IGFBPL1	1	BA28
IKZF1	1	BA28
IKZF2	1	BA10
IL12A	1	BA4
IL12RB2	1	BA28
IL18	1	BA4
IL1A	2	BA22;BA28
IL1B	2	BA38;BA28
IL20RA	1	BA33
IL20RB	2	BA7;BA9
IL2RG	1	BA4
IL34	2	BA25;BA28
IL4I1	2	BA22;BA9
IL5RA	2	BA4445;BA32
IMPG2	1	BA20
INAVA	1	BA33
INCA1	1	BA21
INHBA	1	BA6
INSC	1	BA6
INSL3	1	BA21
INSYN2	1	BA28
IQUB	1	BA22
IRAK2	1	BA4
IRF8	1	BA33
IRS4	2	BA25;BA28
ISG15	1	BA28
ISG20	1	BA10
ISLR	2	BA22;BA40
ISM1	1	BA28
ITGA8	1	BA4
ITGA9	1	BA4142
ITGB1BP2	1	BA10
JADE3	1	BA10
JPT2	1	BA10
KANK4	1	BA4
KCNA1	1	BA4
KCNA3	1	BA25
KCNAB3	1	BA4
KCNE4	1	BA28
KCNE5	1	BA21
KCNG3	2	BA38;BA28
KCNH7	2	BA20;BA38
KCNJ1	2	BA33;BA28
KCNJ13	2	BA21;BA4445
KCNJ2	1	BA10
KCNK15	1	BA6
KCNN3	1	BA28
KCNS3	1	BA4
KCTD4	2	BA38;BA28
KCTD9	1	BA4
KDF1	1	BA7
KIAA0754	1	BA21
KIAA1958	1	BA10
KIF13B	1	BA10
KIF19	1	BA10
KIF1C	1	BA10
KIF2C	2	BA7;BA9
KIF4A	1	BA7
KIF6	1	BA10
KIRREL2	2	BA38;BA24
KISS1R	2	BA24;BA25
KLF1	2	BA24;BA28
KLF5	1	BA28
KLHL10	1	BA33
KLHL14	1	BA22
KLHL34	2	BA38;BA9
KLHL6	2	BA4;BA28
KLK10	2	BA24;BA33
KLK7	1	BA33
KNCN	1	BA28
KREMEN2	1	BA8
KRT19	2	BA38;BA4142
KRT8	1	BA4142
KRTAP5-1	1	BA38
L1TD1	2	BA25;BA39
LACC1	1	BA10
LAMA2	1	BA4
LAMP5	1	BA38
LAYN	1	BA10
LBHD2	2	BA6;BA24
LCN10	1	BA24
LCP2	1	BA4
LDB3	2	BA10;BA40
LDHAL6A	2	BA7;BA4445
LDLRAP1	2	BA4;BA10
LGI2	1	BA4
LGSN	1	BA24
LILRA4	1	BA4
LILRB1	1	BA28
LILRB3	2	BA25;BA39
LIN28B	1	BA4
LINGO3	1	BA28
LIPE	2	BA4;BA10
LIPG	1	BA28
LIPH	2	BA28;BA39
LITAF	1	BA10
LLGL2	1	BA10
LMO1	1	BA25
LOC100506514	1	BA33
LOC100509620	1	BA4445
LOC101059915	2	BA25;BA39
LOC101927509	1	BA10
LOC101928764	1	BA10
LOC101929805	1	BA21
LOC102723360	1	BA21
LOC102723996	1	BA10
LOC102724219	1	BA20
LOC102724965	1	BA8
LOC102725009	1	BA10
LOC105372269	1	BA40
LOC105372798	1	BA24
LOC105373057	2	BA25;BA9
LOC105373102	1	BA7
LOC105373289	2	BA38;BA25
LOC105376204	2	BA21;BA28
LOC105376684	1	BA8
LOC105377021	2	BA38;BA28
LOC105377805	1	BA9
LOC105379282	1	BA4142
LOC107984115	1	BA10
LOC107984139	1	BA32
LOC107984159	1	BA21
LOC107984314	1	BA7
LOC107984751	2	BA10;BA40
LOC107986084	1	BA10
LOC107986113	1	BA38
LOC107986352	2	BA21;BA4445
LOC107986354	2	BA7;BA10
LOC107986453	2	BA4445;BA32
LOC107986752	1	BA4142
LOC107986791	1	BA8
LOC107986797	2	BA7;BA4445
LOC107987125	1	BA21
LOC112267859	1	BA7
LOC112267886	2	BA22;BA28
LOC112267904	1	BA4
LOC112268271	1	BA10
LOC112268349	2	BA4445;BA23
LOC112268384	1	BA38
LOC400499	2	BA10;BA40
LOXHD1	1	BA28
LOXL1	2	BA25;BA28
LPAR1	2	BA10;BA40
LPAR4	2	BA6;BA28
LRIG3	2	BA22;BA10
LRP2	2	BA10;BA40
LRRC1	1	BA10
LRRC38	1	BA4
LRRC3C	1	BA10
LRRC46	1	BA23
LRRC53	1	BA25
LRRC56	1	BA28
LRRC70	2	BA38;BA10
LRRIQ3	2	BA4;BA33
LRRN4	1	BA28
LRRTM1	1	BA28
LSP1	1	BA33
LSR	1	BA7
LTA	2	BA10;BA39
LTBP2	1	BA28
LUZP2	1	BA28
LXN	1	BA28
LY6H	1	BA25
LYL1	1	BA4445
LYPD3	1	BA28
LYPD8	1	BA33
LYVE1	1	BA28
LYZL4	1	BA28
M1AP	1	BA28
MAFF	1	BA4
MAGEC3	1	BA10
MAK	1	BA4445
MAL	2	BA10;BA40
MAN1A1	2	BA38;BA28
MAN2A1	1	BA10
MAP4K4	1	BA10
MATN2	1	BA38
MBNL3	1	BA28
MCF2	1	BA4
MCM7	1	BA10
MCTP2	2	BA22;BA25
MCUB	2	BA24;BA33
MED14OS	1	BA21
MEF2B	1	BA7
MEIOB	1	BA28
MEIS1	1	BA10
MEOX2	1	BA20
METTL27	2	BA33;BA25
METTL7B	2	BA4;BA6
MFAP4	1	BA32
MFAP5	2	BA33;BA25
MGARP	1	BA4
MICALCL	2	BA4;BA4142
MID1IP1	1	BA10
MKRN3	2	BA4;BA10
MKX	1	BA4
MMD	1	BA28
MME	1	BA23
MMRN1	2	BA4;BA28
MMS22L	2	BA4;BA10
MND1	2	BA10;BA40
MOBP	2	BA10;BA40
MOXD1	1	BA28
MPO	2	BA21;BA28
MSLN	1	BA28
MSR1	2	BA4;BA9
MST1R	1	BA10
MSX2	1	BA6
MTHFD2	1	BA4
MTURN	1	BA10
MTUS1	1	BA10
MUC5B	2	BA38;BA4142
MYBPC2	1	BA24
MYH11	1	BA32
MYH3	1	BA10
MYH7B	1	BA4
MYL7	1	BA28
MYLK2	2	BA4;BA24
MYLK3	2	BA32;BA25
MYO16	2	BA25;BA28
MYO1D	1	BA10
MYO1E	1	BA10
MYO1H	1	BA20
MYO7B	1	BA25
MYO9B	1	BA10
MYOG	1	BA23
MYRF	2	BA10;BA40
NAALADL1	2	BA4142;BA39
NAGS	1	BA20
NAT1	1	BA4
NAT16	1	BA32
NBPF1	1	BA10
NCF4	1	BA28
NCKAP5	1	BA10
NDNF	1	BA6
NDRG1	1	BA10
NEFH	2	BA4;BA4142
NEFM	1	BA4
NEK3	1	BA10
NEK7	1	BA10
NEURL1B	2	BA25;BA28
NEURL2	1	BA22
NEXN	1	BA4
NGFR	2	BA4;BA40
NHLH2	1	BA4
NHSL2	2	BA38;BA28
NIPAL1	1	BA6
NIPAL4	2	BA10;BA40
NKAIN3	1	BA33
NKX3-1	2	BA4;BA8
NKX6-2	1	BA10
NLRP12	1	BA39
NLRP2	1	BA25
NMUR2	2	BA21;BA10
NNAT	2	BA24;BA28
NOMO3	1	BA8
NOS1	1	BA28
NOS2	1	BA7
NOTUM	1	BA28
NOXRED1	1	BA21
NPAS4	1	BA24
NPC1	1	BA10
NPFFR2	2	BA21;BA40
NPHS1	1	BA24
NPNT	2	BA25;BA28
NPR1	1	BA7
NPY2R	2	BA38;BA28
NPY4R	1	BA39
NRAP	1	BA24
NRG1	1	BA4
NRIP2	1	BA4
NRP2	1	BA28
NT5DC1	2	BA4;BA10
NTNG1	1	BA28
NUAK2	1	BA10
NUDT13	1	BA22
NUF2	1	BA39
NXPH4	1	BA24
OAS2	1	BA7
OCM	2	BA25;BA28
ODAPH	2	BA10;BA40
OLR1	1	BA4
OMD	1	BA4
OPALIN	2	BA10;BA40
OPN4	1	BA33
OPN5	1	BA4445
OPRK1	1	BA28
OR14I1	1	BA38
OSTN	2	BA24;BA32
OTOF	1	BA28
OTOP1	2	BA20;BA40
OTUD7B	1	BA10
OVOL2	2	BA32;BA25
P2RX1	2	BA24;BA25
P2RX7	1	BA10
P2RY1	1	BA28
P2RY12	1	BA4
PADI2	1	BA10
PAIP2B	2	BA10;BA40
PAK6	2	BA25;BA28
PANX2	1	BA4
PAPPA	2	BA4;BA46
PAPPA2	1	BA7
PAQR6	1	BA10
PAQR9	1	BA28
PATJ	1	BA28
PAWR	1	BA28
PBX3	1	BA4
PCDH11X	1	BA38
PCDH11Y	1	BA28
PCDH20	1	BA32
PCDHA13	1	BA4142
PCDHA4	2	BA8;BA9
PCDHA9	1	BA7
PCDHB11	1	BA21
PCDHGB4	2	BA24;BA25
PCOLCE2	2	BA25;BA28
PCP4	2	BA4;BA24
PCP4L1	1	BA4
PDE1C	1	BA10
PDE3A	2	BA38;BA21
PDE6A	1	BA25
PDE6B	1	BA10
PDE8A	1	BA10
PDGFD	2	BA38;BA4142
PDGFRL	1	BA7
PDK4	1	BA10
PEAK3	1	BA39
PEG10	1	BA28
PGPEP1L	1	BA6
PHEX	1	BA7
PHLDA2	1	BA4
PHLDB1	1	BA10
PHOSPHO1	1	BA4
PI16	2	BA6;BA28
PIGR	1	BA4142
PIH1D2	1	BA32
PIK3R6	1	BA28
PIM3	1	BA4
PIP4K2A	2	BA10;BA40
PIRT	2	BA6;BA24
PKD1L2	1	BA28
PKD2L1	1	BA20
PKLR	1	BA32
PKP2	1	BA33
PKP4	1	BA10
PLA2G16	1	BA10
PLA2G5	1	BA4142
PLAC9	1	BA38
PLBD1	1	BA33
PLCH1	2	BA24;BA32
PLCL1	1	BA10
PLEKHD1	1	BA4
PLEKHG3	1	BA10
PLEKHG4B	1	BA28
PLEKHH1	2	BA10;BA40
PLEKHH2	1	BA4
PLG	1	BA22
PLLP	2	BA10;BA40
PLPPR4	2	BA38;BA28
PLS1	1	BA4
PLXNB3	1	BA10
PNMA6F	1	BA25
PNMT	1	BA25
PNOC	1	BA24
PNPLA3	1	BA33
PNPLA5	2	BA4;BA8
PON1	1	BA33
POPDC2	1	BA33
POSTN	1	BA28
PPEF2	1	BA4445
PPFIBP2	1	BA10
PPIAL4C	2	BA7;BA25
PPIAL4H	1	BA32
PPM1M	1	BA25
PPP1R14A	2	BA10;BA40
PPP3R2	1	BA24
PRAM1	1	BA10
PREX1	1	BA10
PRH2	1	BA23
PRIMA1	2	BA10;BA40
PRKAG3	1	BA4142
PRKCD	1	BA28
PRKCG	1	BA28
PROC	1	BA28
PRR18	2	BA10;BA40
PRR29	1	BA28
PRR5L	2	BA10;BA40
PRRG1	1	BA10
PRRG3	1	BA8
PRRX2	2	BA21;BA28
PRSS16	1	BA4
PRSS50	2	BA7;BA32
PSMC3IP	1	BA10
PSPN	2	BA4;BA23
PTGDR2	1	BA7
PTGES	1	BA38
PTK6	1	BA20
PTP4A2	1	BA10
PTPN22	1	BA4
PTPRCAP	1	BA10
PTPRQ	2	BA38;BA4445
PTPRR	1	BA28
PTX3	2	BA33;BA28
PXK	2	BA4;BA10
PXT1	2	BA4;BA32
PYDC1	1	BA28
QDPR	1	BA4
QKI	1	BA10
QRFPR	1	BA4
RAB37	1	BA4
RAB39A	1	BA33
RAB3B	1	BA28
RAB40A	2	BA23;BA32
RAB42	1	BA28
RAET1E	2	BA7;BA10
RAMP3	1	BA6
RARRES1	1	BA32
RASEF	2	BA21;BA40
RASGEF1B	1	BA28
RASGRP3	1	BA10
RASSF10	2	BA6;BA8
RBM14-RBM4	1	BA24
RBM47	2	BA33;BA28
RBP7	2	BA10;BA40
RDH16	1	BA4
RELL2	1	BA4
RELN	2	BA6;BA28
RESP18	2	BA33;BA28
RET	1	BA4
RGP1	1	BA28
RGPD2	2	BA7;BA4445
RGPD6	1	BA6
RGR	1	BA25
RGS14	1	BA28
RGS18	2	BA22;BA28
RGS22	2	BA38;BA25
RGS8	2	BA38;BA25
RGS9BP	1	BA33
RHCE	2	BA21;BA7
RHOD	2	BA33;BA28
RHOU	1	BA10
RHOXF2	1	BA4445
RLN1	2	BA4;BA23
RNASE1	2	BA10;BA40
RNASE2	1	BA33
RNF125	2	BA4445;BA10
RNF152	1	BA28
RNF183	2	BA38;BA9
RNF212	1	BA28
ROPN1L	1	BA4
ROR1	1	BA7
RPP25	1	BA4
RPSAP58	1	BA21
RSPH10B	2	BA4445;BA28
RSPO3	2	BA25;BA28
RSPO4	1	BA28
RTKN	1	BA10
RTL1	1	BA21
RTP4	1	BA21
RUNX3	1	BA8
S100A10	2	BA24;BA33
S100A9	1	BA4142
SAMD3	2	BA38;BA28
SAP25	1	BA10
SAPCD1	1	BA24
SCD	1	BA10
SCGB3A1	1	BA4
SCGN	1	BA24
SCIN	1	BA39
SCML4	1	BA21
SCN1A	1	BA4
SCN1B	1	BA4
SCN4B	2	BA4;BA8
SCN5A	1	BA28
SCNN1G	2	BA24;BA33
SCRT1	2	BA4;BA7
SDSL	1	BA4
SEC14L4	1	BA7
SECTM1	1	BA24
SELL	1	BA10
SEMA3B	1	BA10
SEMA4D	1	BA10
SEMA6A	1	BA10
SERINC2	1	BA21
SERPINB2	1	BA9
SERPIND1	1	BA8
SERTAD4	1	BA4
SETD9	1	BA10
SFRP1	1	BA10
SFRP4	2	BA4;BA33
SGK1	1	BA10
SGK2	1	BA10
SGK3	1	BA10
SH2D7	1	BA23
SH3RF2	1	BA4142
SH3TC2	2	BA10;BA40
SHCBP1	1	BA28
SHD	1	BA7
SHISA2	2	BA28;BA10
SHISAL2A	1	BA21
SHROOM4	1	BA10
SHTN1	1	BA10
SIGLEC5	1	BA21
SIGLEC9	2	BA33;BA28
SINHCAF	1	BA4
SIRPB1	1	BA38
SIRPB2	1	BA4
SKA3	1	BA4
SLA	2	BA24;BA25
SLAIN1	1	BA10
SLC14A2	1	BA10
SLC16A6	1	BA4
SLC17A6	2	BA4;BA38
SLC1A7	1	BA24
SLC22A18AS	1	BA4
SLC22A7	2	BA9;BA39
SLC22A9	1	BA21
SLC24A2	1	BA4
SLC25A13	1	BA10
SLC26A9	2	BA10;BA40
SLC2A4	1	BA28
SLC31A2	2	BA10;BA40
SLC35D2	1	BA10
SLC35F4	1	BA4
SLC35G5	2	BA21;BA39
SLC44A1	1	BA10
SLC47A1	1	BA4
SLC5A8	1	BA4
SLC6A16	1	BA28
SLC6A6	1	BA4
SLC7A9	1	BA46
SLC9A2	1	BA38
SLCO1A2	2	BA10;BA40
SLFN11	1	BA4142
SLIT3	1	BA25
SMIM11A	1	BA9
SMIM24	1	BA7
SMIM4	1	BA7
SMPDL3B	1	BA28
SMPX	1	BA4142
SMTNL1	1	BA9
SMYD2	1	BA4
SNAI2	1	BA33
SOHLH2	1	BA33
SOWAHA	2	BA38;BA28
SOX10	1	BA10
SOX11	1	BA28
SP7	1	BA21
SP8	1	BA7
SPARC	2	BA6;BA28
SPATA13	1	BA10
SPATA18	2	BA8;BA28
SPDYA	1	BA23
SPDYE5	1	BA39
SPESP1	2	BA28;BA9
SPHK1	2	BA4;BA6
SPIN2A	1	BA21
SPINT1	1	BA4142
SPOCK3	1	BA10
SPPL2C	1	BA28
SPSB4	1	BA4
SRL	1	BA7
SST	2	BA24;BA25
SSTR4	1	BA6
STAP1	2	BA23;BA39
STC1	2	BA4;BA24
STEAP1B	1	BA4142
STK26	1	BA4
STK31	1	BA4
STON1	1	BA6
STUM	1	BA25
SUSD2	1	BA4
SV2C	2	BA4;BA4142
SVEP1	1	BA10
SYCP3	1	BA33
SYNDIG1L	1	BA28
SYNE3	1	BA10
SYNJ2	2	BA4;BA10
SYNJ2BP-COX16	1	BA24
SYT6	2	BA4;BA24
TAC1	1	BA24
TACR1	1	BA4
TAF7L	2	BA38;BA28
TANC1	1	BA28
TAS1R3	1	BA4
TAS2R20	1	BA10
TAS2R5	2	BA4;BA38
TBC1D12	1	BA10
TBC1D19	1	BA4
TBC1D2	1	BA10
TBC1D3H	1	BA25
TBC1D7-LOC100130357	1	BA21
TBX15	1	BA9
TBX18	1	BA38
TCF15	1	BA33
TDO2	1	BA4
TDRD12	1	BA39
TEAD2	1	BA28
TEC	2	BA39;BA46
TEKT3	1	BA6
TENM1	1	BA28
TENM3	1	BA25
TESMIN	1	BA24
TEX14	1	BA10
TEX15	1	BA4
TEX22	2	BA7;BA9
TEX26	2	BA4;BA24
TEX45	1	BA23
TEX52	1	BA7
TFAP2C	1	BA39
TFCP2L1	1	BA6
TFEB	1	BA10
TFEC	1	BA40
TG	1	BA4
TGFA	1	BA10
TGFB3	2	BA10;BA40
TGM3	2	BA24;BA28
THEM5	1	BA22
THEMIS2	1	BA4
TICRR	1	BA7
TIFA	1	BA4
TIGD4	1	BA7
TJAP1	1	BA10
TJP2	1	BA10
TLR3	1	BA7
TM6SF2	1	BA33
TMC4	2	BA4445;BA46
TMC6	1	BA10
TMC7	2	BA4;BA10
TMC8	1	BA10
TMEM125	2	BA10;BA40
TMEM132E	1	BA7
TMEM144	2	BA10;BA40
TMEM150B	1	BA20
TMEM158	1	BA28
TMEM159	2	BA33;BA25
TMEM171	1	BA6
TMEM173	1	BA28
TMEM183B	2	BA23;BA39
TMEM200A	2	BA38;BA28
TMEM200B	1	BA7
TMEM215	1	BA25
TMEM217	1	BA8
TMEM235	2	BA10;BA40
TMEM255A	1	BA28
TMEM272	1	BA28
TMEM273	2	BA4;BA10
TMEM31	1	BA10
TMEM45B	1	BA4142
TMEM52	2	BA32;BA25
TMEM52B	2	BA24;BA32
TMEM63A	2	BA10;BA40
TMEM88B	2	BA10;BA40
TMEM98	2	BA4;BA10
TMPPE	2	BA7;BA4142
TMPRSS3	1	BA28
TMPRSS5	2	BA10;BA40
TMTC2	1	BA10
TMTC4	1	BA10
TNFAIP6	1	BA40
TNFAIP8L3	1	BA28
TNFRSF19	1	BA4
TNFRSF4	2	BA22;BA7
TNFSF15	1	BA39
TNIP3	2	BA28;BA40
TNNC1	1	BA9
TNNT1	1	BA38
TNR	1	BA38
TNS1	1	BA10
TOX3	2	BA38;BA25
TP53AIP1	1	BA38
TP53INP2	2	BA10;BA40
TP63	2	BA21;BA33
TPBG	1	BA4
TPPP3	2	BA24;BA25
TRAF3IP3	1	BA4
TRARG1	1	BA4445
TRDN	1	BA25
TREM2	1	BA4
TREML1	1	BA20
TRIM56	1	BA10
TRIM59	2	BA10;BA40
TRIM71	1	BA28
TRIM72	2	BA32;BA28
TRIML2	2	BA6;BA46
TRPC3	1	BA4
TRPC4	1	BA28
TRPM6	2	BA10;BA40
TRPS1	1	BA28
TRPV6	1	BA10
TSPAN11	1	BA33
TSPAN15	2	BA10;BA40
TSPAN18	1	BA24
TSPAN19	2	BA10;BA46
TSPAN2	1	BA24
TSPAN4	1	BA28
TTC16	2	BA4;BA7
TTC22	2	BA38;BA28
TTC39A	1	BA4
TTLL6	1	BA25
TTPA	1	BA28
TTYH2	2	BA10;BA40
TUBB2B	1	BA28
TUBB8P12	1	BA32
TULP2	1	BA7
TYMSOS	2	BA10;BA40
UACA	1	BA10
UBASH3B	1	BA4
UBE2L5	1	BA9
UFSP1	1	BA33
UHRF1	1	BA10
ULBP1	1	BA28
ULK4	2	BA25;BA28
UNC13D	1	BA10
UNC5B	1	BA10
UPB1	1	BA21
UPK2	1	BA28
UPK3B	2	BA4445;BA9
URGCP-MRPS24	1	BA21
USH1C	1	BA6
USP54	1	BA10
VAMP1	1	BA4
VAV1	1	BA28
VDR	1	BA24
VEPH1	1	BA4
VIT	2	BA4;BA25
VRK2	1	BA10
VSIG2	1	BA4142
VSIG4	1	BA28
VWA5A	1	BA28
VWA5B1	2	BA38;BA25
VWDE	1	BA4
WDFY4	1	BA28
WDR62	1	BA28
WDR64	2	BA6;BA9
WDR86	1	BA28
WDR88	2	BA4;BA28
WDR97	2	BA20;BA28
WFDC2	1	BA4142
WHRN	1	BA10
WIPF1	2	BA10;BA40
WISP2	1	BA10
WNK1	1	BA10
WNT6	1	BA4
WNT7B	1	BA28
WNT9B	1	BA7
XIRP1	1	BA4
XRCC2	1	BA4445
YPEL1	1	BA28
ZBED6	2	BA10;BA40
ZBTB26	1	BA9
ZBTB42	2	BA6;BA10
ZCCHC24	1	BA10
ZDHHC11B	1	BA10
ZDHHC19	2	BA32;BA28
ZEB2	1	BA10
ZHX1-C8orf76	1	BA10
ZIC1	1	BA10
ZIC4	1	BA25
ZIM2	1	BA38
ZNF114	1	BA39
ZNF117	2	BA4445;BA46
ZNF300	1	BA10
ZNF367	1	BA10
ZNF442	1	BA4
ZNF536	1	BA10
ZNF56	1	BA4
ZNF572	1	BA40
ZNF652	1	BA10
ZNF730	1	BA39
ZNF774	1	BA4
ZNF80	1	BA23
ZNF804A	1	BA4
ZNF816-ZNF321P	1	BA4
ZNF843	1	BA46

## Sheet: C
Table S7 Comparison of brain proteome and brain transcriptome
Thirteen signature genes involved in memory in BA28
Symbol	Molecule type	Molecule activity	Effect on disease or function	Disease or function	Species evidence
ADCY8	enzyme	decreased activity,increased activity	affects,decreases	Long-term memory,Memory	Mouse
		increased activity	affects	Long-term memory	Mouse
		increased activity	affects	Memory	Mouse
		decreased activity	decreases	Memory	Mouse
ADRB2	G-protein coupled receptor	decreased activity,increased activity	affects,decreases,increases	Memory consolidation,Memory retrieval	Mouse,Rat
		increased activity	increases	Memory retrieval	Mouse
		increased activity	increases	Memory retrieval	Rat
		decreased activity	affects	Memory consolidation	Mouse
		increased activity	decreases	Memory retrieval	Mouse
CASP1	peptidase	increased activity	affects	Memory	Rat
GPR88	G-protein coupled receptor	decreased activity	affects	Spatial memory	Mouse
HTR2C	G-protein coupled receptor	increased activity	increases	Memory	Uncategorized
IL1B	cytokine	increased activity	affects,decreases	Memory,Spatial memory	Rat
		increased activity	decreases	Spatial memory	Rat
		increased activity	affects	Memory	Rat
LRRN4	other	increased activity	affects	Long-term memory	Mouse
LRRTM1	other	decreased activity	affects	Spatial memory	Mouse
NPY2R	G-protein coupled receptor	decreased activity	affects	Long-term recognition memory	Mouse
PAK6	kinase	increased activity	affects	Memory	Mouse
RELN	peptidase	increased activity	affects	Long-term memory	Mouse
RGS14	enzyme	increased activity	affects	Long-term memory	Mouse
SLC2A4	transporter	decreased activity,increased activity	affects,decreases,increases	Long-term memory,Short-term memory,Spatial memory	Rat
		increased activity	affects	Short-term memory	Rat
		decreased activity	decreases	Long-term memory	Rat
		increased activity	affects	Long-term memory	Rat
		decreased activity	increases	Short-term memory	Rat
		decreased activity	increases	Spatial memory	Rat

## Sheet: D
Table S7 Comparison of brain proteome and brain transcriptome
The normalized expression value of the common genes in both mRNA and protein level
Accession Number	BA 4_transcriptome	BA 6_transcriptome	BA 20_transcriptome	BA 38_transcriptome	BA 21_transcriptome	BA 22_transcriptome	BA 7_transcriptome	BA 8_transcriptome	BA 4142_transcriptome	BA 4445_transcriptome	BA 23_transcriptome	BA 24_transcriptome	BA 32_transcriptome	BA 33_transcriptome	BA 25_transcriptome	BA 28_transcriptome	BA 9_transcriptome	BA 10_transcriptome	BA 39_transcriptome	BA 40_transcriptome	BA 46_transcriptome	BA 4_proteome	BA 6_proteome	BA 20_proteome	BA 38_proteome	BA 21_proteome	BA 22_proteome	BA 7_proteome	BA 8_proteome	BA 4142_proteome	BA 4445_proteome	BA 23_proteome	BA 24_proteome	BA 32_proteome	BA 33_proteome	BA 25_proteome	BA 28_proteome	BA 9_proteome	BA 10_proteome	BA 39_proteome	BA 40_proteome	BA 46_proteome
A0AVT1	0.511979	0.196949	0.868089	0.946491	-0.421063	-0.27141	-2.38297	-2.3593	-1.45669	-0.242668	0.510936	0.277594	-0.712777	-0.861399	0.382992	0.018738	0.0132864	0.726567	-0.616338	1.36287	-1.44116	0.214099	0.0236451	-0.233573	-0.219004	0.189024	0.0224348	-0.292538	-0.54278	0.760963	0.147704	0.286228	0.140532	0.305606	0.632184	0.18511	0.343589	0.237879	0.065992	-0.457269	-0.479491	-0.289943
A0FGR8	0.394017	0.131768	0.731173	-0.0525016	-0.29888	-0.279325	0.45684	1.03542	-0.495681	-0.575007	0.426618	0.21872	0.585033	-0.40656	-0.384521	-0.483508	0.0742651	-0.145259	0.330535	-0.129044	-0.494214	1.22619	0.859865	0.795582	1.21585	-0.557085	-0.73249	0.590986	0.564249	0.662913	0.0454641	-0.959292	-0.772941	-0.597129	-0.607436	-1.12355	-0.69308	1.03928	0.868386	0.816807	0.80721	-0.575903
A0MZ66	0.467907	-1.84471	0.439806	-0.83954	0.632643	1.17618	-1.87813	-0.797494	-0.124697	2.65317	1.85261	-0.621515	-1.74207	-2.11303	-0.896009	0.187077	-0.290018	4.39345	-0.347953	3.54465	0.382343	0.0993583	0.0730715	-0.01827	0.0566907	0.40488	0.409979	-0.934793	-1.25075	-0.619864	0.0863095	0.0165538	0.893609	1.12983	1.22414	0.967715	1.3158	-0.341568	-0.595234	-1.05952	-0.84396	1.54088
A1A5C7	0.731875	-0.293153	0.340625	-0.721109	-0.916047	-0.441942	0.590967	0.293021	0.817846	-0.103917	0.299949	-1.1782	-0.924224	-1.46953	-0.665257	-1.69915	-0.0558223	1.10479	0.251411	0.673483	-0.0607499	-0.757411	-0.987746	-1.09422	-1.59302	-1.37673	-1.53098	0.528513	0.746825	1.19109	0.387368	0.0165538	-0.63413	-0.6079	-0.673122	-0.710847	-0.832263	0.587366	0.667924	0.571285	1.18791	0.21987
A1L0T0	-0.992453	0.917804	-0.925013	-0.0288685	-0.157226	0.11618	-1.11967	0.247198	0.32701	0.345879	-1.14058	0.0963155	-1.35798	0.288247	-0.00935021	0.147946	-0.104616	0.272294	-0.776258	0.0425609	-1.30018	0.0275357	-0.0219784	-0.359514	-0.117857	-0.241182	-0.315177	-0.00461122	0.138385	0.0357215	0.425719	0.741722	0.410968	-1.1463	-0.904607	-0.0420757	0.0629125	-1.92298	-1.4881	-2.11345	-2.42343	0.158645
A1Z1Q3	-1.12438	-2.08161	2.04569	1.68	1.21723	0.556421	-1.09933	-2.16576	-0.945924	-0.934722	-0.121199	0.61903	0.412187	0.286172	0.686655	1.17998	-1.03604	-0.961013	0.245148	0.118045	-1.24709	-4.12209	-1.10146	-2.66777	1.87108	-1.38059	0.128376	-0.865746	-1.00005	0.776909	2.0751	0.381455	0.198824	0.109277	-0.405542	1.08379	0.859213	-0.597031	-0.631382	-1.11856	-0.788645	-0.164806
A2RRP1	0.323361	0.607065	0.26533	0.681603	-0.397706	-0.235231	-0.746853	0.855348	0.227477	-1.21605	-0.440873	-0.404733	-1.80226	0.410695	0.361619	-0.216665	1.09692	-0.646952	0.122196	0.0902495	-0.12226	0.453083	0.419167	0.0837074	0.0478113	-1.2006	-0.651357	0.02551	-0.287512	-0.176204	-0.0214779	0.0885147	-0.0733241	-1.03565	-1.11288	0.0645536	0.0862472	-1.77169	-1.5072	-1.0623	-0.987634	0.867089
A2RTX5	1.12052	0.880166	0.143723	-0.117811	-0.859987	0.774607	-0.973788	-0.0741946	-0.0142416	0.798045	0.449379	-0.386093	-1.28436	-0.890902	-0.209718	-0.0503265	0.223092	2.01985	-0.322636	1.72807	-0.12226	0.695091	0.844837	0.635132	0.479314	0.611693	0.95004	-0.434889	-0.541949	-0.268518	0.228597	-0.785266	-0.715507	-1.00541	-0.893149	-0.047805	-0.110601	-0.938969	-1.39164	-1.02359	-1.27307	0.571519
A2RU67	0.757103	1.24632	-0.577555	-0.190692	-0.0347222	-0.0855754	0.101038	0.722025	1.35467	0.320074	1.39278	-0.0675079	-0.113935	-0.380442	-0.244511	-1.59299	0.97392	-0.692308	0.177138	0.279386	1.80029	1.30766	1.15449	-0.797358	-0.233993	-0.83952	-0.0166353	-0.0660527	0.129652	1.13181	0.0115565	-0.224022	-0.78509	-0.393257	-0.612375	0.57538	-0.0294835	-0.459776	-0.287343	0.620891	0.444286	-0.344321
A3KMH1	1.69353	-1.17346	1.44548	-0.404771	-1.13413	1.13631	-0.315709	-0.582114	-0.599106	0.60612	0.0341678	-0.621894	0.675988	-0.590529	-1.55	-0.98731	0.837472	0.400997	0.957818	0.582209	0.852599	1.15857	1.0999	0.581824	0.198846	-0.243326	-0.146441	0.304946	0.270002	0.364288	0.047338	-0.264168	-0.789852	-1.11573	-1.09929	-0.693838	-0.84413	-0.160248	-0.00941111	0.612239	0.589036	0.36579
A4D126	0.284237	-0.0312995	1.02565	-0.562739	-0.0297858	-3.29182	0.929403	-0.110998	0.115889	1.00897	-1.45878	-0.390998	-0.660262	0.814368	0.514678	-1.00304	-1.28139	-0.0888262	0.618246	-0.112833	-3.86941	1.13456	1.71127	1.02443	0.879897	0.00928277	0.944394	0.678829	0.113045	0.159566	0.00407185	0.178617	-1.01409	-3.21571	-1.76784	-0.0603815	-0.121126	-0.743045	-2.22789	-2.35536	-1.33616	0.0435422
A4D1P6	0.644626	0.582786	0.679234	-0.448779	-0.796556	0.0144351	-0.988724	0.701751	0.27934	-0.0619088	-0.492612	-0.387428	-0.668869	-1.10438	-0.0351235	-0.18146	0.257038	0.600267	1.14016	0.152696	-0.12226	0.185918	0.451673	0.199366	-0.177096	-0.081485	0.320437	0.433314	0.635918	0.525116	0.601497	-0.305074	-0.498754	-0.780986	-0.83769	-0.511711	-0.787276	-1.00554	-0.754217	-1.09238	-1.17505	-0.203359
A5PKW4	-1.09248	-0.0312995	-1.05752	0.434519	0.737046	-1.42146	0.432594	-0.101847	-0.891157	-0.159834	-0.780851	0.445787	0.343456	1.01669	0.602081	1.16871	-0.858479	-1.18287	0.717894	-2.02653	-1.30297	-0.628645	0.171406	0.767572	1.79908	-0.12803	0.0905043	0.70161	0.420698	1.25553	0.894201	0.0165538	-0.0422231	0.121449	-0.911235	0.219501	-0.321218	-0.839296	0.565573	0.565887	0.778645	-0.253977
A5YKK6	0.130063	0.459483	0.300479	0.322061	-1.96082	0.0237647	-0.72448	0.861423	-0.0624685	-1.51037	-1.60176	-1.31141	-1.37917	-0.586807	-0.486494	-0.887647	0.521144	0.183149	-0.133584	0.185551	-0.12226	1.01877	1.13865	1.30654	1.13634	0.977173	1.00056	-0.315746	-0.222694	0.0753591	0.0115565	-0.503396	-0.96208	-0.556034	-0.444002	-0.330661	-0.713533	-0.0141961	-0.0531667	-0.28891	-0.401403	-0.29507
A5YM72	1.90753	-0.906442	-0.0242581	-4.4469	0.385643	1.7366	1.28274	-0.190522	1.00869	3.17481	-0.0180264	-3.87603	-3.78857	-7.9019	-4.69593	-1.64269	0.217216	5.67879	-3.09575	5.51739	0.730018	2.3588	1.35102	-0.534624	-0.183246	-0.191872	-0.390082	-0.891957	-1.42625	0.449067	2.95192	-0.336475	-1.52467	-0.0584796	1.67041	-1.3698	-0.408701	1.04678	0.39594	0.828324	-0.159113	2.73529
A6NCE7	0.51768	0.91816	-2.8857	0.811928	-4.02271	-10.789	-0.428855	1.5625	-1.1515	0.144873	-3.15427	1.89505	1.08967	-0.0400523	0.960143	-1.29523	-2.10703	0.175468	-1.89778	-1.34723	1.75275	-0.0481226	-0.452265	-0.16652	-0.743259	2.73265	2.61048	0.751307	0.361759	-0.612394	-1.09058	1.27011	1.31667	1.77031	2.26599	2.20311	2.12366	2.3584	2.05977	-0.616313	-0.597955	-1.25312
A6NDG6	0.940153	0.0459854	-0.929593	-0.378348	-0.00755412	-0.565506	1.33889	-0.190522	0.653664	0.829348	0.272729	0.966151	-0.486818	0.203636	0.433616	-0.498176	0.0780546	-0.518642	0.169837	-0.815192	-0.857085	-0.014522	-0.311614	-0.466916	0.0916606	-0.0579303	-0.191224	0.150764	0.0579657	0.233876	1.21054	-0.0295766	0.0658062	0.0370193	0.356055	-0.493508	-0.185739	-0.0535893	0.0905931	0.237748	-0.161696	-0.883061
A6NE02	0.143026	4.32025	-4.51047	0.989901	-0.490958	-0.327808	2.24501	-2.91431	-0.149131	-1.6475	1.10787	0.221559	-0.242127	2.99239	2.09381	0.018738	-1.93879	1.05385	0.204051	-1.37722	1.81734	2.8306	0.054446	-1.97554	-1.29065	-2.48723	-1.71364	0.02551	0.183254	0.387005	-0.55855	0.193996	-0.301413	-1.96081	-2.03765	-2.25574	-3.05727	-0.624922	1.19461	1.72305	-1.33593	-2.13385
A6NGB9	0.63386	0.714547	-0.192536	-0.628245	-0.0152246	-1.64825	1.07115	0.460189	0.603879	0.112018	0.0341678	0.398197	0.272994	0.242446	-0.834285	1.18228	-0.560862	-1.19512	0.0141872	-1.03139	0.613738	-1.08283	-0.324612	-1.03509	-0.824675	-0.663383	-0.42459	0.702711	0.892033	0.705081	0.144318	1.76499	1.55036	1.47604	0.484525	-0.219921	-0.054849	0.0938832	0.761855	-1.05807	-0.993329	0.134932
A6NGN9	1.30277	0.628261	-0.467466	-0.938817	-0.0451402	-1.08869	1.86887	0.655318	0.57484	0.391743	0.590142	-0.39149	0.0462404	-0.498985	-1.18719	0.018738	0.46944	-0.867691	1.44158	-1.28329	0.228287	1.13799	0.863291	0.497513	0.0124178	-0.0473641	-0.439815	-1.17051	-1.99403	0.0407214	0.914199	-2.58924	-2.02574	-1.73069	-1.7139	-0.0251321	0.0789625	-1.26981	-2.24753	0.0776982	0.758369	-0.420294
A6NHL2	-0.142752	9.76146	-0.455242	-4.42403	-3.12753	-5.38717	8.57356	-0.190522	5.78703	-6.61416	6.00466	-2.80539	-6.29802	1.37902	-1.96002	-5.00297	1.4666	4.40162	8.56374	2.1992	14.7706	1.10877	1.07893	1.16409	1.75193	0.173756	0.596549	-0.89733	-1.10536	1.38099	0.437953	-0.485252	-0.702431	-0.66071	-0.35493	-1.5118	-1.20876	-0.0516639	-0.97312	4.61043	3.88302	1.24261
A6NHQ2	0.209352	0.559728	-1.45879	-0.938239	0.179889	0.0665237	1.17679	-0.114355	-0.623023	0.144873	0.581355	1.73352	0.145335	0.405682	1.21911	-0.823976	-0.203896	-1.05818	-1.20881	-0.770138	-0.577792	-0.921001	-0.0938175	-0.231343	-0.488509	-0.523315	-2.1074	1.69977	2.40156	0.584734	0.194122	1.11205	0.73566	-1.85351	-2.16687	0.563216	-0.40248	-0.37892	-0.402715	0.00122359	-0.0788015	0.0168708
A6NHX0	-0.620623	-0.572306	-0.164346	-0.927792	-0.112113	-0.757578	1.23633	0.611263	-0.381349	0.543842	1.0879	0.62408	1.21588	0.00421221	0.0524445	0.306108	-0.95528	0.045707	1.14092	-0.390158	-0.12226	-0.0741967	-0.550646	-0.652286	-0.422783	-0.745911	-0.953009	0.0972776	0.318381	-0.153561	-0.17219	0.5307	0.614826	0.940846	0.678072	1.16912	0.956035	-1.35509	-1.72953	-1.23431	-1.54949	-0.0861968
A6NL88	-1.23231	-1.16752	0.532081	1.61932	-0.137086	-0.161488	0.226526	-1.03546	-1.01479	-0.451311	-0.248775	0.906525	1.65976	0.289525	1.77248	1.25807	-0.0558223	-0.103981	0.277534	-0.310695	0.303812	-0.744881	0.0450355	1.74081	3.81608	0.6088	0.4375	0.0295717	1.21248	0.603197	0.468656	-0.437638	-0.510497	-0.749602	-1.60338	-0.827126	-1.48403	-0.808469	-0.00941111	0.0515655	0.0901822	-0.535043
A6QL63	1.74922	3.78078	0.549462	-1.07067	-0.0430151	-2.29537	2.61786	-0.190522	2.41257	2.7862	3.09248	1.94598	2.02974	-0.353159	-0.460335	-2.27443	-0.360656	-0.198942	1.06217	-0.684721	-0.410317	0.0774707	0.692917	0.566154	0.372012	-0.826867	0.0224348	0.741746	0.945326	0.392765	0.975755	1.06478	0.0604687	-1.71194	-1.88997	-2.00953	-2.17753	-1.00447	-1.4804	1.17791	0.101401	-0.842715
A6ZKI3	-0.363448	-0.902817	-1.00377	0.193701	0.31289	-0.45726	0.0962586	-0.66622	-0.727233	0.470687	0.238798	1.47551	1.13003	1.02997	1.27791	0.155493	-0.251816	-0.932555	-0.591665	-0.609361	0.417944	0.900845	1.19459	0.0651239	0.8452	-0.00465206	0.761901	-1.08121	-0.360402	-0.890077	-0.507926	-0.614413	0.133882	0.0710981	-0.0573235	0.131183	-0.345663	0.38407	2.6667	-1.92548	-1.65953	0.124073
A7KAX9	-0.361038	0.29049	0.96254	1.17669	0.987844	-0.0855754	0.0617428	-0.309201	1.33119	0.529778	-0.507012	-1.77363	0.591147	-1.29782	-0.340278	-0.270462	0.2605	-0.355339	1.07717	-0.359082	0.983379	0.632916	0.963795	1.41944	1.33977	0.811895	0.965901	0.641339	0.509558	0.87179	0.249461	-0.0576065	-0.236967	-0.623102	-0.649353	-0.626065	-0.875554	-0.507982	-0.183222	0.00869125	-0.205015	-0.157539
A8MSI8	-1.15929	-1.51426	0.723042	0.952643	0.4335	0.679007	-1.62048	-0.190522	-0.816007	-1.13797	-0.756216	1.07501	1.17884	1.26184	2.27449	1.3382	0.275917	-0.693933	0.130608	-0.641513	-1.094	-2.19444	-1.69177	-1.15747	-0.594193	-0.561754	-0.811604	1.24926	1.17173	0.182611	-0.190573	2.02959	2.41028	1.30343	0.508705	2.49677	2.39105	-0.83733	-0.406855	0.00122359	-0.339263	0.78021
A8MVW0	-1.15698	-1.22279	0.179963	0.582361	0.640341	0.31254	0.0912045	0.689971	-1.29921	-1.16372	0.0253229	1.01207	0.958752	0.0851666	1.50045	0.126479	1.47996	-0.475347	-0.136712	-0.828918	-0.415783	-0.795858	-0.00894363	0.0521801	1.00102	-1.20533	-1.15359	-0.0730758	0.417266	0.719124	0.70673	-0.393451	-0.746719	-1.14241	-1.38307	-0.960406	-1.02706	-0.170281	-0.084408	1.04007	0.868358	0.671182
A8MXV4	-0.672108	-0.58625	-0.279725	0.0847608	0.718553	-0.869673	0.356671	0.330341	-0.429769	-0.340287	2.05959	0.993097	0.432809	0.441567	-0.197903	0.018738	-1.44551	-0.150165	0.538893	0.461688	-2.04004	2.0177	1.7338	1.96547	1.42576	0.94201	0.729772	0.396749	0.640061	0.0357215	-0.12015	-0.272721	-0.463518	-0.765206	-1.14984	-0.340868	-0.0665143	-0.108347	-0.0762941	-0.17983	-0.339682	-0.355714
B7ZAP0	0.79106	-0.760201	1.44621	-0.150005	0.57478	0.846474	-0.254563	-0.175679	-0.528404	0.0697573	0.200001	-0.0256759	1.63175	-0.398857	-0.131372	-0.354491	0.074806	0.062904	-0.506622	0.561772	-0.562104	-0.156397	-0.00894363	-0.508942	-0.638307	-0.750431	-0.539868	1.34185	2.09368	1.38531	1.58922	2.12162	0.949845	0.492267	0.214383	-0.339332	-0.590391	1.86422	1.21313	0.385377	-0.158808	-0.197677
C9J069	-0.911918	-2.63446	0.247333	0.314296	0.128614	-0.518059	0.881509	1.42408	-0.625212	-2.68658	-0.681201	0.141281	0.319633	-0.0753386	1.25291	0.98093	1.49792	-1.0328	-0.714816	-1.28259	-1.99031	0.104395	0.831068	0.927175	1.46606	-0.0340337	0.228358	0.278557	0.231438	1.80974	0.878826	-0.194105	-0.50101	-0.621442	-1.02312	-0.659859	-0.985581	-0.063167	0.384055	0.698544	0.830649	-0.0861968
C9JLW8	-0.751697	0.0978566	-1.74841	-0.0711786	0.332333	-0.418741	1.53299	-0.47341	-0.421086	1.29466	1.07939	1.39062	0.128074	1.36258	1.08263	0.223305	-0.0558223	-0.392586	0.169657	-0.786505	-0.0611713	-0.294854	-0.355765	-0.475645	-0.270782	-1.0473	-0.980806	0.3868	0.0279118	1.03378	0.138422	-0.103176	-0.0266009	-0.127966	-0.0835297	-0.145927	-0.128891	-0.25818	1.05775	0.0130346	0.00557817	1.67502
H3BS89	-0.293828	1.2757	0.48219	1.17333	0.298425	0.804104	0.0962586	1.88845	1.89268	-0.777357	-0.193838	-0.562952	-0.685109	-0.148219	-0.419736	-0.460336	1.87517	-0.221685	0.0632528	0.161443	2.15522	1.78332	1.95967	1.97001	2.23035	-0.856774	-1.79165	2.11101	1.96234	2.07653	1.17037	-1.03938	-1.29089	0.0955656	-0.466327	-3.9303	-3.35625	-0.0516639	-0.177574	0.255156	0.239587	0.504279
O00115	-1.2375	2.037	-0.616627	-0.200821	-0.237644	-0.0984824	0.0962586	0.268007	-0.270206	0.733135	0.829801	0.401208	-0.303213	0.997506	-0.256578	0.84495	0.039032	-0.465457	0.46019	-0.777772	1.23104	-0.296253	-0.18892	-0.352536	0.163579	-0.400453	-0.963957	0.390328	0.0102165	1.22603	0.880956	0.0959616	-0.0343225	-0.283767	-0.399076	-0.398067	-0.165367	-0.100524	-0.945771	0.142475	-1.16379	0.326716
O00116	0.84852	-0.145002	1.28034	-0.21993	0.786913	1.35493	0.156527	-0.498521	1.09583	-0.374575	0.0341678	-0.133257	-0.111259	-0.309824	-0.461079	0.0972401	-0.697596	0.382032	1.95208	1.29518	-0.311769	-1.50091	-0.798413	-1.37429	-1.56508	-1.65338	-1.60657	-0.253667	-0.550669	0.0357215	-0.325953	0.748627	-0.425032	0.0702314	0.132933	-0.640086	-0.69874	0.0407151	0.762891	1.47036	0.863604	0.986083
O00139	0.223404	-1.19647	-0.175742	1.31082	-1.06594	0.268647	-2.05398	-0.0275269	-0.459723	-1.23885	0.0341678	-0.865475	-0.847793	0.181952	0.0186618	0.524694	0.137295	0.370591	-0.973042	0.660252	0.0655089	-0.135875	-0.173357	0.0455141	0.202234	-0.16526	-0.314306	0.387352	0.635096	0.317174	0.338233	-0.230852	-0.283214	-0.529749	-0.565367	0.344572	0.287076	-0.400488	-0.00941111	-0.0487111	-0.106377	-0.77132
O00142	-0.509018	0.548392	-0.0730431	-0.482138	-0.12599	-1.11565	-0.50377	0.813435	-0.0438127	-0.412261	0.172571	-0.0256759	0.101439	0.709498	0.580974	0.294842	-0.0184755	-0.286508	0.618134	-0.512338	0.835737	0.764401	0.338971	0.00757372	0.721383	-1.01233	-1.05889	0.608857	0.573403	0.183585	0.770895	-0.266362	-0.442038	-0.474006	-0.726629	-0.757511	-0.824564	-0.753669	-0.842543	0.322989	0.465875	-0.139138
O00154	0.712648	0.0805113	-1.19111	-0.0288685	-0.3187	-0.0089475	-0.193058	0.315313	-0.436391	-0.821772	-0.312158	0.786213	0.0514539	0.511387	0.547814	0.190611	0.47966	-1.33126	-1.49897	-0.835438	-0.0928252	0.752168	0.165178	0.62639	0.393397	1.26722	1.06175	-0.373546	-0.765772	-1.20687	-1.21042	-0.438426	0.0643086	0.391225	0.278482	0.963799	0.922632	-0.0516639	0.0937338	-1.25638	-0.97289	-1.63882
O00159	-0.384583	0.709961	0.378625	-1.84705	-1.74667	-3.09245	1.13251	1.59461	-0.0170894	0.517462	0.628543	-0.0505556	0.0164267	-0.0753386	-0.797637	-0.612585	0.28972	-0.0317826	1.02562	-0.94029	-0.0185051	0.629797	0.620052	0.452456	0.00152533	-0.675494	-0.673153	0.288882	0.894226	1.27811	0.794951	-0.177681	-0.914649	-1.11517	-1.26265	-0.857065	-0.941228	-0.146742	-0.00941111	0.195279	0.538974	0.425766
O00161	-0.00294065	-0.520179	0.457064	-0.265678	0.100572	0.854825	-0.750525	-0.755513	-0.571784	0.575225	-0.10151	-1.46874	0.226226	0.226683	-1.17812	0.497021	-0.629155	1.01207	-0.175633	-0.108737	0.766159	0.447805	0.199398	-0.99049	-0.472487	-1.59371	-1.25743	-0.467841	-0.642693	0.365643	1.27081	-1.35012	-0.718505	-0.0518476	-0.289619	-0.767812	-0.334759	-0.381457	2.02552	0.206367	0.493517	1.45225
O00165	0.384081	0.575487	-0.547897	0.251335	0.456893	-0.0855754	0.157773	-0.559407	0.562185	-0.191888	-0.21658	0.629655	0.100928	0.443427	0.66026	0.335097	-0.329521	-0.859081	-1.15809	-0.413157	-0.124945	-0.231326	-0.0789278	-0.798854	-0.250249	-1.29757	-0.93275	0.368173	0.801949	1.41109	0.0115565	1.44681	0.679567	1.05273	0.278278	-0.435496	-1.08195	-0.340661	-0.314874	0.884448	-0.0930859	0.605159
O00170	0.441031	-0.0312995	-0.614115	-0.359987	0.353384	0.24157	0.753531	-0.529443	0.233842	0.736142	-0.209378	0.715919	-0.0901917	0.0930403	0.403162	-0.307464	-0.316712	0.0447197	-0.781556	-0.658813	-0.302804	0.234954	-0.244712	-0.223461	-0.440664	0.62952	0.351963	-0.398901	-0.290389	-0.0255738	0.268102	-0.00353778	0.210142	1.3482	1.81536	-0.051672	0.100452	0.4293	0.889045	-1.22453	-1.28225	-0.0861968
O00178	-0.341162	0.143438	-0.987665	-0.319806	0.0075304	-0.785338	1.06638	0.363158	0.221633	0.404279	-0.223513	-0.378991	0.669211	-0.170678	0.415368	0.103452	-0.768998	0.0312004	0.564193	-0.142479	-0.902492	0.304703	0.402571	0.345869	0.431651	0.141702	0.216192	-0.412738	0.0379883	0.345802	-0.353093	-0.583049	-0.358879	-0.648786	-0.777848	-0.366066	-0.668721	-0.310079	-0.392373	-0.415589	-0.464583	0.307072
O00186	0.201566	0.199457	0.553439	0.21371	-0.372373	-0.715218	-0.539861	-1.26505	-1.66802	0.86923	-0.815606	-0.0256759	0.56015	-0.185886	0.140583	1.11586	-0.353017	2.00415	-0.411365	1.63947	-0.803929	0.319791	-0.0827995	-0.892024	-0.536537	-0.211424	0.645287	-0.487109	-0.584455	-0.88067	0.0382815	0.646999	0.477326	0.588519	1.13105	-0.0251321	0.286353	-0.035342	-0.214457	-0.502725	-0.486072	0.3644
O00192	-1.80192	-0.0218722	0.173997	0.568793	0.196598	-0.670195	-0.332524	0.415024	-1.29737	-0.491798	-0.14533	1.60167	1.10704	0.710093	1.45413	1.61178	-0.0558223	-0.0345535	0.297422	-1.04923	-0.709451	-0.304856	0.914052	0.660916	0.353834	-0.569694	0.108939	0.02551	-0.130882	-0.0253473	0.0381439	-0.354606	-0.661467	-0.134627	-0.404843	-0.184497	-0.463406	-0.677775	-0.250387	0.547317	0.659419	1.12039
O00194	-1.34725	-1.50645	2.82709	2.62227	-0.41347	2.61031	-3.72313	-2.34875	-4.06091	-3.47733	0.0341678	1.10601	1.60478	1.3186	1.4401	2.03413	0.640394	-1.16804	-1.07272	0.777382	-1.6922	-1.13474	-0.0954012	1.63227	1.65746	1.38775	1.18385	1.46139	1.41599	0.0357215	-0.467343	0.46942	1.00548	0.844818	-1.63576	2.20478	1.32925	-1.27943	-0.789097	-3.21532	-2.81017	-0.172403
O00203	0.790175	-0.409119	0.234963	-0.566151	1.2498	1.79182	-0.00665692	0.356788	-0.499116	0.323786	-0.611354	-0.0644242	-0.691102	-0.295092	-0.755912	0.502719	-0.0558223	1.13206	0.322497	1.25519	-0.838764	0.994032	0.936024	-0.68824	-0.680573	-1.4591	-0.677959	0.301298	0.811069	-0.592902	0.561046	0.296973	-0.0343225	0.0885838	0.211628	0.581705	0.64105	-0.428166	-0.0529131	-0.770095	-0.16694	0.163625
O00213	0.0512192	-0.0838516	-1.33151	0.186519	-0.93065	0.306534	-0.491473	1.01716	0.638915	-1.13098	-0.950607	-0.405054	-0.423739	0.0798148	0.294981	-0.448408	1.01975	0.0176683	-0.915168	0.2785	0.350349	-0.428092	0.369349	0.00757372	0.527217	-0.431627	0.0724296	0.472953	0.258696	0.629562	0.352028	-0.0132838	-6.89e-05	-0.321588	-0.53421	-0.17656	-0.0639751	-0.00280324	-0.229618	0.642086	1.2138	0.555129
O00217	-0.0689758	1.07317	-1.84401	-0.301169	0.790232	0.497539	1.41483	-1.1614	1.26067	1.89147	1.12845	1.03226	-0.498739	0.857462	1.11164	0.00296555	-0.534429	-1.11088	-0.723756	-0.586394	-0.12226	1.05542	0.232901	0.522191	0.12296	0.367884	0.142984	-0.278536	-0.610195	-0.438699	-1.5758	0.105737	0.405796	0.307897	0.826613	-0.870115	-0.146398	-0.0516639	-0.349394	0.209292	0.0320304	-0.766241
O00231	0.281712	-0.00862108	0.487804	-0.26102	-0.212676	0.402543	-0.79995	0.208398	-0.571273	-0.544986	-0.000815177	0.115319	-0.356408	-0.558847	0.0864297	0.133307	-0.0558223	0.346652	0.0326501	0.195322	-0.60342	-0.443888	-0.491731	-0.156678	-0.166719	0.718024	0.417225	0.197117	-0.0203928	-0.102994	-0.325454	0.00584336	0.356744	0.735545	0.796967	0.810831	0.91769	0.969672	0.745605	0.770561	0.842908	-0.342639
O00232	1.26885	-0.499868	0.134294	-1.30862	1.03966	-0.661308	0.685369	1.08039	-0.124697	0.744336	1.79257	-0.264224	0.719932	-0.327773	-0.904153	-0.867831	-0.346977	-0.182589	0.958228	0.26237	-0.0573925	-0.0481226	-0.085777	0.0520681	0.428618	0.348425	0.128847	-1.04961	-1.11379	-0.376087	-0.608167	-1.22911	-0.543082	0.393408	0.155092	1.01247	0.87588	-0.165687	-0.227836	-0.158422	0.0383548	-0.0528647
O00233	0.203094	0.132045	-0.301195	0.0450757	-0.13892	-0.0165648	-0.163421	-1.40406	-0.124697	0.838256	-0.569044	0.353679	-0.274031	0.531013	0.635555	-0.29727	-1.59433	-0.413447	-1.04439	0.0412388	-0.118509	-0.572398	-0.40072	-0.686976	-0.433774	-1.14265	-0.883065	-0.330487	-0.218901	0.0754055	0.700493	-0.152864	-0.00708225	0.454149	0.452405	0.0406735	0.232541	-0.319331	-0.24795	-1.1161	-1.50688	0.0989992
O00244	-1.47887	0.730646	-1.84982	0.675781	0.302046	-0.0632776	-1.1843	-1.5317	-0.0825223	0.157732	-0.820604	1.08722	-1.08728	0.758419	1.16508	0.797861	-0.202671	-0.533968	-1.09935	-0.364986	-0.12226	-0.977414	-0.713101	-0.482996	0.0302052	-1.46646	-1.04808	1.18785	0.0147506	-0.954195	-0.981648	0.127002	2.15821	2.30578	1.37496	1.04768	1.27902	-0.734331	-1.00063	-0.72385	-0.564211	2.05706
O00264	-0.398942	-0.7406	1.39043	1.60398	0.79276	1.25741	-0.960627	-0.353147	-0.960237	-0.796141	-0.30915	1.5695	1.493	0.741116	1.43888	1.14715	-0.0558223	-0.243174	-0.152495	0.529612	-0.734428	-0.72289	-0.781079	-0.0437839	0.281928	0.284094	0.0224348	-0.625737	-0.0958419	-0.35503	0.236539	-0.0259142	0.655977	1.07681	0.539598	1.24003	0.589843	0.281	0.386056	-1.03245	-0.856562	-1.69191
O00267	-0.724943	-0.33183	-0.818533	-0.221728	-0.593289	-0.0306724	0.828403	0.148271	-0.124697	0.418874	0.0787947	-0.129662	0.230312	0.0737758	0.538121	-0.740604	0.259015	0.247244	-0.0295715	-0.211739	-0.287992	-0.647768	0.85398	0.507203	-0.379482	-1.37	1.04061	-0.661516	0.837077	0.130916	1.284	1.04857	-0.195918	-0.0701794	-0.0321207	-0.380795	-0.710237	-0.968255	-0.788368	0.00122359	-1.03488	0.151445
O00273	0.522665	-1.42641	-0.835905	-1.33682	0.53637	-0.849343	0.559431	-0.190522	-0.343572	1.08555	-0.688959	0.240692	0.213696	0.159133	0.481065	0.347927	-1.57441	0.000180772	1.10284	-0.573524	-2.23912	-0.0481226	0.124243	-0.66186	0.496565	-0.722746	-0.511155	-0.57042	-0.413416	-0.0589051	0.333622	0.0859018	-0.270381	0.128972	0.0523614	-0.0203637	0.485162	-0.0564639	-0.588231	-0.227441	-0.0740467	1.42199
O00291	1.30169	-0.289498	0.350534	-0.716094	-0.448035	0.582032	0.0399787	-0.013952	0.579521	1.2999	-0.597386	-1.00359	-0.499622	-0.96033	-1.0755	0.2845	-0.921802	3.46919	0.507132	2.52847	-0.12226	0.496837	-0.0676642	-0.720626	-0.781777	-0.553195	-0.69446	-0.868392	-0.794781	0.966037	2.39567	-0.502997	-1.11731	-0.648658	0.795683	-0.335525	0.0382478	0.390769	-0.202782	0.216475	-0.364064	1.47364
O00299	-0.0903327	1.59378	0.225004	-0.178485	0.0075304	-0.919457	0.120036	0.974715	-0.537118	0.424561	-1.31796	-1.73718	-0.075933	0.518213	-1.09719	0.665907	1.51845	-0.0282671	0.950487	-2.88748	0.857386	0.372339	0.581153	-0.0673461	-0.875079	0.486026	0.407318	-1.84205	-2.52685	-1.85071	-2.40881	-0.674132	-0.87936	0.170723	0.397656	0.150478	0.322254	-0.229385	-0.231735	0.153554	0.00557817	0.785174
O00303	-0.157462	0.67248	-0.524947	0.183402	-0.200025	0.339063	0.229616	-0.105606	0.27742	-0.108868	0.0341678	0.250342	0.111342	0.599006	-0.0817828	-0.0866906	-0.246836	-0.199948	0.252189	-0.378618	0.0108027	1.5936	0.570721	1.13695	0.670392	1.19921	0.695781	0.392572	0.304469	0.58581	0.179386	-0.595253	-0.349214	-0.85745	-0.568191	-0.419388	-0.167482	-0.0543974	0.996176	-0.491981	-0.366344	-0.923314
O00305	1.05368	-0.493324	1.26266	-0.444946	0.327216	-0.0855754	0.485137	-0.752658	0.542342	0.724053	0.937832	-0.565237	0.44015	-1.4107	-1.27888	-0.403498	-0.0568576	-0.141885	1.80864	0.949151	-0.135662	-0.387509	0.149219	-0.0766552	0.563657	-0.122201	-0.563745	-0.736814	-0.355952	-0.609209	-0.636136	0.243143	0.499859	0.384863	-0.0540808	0.0531466	-0.107702	0.109769	0.450829	0.722108	0.634225	-0.0818261
O00330	0.216014	-0.0947245	1.54445	0.646861	0.786375	0.133182	-0.95658	-0.492915	-0.124697	-0.867849	0.00256952	-0.60042	0.00414145	-0.0491013	-0.490994	-0.260133	0.108037	-0.346221	0.379843	0.452336	0.427607	-0.542768	-1.116	-0.983138	-1.3603	0.56611	0.501877	0.115876	0.0147506	-0.407519	-0.7913	1.03402	1.37317	1.32003	1.38452	1.42366	1.86013	0.242634	0.400714	-0.902139	-0.768561	-0.889671
O00399	0.687532	-0.514925	0.65164	-0.309231	-0.00777014	-0.206593	-0.730664	-0.190522	-0.315365	0.570349	0.158099	0.02973	-0.341631	0.437476	-0.645383	0.0974719	-1.18947	0.349681	-0.477426	0.306695	-0.0415235	-0.764367	-0.942078	-0.690783	-0.581999	0.298972	0.0224348	-1.27726	-1.34801	-0.544957	0.306225	0.43993	0.0672421	0.635136	0.111631	0.539482	0.901772	-1.30694	-1.45144	-0.898944	-0.939479	0.733159
O00401	0.360863	-0.653123	1.06681	0.544453	0.670189	0.62314	-0.329341	0.440285	0.697678	0.120255	-0.53057	-0.601884	0.194733	0.271094	-0.240466	0.358237	-0.360558	-0.291469	-0.511494	0.338629	-0.157785	0.0697033	0.436505	0.0456629	0.642532	0.042223	0.320986	-0.0639545	0.0147506	0.000417993	-0.177321	0.273995	0.027278	-0.373728	-0.268451	0.0849999	0.0862114	-0.482535	-0.4505	-1.32414	-1.40311	-1.17011
O00408	-1.37189	-0.581564	0.481275	1.86828	0.0075304	-0.0764706	-0.395758	-0.0595666	-1.08469	-2.00694	-1.22183	0.916267	0.843707	0.934164	1.76098	1.61798	0.16447	-1.49084	0.0197573	-1.22913	-1.15266	-0.551374	-0.204984	0.917048	1.43977	0.994343	1.03302	0.151177	0.242648	-0.833162	-0.586791	0.427173	1.12644	0.771845	-0.120873	1.61713	1.85826	-0.809868	-0.00941111	-0.744814	-0.212051	-0.958644
O00410	-0.0818827	0.986563	0.327463	1.21793	0.311075	0.185042	-0.28768	-0.522839	0.317807	-0.420906	0.54496	-0.914351	-0.0882317	-0.0753386	0.0500222	-0.65288	0.720435	0.0597188	0.186704	-0.371698	0.813789	-0.0481226	-0.0823036	0.470115	0.425706	1.39062	1.3074	-0.0203579	-0.0769708	-0.871089	-0.579313	0.550949	1.07898	1.10711	1.40749	0.692584	0.984023	0.0599062	-0.152555	-0.251801	0.00971131	-0.259777
O00423	0.436976	1.75294	-0.138935	1.06944	-0.18493	1.2501	-1.54043	0.249121	1.0042	-0.778739	-0.573713	-0.648015	0.0175875	-1.10134	0.747656	-0.589784	-0.09107	1.62823	0.742769	0.351958	-0.12226	0.145784	1.059	0.271591	0.529603	0.09952	0.238673	-0.30107	-0.4717	-0.58058	-0.390506	0.205526	-0.178906	-0.790221	-0.863467	0.380813	-0.387252	-0.122361	-0.00941111	-0.588575	-0.340151	-0.412296
O00429	0.771812	-0.218273	0.992474	0.475812	-0.67173	0.645034	-0.927915	-1.01165	-0.175828	0.144873	0.448881	-0.0411054	0.392951	-0.363176	0.142723	-0.347865	0.761153	-0.11291	-0.0244403	0.624553	1.09241	-0.684157	-0.65106	-0.346767	-0.423332	0.731689	0.751619	0.532645	0.267489	-0.40685	-0.371143	0.614916	0.92913	0.702603	0.559521	1.05655	0.96198	0.0853712	-0.00941111	0.00751962	-0.236254	-0.421445
O00442	1.0791	-0.0312995	0.332063	-0.136915	-0.289745	-0.389817	-0.425172	0.767856	0.954219	-0.335246	0.541749	0.562815	-0.728641	-0.112375	-0.335353	0.32215	0.10184	-0.288712	0.475711	0.629961	-0.151603	0.552787	0.0851662	-0.00186779	-0.235377	0.332672	0.336291	-0.280676	-0.39206	-0.412347	-0.982386	0.401262	0.582721	-0.370128	-0.022262	0.73192	0.773257	-0.0968185	-0.00941111	-0.130101	0.050772	-0.320301
O00445	-0.656373	-1.43073	-1.09473	0.501896	0.597466	0.221948	1.09057	-1.04292	-1.35863	-0.304373	0.0341678	1.14067	0.695553	0.563137	1.19903	0.924981	-0.0863203	-1.23692	-0.380047	-1.00291	0.0653783	-0.195113	0.508993	0.546535	1.27077	-0.68049	-0.795502	0.0972776	-0.152458	-0.363688	-0.199364	0.162031	-0.07605	-0.117042	-0.855188	0.351936	0.0616186	0.420587	0.464287	-1.48777	-1.79095	-0.0861968
O00451	1.68999	1.41749	-1.90703	-2.8324	-3.21647	-1.23736	1.50322	1.33587	0.405707	-0.999749	1.86838	0.888152	0.63483	0.364359	-1.16722	-1.77221	-0.0558223	-0.980024	-0.178468	0.21448	-0.917461	-0.0481226	-0.069117	-0.398159	-0.318453	0.811263	0.747743	-0.128741	0.228744	-0.239493	0.394985	-0.0550311	-0.285309	0.62948	0.471028	0.143225	0.11972	-0.430504	-0.485096	-0.989191	-1.0806	-0.48764
O00468	-1.96579	-1.3664	0.435624	-0.171921	-0.844237	-1.53176	0.801035	-0.479787	-0.893801	0.144873	0.977005	-0.784523	0.389566	0.0326182	0.113783	1.06168	1.10952	0.158281	1.3942	-0.858298	-0.28616	0.136286	-0.00894363	0.025475	-0.0814088	0.0655888	-0.00537027	-0.640717	-0.326295	-0.16256	0.47536	0.517527	0.0185765	0.372659	0.419235	-0.590977	-0.531317	-0.342576	0.0760047	-0.0324431	-0.244925	0.304166
O00471	0.0996353	-0.637443	0.982859	0.901731	-0.452687	0.557622	-1.31343	-0.772504	-0.554104	-0.27955	-0.177231	0.132954	0.034083	0.455097	0.137354	0.998971	-1.07742	0.608643	-0.0490266	0.752085	-0.12226	-0.330927	-0.0705351	0.00127003	0.339998	0.180497	0.332435	-0.214826	0.0867129	-0.390349	-0.25456	0.503645	0.558767	0.0983414	0.166132	-0.214786	0.0427382	0.102403	0.0190641	-0.0462732	0.00557817	0.0957045
O00478	1.03771	2.52112	-0.227562	-1.09576	-3.29762	-0.161875	1.05061	0.527352	2.0986	0.816652	-1.39477	-0.0256759	-0.851801	-1.54393	-1.06199	0.584716	1.7961	-0.312256	0.322341	-0.884627	2.29791	0.723302	0.411749	0.497489	0.336934	-0.126075	-0.310626	-0.41177	-0.312933	-0.383243	-0.901629	1.05582	-0.19657	-0.301627	-0.297917	-0.0477035	0.0264087	-0.461688	-0.409473	0.726836	0.385592	-0.11436
O00483	0.904046	0.983891	-0.575249	0.153107	0.173409	-0.308619	-0.52084	0.0557343	1.35769	-0.251582	-0.444646	0.299036	-1.54195	0.222255	-0.303456	0.179185	-0.0558223	-1.228	-0.306212	-0.170026	-0.0282238	0.520021	-1.36003	-0.365377	-0.848241	0.471758	-0.220596	0.428357	0.516679	-0.953936	-0.644039	-0.903086	-0.15058	0.370123	0.63744	0.0453255	0.721077	0.631067	0.949673	-0.329424	-0.0993536	-3.14965
O00487	0.499906	-0.610445	0.795263	-0.125276	0.770722	0.899007	0.227877	-0.190522	-0.363776	-0.00315057	0.727401	-0.462871	-0.561285	-0.292672	0.218798	-0.116954	-0.152099	-0.459431	0.355037	0.579471	0.718612	-0.352813	-0.290991	0.120845	-0.0646947	0.953684	0.559776	0.213282	-0.177093	-0.624915	-0.744935	0.0165538	0.626128	0.619131	0.668297	0.899494	1.04404	-0.123523	-0.553434	-1.33282	-1.35326	-0.441397
O00499	-0.12743	-0.711811	-0.423041	-0.191673	0.0794309	-0.01875	0.334564	-0.788892	-0.0634471	1.11083	0.0341678	-0.0991392	-0.325491	-0.228097	0.989562	1.13652	0.120977	1.50357	-1.07989	0.965467	-1.10903	-0.519722	-0.890721	-1.02997	-0.926086	0.00928277	-0.317263	-0.0448739	-0.494855	-0.27169	0.872287	0.209739	1.30079	1.59105	2.1903	0.814117	1.30915	1.01763	0.510214	-0.06303	-0.234893	2.19099
O00505	0.220823	-0.27277	0.711887	0.775276	0.405493	-0.0880534	-0.967966	-0.378421	-0.953867	-0.513617	0.855677	-0.0256759	0.416654	0.198667	0.423153	0.830532	-0.116322	0.0175189	-0.107566	-0.0315303	-1.24346	0.412984	0.622313	0.13483	0.471452	0.218808	0.330482	-0.45594	-0.750207	-0.537426	-0.276608	-0.631654	0.0595262	0.141711	0.507489	0.656672	1.05658	-0.659023	-0.48117	-0.48987	-0.252919	0.0786388
O00519	-0.452196	0.207998	-0.139414	0.145087	0.160259	-1.26369	1.00383	-0.755205	-0.469809	1.7883	-0.846382	-0.381035	0.576036	-0.207742	0.616597	0.372277	-0.560835	0.859833	0.245148	0.033976	-0.456407	-0.0881388	0.452522	0.285275	-0.00492415	-0.281022	-0.066545	-0.0317714	0.324294	0.794792	0.0719227	-1.08686	-1.02558	0.0654438	0.478354	-0.34964	-0.402185	-0.360935	-0.792148	-0.494166	-0.232615	0.0055023
O00533	0.236599	0.550205	1.5357	1.01277	0.146023	0.29809	-1.09589	-0.0335506	-0.972117	-1.42309	-0.742211	-0.69524	0.408371	-0.391648	-0.24713	-0.441896	0.798646	-0.563031	-0.120659	0.349559	-0.12226	-0.93411	-0.691048	-0.749804	-0.840117	-0.171057	0.0224348	0.536916	0.496992	0.397745	0.190307	0.676366	1.11657	1.3806	0.718572	0.658597	0.896905	0.31784	0.613531	-0.159174	-0.11628	1.02249
O00534	-0.00294065	0.497502	-1.26257	2.55426	-2.37777	1.46236	-1.90919	-0.365435	-1.20073	0.749669	-2.13329	1.12496	0.311772	-0.291821	1.61354	5.31097	-0.433297	1.03093	-1.30588	0.737141	-0.736265	2.21769	2.03105	1.54993	2.26434	1.1519	1.51541	-0.885261	-0.428284	-0.772543	-0.769822	0.960273	0.186118	-0.633172	-1.51315	0.0107191	0.390618	-0.859823	-0.815791	-1.04408	-1.06815	0.118332
O00555	-0.392256	-1.14707	0.509665	-0.817941	-0.598856	-0.0855754	2.24175	-0.952656	0.167226	1.63972	0.814835	-0.0624673	1.31203	-1.15148	0.529054	-0.821367	0.154243	-0.230554	1.18644	-0.926205	0.347721	0.0897705	0.141115	0.244221	0.291059	-0.625156	-0.971339	0.737356	0.486073	0.633029	-0.0663056	-2.07261	-2.06973	-1.63964	-1.64789	-1.28019	-1.19364	-1.13591	-0.664104	0.494699	0.00557817	-1.44847
O00560	0.473547	0.199619	0.641602	-0.0288685	-0.524877	-0.475485	-0.838566	-0.349974	-1.08687	-0.714243	0.390673	0.096925	0.617229	0.205568	-0.389165	0.817469	0.617668	-0.624154	-0.215122	-0.385929	0.861664	-0.382689	0.167089	0.201155	-0.299186	-0.126405	-0.171618	-0.314288	0.0838612	-0.444124	0.658814	0.703256	-0.0343225	-0.149702	-0.0169931	0.480661	0.386415	-0.738047	-1.00143	0.843108	1.10446	1.09878
O00562	-0.371125	-0.577199	0.469577	-0.0288685	-1.03057	-0.650173	0.163585	2.47968	0.404322	-2.01969	0.178873	1.62638	0.00240643	0.320199	0.344902	0.575845	1.41694	-0.412698	0.143374	-0.299011	-0.153894	-0.305469	0.182088	0.0289856	0.0394434	-0.0348546	0.31771	-0.661737	-0.459061	0.044284	0.189687	-0.158044	-0.472167	0.265011	0.579153	-0.448536	-0.517515	0.239547	0.610215	0.201538	-0.0305533	-0.26099
O00567	-0.156013	-0.31762	0.382254	0.388979	0.804272	0.868635	0.0820402	-0.547602	0.316228	-0.125869	0.0341678	-0.319284	-0.18735	-0.0800096	0.451337	-0.116904	0.204449	-0.0201336	0.381196	-0.103961	1.13051	-0.160371	0.0140489	0.00757372	-0.059139	-0.73866	-1.03298	-0.535942	-0.0253233	-0.306948	0.124016	-1.19614	-1.23901	-0.426828	-0.317735	-0.542911	-1.14957	0.15352	0.585527	0.535625	0.487148	0.540906
O00571	0.420633	-0.0312995	0.912539	0.423628	-0.301786	0.478312	-0.48064	0.34735	0.520792	-1.08509	-0.986284	-1.88357	-0.730759	-0.677774	-0.789915	-0.644058	1.14245	0.665988	-0.113297	0.526374	0.297965	0.148296	-0.173715	-0.149471	-0.165478	0.0417097	-0.0606174	0.0830754	0.152637	0.12361	0.23738	-0.520788	-0.673971	-0.444119	0.0500402	-0.514143	-0.818445	-0.103974	-0.114271	-0.0100212	0.0300369	-0.699908
O00625	-0.845881	1.76856	-1.26854	-0.844823	0.711203	-0.0855754	-0.073926	-0.789513	-0.424351	0.932106	0.217391	0.421889	0.158161	0.297972	-0.423481	0.418955	-1.76891	0.91752	-2.32566	0.551492	0.613145	0.70466	0.464394	0.294059	-0.00874964	0.00928277	0.348187	-2.95918	-3.32207	-1.44593	-1.13202	-1.5155	-1.38973	0.530981	0.527703	-0.236079	-0.27528	-0.073337	-0.155032	-0.378202	-0.835832	0.667319
O00629	0.204839	-0.447279	0.0197571	0.34896	0.272976	0.233926	-0.478532	-0.317304	-0.3589	-0.722435	0.652023	0.147165	0.787677	0.331262	-0.00778267	0.31303	-0.0558223	-0.116172	-0.413958	0.0698792	-0.197988	0.297762	0.194653	0.624715	0.449586	0.603279	0.58394	-0.0728704	-0.225808	-0.291212	-0.265687	-0.025689	0.188048	-0.623214	-0.418846	0.494204	0.547019	-0.669641	-0.642577	0.252341	0.57317	0.204316
O00743	0.203451	0.0658085	0.290738	0.241442	-0.717487	0.249652	-0.653383	0.0180413	-0.124697	-0.434599	-0.300034	-0.581137	0.245578	-0.120649	-0.327827	-0.160096	-0.48797	0.287558	0.301512	0.25059	-0.344278	-0.0481226	0.000286643	-0.286857	-0.037786	-0.871893	-0.465208	1.00341	0.672012	-0.210652	-0.514045	-0.225484	0.802644	0.752035	0.929288	0.141679	0.163992	1.20553	1.36454	0.332437	0.475966	-0.534231
O00764	-0.31257	-0.00476212	-0.185684	-0.865305	-0.182287	-0.525725	0.863428	0.856365	-0.0802147	0.200389	0.492869	1.27795	0.612783	0.400242	0.0634813	-0.11932	-0.141138	-0.372138	1.41354	-0.541383	-0.743983	-0.0645721	-0.550259	-0.563875	-0.0621788	-0.48915	-0.73065	0.167582	0.131116	0.4101	0.663846	-0.465203	-0.330217	0.0586255	0.745526	-0.26459	-0.207629	1.31284	1.04368	0.00122359	-0.0810189	-1.45671
O14490	0.0387102	-1.16983	0.967496	0.248752	-0.029867	-0.185126	0.0962586	0.801049	0.255391	-0.946115	0.137895	-1.35844	0.578253	-0.812249	-0.843888	-0.306177	0.798847	-0.467093	0.0594775	0.0553679	0.546456	-1.85876	-1.35134	-1.07911	-0.480559	-0.231374	-0.134205	-0.122853	0.0745347	-0.471193	-0.380087	0.433837	0.965496	0.838263	0.340317	1.08164	1.19699	-0.0516639	0.201819	0.633256	0.870144	-0.343375
O14495	-4.8029	1.10218	-0.227526	1.00382	0.423474	1.16246	-0.453188	1.38597	-0.731518	-0.530165	-0.603795	-0.968221	-0.361527	1.40914	-0.828438	1.55909	-0.0558223	0.715209	1.05561	-0.760087	0.876515	-1.10788	-1.24497	-1.03501	-1.03831	-2.66457	-2.93544	0.784521	1.02882	0.665486	0.939276	-1.52231	-0.927535	-1.50427	-1.18507	-0.391772	-0.11199	0.0375514	0.316648	0.175261	0.754805	-0.0861968
O14514	-0.976801	-0.274449	-0.54654	0.28989	-0.697236	-0.774041	1.77808	-0.26111	-0.442369	-0.132916	0.235009	0.768865	0.631024	0.270896	1.57949	0.666576	0.0876511	-0.827778	1.04623	-1.18744	-0.12226	0.120827	-0.0895413	-0.329282	0.610549	-1.32025	-1.10331	0.168644	0.0965772	-0.0601128	-0.263171	-0.620118	-1.25943	-1.17792	-1.10376	-0.818602	-0.624778	0.637336	0.949684	0.495962	0.00557817	0.276479
O14521	0.683908	0.777726	0.146043	-0.0486353	0.0544095	-0.0135076	-1.06241	0.470684	0.140888	-0.465994	-0.499963	-0.0256759	-0.280016	0.293058	-0.984715	-0.301563	0.206619	-0.588692	-1.11989	0.052159	0.590484	-3.91361	-4.47286	-4.58096	-5.09835	-4.66041	-4.81334	2.75288	2.64176	0.701216	1.18442	0.302167	0.625379	0.82704	0.745903	-0.798767	-0.795515	2.51228	2.99918	1.3738	1.66112	-0.769933
O14522	0.0882676	-1.38011	1.45681	-0.56204	-0.908386	-0.127821	-0.356701	0.926333	0.00977172	-0.688403	0.523691	0.529439	2.26337	-0.767837	1.37418	0.693243	1.27474	0.0176683	-0.753779	-0.20735	-0.796669	-0.448678	0.0391347	-0.373283	0.00999837	-0.649308	-0.560315	0.435669	1.02493	0.819413	0.37706	0.901031	0.384699	-0.879431	-1.07231	-0.459451	-0.644512	-0.181104	-0.551708	0.23557	-0.358901	0.0683466
O14523	-0.682271	-0.116597	-0.225825	1.33454	0.738182	-0.12434	0.77851	0.173852	-0.135036	-0.0971036	-0.328284	-0.010647	0.960477	-0.133292	1.01646	1.41419	1.07271	-0.659648	0.245148	-0.724253	0.343112	0.0658294	-0.00894363	0.013227	-0.0581935	-0.833117	-1.11006	0.180258	0.4878	-0.360184	-0.325152	-0.637993	-0.836645	-1.01091	-0.875426	-0.0748353	-0.115315	0.482168	0.371477	0.669691	0.471932	-0.563736
O14525	-0.939106	-0.0274971	0.435373	0.895332	-0.338757	0.00678092	-1.01415	0.438699	-0.124697	-1.70832	-1.26525	-0.362684	0.331544	0.162109	0.450389	0.21206	-0.0736351	-0.928675	-0.470322	-0.658245	0.208437	-0.317419	0.341847	-0.0604672	-0.145123	-0.604054	-0.294886	-0.670398	0.0147506	-0.26029	0.178872	0.303133	0.115837	0.488857	0.131837	-0.279883	-0.248935	0.0790888	0.0759415	1.28969	1.23065	0.163036
O14531	-1.12436	-1.08804	-0.353434	-0.504466	-0.47225	-1.21383	0.496627	-0.0481901	-0.708025	-0.127396	0.226982	0.593919	0.410709	-0.0997852	0.413138	0.294398	-0.0558223	0.261486	-0.679979	-0.0526036	0.278583	-0.603853	-0.374068	0.0839475	0.201045	0.40366	0.195476	0.02551	0.478439	-0.599807	-0.255204	0.515794	0.595698	0.400201	0.592595	0.485616	0.64055	-0.580777	0.288137	-0.611291	-0.570546	-0.949704
O14548	0.644057	-0.21418	-0.0564453	0.150659	1.20464	-0.0855754	-0.61001	1.10763	0.254279	-1.27234	-0.650435	0.344669	-0.185792	0.47353	-0.376493	0.313692	-0.260561	-0.255207	-0.195135	-4.04e-05	0.363639	-0.320026	-0.622997	-0.240204	-0.853168	2.05174	1.46962	0.584941	0.0147506	-0.179928	-1.00121	1.09789	1.5339	1.38225	1.69254	1.69648	1.77964	0.792499	0.737545	-1.05822	-0.865451	-1.43022
O14558	3.16881	2.69067	-3.22947	-2.16544	1.31089	0.557441	2.77086	1.6971	3.2646	3.13976	1.05868	-0.740475	-1.23739	-1.56203	-1.23541	-0.638299	-0.0558223	-0.0189492	0.0422197	-0.537552	2.98737	1.65313	0.699052	0.255164	0.310475	-0.329941	0.131594	-2.78337	-1.71422	-0.56819	0.557844	-0.681991	-1.775	0.275192	-0.0573235	-0.921577	-0.814258	0.90937	0.603919	-0.0269841	-0.923987	1.47896
O14561	0.897045	0.136338	-0.421048	0.388953	0.210087	0.598962	-0.705139	0.429207	0.563095	-1.43528	0.0341678	-0.0205939	-1.41521	0.523001	-0.572036	-0.028719	-0.0242023	-1.46992	-1.43108	-0.612123	-0.374409	-1.56237	-2.69269	-1.84784	-2.19972	0.268975	-0.290534	0.309882	0.0147506	-0.728448	-0.172631	-0.30728	1.34204	2.09225	2.07746	1.05556	1.75319	0.438869	0.545224	-0.798008	-0.794249	-0.0490078
O14562	0.519799	-0.502933	0.179963	-0.120951	-0.220696	0.433806	0.0681162	2.1546	0.542695	-1.07315	0.38372	-0.780701	-0.674603	-0.249222	-0.22057	0.135497	0.45842	-0.221006	0.27421	0.396822	0.605789	-0.430336	0.0236433	-0.162908	-0.745723	0.48688	0.460128	-0.62293	-0.167503	-3.09054	-0.533487	1.66419	0.656636	1.51961	1.57447	0.750653	0.53627	0.121827	0.336869	-0.75612	-1.00475	1.53446
O14576	0.727196	-0.400041	0.425993	1.14896	-0.220164	0.962009	-1.31668	1.18579	0.376288	-1.23793	-0.779553	-0.0798739	-0.851919	0.111729	0.26469	0.018738	1.46939	-1.08556	-1.45775	0.520622	-0.190952	-2.05319	-1.61521	-1.89414	-1.64216	-1.48734	-1.40358	0.111465	0.0147506	0.00979515	0.361648	-0.00642333	0.409172	0.353899	0.537064	0.00241908	0.38625	0.0699924	0.0244678	0.470998	1.0166	-0.648514
O14578	-0.17676	-0.0312995	0.950278	-0.0351575	-0.100904	-0.326825	1.72619	0.34556	0.753047	0.32085	1.54185	-1.18162	0.614661	-0.979973	-0.429081	-0.910211	0.720892	-0.276809	2.53875	-0.202149	1.53086	-0.28911	-0.00894363	0.24726	0.0418397	-0.00481727	-0.0150253	0.199625	0.0865602	0.292296	-0.442412	-0.384797	-0.0639271	-0.207522	-0.756062	-0.228739	-0.593998	0.376341	0.584905	0.241396	0.207257	-0.669596
O14579	-0.27487	0.45388	-1.26568	-0.37129	0.727991	-0.0855754	0.594375	-0.619092	-0.0996829	1.18112	0.0643537	1.06534	-0.507255	0.543463	1.09417	0.442457	-0.0658053	-0.270093	-0.982223	-0.399809	-0.314016	0.332352	0.496327	0.231684	0.0920444	0.686988	0.779719	0.00574983	-0.442422	-0.843989	-1.12954	0.258635	0.125096	-0.313913	-0.0318349	-0.193376	-0.00626145	-1.06241	-0.806687	-0.512794	-0.461053	0.0589059
O14594	-3.16361	0.606914	0.0425948	0.444386	0.18263	-0.218383	0.353388	0.0197785	-0.655686	-0.580695	-0.463391	0.513218	0.194733	0.889868	0.0168641	0.319243	-0.29727	-0.756423	2.34136	-1.14142	0.182194	0.0609916	-0.0488704	0.167243	0.274738	0.550647	0.62573	-0.256222	-0.172466	-0.587639	0.465297	0.0165538	0.619445	0.513325	0.386863	0.49592	1.07494	-0.532076	-0.34419	-0.553535	-0.608633	-0.473016
O14602	-0.455072	-1.5496	0.199571	0.570131	0.146946	-0.652495	-1.07137	-1.61047	-1.0293	0.144873	-1.72991	1.6448	-0.854094	0.519048	0.784542	0.30451	-0.857525	0.431663	0.358593	0.107678	-0.34682	-1.53478	-1.63599	-1.62869	-1.88898	0.337468	0.0224348	-0.518389	-0.224956	-1.02829	-0.542184	0.930822	1.98895	1.50893	1.15099	1.81089	1.95835	-0.213666	-0.0554784	-1.05207	-0.565031	0.958583
O14617	-0.665524	-0.814094	-0.435789	0.00744899	-0.0794443	0.0374306	0.49849	0.0615585	-0.532317	0.252676	0.0341678	0.365313	0.403144	0.534554	0.765574	0.471873	-0.825838	-0.476424	-0.625624	-0.812938	-0.80052	-0.869954	-1.05689	-0.0478115	-0.224872	0.0692909	0.073262	0.771397	0.399907	-0.407523	-0.432667	-0.443385	0.698709	0.605567	0.466802	0.512909	0.742476	0.358293	0.478078	0.113423	0.244565	-0.52871
O14618	-1.37197	-0.275849	-0.863538	0.1876	1.01987	0.0970642	0.902601	-1.46373	-1.06257	1.34468	-0.313198	0.0708235	0.599855	0.232382	1.25898	0.018738	-0.208445	-0.20547	1.22278	-0.3586	-0.609448	0.492639	0.450795	0.59945	0.873126	0.263538	-0.10614	-0.735504	-0.594688	0.445031	0.256684	-0.475526	-0.0772946	0.155888	-0.122971	-0.4814	-0.251638	-0.0790259	-0.0702952	-0.32787	-0.229213	1.29748
O14639	0.455446	1.73091	0.0697457	-0.0530353	-0.176078	-0.210314	0.198361	0.514843	0.767146	0.219134	-0.187729	0.126756	0.194733	0.0323337	-0.242352	-0.735312	-0.328884	-0.433211	1.61712	-0.34998	0.455677	-0.399212	0.126519	-0.0925463	0.530309	-0.135156	0.0268247	0.0309471	0.121322	-0.0505157	-0.159028	0.567205	0.764359	0.0949371	0.0720083	0.447648	0.115179	-0.589936	0.181436	-0.609712	-0.689656	-0.538075
O14653	0.0570603	0.708953	0.125635	0.841334	-0.146744	0.199143	-0.323908	0.846189	-0.124697	-0.754023	-0.205955	0.250335	-0.269321	0.241297	0.786974	0.383538	-0.89643	-0.158535	-0.268566	-0.354352	0.134038	-1.74499	-1.17546	-1.45031	-1.02961	0.784658	1.00018	-1.28281	-1.54514	-0.918611	-1.29177	0.0165538	0.835335	-0.864116	-1.64119	0.528899	0.980506	0.157887	1.49857	1.60724	1.2347	1.17212
O14656	0.0248285	0.084646	-0.465609	0.642158	0.299183	-0.151098	-0.158689	0.593709	-0.131911	-0.224148	-0.278669	0.02093	0.412177	-0.0753386	0.176093	0.053173	0.334623	-0.620122	-0.939804	-0.378249	-0.643657	0.122057	-0.326323	0.117302	0.0105475	0.0638931	-0.255725	0.02551	-0.383763	-0.501509	-0.625882	-0.613692	-0.434494	-1.01374	-1.12987	0.560213	0.446489	-1.00901	-0.761787	0.788691	0.924552	1.28778
O14662	0.317272	-0.510759	0.953905	-0.267053	-0.152624	0.0777016	0.401675	0.0390471	-0.0806469	0.462035	0.0113298	-0.566637	0.0461075	-0.788275	-0.342261	0.018738	0.0369385	1.00343	0.136963	0.671477	-1.02497	0.286391	0.638234	0.00757372	0.122454	-1.27672	-0.474062	-0.64017	-0.213084	-0.354233	-0.324302	-0.523733	-1.03116	-0.347213	-0.297159	-0.410662	-0.812491	1.14358	0.574679	1.04569	0.963958	0.854123
O14672	0.422618	-0.521697	1.41337	0.600288	0.522701	0.197295	-0.746492	-1.98209	-1.40561	0.144873	-0.849981	-0.776005	-0.505844	-0.725162	-0.401034	0.0731567	-0.239397	0.483369	0.450462	0.804873	0.000549626	1.63015	0.917501	-0.370262	-0.223114	-1.07796	-1.17884	0.124068	-0.28576	1.19533	2.23025	-0.521657	-1.39523	-0.794815	0.548438	-1.04533	-0.755853	-0.0516639	-0.154126	1.22301	-0.154773	0.789363
O14682	-0.703829	-0.669101	1.1673	1.92526	1.01993	0.815781	-1.10631	-0.0763165	0.502391	-2.12476	-1.03389	-0.939954	-0.325238	-0.0259636	0.0975434	0.649252	-0.235704	-1.2762	0.643473	-0.360931	-0.12226	-0.9362	-0.581895	-1.26341	-0.672928	-1.59962	-1.53548	0.611323	18.4965	1.47679	14.4723	13.3385	-0.189998	-0.0584796	-0.261684	-0.263881	-0.196447	-0.501435	0.0513368	0.38015	-0.314809	0.824441
O14683	-1.75836	-1.53088	3.00092	4.70964	1.91838	-0.0855754	-0.821074	-2.4658	0.457913	-0.992707	-1.61625	1.11449	1.64385	1.66636	4.19188	3.38868	-1.54358	-0.960948	1.4925	-2.38811	-1.68464	0.115769	0.340811	2.68963	2.64431	1.0806	1.0892	0.93002	1.05204	0.636928	-0.0825089	-0.902587	0.427051	-0.429	-0.628666	-1.14403	-1.97705	0.763581	0.800723	-0.332809	0.00557817	-3.07496
O14734	0.613606	0.103162	-1.74235	0.0187108	0.167161	-0.0855754	0.368117	-0.397117	-0.505286	0.218265	-0.986772	0.549054	-0.549787	1.01204	0.953885	0.348913	-0.804691	-1.15604	-1.15196	-1.19524	-0.42294	2.93682	2.12415	1.16739	0.968519	0.00928277	0.239582	-0.0665954	1.17941	-0.311267	-0.0358904	-0.430597	-1.02394	-1.24719	-1.29229	-0.89908	-0.601437	0.33427	1.1225	0.229674	-0.0574779	-1.156
O14735	-0.431711	-0.237552	-0.688147	0.0476073	-0.171701	-0.542422	0.427702	0.182104	0.249924	0.413394	-0.189447	0.583251	0.194733	0.24048	0.831095	0.0756277	-0.267436	-0.750426	-0.498375	-0.400929	-0.100118	1.12984	0.862264	0.745786	1.06359	-0.864618	-0.946339	-0.578374	0.0147506	1.17727	1.245	-1.53116	-1.93525	-2.01307	-2.30474	-1.09173	-0.72918	-0.495962	-0.699276	-0.74787	-0.514033	0.32171
O14737	0.0154538	-1.57619	0.49909	0.243157	-0.978806	-0.0855754	-0.799652	-2.40478	-0.633017	1.16483	-0.0371291	-0.0194779	0.893561	-0.886851	0.235762	0.51173	-1.64903	-0.453822	1.43004	-0.316028	0.103871	-0.26409	-0.248427	-0.0653011	-0.327374	1.56639	1.79675	0.02551	0.124416	-0.414085	0.0250234	0.851613	1.49319	2.80143	1.96991	1.61986	1.58451	0.95377	0.90354	-0.853353	-1.09056	0.661216
O14744	-0.364196	0.149993	-0.65345	0.210769	-1.16485	0.240985	-1.02937	1.34783	0.935022	-2.07458	-1.2298	-0.0256759	-1.36599	0.908495	-0.636706	-0.521607	0.895639	-0.625945	0.535942	0.324134	1.02959	-0.424487	-0.371771	-0.538241	-0.033124	-0.185868	0.259533	-1.24136	-1.2177	-0.55496	-0.480651	0.197899	0.0955848	-0.0430833	0.0296798	0.475473	0.498126	-0.872754	-0.815866	-0.228505	-0.192321	-0.0861968
O14745	-2.10093	1.34721	-0.980572	-0.193281	0.614766	0.18972	0.781863	0.894221	-0.00671762	0.0771686	0.0341678	0.733538	-1.53018	1.34904	-0.645169	1.10643	-0.950615	0.0186581	-0.534116	-0.882349	-0.30745	-0.812719	-0.986281	-0.900189	-1.02177	-0.435881	-0.529068	-0.400618	-1.04529	-0.441599	0.174156	-0.144524	0.343234	1.1576	1.02335	0.370898	1.34905	0.228725	-0.00941111	-0.990817	-0.863784	1.35368
O14773	-0.47869	0.850903	0.179963	0.511277	-0.120493	0.842361	0.212868	1.1087	0.036213	-0.136799	-0.433785	-0.73598	-0.00191632	0.158901	-0.124871	0.988642	0.364689	-0.0857013	-0.633157	-0.190399	1.51088	1.36471	0.336987	0.12206	-0.00492415	-0.231117	-0.544181	-1.01891	-0.85219	0.461643	-0.0160158	-1.30029	-1.39494	-0.905737	-0.132809	-0.786968	-0.175204	0.115686	0.0113783	0.667493	0.328393	-0.215626
O14775	-0.104987	-0.650863	0.53496	0.24594	-0.35909	-0.0855754	0.44217	-0.263249	0.328978	1.15901	1.08336	-0.610138	0.169623	-0.36999	0.407439	-0.458985	0.204393	-0.427879	1.17916	-0.388357	-0.0162095	-0.892145	-0.714348	-0.979144	-0.898111	-0.387042	-0.292327	0.112504	0.523046	-0.185698	-0.777853	0.839755	0.206686	0.367466	1.01884	-0.268964	0.171208	0.615084	0.846412	-0.06265	0.00557817	-1.14081
O14776	0.547655	-0.553787	1.32402	0.699341	-0.581017	0.615486	-0.959092	-1.94051	-0.321878	0.990556	0.841727	-0.895662	-0.0211083	-0.95065	0.0634813	-0.722288	-0.870265	0.0996657	1.06877	0.441583	0.297535	-0.43755	-0.166278	-0.601584	0.251224	-0.486055	-0.494005	-1.07242	-0.464204	-0.231636	0.0855631	-0.55491	-0.918628	-0.714324	-0.529317	-0.310863	-0.57202	0.340416	0.14326	0.640588	0.0071297	0.63088
O14787	-0.79339	-0.228723	-0.0273449	-0.00349986	-0.456552	-0.266883	0.333314	1.68372	-0.360444	-0.896915	-0.22045	0.703581	0.824773	0.292342	0.486142	0.249472	0.381205	-0.109072	0.817407	-0.129044	-0.162244	-1.10127	-0.520706	-0.377778	-0.421469	0.0321427	-0.0419793	-0.0486211	0.0348731	-1.13681	-0.208849	0.592784	0.758046	0.0737572	0.136223	0.569921	0.446896	0.0624104	-0.518942	-0.14365	-0.0774345	-0.526748
O14807	-2.01882	0.310202	-0.386185	0.663712	-0.00449621	-0.354382	0.344339	0.433031	-0.647763	-1.1179	0.0325225	0.52219	0.273611	1.51535	0.626154	0.743792	-0.0558223	-0.906277	0.508562	-1.21401	-0.326214	-0.829214	-0.852522	-0.430684	-0.622486	-0.357646	-0.814764	2.19475	3.12503	1.1863	0.203487	0.194014	0.0147373	-0.0963534	-0.307232	0.154583	-0.342182	0.761375	0.82577	0.00122359	-0.244383	-0.370985
O14810	1.74731	-0.0312995	-1.71473	-3.46529	-0.227644	-2.04557	2.82094	1.09997	1.96843	1.95853	2.68847	-0.381713	-1.51119	-0.465757	-2.92215	-1.04175	1.11625	-0.981011	2.57205	0.0485782	0.989707	0.353802	-0.664747	-0.678728	-1.2667	0.0420607	-0.0605985	2.17773	1.58133	1.49316	1.3551	1.04107	0.822684	0.270275	0.993249	-2.6415	-1.54045	-0.0516639	-0.460985	-0.242444	0.0031843	2.32136
O14818	0.122843	-0.226754	-1.16161	-0.383229	-0.403417	-0.0855754	-0.648687	-0.0369932	0.020577	0.465677	-0.573137	0.629672	-0.924755	0.906435	0.812954	0.306278	0.140926	-0.579318	-0.374421	-0.0592726	-1.17932	-1.01302	-0.900652	-0.56004	-0.461683	-0.387386	-0.517409	0.531201	0.452855	0.281018	-0.127681	0.988941	0.835518	0.902016	0.905215	0.639398	0.607032	0.876901	0.824297	-0.0351846	-0.0229477	-0.41013
O14827	0.726509	4.0612	0.552968	2.52139	0.372943	0.113619	0.0962586	1.05919	2.34679	-0.233452	-1.79795	-0.773989	-0.228867	-1.98046	-0.206563	-1.11007	2.6408	-0.182846	-1.65033	-0.938336	4.27394	-0.0367434	0.193203	-0.0504848	-0.183477	0.308284	0.54145	1.02985	0.595681	-0.0806143	0.576787	0.540491	0.771698	-0.281074	-0.82551	-0.699222	-1.07657	-0.366291	1.02611	0.346806	0.773388	0.156448
O14828	0.421253	0.488996	-1.26174	-0.520292	-0.292348	-0.574312	0.638155	0.485068	1.04096	0.886186	0.30694	0.0380712	-0.582091	-0.0948116	0.118473	-0.117815	0.294453	-0.0941293	-0.308197	-0.3923	-0.12226	1.67576	1.4081	2.26175	2.28331	0.835976	0.755149	0.780282	1.0597	0.856807	0.715909	0.0165538	-0.140953	-1.70165	-1.59136	-0.294104	-0.662307	-1.62326	-0.752123	-1.46583	-0.808475	-0.486534
O14841	-3.15928	0.799603	-0.733015	-0.275815	-0.421008	-0.49626	1.70968	-0.190522	-3.12993	-0.692388	0.996227	0.881024	0.199939	1.26608	0.168956	0.76595	-1.22013	1.54596	-1.13991	-0.483162	1.31072	0.568607	0.672867	0.309052	0.496986	-0.504182	-0.129336	-0.127179	-0.197926	1.39073	0.834791	0.517121	-0.712486	-0.516858	-0.364273	-0.744312	-0.678532	0.177114	-0.795796	0.00122359	-0.42347	0.650963
O14874	-0.331858	0.292166	-1.29765	0.492216	-0.801983	0.521923	-0.729889	0.138296	-1.18466	-0.521206	0.0341678	1.25055	0.737753	0.61637	1.0392	0.212887	0.7519	-0.81944	-1.17811	-0.707634	-1.30545	0.38828	0.277886	1.09045	-0.0527291	1.39856	0.330081	2.5114	-0.00659768	0.0357215	0.0306659	-0.775078	-0.903062	-0.201796	-0.7481	0.229726	-0.198439	1.4805	0.86556	0.61783	1.02543	-1.81379
O14880	0.986592	-0.0741644	-0.0525823	-0.243296	0.109494	-0.275579	-0.379527	0.454966	0.187185	-0.0897679	0.883462	1.26362	0.455385	0.86769	-0.14961	1.08809	-0.653197	-0.862047	0.245148	-0.171249	0.385871	0.0590802	-0.424952	-0.182788	-0.532331	0.220149	-0.53989	1.20659	1.23739	0.242723	0.139386	-0.213195	-0.0061105	-0.5701	-0.199521	-0.611715	-0.0751792	0.929207	1.13777	0.00499516	0.0355107	-1.74228
O14907	-1.82015	1.66203	-0.944988	-0.630808	0.512841	-1.12114	1.20066	-0.272635	-1.21695	0.491221	0.749946	0.209836	-0.967462	0.71535	-0.601761	1.10247	-0.813299	0.680848	0.532529	-0.129044	-0.172983	-0.113679	0.37434	-0.430512	-0.919125	0.186433	0.367653	-2.45624	-3.46999	-0.722201	0.0667987	-1.17701	-0.937488	0.23551	0.897066	-0.795185	0.473161	-0.104449	0.311929	0.562278	-0.181148	2.2106
O14908	0.119805	0.345905	-1.81785	-1.02012	-0.129192	-1.36622	1.07554	-0.174121	0.0337867	0.566105	-0.107161	0.534237	-0.345147	0.376397	-0.347601	-0.899681	0.420686	-0.19372	0.245148	-0.748941	0.00184243	0.315897	0.137768	-0.574335	-0.604364	-0.543255	0.194967	-0.141975	0.62519	0.09447	0.606916	1.28107	0.119788	-0.450749	0.0548065	-1.08313	-0.751013	-0.221536	-0.329249	0.808141	0.895067	0.729135
O14910	0.180189	-0.269171	1.44837	1.34261	-0.0973649	1.60737	-0.724855	-0.978441	1.27332	-0.010468	0.0738175	-0.147073	0.0445639	0.205756	0.135884	0.00219444	-0.45055	-0.828852	0.385239	-0.0718341	-0.12226	-0.551339	-0.587625	0.0343059	-0.0952095	0.475571	0.640808	0.02551	-0.0510158	-0.213884	-0.376384	0.0485801	0.362198	0.0594886	-0.00148223	0.358752	0.156668	-1.05081	-1.0781	-1.27768	-1.40821	-0.846646
O14917	-0.192222	0.922087	-1.11422	0.674604	1.07895	0.534002	-3.25868	0.594925	-3.514	-2.17003	-2.22513	3.8132	1.8224	2.87505	2.15937	2.02266	-1.4123	-1.2301	-1.68926	-0.129044	-4.6344	0.625196	1.16697	0.140818	1.34343	-1.18032	0.0224348	-0.112055	0.034274	0.0764025	-0.193206	0.0620517	-0.355213	-0.769907	-1.06843	-0.324403	-1.34585	0.018308	-0.0364085	0.00514183	0.481155	1.43793
O14924	-1.16126	2.74458	0.456002	0.42334	1.71744	-0.4642	2.07669	-0.318612	1.44521	1.69433	0.375772	-0.747586	-0.214115	-0.887675	-1.22926	-0.619894	-0.648953	0.0176683	1.48448	-1.6703	0.871571	0.262202	0.995013	0.999359	0.825853	0.621152	1.08614	-0.210163	-0.368334	-0.378171	-0.801696	-0.0449748	-0.625121	-0.500039	-0.816693	0.454136	0.174701	-0.192232	-0.318677	0.980222	0.194099	0.0173397
O14933	-0.647758	0.847795	-0.498784	0.53056	0.839178	-0.354153	-0.0874657	0.0908472	1.17366	0.144873	-0.189055	-0.10612	0.208418	0.844045	0.853024	-0.000349665	-1.04602	-0.487046	0.40625	-1.39337	1.28817	-0.349416	0.349144	0.291897	0.238789	-1.36039	-3.75357	1.12534	0.532169	0.584922	0.0115565	1.41952	0.0800314	-1.51263	-0.884191	-6.28318	-2.62879	-0.283965	-2.70517	2.54024	2.49424	1.98675
O14936	-0.436823	0.0204195	0.335092	1.02616	0.0186335	0.56895	-1.13184	-0.190522	-0.598157	-1.37968	-0.887225	-0.674083	0.712188	0.246368	0.463204	0.609493	0.105743	-0.300191	-0.600156	-0.362903	-1.55765	-0.472669	-0.0598395	0.364235	0.231457	0.106078	0.173046	0.0791253	0.0814574	0.19446	-0.411596	0.00813541	0.365564	-0.091739	-0.306062	0.149446	0.143315	-0.464026	-0.279628	-0.593097	-0.472631	-0.786478
O14949	-0.862375	-0.0312995	-2.26303	0.481135	0.780233	-0.472439	0.402796	-1.4261	-0.132319	0.63823	0.21646	1.81003	-0.946804	0.988115	0.703513	0.930451	-1.03957	-1.1556	0.844086	-0.7368	-0.184663	-0.403966	-1.1685	-1.24484	-1.06354	-1.26145	-2.17464	2.9747	3.04181	1.86261	1.49556	-0.800952	-0.356063	-0.0579926	-0.0583082	-0.0251321	-0.112452	3.24202	3.55136	0.378489	0.645697	-1.22211
O14950	0.698627	-0.0312995	0.164017	0.418977	-0.29287	0.384374	-0.449103	-1.21479	-0.513754	0.745965	0.0662499	1.32019	0.379961	0.957089	0.373341	0.29466	-0.719836	-0.86015	-0.945105	-0.185755	-0.25875	-0.31549	-0.0792977	0.400196	0.118446	0.279361	0.221876	0.02551	-0.179557	-0.309204	-0.750428	-0.0687578	0.259155	0.380204	0.164994	0.488419	0.770295	-0.232588	-0.297465	1.25695	1.58051	0.331311
O14957	-0.313304	0.373849	-1.26937	0.284311	0.224162	-0.237761	0.408463	-0.855191	0.434953	0.468665	-0.25173	1.0478	-1.3538	0.758504	0.471219	0.452216	-0.0558223	-0.96249	-0.463652	-0.926096	-0.829134	0.392001	-0.137056	0.887522	0.609447	0.178481	0.160088	0.451685	0.0147506	-0.800971	-0.407337	-1.71434	-0.798872	-0.714515	-1.34872	0.545898	0.704023	-0.135327	-0.564456	1.49344	2.22949	-0.910898
O14964	-0.428133	-1.30785	-0.510352	-0.45287	0.187716	0.134203	0.703519	-0.190522	-0.714889	0.427642	-0.160298	0.555274	0.608663	0.142039	0.53498	-0.535648	0.461244	-0.32308	-0.124828	-0.276836	0.298206	-0.597042	-0.544022	-0.488544	-0.249287	0.23397	0.494417	0.02551	0.3386	-0.0810355	0.577095	0.722497	0.620787	0.280216	0.383006	0.732415	0.894255	-0.30458	-0.0728704	-0.468255	-0.350203	-0.211998
O14974	-0.00294065	-0.0989117	-0.399123	-0.423312	1.74961	0.188336	1.14992	-1.51739	0.0701275	1.98208	1.43499	-0.639405	1.0454	-0.038606	0.340395	-0.304421	-0.0919386	0.0119668	1.0801	-0.405762	-0.287518	-0.901444	-0.488747	-0.549821	-0.588439	0.111639	0.398835	-0.0364505	-0.0463999	0.0357215	-0.0615969	0.213458	0.478859	0.45714	0.178751	0.139882	-0.151594	0.274676	0.451859	-0.0051336	-0.0406833	0.82861
O14976	-0.0565593	-0.26068	0.179963	0.043665	-0.000798186	0.290482	1.14041	0.350964	-0.197577	0.233172	-0.242446	0.750183	-0.0159358	-0.0418374	0.705953	-0.0667066	0.449609	-0.0573466	0.317708	-0.289623	-0.297518	-0.820268	-0.537603	-0.714445	-0.328394	-0.701689	-0.46426	-0.0379393	0.0525699	0.225424	0.161521	0.644941	0.64873	-0.0301744	-0.55465	0.397691	-0.054849	-0.657139	-1.05149	-0.587327	-0.53933	0.0181751
O14979	0.751294	-0.0908802	1.56271	1.07726	-0.525511	1.14042	-0.850902	-1.36686	0.127854	-0.110581	-0.212218	-0.18938	-0.23588	-0.696212	0.385914	-0.000602207	0.570339	0.864602	0.245148	0.881444	1.18732	-2.14551	-2.21674	-1.6467	-1.96086	-0.356851	-1.00367	2.24234	-0.544137	-0.350099	-0.672185	0.44454	0.368385	0.737563	1.9476	0.188856	-0.00587043	-0.00262301	-0.454387	0.455918	0.412943	0.468962
O14980	-0.11216	0.384052	0.647454	0.219187	0.125564	-0.0293542	-0.648689	-0.383284	-0.702815	-0.650393	-0.592637	-0.566588	0.556745	-0.113889	-0.250434	0.15992	-0.770045	0.265678	0.443749	0.298023	-0.12226	-0.154817	-0.419364	-0.144639	-0.153287	0.192795	0.0224348	0.363579	0.556693	0.0195506	-0.00884508	0.209974	0.502265	0.107094	0.406665	0.319573	0.256081	0.278724	-0.0824386	0.0372438	0.357368	-0.554753
O14994	-0.194448	1.05608	1.48189	0.915571	0.0774299	1.715	0.860982	-0.778886	1.25379	-0.189802	0.0341678	-2.37236	-0.369918	-0.871169	-1.32566	-0.162721	-0.630147	-0.85445	1.71091	0.0148093	-0.0829043	-0.385699	-0.0825874	0.319874	-0.247898	0.204553	0.0224348	-0.0460198	0.117036	0.12242	-0.695677	-0.578012	-0.254559	-0.0925562	-0.514844	-0.166491	0.354469	1.11851	1.21937	0.367795	0.239732	-1.11345
O15020	-0.776844	-0.477065	-0.36641	0.265975	-0.375026	-0.95974	0.664714	0.937061	0.118831	-0.486066	0.200232	1.05594	0.194733	0.954961	1.35955	1.42038	0.691102	-0.84333	-0.016372	-1.16921	-0.46254	-0.422815	-0.342009	-0.127139	0.350664	-0.371753	-0.363292	0.02551	-0.00490948	0.146386	0.14945	-0.348698	0.0513536	-0.0105687	-0.28684	0.372419	0.330625	-0.379383	0.0796778	0.0478109	0.0518822	-0.781642
O15027	-0.606695	-0.39594	0.698637	0.465844	-0.279467	0.036865	0.887616	0.746168	0.359997	0.308837	-0.372092	-0.439611	0.93199	-0.435209	0.7195	-0.511771	-0.0792102	-0.179176	0.245148	-0.352509	0.0260986	2.09535	2.02322	1.58408	2.20827	0.405552	1.14857	-0.83486	-1.05456	-0.283718	-0.0187594	-0.84732	-0.888579	-0.983367	-1.12081	-0.206978	-0.494331	-0.1837	0.148196	0.0287182	-0.441575	-0.0861968
O15031	-1.9528	-0.216012	1.16635	-0.0432335	-0.438205	-0.442224	1.76594	-0.016439	-0.833501	0.510634	0.0369758	-0.0256759	1.02836	0.138941	0.822784	0.588279	-0.208276	-0.0759896	0.81291	-1.1606	-0.248984	0.477672	0.313552	0.499358	0.428211	0.29223	0.266364	0.00258294	-0.0844601	1.03625	0.870586	0.0499319	-0.412813	0.230823	-0.092189	-0.505139	-0.562029	-0.527886	-0.510209	0.00122359	-0.0418762	-0.00153717
O15034	-0.366517	0.109554	0.90856	1.33254	-0.591573	0.378207	-0.157145	-1.56963	-1.50527	-0.565889	0.248291	0.486209	1.36058	0.375149	1.26773	1.46851	-0.0558223	-1.19849	-0.140325	-0.652282	-0.912398	-0.642395	-0.179466	0.0613346	0.0762353	0.0784735	0.519587	0.0646319	0.14031	-0.0154339	-0.514287	0.229327	0.223879	0.153891	-0.367991	-0.146678	-0.302176	-0.0516639	0.453002	0.660147	0.794876	-0.613895
O15040	-0.605851	-0.515383	0.424456	-0.264261	-0.51338	-0.320541	0.134343	0.274164	-0.428838	-0.311428	0.209776	-0.157123	0.897123	-0.684029	0.366372	0.152865	0.212298	0.687856	-0.233502	-0.129044	-0.0264245	0.0120416	0.757057	0.624422	0.327008	-0.767607	0.218327	-0.118307	-0.224206	0.0402329	0.362313	-0.250161	0.0648075	-0.190511	-0.752522	-0.412205	-0.729562	-0.500397	-0.502113	-0.653381	-0.99801	0.00161616
O15042	-0.113577	-0.903601	0.398093	0.0270085	0.739528	-0.53429	0.304753	-2.87721	-1.05737	1.37722	0.410996	-0.708739	0.273227	-0.206508	-0.313625	-0.564552	-1.07068	1.01144	0.473556	0.402827	-0.12226	1.7296	1.03771	2.07231	2.28326	0.993866	0.970534	-1.70169	-1.31978	0.0357215	-0.198985	-1.18465	-0.0472244	1.36284	1.6308	-0.97052	-1.05077	-0.248895	-0.0289904	-0.265388	-0.136899	-0.608932
O15056	2.26134	-0.0312995	0.32651	-0.139436	-0.522824	1.1299	0.218218	-0.124582	0.0682551	0.689821	-0.0167522	-0.8492	-2.22221	-2.06845	-2.07313	0.639741	-0.344293	3.24254	-0.225535	3.37638	-1.4944	1.42687	1.83919	-0.54075	-0.0593263	-0.535434	0.244315	-0.393021	-5.7965	0.349897	3.07909	1.25434	-2.38438	-0.598243	0.663631	-1.12186	-0.995355	0.0687536	-0.487458	-1.29306	-1.59351	2.70536
O15061	-0.432989	1.57087	-1.05743	-0.0288685	-1.01598	-0.480363	-0.533186	0.347056	-0.141369	-0.0107803	0.092676	-0.188233	0.308739	0.253178	0.76802	-2.40195	0.971103	0.944925	-0.904181	0.355033	1.69949	-0.22856	0.415377	-0.307598	0.180066	-0.989201	0.0864838	-0.988343	-0.783385	-0.590584	-0.388021	-0.456066	-0.369274	0.420225	-0.133479	0.0897086	-1.06579	-0.12694	-0.251631	0.170965	0.381354	0.0803736
O15066	-0.0151158	-0.22371	-0.400515	0.495079	0.877249	0.143993	0.120454	-0.0956255	0.195785	-0.0108051	0.380485	-0.227081	-0.0861008	0.269274	-0.0279077	0.260018	-0.00769372	-0.665948	-0.0178855	-0.454215	-0.12226	-1.60392	-0.984173	-1.27671	-0.86222	-1.29846	-1.26732	-0.129438	0.0624702	-0.174768	0.0509494	0.356843	0.300834	0.0576719	-0.0984988	0.310781	0.0486162	0.963318	0.842493	0.270199	0.621857	-0.646935
O15067	0.232671	0.0587167	1.1283	-0.0429345	-1.95451	0.284204	-0.618894	0.818183	0.0681416	-0.677422	0.0992905	-0.644569	0.194733	-0.735219	0.0474797	-0.390926	0.223781	-0.16642	1.20669	-0.23609	1.6754	0.65128	0.835167	0.678105	1.56182	-0.577328	-0.0739041	0.255655	0.467369	1.04245	1.57404	0.161122	-0.622978	-0.763588	-0.629285	-0.847953	-1.0245	-0.0516639	-0.636317	0.214269	-0.31265	0.684668
O15068	0.20123	-0.790592	0.747654	-1.16945	-1.05547	-1.46807	1.56639	0.777062	0.576265	0.517381	0.718524	-0.0623406	0.194733	-1.60298	-0.72274	-1.17012	0.125628	0.668	0.87246	-0.134272	-0.28602	-0.785336	0.515301	-0.248514	-0.0848685	-0.560698	-0.115467	7.15014	-0.270426	0.208321	0.162286	2.3016	0.224499	0.470661	0.239389	-0.746106	-0.881682	0.173418	-0.14791	-0.813024	-1.09298	0.606781
O15069	0.814529	-0.781158	-0.537115	-0.0288685	0.429313	1.04318	0.0379739	0.433979	0.278014	0.0994214	-0.45527	-0.351666	-0.597881	-0.538489	0.624904	-0.0776829	0.721033	1.80058	-1.74916	1.73739	0.135057	0.573826	0.275737	-0.0293894	-0.179833	-0.3186	-0.312736	-0.346634	0.0147506	-0.200628	0.486049	-0.137639	-0.779728	0.171062	0.172599	-0.104797	-0.330228	-1.04808	-0.899222	0.130147	-0.126472	0.647533
O15075	1.86858	0.0360574	0.179963	-0.709647	-1.31806	0.431864	-0.133397	1.8431	1.19273	-0.386145	1.47939	1.13955	0.134626	-0.29939	-0.719293	-0.0642628	1.12795	-0.569228	-0.59121	1.162	0.653567	-1.14556	-1.06885	-0.382964	-0.336839	0.00928277	-0.628602	1.55385	1.3114	0.340621	-0.512148	0.33673	0.915101	-0.20529	-0.353018	0.522071	0.610341	0.228312	0.692253	0.44315	0.698952	-1.33936
O15079	0.0732232	-0.37426	-0.206388	-0.679819	0.0075304	-0.699941	0.945086	0.820092	0.0186328	-0.567207	0.292314	0.688243	0.449391	0.407503	-0.202317	0.429584	-0.374762	-0.988843	0.565411	-0.647306	-0.784545	0.0914151	-0.447301	-0.0823197	-0.0479478	-0.0242466	-0.0873657	-0.434209	-0.594046	0.0357215	-0.155916	-0.178874	0.0378809	0.705668	0.51749	0.310824	0.613827	0.647688	0.44618	1.24265	0.931489	-0.118051
O15083	-0.989372	-3.48201	2.42264	1.99053	1.45192	2.24192	-1.76437	-0.947801	-1.19081	-0.756073	-0.19108	-0.0256759	0.615251	-0.0213162	0.699816	1.15927	-0.36321	-0.533186	0.414649	0.897621	-1.77592	-0.632639	-0.234504	0.39332	0.502094	0.878096	0.623509	0.180974	0.35245	0.900291	0.00973449	0.596322	0.697711	-0.126651	-0.161202	0.678021	0.743229	-0.776797	-0.456776	-0.472547	0.00557817	-0.497115
O15084	0.814778	0.670128	0.248327	0.575053	-0.296098	-0.0630983	-0.588222	-1.54773	-0.171691	-0.388089	0.2392	-0.165148	0.183715	-0.731653	-0.388406	0.018738	-0.432006	0.943625	0.796964	1.0841	0.398551	0.573326	0.473389	0.523128	0.420486	0.0587377	-0.215282	-1.44475	-1.3545	-1.54975	-1.32096	0.29464	-0.171789	-0.242156	-0.151518	-0.387637	-0.52701	0.267925	0.668484	0.744353	0.292641	-0.700781
O15085	0.591579	-0.611827	0.733789	-0.849122	-0.699595	-0.644618	0.993685	2.04254	0.996927	-0.712035	0.40897	-0.722289	0.49517	-1.01823	-0.652518	-0.953877	0.989899	-0.030727	1.38279	-0.129044	0.620834	-0.200213	0.199175	-0.345531	0.0417214	-0.957286	-0.633364	-0.0604805	0.288048	0.301969	0.319109	0.431062	-0.0588187	-0.226858	-0.110903	-0.645903	-0.815944	-0.146437	0.198605	0.368171	0.295382	-0.0861968
O15111	-0.647518	-1.15609	-0.0697081	0.257709	-0.372283	0.724101	-0.903197	-1.01421	0.0973411	-0.381946	1.14421	0.0248394	0.0552553	0.281497	-0.795756	-0.00265263	-0.0558223	0.342997	0.952368	0.17222	0.714459	1.57674	1.34452	1.79372	1.43109	0.702312	0.455095	1.41565	0.634397	0.481596	-0.30643	0.727186	0.382933	-1.61609	-1.40035	-0.15266	-0.395503	-0.0516639	-1.47992	-0.411791	-0.174774	-0.867882
O15116	0.690095	0.86706	-0.718594	-0.653462	-0.189788	0.18974	1.40848	-0.37878	1.21995	1.06898	1.92531	0.975079	-0.816429	0.460558	-0.0856719	-0.1591	0.103227	-0.0378415	0.164259	-0.485098	-0.12226	0.95432	0.691584	0.18922	-0.00492415	0.358224	1.33312	-0.645884	-0.0389143	0.100173	-0.191348	-1.68761	-0.589703	-0.707826	-0.559992	0.295792	1.5543	0.292004	-0.205342	-0.609323	-0.689784	-0.519005
O15118	2.00553	-0.0312995	0.732043	-1.43404	0.752462	0.217369	0.848438	0.466533	-0.135139	1.00179	-0.624569	-1.84985	-1.78975	-2.06503	-1.88083	0.0267166	-0.329662	3.40515	-1.79033	2.6722	-0.796952	1.0904	0.576243	-0.411835	-0.00492415	-1.7571	-1.81008	-1.18568	-1.44529	0.48946	1.26981	-1.21239	-1.05864	-0.678622	0.738478	-1.8074	-1.13722	1.02085	-0.468907	0.228746	-0.6692	2.3588
O15126	0.667699	-0.558664	1.77128	-0.237731	1.15428	-0.561643	0.0605554	-0.489973	0.0853115	0.460072	1.06979	-0.210177	1.03796	-0.677012	-0.546425	-0.221585	-0.119078	0.0176683	0.760377	0.95813	0.0031655	-1.27579	-0.759296	-0.793734	-0.786223	-0.877276	-1.03032	0.913535	0.96643	1.41482	0.290249	-0.559283	0.233774	0.764165	0.370862	0.152528	-0.320274	0.971793	1.19592	-0.503023	-1.04021	-1.80458
O15127	-0.517668	0.378029	-0.917054	-0.847766	-0.239714	-1.832	0.133621	-0.575623	-0.0984982	0.30755	0.0954661	-0.0256759	0.462621	0.0385957	-0.0712679	-0.0945646	-1.35016	0.635486	0.251272	-0.929793	0.244633	0.267286	1.13658	-0.0885365	0.194275	-1.84434	-1.16188	-0.586182	0.13805	0.376906	0.632532	-1.87625	-1.88097	-1.68876	-1.41283	-1.52132	-1.97766	0.837206	1.29003	1.22013	2.32201	0.760243
O15144	0.757846	0.915303	-0.810209	0.450525	-0.450227	-0.0306008	-0.697206	0.233594	0.154391	-1.19818	-0.747403	0.820735	-0.573288	0.751015	0.409621	0.371956	-0.0976767	-0.491447	-0.981761	-0.606836	-0.12226	-0.438452	-0.834678	0.00757372	0.167091	0.173781	-0.0565007	0.342431	0.150526	-0.0125729	-0.198877	-0.380164	0.777081	0.316322	-0.116116	0.787846	0.790529	-0.063393	0.0454171	-0.37077	-0.108617	-0.963213
O15145	0.628043	-0.516586	0.679896	0.450319	0.730676	0.602592	0.200447	-0.680406	-0.287716	-0.182235	-0.154641	0.595871	0.718435	0.491092	0.0634813	0.770784	-0.462379	-0.370125	-0.722843	-0.297767	-0.629883	-0.0481226	0.174997	0.595073	0.202546	1.27724	1.02437	0.726371	0.645127	0.107205	-0.37342	-0.207562	0.175846	-0.211377	-0.230679	0.658698	0.781105	0.184504	0.178127	-0.627391	-0.571025	-1.54531
O15173	0.277863	0.185929	0.610959	0.392945	-0.164894	0.501695	-0.881401	0.00528475	0.784368	-0.688883	0.0341678	-0.194466	0.135536	-0.146115	0.0552172	-0.376465	0.589598	-0.265569	-0.270543	0.087055	0.655416	0.24618	0.337439	0.575254	0.373925	-0.0169785	0.107912	0.118022	0.44902	0.262151	-0.0776547	-0.199558	-0.488628	-0.585829	-0.594432	-0.181886	-0.392385	-0.510646	-0.688731	-0.320799	-0.499487	0.359196
O15197	0.520336	0.545687	-0.750044	-1.54211	-0.978045	0.125248	1.49455	1.42742	1.18541	0.812677	1.14058	0.556097	0.194733	-0.168792	0.0242345	-5.46275	1.70784	-0.163916	0.199323	-0.228571	-0.312825	0.14777	-0.00894363	0.0713059	0.0681472	-0.0536672	-0.00433312	-0.850706	-0.0277939	-0.217938	-0.334197	-0.271171	-0.737058	0.0996878	-0.109369	-0.760731	-1.44322	0.419274	0.807171	0.230188	0.374323	-0.551898
O15212	-0.477793	-0.871294	-0.748006	0.0887253	1.55445	-0.530707	0.624871	-0.685354	-1.19428	0.300821	0.0341678	0.562748	1.70121	0.874878	0.758941	0.584243	0.398874	-0.058038	0.060725	-0.628163	-0.490331	0.0217777	0.227861	0.352386	-0.435184	2.09274	1.90325	-0.297336	-0.63272	-0.387291	-0.640602	0.11964	0.899543	2.6594	1.743	0.972426	0.985323	0.178877	-0.221327	-0.470027	-0.342216	1.18325
O15228	0.423876	0.0784525	-0.00500515	-0.000743899	0.854113	-0.0652144	-0.819617	-0.190522	0.0710531	-0.16623	-0.754255	-0.4946	0.758566	0.0148678	-0.194238	0.311271	-0.469761	0.00473385	-0.181956	0.00634933	-0.143195	2.12299	1.98328	1.86349	2.12822	0.905069	1.13982	-3.73072	-0.0526566	-1.81492	-2.93961	-1.75499	-2.2918	-1.51445	-2.00055	0.477608	0.381254	-2.93288	-2.05189	-1.92768	-0.29937	-0.0861968
O15230	-1.65363	-0.125723	1.71794	0.614581	-2.66065	-0.422597	1.87072	-0.41007	-1.80675	0.144873	-0.651679	0.621044	0.779723	-0.963458	0.310091	0.243145	2.4222	-0.210463	1.44344	-1.46633	0.486548	0.881225	0.892057	1.01763	0.283678	-0.00393321	-0.118245	-1.28623	-0.955216	-0.273849	0.264681	0.484796	-0.68873	-0.0584796	-0.0798779	-0.726044	-0.879472	-0.560673	-0.474444	-0.296078	-0.47454	-0.0458496
O15240	0.877497	0.425232	-2.6662	-0.553873	-0.43492	1.39453	3.83521	-0.190522	-0.169219	-0.209441	5.07441	4.48368	-1.81991	1.51925	-0.394003	-0.855518	0.0971688	-1.15146	-2.04911	1.67242	1.18349	-0.659866	-0.111354	0.146018	0.781674	0.103043	0.411962	-0.257463	0.0500605	-0.0256049	0.0115565	0.505435	0.557994	1.19544	-0.454667	0.50082	0.0866559	-0.0153253	-0.406932	-1.44947	-0.847269	-0.0124164
O15254	-0.909958	0.718748	0.0721887	0.469275	-0.979923	-0.320624	1.10696	0.418201	0.118485	0.12094	0.469055	0.0459731	-0.0998875	0.280754	0.427813	-0.592381	-0.0558223	-0.0482128	-0.0889545	-0.349523	1.1989	1.96232	1.43507	2.60689	1.72226	1.75054	1.79818	-1.38046	-1.64871	-1.64949	-1.64579	-1.58467	-1.20095	-1.41558	-1.32989	-1.78402	-1.57636	-0.316806	-0.812829	0.958784	1.11367	0.667385
O15258	-0.193178	0.123382	-0.456614	-0.374161	0.306228	-0.755009	-0.319876	0.0173555	0.183842	-0.23134	0.358378	-0.0256759	-0.065235	0.121428	0.181058	0.134316	0.182245	0.104924	0.134207	-0.242275	-0.297853	0.99386	0.442293	0.465209	0.654466	-0.618971	-1.16272	2.32708	2.17324	1.67839	0.872079	-0.149368	-0.385437	-0.511172	-0.271952	-1.24368	-1.19101	2.23069	2.36993	1.34136	1.49897	-0.0861968
O15260	-0.00294065	0.626241	0.139915	0.614221	0.676531	0.408563	-0.220885	0.537963	0.264093	-0.368327	-0.107333	-0.187921	0.10717	0.396914	0.3116	-0.209342	0.222521	-0.277851	-0.388046	-0.188793	0.269396	1.30141	0.472225	1.48702	1.17879	0.737018	0.172562	-3.53028	-3.2023	-2.60224	-3.45344	-3.69657	-3.22071	-1.64352	-1.39585	0.132527	-0.054849	-0.0993301	0.131678	-0.620158	-0.104539	-1.7729
O15269	0.115535	-0.336357	0.599989	-0.0288685	0.465448	0.535201	-0.158169	-0.00564685	-0.664909	-1.2666	-0.0908253	0.0450998	0.990517	-0.150826	-0.241042	0.147104	-0.577174	0.220277	-0.0426453	0.348682	-0.812125	0.259955	0.259346	-0.842781	-0.130317	-1.11525	0.939984	-0.236381	0.205002	1.64819	2.64187	0.482485	-0.746776	0.541141	0.661785	-1.21235	-1.48197	0.106434	-0.00941111	-0.20038	-1.33365	-0.507908
O15294	0.135637	0.353852	0.768653	0.964456	-2.03689	0.336668	-2.17593	-0.49648	0.223712	-1.40094	-0.786555	-1.52705	-1.33582	-1.15192	-0.221687	-0.509533	0.672451	0.0234557	0.245148	0.343709	0.287784	-0.694104	-0.474002	-0.0482212	0.0523355	-0.0274347	0.0224348	0.61647	0.474046	-0.0857035	-0.345744	0.0680851	0.41722	0.265268	0.217367	0.585705	0.725884	-0.101665	0.00663513	-0.506099	-0.225011	-0.706506
O15355	-0.311136	-0.170886	-0.753467	0.0946306	0.775616	-0.838124	0.561357	-0.190522	0.226206	0.39346	0.151414	0.148874	-0.0142364	0.136745	0.358662	-0.0332589	-1.13116	-0.638251	-0.135771	-0.404891	0.00868867	-0.366438	-0.821317	-0.516122	-1.04021	-0.343442	0.161911	1.38957	1.0657	2.56352	1.56039	0.56355	0.165854	-0.358843	-0.0361741	-0.106479	-0.560187	-0.0516639	0.274597	-0.957484	-1.00767	-1.25934
O15371	0.274806	-0.0692013	0.179963	0.386977	0.784247	-0.225367	0.195562	-0.174847	0.915056	-0.678284	-0.80125	-0.227464	-0.241184	0.29632	0.251059	-0.388899	0.166005	-0.235861	-0.760274	-0.199745	0.351623	-0.46675	0.0849821	-0.484979	-0.730586	-0.917761	-0.375156	0.111108	0.193267	-0.4245	-0.114993	0.456639	-0.100294	-1.01636	-0.792535	0.668766	0.146578	-0.160981	-0.00941111	1.52026	1.48438	0.168652
O15372	0.0259817	-0.269215	-0.331324	0.1084	-0.642463	0.238148	-0.495782	-0.171565	0.42583	-0.367602	0.0341678	0.115397	-0.366071	0.174793	0.0250113	1.80643	-1.23306	-0.0985528	-0.296492	0.0713362	0.37653	-0.390627	-0.424279	-0.897517	-0.647552	0.131755	0.0224348	-1.28421	-1.07858	-0.688591	-0.303642	-0.00712492	0.587154	1.11173	1.46159	1.02869	0.757872	0.151992	0.104658	-0.408642	0.0680596	-0.864496
O15382	-1.50246	0.783429	-0.585959	-1.2783	0.300595	-2.53736	0.731485	-1.79952	-1.08048	0.808274	-0.891549	0.293865	0.117468	-0.0753386	0.355317	0.371711	0.0400381	0.302474	-0.155063	-0.419205	0.433911	-0.370173	-0.808409	0.338714	0.178281	0.45561	0.0224348	1.38866	0.711074	0.418657	-0.0974143	-0.498228	-1.46985	-0.934836	-1.36422	0.083995	0.179275	-0.978319	-1.54745	-0.621656	-1.13705	-0.116931
O15394	0.233648	-0.0312995	1.43484	2.06364	0.83131	1.26169	-2.71484	-0.764753	-1.00699	-0.707394	-1.66331	-0.282328	0.681291	-0.091662	0.85038	1.34173	-0.312609	0.450926	-0.574357	0.559421	-1.32012	-0.929472	-0.76674	-0.18809	0.463039	0.00928277	-0.371887	0.632372	0.32731	-0.0436007	0.228839	-0.215021	0.631451	0.494826	0.0903035	0.819694	-0.0433874	-0.149387	0.065324	-0.102118	0.301063	0.200667
O15400	0.635729	-0.537707	1.25712	0.22365	-0.103423	0.261056	-0.814371	0.775088	-0.644006	-0.597682	0.247612	-0.345879	0.1838	-0.0753386	-0.624661	0.470971	0.451628	0.28242	0.0122032	0.700385	-1.10556	0.15423	0.523326	0.858368	0.938938	0.733583	0.676305	-2.22816	-2.03137	-1.88429	-1.80022	-1.62176	-0.655176	-0.0407511	0.445591	0.359742	0.61092	-0.608653	-0.254696	-1.56638	-1.16677	0.498484
O15484	-1.02797	-0.752822	0.957627	0.576253	0.0075304	-0.144129	0.231467	-1.02275	0.187747	-0.582907	0.312906	-0.321673	0.658944	0.24059	0.589338	0.479989	-0.263856	-0.536612	-0.105247	-1.40753	0.266357	0.0982609	0.739241	0.974633	1.05742	0.284425	0.281929	0.02551	0.667792	-0.485137	-0.902181	0.187686	0.272169	-1.17837	-1.59275	0.794946	0.507125	-0.825589	-0.0515539	-1.16454	-0.432783	-0.681066
O15498	-0.457495	-0.25637	-0.524695	-0.107485	0.0460997	-0.846984	0.331613	0.595177	-0.901955	0.167324	0.848327	1.01034	0.194733	0.97031	0.452577	0.499676	-0.332804	-0.493852	0.377449	-0.560786	-0.21873	-0.956804	-0.958728	-0.268038	-0.320112	-0.188267	-0.562386	2.33816	1.79523	1.27078	1.26206	-0.210712	0.855754	0.299762	0.120016	0.513743	0.532814	0.83141	0.902205	-0.749728	-0.639413	-0.679295
O15511	-0.74954	-0.104408	0.118255	0.548172	1.12114	0.251776	-0.572091	-0.542385	-1.38393	-0.674828	0.0341678	0.415569	0.638737	0.571756	0.705229	1.09407	-0.320791	0.34796	-0.685336	-0.110134	-0.931424	-0.779244	-0.917296	-0.746913	-0.532763	-0.536898	-0.705883	0.730497	1.41938	0.861695	0.580563	1.33128	1.10349	1.95383	1.53782	0.818897	0.757085	0.771931	1.71236	-0.396156	-0.0510089	-0.266449
O15514	0.0378712	0.332854	0.157375	0.550717	0.453838	-0.0855754	0.135591	-0.247325	0.542059	-1.88992	-1.05366	-0.368387	0.0585618	0.00312384	0.644636	0.00435695	0.245274	-0.500266	-0.265914	-0.711406	0.960532	-0.143228	0.310036	-0.110991	0.721756	-0.131899	0.497794	-2.17969	-2.8962	-2.07956	-2.46749	-0.989863	-1.87929	-0.395954	-0.171707	-0.116818	-0.222138	-0.0516639	0.231572	1.98244	1.38634	2.96558
O15523	0.989693	1.15197	0.434539	0.153671	-1.48204	0.218953	-0.501961	-1.00205	-0.124697	-0.280576	-0.71037	-1.20322	-1.12335	-1.20723	-0.670998	-0.92051	0.535007	0.792166	0.870962	0.694534	0.200467	-0.139338	-0.242433	-0.274236	0.20385	-1.08317	-1.34587	-0.653013	0.641189	-0.542608	0.405755	-1.55626	-1.38795	-0.0596661	-0.230463	1.86103	1.79537	-0.0723805	2.39148	0.137818	0.379535	-0.0861968
O15530	-0.104716	0.199877	1.05352	0.24774	-0.71426	-0.555266	0.0962586	1.69013	0.168677	0.0357953	-0.614989	-0.0755299	0.546256	-0.372912	-0.291836	-0.151903	0.509685	0.0316862	1.63528	-0.301813	0.000541785	0.241791	0.64034	0.172813	0.452913	0.216326	0.282208	-0.556608	-0.515091	-0.518488	-0.321328	-0.0131732	-0.0583026	0.215584	-0.133531	0.347131	0.118238	0.471856	0.358446	0.0867874	0.00557817	-0.31425
O15540	-1.17593	1.02619	0.304472	3.10052	2.19374	-0.997717	-0.769923	-2.02588	-1.18182	-0.500215	-2.05435	2.11162	1.3832	2.44764	2.65229	2.70195	-2.08446	-1.28137	0.245148	-3.49184	2.09682	-1.14122	-0.794553	0.269071	-0.478973	1.49837	1.33172	-0.238921	-1.19992	-1.29375	-1.45293	1.50947	3.48409	3.5813	1.6105	3.75766	2.98059	0.239477	0.00424466	-1.73399	-1.6086	0.329956
O43143	0.255472	0.193747	0.871726	0.590675	-0.0946016	-0.0855754	-1.38144	0.419866	-0.010064	-0.624102	0.625553	-0.267205	-0.691032	-0.105846	-0.265919	-0.392299	0.202113	0.476406	-0.441329	0.683433	-0.420233	0.773938	0.737422	0.727585	0.449724	0.30276	0.486976	-0.311015	-0.1665	-0.375891	0.520941	0.265391	-0.747566	-1.10447	-0.896933	-0.589193	-1.27741	-0.480285	-0.862076	0.0297566	-0.10884	-0.691206
O43148	0.269548	-0.617768	0.221599	-0.396827	0.177612	-0.0498382	-0.110259	0.358429	0.214447	-0.2832	-0.352172	0.56292	0.525735	-0.202405	-0.134628	-0.260909	-0.0558223	-0.0889214	-0.522306	0.297971	0.20979	-0.292571	-0.103896	-0.467815	-0.506619	-0.793936	-0.468902	0.18702	0.749633	-0.0851535	0.823639	1.29171	-0.425876	0.309499	-0.0573235	-1.84781	-4.06167	2.78391	2.87057	2.10879	2.12946	1.43425
O43149	-0.177365	0.156883	0.764212	-0.532087	-0.64683	-0.421552	0.898002	0.910068	-0.102659	-0.0369037	-0.378601	-0.306971	0.552172	-0.897468	-0.22861	-0.214766	0.810422	0.368574	0.632779	-0.129044	0.660298	0.567747	0.766869	-0.141427	0.155715	-0.576438	-0.0885404	0.0812146	-0.185765	-0.164267	0.0115565	-0.254933	-0.461132	-0.242455	-0.40614	-0.220803	-0.416661	-0.246713	0.436262	0.188642	-0.298193	0.0993785
O43155	-0.415377	0.609011	0.317066	1.10919	0.788317	-0.0303193	0.142845	-0.544426	0.835593	-0.552386	-0.156897	-1.80853	0.994607	-0.573904	0.0204903	-0.451838	-0.0558223	-0.474779	0.825109	-1.12491	0.812816	0.947923	0.895999	0.988103	0.53796	-0.342147	-0.0749113	0.02551	-0.662487	0.127276	-1.23028	-1.59781	-1.01594	-1.28205	-1.55024	-0.930877	-0.760816	2.23197	0.507357	0.758247	0.27044	-0.404325
O43157	-0.994131	-0.161745	0.762197	-0.191508	-0.369381	-0.24624	1.23811	0.142238	-1.0944	0.359162	-0.997693	-0.363425	-0.3286	0.256669	-0.187827	1.56612	0.253133	2.33872	0.746409	0.791474	-0.12226	0.718546	0.723463	0.161524	0.495971	-0.310258	-0.157028	-0.498952	-0.855831	0.249357	0.463072	-0.491608	-0.663869	-0.575642	-0.254846	-0.894475	-0.611746	-0.0937011	-0.238759	1.10356	0.716142	0.708835
O43164	0.538821	-0.696779	1.55097	0.126772	0.189618	0.202114	-0.825016	0.4903	-0.399767	-0.429229	0.0632909	-0.83266	0.716737	-0.354725	-0.485703	-0.302861	0.46889	0.0176683	-0.378963	0.646593	-0.624642	-0.811984	-0.711259	-0.837236	-0.438105	-0.921429	-0.505965	0.0928092	0.170067	1.08947	1.74744	-1.11615	-0.0270009	-0.998299	-1.01068	0.827711	0.353624	-0.579891	-0.709145	0.667252	0.402332	-0.0861968
O43166	-0.70271	-0.0879799	0.179963	1.35731	0.0203769	0.151612	0.124345	-1.01072	0.221032	-0.323727	-0.391025	-1.04276	0.405851	-0.714044	0.635285	0.489583	-0.139137	-0.884665	0.979823	-0.927792	0.278836	0.00520063	0.278563	0.554095	0.777377	-0.36318	-0.358866	-0.319214	0.0147506	0.121037	-0.0106558	-0.622982	-0.317537	-1.65466	-1.93266	-0.912993	-1.43626	-1.28594	-1.29705	0.859912	0.378017	-0.631043
O43169	-0.343975	-0.563997	0.288668	0.291798	0.211637	-0.620981	-0.596719	0.214699	-0.109375	-0.526384	0.432788	-0.0256759	0.243659	0.481718	0.105605	0.141827	-0.669106	-0.70444	-0.497138	-0.315167	-0.514824	-1.85352	-1.84935	-1.97633	-2.02722	-2.39866	-2.3919	0.887176	1.03591	1.07224	0.0115565	-0.311833	-0.142293	-0.4654	-0.62346	-0.474659	-0.201086	0.426379	1.02835	2.19055	2.47369	0.0293472
O43175	-0.987574	1.42461	-2.08799	-0.699966	0.0800057	-0.0528894	0.255006	-0.286936	-0.145469	1.04545	-0.716984	-0.0256759	-1.5047	0.514433	-1.11497	1.15385	-1.47552	0.919458	-0.958812	0.14298	0.306723	-0.14064	-0.449732	-0.502229	-0.852398	-0.242154	-0.519129	-0.0720781	-0.573642	0.0942109	1.12547	0.466491	0.318082	0.577182	1.24593	0.553431	0.964951	-0.23671	-0.296444	-1.24206	-1.20138	0.205142
O43181	-0.187455	0.812985	-0.157476	1.04962	-0.576734	0.266172	-0.222024	-0.951621	0.0971712	-0.595404	0.53313	0.0330305	-1.31002	0.312629	0.155014	0.018738	-0.200475	-0.36609	0.217046	0.156398	0.0181099	-0.0563444	-0.800413	-0.324018	-0.691382	1.32423	1.15671	-1.15546	-1.1006	-0.870243	-1.90447	0.215625	1.58	2.10968	0.917617	1.21238	1.62038	0.0438883	0.729146	-0.557639	-0.43611	0.573151
O43236	1.80354	-1.45773	-1.22256	-4.22107	0.913421	-0.0855754	0.521608	0.444626	1.04129	3.48633	2.26139	-0.86672	-2.4451	-3.58698	-2.73726	-1.0627	-0.0603544	4.75625	-0.686459	4.27133	0.182474	0.394867	-0.875019	-1.96951	-2.02325	-1.27662	-1.53432	-0.299369	-1.05138	0.0541842	1.65625	-0.0963917	-0.656857	0.224017	2.24098	-0.869689	0.639781	1.0956	0.548116	0.00122359	-0.543666	0.911304
O43237	0.650022	-1.24081	-0.147618	-0.942303	0.508856	0.482864	-0.229657	0.190502	0.357607	1.56237	1.9016	-0.596169	-0.984254	-1.23505	-0.670331	0.018738	-0.331112	2.59556	0.0742221	2.54074	0.290145	-0.541058	-0.595164	-0.598328	-0.712311	1.14654	0.877075	0.135037	-0.0898838	-0.87849	-0.337417	1.50184	1.84436	1.64031	2.18552	1.57601	2.01279	0.483433	0.658743	-0.0722372	0.191325	0.934453
O43242	0.241324	0.01644	-0.580025	0.0368713	0.0075304	0.213487	0.134495	0.329347	0.706567	-0.904965	-1.11306	-0.431932	-0.454894	-0.539265	0.0805663	-0.178467	0.105403	-0.290654	-0.966022	-0.604378	0.439515	-1.21199	-1.24982	-0.968184	-0.802012	-0.354013	-0.721156	0.0668504	0.0147506	1.6903	0.577013	-0.801574	-0.0257375	-0.184947	-0.355678	0.334481	0.311017	0.0180005	-0.253584	0.487373	0.187498	-0.228897
O43264	0.879312	0.424966	0.00163623	-0.423868	-1.15569	1.65623	-1.18976	0.311613	1.06749	-0.451189	-0.933283	-0.199235	-0.874147	0.184365	-1.18613	0.018738	1.9517	0.650889	-0.723911	1.52237	1.83089	0.883941	0.997659	0.596318	0.809331	-0.0376624	0.243641	2.59756	-0.614936	-0.950719	-1.28292	-0.297685	0.147771	-0.65831	-0.0573235	0.572447	0.804926	-0.270082	-0.655834	-0.0078191	-0.139627	-0.603203
O43272	-4.74204	-1.39707	-4.4389	-0.187451	-2.18653	-4.77477	0.231363	0.61651	-1.52934	0.572675	-0.0160788	0.645314	0.346889	1.31272	0.0634813	0.47455	2.46368	0.450345	0.573444	-1.03748	-4.45753	0.939723	0.878142	0.491833	0.212972	-1.10785	-0.539995	-0.694016	0.0147506	-0.297889	0.244471	-0.108249	-0.891065	-0.604909	-0.768498	-0.960221	-1.09503	-0.172845	-0.103142	0.283393	0.508965	0.201251
O43290	0.0353317	-0.108231	-0.593898	-0.043957	0.587508	-1.11051	1.00311	0.194272	0.278869	0.833783	-0.646045	-0.631501	-0.0666301	-0.0753386	0.0877877	-0.565336	1.03127	0.266826	0.0346499	-0.147403	0.101074	-0.452073	-0.174261	-0.421768	-0.126759	0.0601403	0.0224348	0.987919	0.592208	0.785938	1.27155	1.46219	1.65614	0.102292	-0.132608	-1.56889	-1.81505	-0.133605	1.03135	0.111846	0.400238	-0.149914
O43292	-0.399581	0.0777479	-0.801949	0.568729	0.0075304	-0.389784	0.57871	0.0530667	0.137407	0.108781	-0.612569	0.82401	0.0966379	0.943959	1.08832	0.44	0.499984	-0.459126	-1.24116	-0.571591	-0.29699	0.983598	1.43478	0.658825	0.945262	-0.296247	-0.0886832	0.137917	0.0147506	0.580425	-0.56087	-0.7614	-1.3245	-3.83083	-3.88161	-1.22774	-1.39967	-4.39692	-4.26618	-5.04509	-4.88804	0.268513
O43295	-0.531361	0.0124346	0.650086	0.815975	-0.678864	1.36356	0.455289	-0.645335	0.855139	0.144873	-0.65051	-0.0755353	-0.0429704	-0.204888	0.634112	-0.164825	0.807028	-0.898917	0.794379	-0.545535	0.81905	-0.20212	-0.13349	0.00757372	0.237736	-0.216086	-0.251701	0.676104	0.557461	1.00557	0.519328	-0.290877	0.193281	0.00710749	-0.23308	-0.304457	-0.496277	0.33467	0.230257	0.0114973	0.139247	-0.390799
O43301	1.54864	0.386352	0.479139	0.645916	-0.312571	0.570825	-0.764182	1.2323	1.10188	-0.886472	-0.780337	-0.627278	-0.926162	-0.106961	-0.24324	0.018738	0.9766	-0.779299	0.0400151	0.171632	1.09996	-0.602177	-1.17381	-1.09937	-1.08652	0.329257	0.0224348	0.34091	0.0300618	-0.0442129	0.233502	0.495154	0.816968	0.660481	1.11229	0.786062	1.32454	0.237484	0.446995	-0.435224	-0.462369	-0.308453
O43307	-0.00294065	-0.323683	0.714368	0.510506	-0.0587064	0.48223	0.0264211	0.866206	0.28659	-1.51464	-0.977071	-0.085546	0.481237	-0.0245753	0.0783761	-0.316862	0.78197	-0.575312	-0.149601	-0.172168	0.0766962	0.16892	0.0690263	0.610223	-0.160189	0.211123	0.50763	0.02551	0.530403	0.471183	-0.0533266	-0.592324	-0.523177	-1.37397	-1.47372	-0.157502	-0.480439	-1.19356	-1.8051	-0.812002	-1.00716	-1.15659
O43310	-0.471199	-0.148837	-0.0401832	-0.783669	0.0075304	-0.838586	1.79317	0.534161	0.272718	0.356773	0.686662	0.030265	0.467577	-0.559934	0.239394	-0.176916	0.359022	-0.229352	0.723182	-0.694123	-0.301377	0.854502	0.21978	0.829014	0.758703	1.24263	0.992984	0.480148	-0.0971097	-0.271879	-0.156542	-2.55873	-2.74106	-0.224701	-0.16277	0.27539	-0.0607378	-2.07194	-2.01593	-2.28325	-2.24825	-1.33947
O43318	0.59887	0.434752	0.81296	0.409909	0.0075304	0.0913156	-0.300028	-1.53962	-0.189256	0.0631678	0.428043	-0.523	-0.354641	-0.77317	0.0299031	0.334369	-0.248266	0.338446	-0.346972	0.468877	0.690123	0.337607	-0.165285	-0.73253	-0.200074	0.00928277	-0.332518	0.555871	0.224627	-0.459639	0.825837	-0.179771	0.118706	-0.0738005	0.119977	0.123138	0.160482	-0.146088	-0.483025	-0.635701	-0.320646	-0.272576
O43324	0.975625	-0.563097	0.604953	0.0120949	-1.73401	-0.492173	-0.730992	-1.01229	1.08277	0.186962	1.02689	1.10246	0.12825	0.863853	0.0634813	1.26802	-0.0906591	-0.552802	0.129896	0.30869	-0.166235	-0.206217	0.11307	-0.203475	-0.29579	0.212594	0.0224348	0.200476	0.137669	-1.08513	-1.65105	0.318743	0.450582	1.07621	0.685174	0.8991	0.944795	-0.823846	-0.244169	-0.736987	-0.714397	-0.590686
O43390	-0.0643216	-0.943626	0.583301	0.731609	0.291481	0.641663	-0.142486	-0.43146	-0.0404527	-0.177627	-0.745273	-0.359831	-0.183283	-0.11672	0.294668	0.226891	0.00553795	0.552575	-0.113657	0.264101	-0.12226	-0.802424	-1.08906	-0.261264	-0.785413	0.665648	0.490424	0.196233	0.543016	0.0862747	-0.906914	0.165173	0.480655	-0.0584796	0.326979	0.450323	-0.478994	0.555089	-0.308383	0.442919	0.711322	-1.6585
O43396	0.537787	-0.700816	0.598567	0.30482	0.237845	0.167423	0.0962586	0.383282	-0.372626	-0.234773	0.248465	-0.178954	0.163948	0.624269	-0.339133	-0.105528	-0.766242	-0.842	-0.292486	0.0701855	0.0834464	-0.277066	-0.462214	-0.457677	-0.526667	-0.125852	-0.206362	0.00717805	0.425381	0.0357215	0.226049	0.710593	0.756592	1.56652	1.57321	0.198155	0.714581	0.91425	1.13629	-0.159087	0.35796	0.708524
O43399	-0.248235	0.0375353	-0.349038	-0.142618	0.314259	-0.287856	0.199442	-0.495074	-0.5981	0.237783	0.102555	0.160493	0.648233	0.368843	0.418812	-0.0930868	-0.670042	0.0176683	0.719768	-0.270521	-0.5374	-0.810971	-0.991482	-0.861038	-0.486046	-0.185315	-0.0828916	-0.402631	-0.37305	0.0415637	0.189907	0.0165538	0.422838	1.07093	0.575483	0.561167	0.787402	0.292122	0.62593	0.97175	0.958774	1.23709
O43402	-0.0863258	0.977801	-0.014159	0.0814378	-0.0380484	-0.59779	0.146792	-0.972594	-0.101763	0.293125	1.28925	0.466503	-0.170023	1.1318	0.598637	0.0457479	-0.0558223	-0.00826	-1.30652	-0.454551	-1.05734	0.397818	0.127448	0.241819	0.128811	-0.210041	-0.219997	-2.05577	-1.6924	-1.20438	-0.984642	-1.38128	-1.13174	0.0252762	-0.250897	0.37109	0.260402	-1.62057	-1.6789	0.00122359	0.158053	-0.0061334
O43414	-0.404172	-0.0312995	-0.982298	0.100925	0.0738066	0.478209	-0.0320662	0.0733997	-0.157542	0.120903	-0.682907	0.875653	0.247053	0.978707	0.703494	0.418748	-0.0785952	-0.746849	-0.333245	-0.415711	0.0998642	-0.0481226	-0.494795	0.368162	-0.120133	1.99491	1.40918	0.0774772	0.694355	-0.769683	-0.87881	1.32827	1.01657	0.994878	0.441891	1.16807	1.19596	-0.121713	0.202377	-0.852202	-0.352322	0.0907296
O43426	0.83575	-0.934224	0.959292	0.177947	-0.382726	0.888597	-0.94155	1.33373	-0.0728026	-1.44249	-0.497306	-0.475326	-0.075699	-0.0753386	-0.471744	0.282916	0.929468	-0.610747	-0.474247	0.442691	0.12189	-0.422913	-0.35144	0.160995	0.127433	0.757436	0.542481	-0.109086	-0.155151	-0.209344	-0.0862812	-0.101442	0.285631	0.550476	-0.165831	0.705803	1.08854	0.20097	0.497007	0.00122359	0.375824	-0.675011
O43427	0.226626	0.0546996	-1.25721	-0.0731745	-0.0883031	-0.0855754	0.323124	-0.0199003	0.171215	-0.412497	-0.282308	0.337056	-1.23663	0.758922	0.105507	-0.160534	0.270032	-1.14429	-0.969691	-0.862248	0.53608	-1.06964	-0.695603	-0.323544	-0.517692	0.323049	0.193179	-0.266692	0.815164	1.94063	-0.488204	0.0165538	0.533875	-0.120471	0.100507	0.0892443	-0.0637844	0.0175924	0.20886	0.492575	0.0924376	-0.861493
O43432	0.620963	-0.398032	1.28445	0.524543	-1.61781	0.972699	-0.855261	-0.92652	-0.703832	0.122986	0.629267	-0.0256759	-0.205198	-1.40651	-0.180528	0.00732032	1.49904	0.485532	1.37444	1.08256	1.22058	0.340715	0.37714	0.311591	0.39694	-0.483833	-0.0841961	0.239418	0.503491	0.285706	0.477549	-0.039288	-0.0928147	-0.134392	-0.524409	-0.785149	-1.05479	-0.17529	-0.14006	0.42231	0.609996	-0.383193
O43447	-1.03013	0.778024	-0.429141	0.0985385	0.0252668	0.405011	0.15697	-1.63915	1.21113	0.3034	0.909584	0.665356	-0.524711	-0.261907	0.0291184	0.379986	-1.6045	0.0148486	-0.342285	-0.129044	-0.179606	0.854408	1.25417	1.77646	1.04516	1.78694	1.99734	-0.42417	0.0147506	-0.740662	0.432555	-0.318503	-0.39498	-0.546391	-0.124651	0.837081	0.584677	-1.23343	-1.44477	-1.23924	-1.47042	-1.14948
O43464	-0.11392	0.56931	-0.84145	-0.519075	-0.0776238	-0.453569	0.153993	0.722361	0.117048	-0.818604	0.127039	0.921577	0.987382	0.306537	0.09511	0.270119	-0.947095	-0.412312	-0.573768	-0.129044	-0.737714	-0.337642	-0.579196	-0.0739469	-0.0875457	0.0338995	-0.00528807	0.804107	0.960893	0.753692	0.858701	0.0934891	-0.0343225	-0.86343	-0.366468	0.145334	0.334141	-1.33307	-1.20336	0.044211	0.398756	-0.864962
O43488	-0.391451	0.919112	-1.57414	0.321235	-1.20983	0.216509	-0.532655	-0.150791	0.0211364	-0.392377	0.0341678	0.947983	-1.48631	1.44482	0.892786	0.984308	0.490208	-0.578915	-1.18361	-0.973484	-1.52958	-0.126578	-0.601848	-0.569346	-0.330016	0.761298	0.431867	-0.46442	-0.280796	-0.531618	0.252556	1.1404	0.879792	0.373464	0.84551	2.14294	2.0627	-0.0516639	-0.528279	-1.07098	-1.44605	-1.20019
O43491	-0.00294065	2.0594	-0.420544	0.723587	-0.179845	0.43223	-0.991833	0.131789	1.62472	-0.22008	-0.0445993	-0.591856	-0.612059	-0.630897	-1.04762	-1.14752	0.855208	1.2088	1.07174	0.524184	2.32865	-0.51973	-0.717903	-0.988274	-0.998828	-0.299354	-0.629739	0.0903545	-0.189307	-0.162857	0.374188	0.0299306	0.487178	0.60103	1.16589	0.0252367	0.720405	0.508482	0.0785467	-0.46924	0.00557817	0.815694
O43504	0.360467	0.0468761	-0.160091	0.0745888	0.746459	0.203971	-0.695972	-0.113713	0.476681	0.696604	-0.0617724	0.92679	-0.372314	0.711562	0.00471248	0.018738	-1.0625	-0.218267	-0.521708	-0.364114	-0.151197	-1.16386	-0.772286	-1.57808	-1.02122	-1.21507	-1.0318	0.02551	-0.0631105	-0.386174	-0.181617	0.0269985	0.641348	0.938084	0.62004	0.163666	0.458798	1.66197	1.68508	0.2498	0.215417	-0.685462
O43505	-0.423884	-0.45097	-0.272211	0.591502	0.0826289	0.0604181	-1.03603	0.403677	0.021235	-0.848895	-0.261292	0.415274	0.194733	0.0801722	1.0961	-0.112482	0.0492626	-0.971765	-1.26789	-0.494569	0.0926347	0.266732	0.66903	0.454722	0.953713	-0.000491655	-0.0261044	-0.285183	-0.46074	0.326124	1.18882	-1.02607	-1.51679	-0.752947	-1.43305	0.21971	-0.75616	-1.75879	-1.84346	-0.0676777	-0.363443	0.347766
O43526	-0.763236	-0.401725	0.179963	0.670521	-0.420893	-0.810938	0.407537	0.557826	-0.537007	-1.45359	-0.385649	1.00193	0.675484	0.39581	1.08105	1.22504	0.285541	-0.818631	0.314948	-1.12888	-0.518994	0.0685723	0.446024	0.607421	1.22744	-1.44044	-1.20075	0.137232	0.286077	0.487961	1.18399	-1.11859	-1.19503	-1.80912	-2.09126	-1.12062	-1.41642	-0.552944	-0.00941111	-0.283	-0.652623	-1.04021
O43566	-1.25639	-0.801905	0.436113	2.71743	1.78057	0.541288	0.237872	-0.900994	-0.610546	-1.38142	-2.04819	-0.0256759	0.512274	0.336385	1.27815	3.53362	-1.67339	-1.90792	-1.0512	-2.77116	0.035286	-0.539432	0.130068	1.03683	1.11633	0.185432	0.197006	-1.40414	-1.39604	-1.32275	-0.559481	-1.47713	-1.06038	-1.77404	-0.0533378	0.170111	0.00195091	-0.0754587	-0.00941111	1.5457	0.977252	0.188177
O43572	-0.114799	-0.365332	0.179963	0.575199	1.00659	0.215815	0.529026	0.00209887	0.510657	-0.469029	-0.111445	-0.334003	0.645234	0.248744	-0.104952	-0.464315	0.702447	0.191786	0.10233	-0.312317	-0.637032	-0.0656873	-0.342611	0.375838	1.05543	-0.0816434	-0.43198	-0.0216421	0.0147506	-0.0202226	0.511431	1.01496	-0.0208007	-0.00239093	-0.392923	0.131852	-0.827609	-0.384915	-0.58013	0.274144	0.350275	-0.782794
O43581	-0.0801867	-0.796781	0.147893	0.175355	-0.49112	-0.152935	0.654305	0.366544	-0.124697	-0.0898318	0.473185	1.15488	1.06687	0.0728588	0.916888	-0.498651	0.218461	-0.861954	1.51685	-0.422611	-0.509433	-0.577837	-0.707367	0.146588	-0.428558	-0.00966562	-0.264746	2.62029	2.1679	0.0223298	-0.604998	0.148676	0.633161	0.597441	0.0921831	-0.0251321	0.0939804	0.507774	0.683902	-0.16397	0.122653	-1.21285
O43583	-0.0985655	-0.564835	0.827327	0.938891	1.04432	1.52162	-1.56761	-0.190522	-0.908922	-0.636869	0.425124	-0.108069	0.548387	0.114818	0.606781	0.0375587	-0.0863565	-0.230164	0.870611	-0.296319	-0.419744	-0.00891113	0.188698	-0.434986	-0.188415	0.766197	0.770602	-0.189234	-0.541441	-0.413557	-0.837106	1.33823	2.6081	2.22154	0.978326	2.86487	2.53573	-0.115052	1.99123	-1.17099	-0.827165	0.151917
O43592	0.789159	-0.296799	0.739302	0.143582	-0.830251	0.328991	-0.298941	0.0927567	-0.460199	0.178503	-0.178998	-0.0718818	0.174484	-0.188955	-0.66154	0.018738	0.0473242	0.402072	0.594671	0.516865	-0.541327	1.00772	0.958334	0.761269	0.528085	0.665959	0.949484	0.600175	0.189876	0.185652	0.0769895	0.28328	-0.163827	-0.0584796	0.119388	-0.635897	-0.511767	-0.356628	-0.383767	-0.387593	-0.50979	0.498342
O43598	-1.5817	-0.159378	-0.527947	0.253376	0.0075304	0.606893	0.376011	-1.32742	-0.101095	0.767166	-0.960494	1.87432	0.19279	1.722	1.7365	0.429735	-1.27732	-0.947798	-0.990118	-0.660993	-0.0321306	0.644699	0.456101	0.677114	1.24353	0.110678	0.183875	0.541545	0.628668	0.808279	0.652944	0.106208	-0.291026	-0.337187	-0.705237	-0.889683	-1.06709	-0.737523	-0.504344	-1.20986	-0.751411	-0.0861968
O43615	0.0834302	0.269368	-0.262469	-1.14405	0.209382	0.154372	0.91992	0.163814	-0.864649	0.661703	-0.766348	0.168857	0.0287923	-0.0254789	0.384994	-0.407333	-0.457911	0.0176683	0.0252503	-0.247143	-0.567883	-0.671396	-0.714475	-0.409741	-0.875133	0.248206	-0.0865333	0.537487	0.283613	0.0430882	-0.223596	-0.219461	0.0801727	-0.0683934	-0.0627454	0.331481	0.186983	0.199248	0.225412	0.364525	0.49333	-0.0682742
O43617	0.420015	1.27937	-0.801259	0.182593	0.548774	0.330672	0.315274	-0.16984	0.620101	-0.615704	0.0341678	-0.554549	-0.728572	0.34909	-0.152844	-0.0303329	-0.552028	-1.00462	-0.773639	-0.297458	0.442864	-0.0564781	-0.36338	-0.0848467	0.248121	-0.736405	-1.27329	0.137287	0.028066	0.246477	0.356221	-0.43537	-0.223217	-0.288305	-0.0573235	-0.20408	0.0582154	-0.147256	-0.107037	0.903914	1.28794	-0.39153
O43633	-0.227318	-0.0559414	-0.650031	0.544134	0.880023	0.0074085	0.701026	-0.806268	-0.428206	0.731078	-0.557249	0.603215	0.194733	0.732322	0.874414	0.338725	-1.15743	-0.2253	-0.474856	-0.047223	-0.460892	-0.0481226	-0.632719	-0.498808	-0.956026	0.684643	0.377877	-0.420267	0.72761	1.05041	-0.26816	1.05823	0.533963	0.272412	-0.118564	0.741157	0.674315	-0.687151	-0.296599	-1.17587	-0.568405	-0.63925
O43639	0.266899	0.181124	0.743294	-0.470392	-0.595786	-0.28477	0.0284856	1.40766	-0.301336	0.341145	1.44517	0.522748	1.12679	-0.166989	-0.779467	-0.293583	1.25485	-0.0797588	1.567	-0.213297	-0.12226	-0.260591	0.331921	-0.24782	-0.0224696	-0.101963	0.0224348	-0.139269	0.080881	0.415257	0.0117335	-0.525141	-0.298282	-0.0698682	-0.218071	-0.373741	0.332023	0.110801	0.83092	0.591716	0.934103	0.308157
O43670	0.0984735	-0.0312995	0.36293	-0.0935535	0.324492	0.0644493	0.0216855	-0.0205841	0.0234703	-0.251968	0.33212	-0.557047	0.551918	-0.336156	-0.213993	-0.322253	-0.310904	0.0180243	-0.518854	0.137007	-0.345767	-0.0320474	-0.167818	-0.493856	-0.512839	-0.435888	-0.300273	-0.309559	0.0683094	0.368026	-1.12053	0.412209	0.235442	0.57214	0.742042	1.189	0.635567	0.128126	0.552607	-0.315998	-0.0063971	-0.0861968
O43674	0.404986	0.675185	-0.106408	-0.204181	0.47962	0.267231	-1.49329	1.1842	1.05043	-0.769914	0.637006	-0.0260915	-0.670636	0.272333	-0.692772	0.018738	-0.290569	-0.445461	0.138434	0.262894	0.872672	0.00205858	-0.698614	-0.597698	-0.887072	-0.890943	-1.13762	2.9954	2.89774	2.17433	1.04441	0.0165538	0.415088	-0.273287	-0.27887	-0.440932	-0.260129	1.28634	1.73177	0.187247	0.926086	-0.0955989
O43676	0.158098	-0.0312995	0.0781375	0.303045	-1.76632	-0.0948051	-0.150579	0.336534	1.74121	-0.0322381	0.697402	0.279228	-1.31062	-0.0111147	-0.0409001	0.610028	-1.31339	-0.372471	-0.0330084	0.105856	0.50291	0.809125	-0.232768	0.575766	-0.00492415	1.93374	1.3797	0.677968	0.0305186	-0.439009	-1.25108	1.13967	0.991489	1.46157	0.827149	0.707579	0.827377	-0.662796	-0.857485	-0.847422	-1.06228	-0.667015
O43678	-0.971678	0.138389	-1.84546	-0.00156452	0.719912	-1.5765	1.04432	-0.83211	-0.861747	1.15199	0.623034	1.32972	-0.238096	0.860915	0.901661	0.462416	-0.682516	-0.605584	-0.559362	-1.17091	-0.12226	-1.00979	-1.33517	-1.45452	-1.35786	-0.86225	-0.818227	0.441904	0.281539	0.494225	0.0688938	0.859574	0.720794	2.22969	1.74768	0.297538	0.652616	-0.326204	0.204917	0.0314463	0.00557817	-0.689389
O43681	0.189429	0.510391	-1.08867	0.175746	0.377387	-0.371016	0.288326	0.596972	-0.0262947	-0.866666	-0.852869	0.391691	-0.21348	0.273751	0.0634813	-0.0101069	-0.00283827	-0.451768	-0.505744	-0.880525	-0.248945	-0.0386194	-0.342662	-0.0562954	-0.197837	-0.188099	-0.255172	0.270563	0.226111	0.0357215	0.146483	-0.0883275	0.0606901	0.338395	0.962381	0.52918	0.877145	0.771795	0.563082	-0.610584	-0.445905	-0.922178
O43684	0.412398	-0.0312995	0.716295	-0.221591	0.3258	0.657631	-0.906998	-0.752785	0.100283	0.190403	0.374776	0.247486	0.13653	-0.719397	-0.220431	-0.157828	-0.323533	0.335063	0.0782877	0.276236	-1.43818	1.15893	0.932008	0.743639	0.795992	-0.105234	0.0588913	-1.92788	-1.24346	-0.930749	-0.710141	0.116094	-1.12152	-0.357574	-0.0461947	-0.863193	-1.16904	-1.39784	-1.33125	-0.333605	-0.897571	-0.0861968
O43707	0.147387	-0.145567	-0.655577	-1.36183	-0.444606	-1.06775	2.10414	0.00917064	0.849343	1.67526	1.2056	-2.69238	-0.612678	-1.88573	-1.07813	-1.40432	0.246006	0.959577	1.02699	-0.129044	0.257464	-0.248528	-0.548178	-0.130265	-0.693245	0.629852	0.41281	0.151201	-0.0712723	-0.149914	-0.395244	0.126319	0.403388	-0.0319779	1.00784	-0.0519206	0.184314	-0.0516639	-0.274416	0.13227	0.114061	-0.00206465
O43708	0.6004	0.52245	-0.0290409	-0.287134	1.50074	-1.03059	0.875322	-1.76914	1.76518	1.86463	1.22776	-0.311281	0.594216	0.382588	-0.110056	-1.37534	-0.0579818	0.0120919	-1.23139	0.614294	-0.12226	1.12949	1.36817	1.06488	0.363012	1.6971	2.07806	-2.443	-3.16666	-0.291678	2.76394	-2.14826	-1.12152	0.1123	0.45388	0.12141	0.442206	-0.852588	-1.56699	-1.32291	-1.94759	-0.0861968
O43716	0.308134	0.375156	0.455457	-0.352854	0.241415	0.756736	-1.17219	-0.107777	-0.262963	0.334428	0.296131	-0.495801	-0.519215	-0.329041	-0.273449	0.018738	-0.198031	0.49502	0.0951769	-0.152347	-0.0609922	1.69366	1.75594	1.64471	1.4556	2.03524	1.3481	0.24787	0.425872	-0.0834858	-0.0682836	-0.0709603	-0.216459	-0.284156	-0.337608	-1.37412	-1.12857	-0.113961	-0.396333	0.75303	0.718432	-0.0861968
O43719	0.453242	-0.0602441	0.787741	0.0583443	0.187745	0.818784	-0.78597	-0.991817	-0.247526	-0.0662303	0.430446	-0.365991	-0.659995	-0.324476	0.114381	-0.137259	0.500787	0.636577	-0.831415	0.255416	-0.12226	0.0157744	0.0219491	-0.08772	-0.332479	-0.288836	0.0474622	-1.82262	-0.630289	-0.69572	-0.766989	-1.2445	-1.53993	-1.77212	-1.54366	0.373365	-0.0464373	-2.07249	-2.04752	0.00122359	0.244519	0.875825
O43739	-0.00294065	-0.452925	0.80917	-0.453828	-0.556038	-0.169778	1.55395	0.61458	0.254179	-0.498331	1.10838	-0.0380767	0.604331	-0.637595	-0.333607	-0.945954	-0.128555	0.199217	1.46316	-0.125411	0.923043	0.265356	0.333051	0.387972	0.207246	0.616932	0.431449	0.02551	0.610108	0.506795	0.751639	0.288148	0.263372	0.0357484	-0.177769	-2.64883	-2.40001	-1.53122	-1.91703	-1.71802	-1.13238	-0.881128
O43747	0.381122	0.0400918	0.764565	0.663248	-0.87731	0.705908	-0.921877	0.559661	-0.364825	-0.607664	0.459771	-0.464605	-0.637176	-0.442171	-0.183772	0.248606	0.637545	0.0176683	-0.243716	0.613041	-0.446375	-0.446947	-0.525444	-0.284144	0.145074	0.0646134	-0.0223629	0.41675	0.520056	0.430933	0.749776	-0.263824	0.303799	0.699424	0.294106	0.381188	0.419442	-0.0482304	-0.00941111	-0.478983	-0.491847	-0.744875
O43752	0.495604	1.10546	0.17639	-0.0288685	0.0292217	-0.6798	0.196304	-0.312263	0.566788	0.109514	0.520418	-0.0367212	0.468531	0.173336	-0.118396	-0.489783	-0.432423	-0.0112661	0.19044	0.123791	0.3598	-0.481899	0.0729501	0.441539	0.576267	0.0410421	-0.181125	-0.227678	-0.256127	0.0700467	-0.595481	-0.112303	-0.0257139	-0.31347	-0.515941	0.0871662	-0.054849	-0.456207	-0.337725	0.937888	1.22034	0.90494
O43759	-0.350834	-0.116522	-0.945476	-0.524667	-1.08798	-0.584786	0.524008	1.34767	-0.202089	-1.44163	1.20502	0.931011	0.587827	0.403228	0.410624	0.195175	1.47603	-0.646108	-0.179545	-0.0819954	-0.12226	-1.8329	-0.868297	0.214226	0.833947	-0.347467	-0.479815	0.377789	0.692657	0.903198	0.182406	-0.52614	-0.256985	-0.299496	-1.34657	0.558229	0.0552519	-0.0516639	0.142583	0.0454203	0.220885	-0.216866
O43761	-0.23172	-0.465181	-0.381341	0.35944	0.424341	0.206874	0.0962586	-0.45191	-0.874991	-0.296749	0.436604	2.14083	0.991467	0.920084	1.13186	0.0567217	0.371696	-1.3075	-0.384179	-0.452088	-0.196857	0.303614	0.239683	1.75123	2.5643	0.7342	0.52188	0.479507	0.618772	1.25465	1.60137	-0.630535	-0.0343225	-0.745463	-1.47624	-0.370539	-0.857187	-1.09625	-0.711398	-0.846364	-0.901862	-1.24245
O43765	-0.145454	-0.277487	-0.717138	-0.436764	0.40725	-0.297339	1.19538	0.234914	-0.146728	0.862338	-0.0113823	0.311491	0.506158	0.423332	0.326533	-0.0483475	-0.766061	0.525486	-0.0837662	-0.129044	-0.0731379	-1.04086	-0.535526	-0.657992	-0.715018	0.312103	0.482816	-0.0916878	-0.296857	-0.387685	-0.0772098	1.46424	1.45849	1.61606	1.31304	1.282	1.53595	0.639989	0.512969	0.786553	0.2706	1.12764
O43768	-0.32302	-0.462666	-0.327696	0.395952	0.0075304	-0.096179	-0.682255	0.159859	0.30868	0.155053	-0.256781	0.188899	-0.118082	0.44194	0.28934	0.254821	-0.342109	-0.140674	0.088362	0.106737	-0.0742174	0.345938	0.870739	0.733251	0.227228	1.29141	1.46814	-0.457325	-0.248111	-1.58086	-0.970047	0.3066	0.441186	0.906321	0.289631	0.645098	1.04389	-1.44575	-1.37655	-2.81672	-2.83934	0.112577
O43772	-1.02224	1.31933	-0.318724	-0.0665213	1.73113	-0.463826	-0.397607	1.12352	-0.0974091	0.142425	0.126523	0.191941	-1.1686	0.895333	-0.586891	0.69485	0.188873	-0.271769	0.245148	-0.21513	0.101556	0.597837	0.944438	-0.195989	-0.126491	-0.511875	-0.574264	1.03352	1.18288	2.05371	1.04625	0.821997	0.78129	-0.749494	-0.870729	-0.640077	-0.677924	-1.13385	-0.751249	-1.52036	-1.53478	-0.534799
O43776	1.38211	-0.0312995	0.604807	-0.336985	-0.396775	0.476661	0.474622	0.0032176	0.695444	1.12505	1.03926	-0.072641	-0.267351	-0.323554	-0.662448	-0.705806	-0.177	-0.291511	-0.178484	0.590692	0.522115	0.364112	-0.0129139	0.094238	-0.0626125	0.26141	0.181942	-0.418888	-0.712739	-0.179487	-0.274415	-0.478731	-0.149704	-0.120766	0.169603	0.193115	0.348877	-0.0516639	-0.216284	0.981353	1.03204	0.357453
O43795	0.0914522	1.50049	1.58019	-0.334562	0.13689	-0.236198	-1.11131	-0.190522	-0.0153919	0.614281	-1.71195	-1.50886	-0.0409808	-1.95401	-2.29731	-1.93065	1.83484	0.141558	0.390396	-1.39004	2.74621	0.726058	1.14965	1.27725	0.563796	0.460752	0.351839	1.31088	0.436498	0.733859	-0.604125	-0.289467	-0.529746	-0.9389	-1.41009	-2.19522	-1.85512	-0.549222	-0.00941111	0.169286	0.653613	0.350857
O43808	0.890194	1.19008	-0.638327	-0.692937	0.0262289	-2.48387	0.263482	0.0635389	-0.27763	1.0041	1.20119	-1.1265	-0.402631	-0.379905	-0.772533	0.773379	0.118375	0.0176683	-1.30945	0.22932	-0.920354	2.99653	2.31484	3.17669	3.81024	-0.158524	-0.100862	-0.138123	0.0147506	-0.521322	-0.426721	-0.900446	-0.682296	-0.818746	-1.48771	-1.10051	-0.9257	0.944733	0.818692	-0.892678	-1.12609	0.0729082
O43809	0.165547	-1.64832	1.16562	0.650572	1.34198	0.484828	-0.525605	0.0137594	-0.661768	-1.3398	-0.821885	-0.466901	1.40941	-0.312481	-0.503386	0.0184225	0.486991	0.0176683	0.3803	0.319742	-0.915037	0.640147	0.234113	0.347444	0.485313	0.253255	-0.152189	0.771909	-0.274852	-0.0718944	-0.389634	0.467051	-0.163329	-0.501743	-0.458227	-0.272098	-0.737888	-0.0702514	-0.368005	0.00122359	0.121549	-1.11296
O43813	1.09349	-0.166843	0.753245	-0.012949	0.0075304	0.443093	-0.77668	0.156133	0.139283	-0.143096	-0.179647	-1.18447	-0.669253	-0.935742	-1.16959	-0.082976	0.186158	0.737566	-0.672939	1.28904	0.297168	-0.638393	-1.08635	-1.24397	-1.31527	0.108275	-0.136932	0.947217	-0.107181	-0.440658	0.385672	0.730018	0.579897	0.301566	1.44519	-0.0251321	0.687242	0.300696	0.016185	0.102325	-0.287829	-0.540642
O43815	1.27108	-0.202043	0.749826	-0.459941	-1.01105	0.761893	-0.759896	0.324629	-0.0301078	0.706501	0.475508	-0.906096	-0.265899	-0.78292	-0.868009	-0.576286	-0.0558223	1.87737	-0.465013	1.57288	0.0306007	0.289883	0.416046	0.137712	0.187814	-0.264188	-0.281392	0.0166877	-0.0673488	0.0196649	0.346822	-0.406215	-0.490007	-0.363731	0.0819865	-0.252731	-0.344987	-0.448437	-0.589323	0.00122359	0.0740219	1.12191
O43819	0.211026	1.20363	-2.19789	0.099882	1.47453	1.39937	-0.664967	0.864155	-0.0298157	-1.41725	-0.219046	-0.344656	-0.577946	0.760373	-0.635258	0.018738	3.32042	-0.621853	-1.60525	0.151191	-1.61498	0.909791	1.00827	0.421229	0.486548	-0.599256	-0.0447311	-0.0745734	0.949827	0.719096	0.0115565	-0.0374813	-0.909087	-0.659204	-0.930467	-0.505186	-0.807114	0.100732	-0.0333014	-0.316375	-0.669595	-0.0724081
O43837	0.87726	0.985838	-0.316339	-0.108749	-0.968237	-0.190577	0.0701171	0.250056	0.918558	0.0263646	0.183141	0.040386	-1.05583	0.163764	0.0634813	-0.486469	0.72727	-0.774843	-0.0319085	0.195698	1.15108	0.773615	-0.0304762	0.152518	-0.0605246	0.529208	0.19239	0.234626	0.331582	0.188875	-0.271495	-0.528263	-0.297199	0.107116	0.0601356	-0.04024	0.268605	0.1898	-0.00941111	-0.220275	-0.0982129	-1.34703
O43847	0.733977	-0.352683	0.546804	-0.0277853	-0.205918	0.817693	0.0624572	-0.294397	-0.509139	0.537312	0.0889702	-0.0256759	-0.553241	-0.447677	-0.0334009	0.412762	-0.0427239	0.381388	-0.0148936	0.529331	-0.680511	1.3004	1.24129	1.04583	0.889393	0.632311	0.819016	-0.453655	-0.233056	0.322946	0.0697274	-0.148578	-0.110728	-0.299327	-0.762633	-0.24233	-0.266122	-0.0196605	-0.199294	0.00122359	-0.0752526	0.441125
O43852	0.125939	0.152366	0.64966	0.539201	0.0075304	0.900817	-1.35268	0.184056	0.674168	-0.711759	-0.988439	-1.05068	-0.311351	-0.23275	-0.112035	0.426655	-0.207185	0.309691	-0.0208217	0.223865	-0.478049	-1.62678	-1.99905	-2.0573	-1.43674	-1.61316	-1.6537	0.02551	0.045615	0.0204246	-0.0198069	0.543003	0.893066	1.1503	0.59088	0.387232	0.70976	-0.140921	0.143804	0.494089	1.19557	1.6207
O43854	1.49389	-0.0312995	1.9478	0.947924	1.81092	1.79978	-0.0887832	-0.720109	2.33674	0.985969	-1.11237	-3.0189	-1.48057	-2.60137	-1.57313	0.360133	-0.911846	2.87179	0.0526848	3.13785	-0.704862	1.04536	0.0601539	0.215588	-0.353436	0.50696	0.0224348	-0.229364	-0.370315	0.697759	1.13677	-0.890048	-0.457811	-0.295133	1.46332	-1.41361	-0.758926	1.98114	0.810692	0.0269498	0.573297	0.492939
O43865	-1.5571	1.45894	-1.21548	-0.325853	-0.407868	-0.516519	0.615557	0.527051	0.30833	0.865139	0.468927	-0.0256759	-0.531841	1.1535	-0.794407	0.67454	-0.93612	0.216319	-0.465165	-0.423746	1.21501	-0.995008	-1.22441	-0.870307	-1.13456	0.0230839	0.0224348	0.034606	-0.137233	-0.367149	-0.447572	0.467202	0.988491	1.76634	1.41474	1.23286	1.07883	0.178807	0.484339	-0.361588	-0.18388	-1.52338
O43920	0.36879	0.0167321	-0.480072	-0.31772	1.73612	-0.222696	0.428307	-0.71552	-0.182774	0.884349	0.496919	0.765443	0.194733	0.499425	0.329711	0.0257884	-0.791735	-0.638433	-0.0866415	-1.03863	-0.891751	-0.115333	-0.216441	-0.120694	-0.00492415	1.1744	0.878019	-0.498428	-0.402864	-0.440293	-1.51087	1.65953	1.06499	0.692251	1.35705	1.68814	2.62148	-0.117639	0.130122	0.376796	0.329523	-1.47837
O43924	0.140411	-0.04675	-0.452677	-0.483313	0.901335	-1.09978	0.48276	-0.120051	-0.124697	0.831126	-0.020019	0.995715	1.2953	0.37694	-0.373012	0.00938116	-0.887577	0.053375	0.48257	-0.217888	-1.19987	-0.0481226	0.0971514	-0.782178	-0.552602	-1.57738	-1.55686	1.70938	0.611868	1.41638	1.40335	0.355663	-0.516717	-1.15718	-0.538835	-0.958225	-0.80285	1.04221	-0.0799804	1.45102	0.697746	1.71957
O60220	1.08019	0.7677	-0.697731	1.42428	-0.669592	0.998888	-0.475887	-0.014326	1.13587	0.0124897	-1.29245	-0.116735	-0.34589	-1.64996	0.950863	0.994907	-0.37009	-0.73115	0.245148	0.761428	-0.118319	0.0242464	-0.749646	0.0632083	-0.0305407	2.31397	2.29927	-1.62352	-1.45225	-1.8411	-1.58809	1.30797	2.46968	2.34833	1.80362	0.57633	0.768908	-1.16649	-1.11751	-0.281648	-0.269498	0.426152
O60229	-0.325393	-0.910517	0.952952	1.00028	-0.0480469	1.15081	-0.40155	0.0682285	0.549774	-0.703342	-0.21335	-0.975239	0.439148	-0.712459	0.101094	-0.577756	0.536132	-0.52597	0.245148	0.0887952	0.381856	0.105141	1.01342	0.603904	0.409405	0.0601697	0.251587	0.25545	0.235747	0.0155744	0.0215191	0.0165538	-0.359578	-1.01538	-1.29585	-0.406169	-0.259932	-0.932333	-1.00592	-0.166443	-0.06153	0.0321487
O60237	0.163311	-0.0415966	-0.136137	0.0174679	-0.785981	0.894033	0.0962586	1.19925	0.734697	-0.566606	0.28731	-0.332493	-0.20071	-0.403492	0.351111	-0.845768	1.10962	0.60052	0.0945194	0.962725	-0.183813	-0.290236	0.00776509	-0.199296	0.280067	-0.178562	0.013266	-0.832907	-0.498824	0.341926	0.712252	0.0931718	-0.0699233	-0.37318	-0.955049	0.598424	0.515034	-1.28125	-1.27598	0.318408	0.10845	0.130408
O60241	-0.542092	-0.106739	-0.86577	-0.0288685	-0.0931105	-0.805174	1.22539	0.756514	-0.590134	-1.12513	0.193493	1.39098	0.508866	0.843364	0.935681	0.464125	0.102825	-0.750778	0.968649	-0.543639	-0.929661	-0.53831	0.396245	0.00757372	0.617715	-1.77605	-1.24456	0.359985	0.0869511	0.774753	0.562067	-0.212714	-0.858135	-1.24825	-1.27322	-0.953031	-1.33427	-0.267561	0.1048	0.752872	0.728934	-0.446271
O60242	-0.375688	0.288785	0.526361	0.610884	0.251926	0.249105	0.15178	-0.997157	-0.634754	-0.253323	-0.119926	-0.322478	1.31744	0.0897863	0.818089	-0.203262	0.921972	-0.274542	0.245148	-0.764685	-0.799604	0.59608	0.981522	0.719008	0.772963	-0.0613184	-0.0720543	0.292139	-0.0581258	-0.287289	0.0115565	-0.376699	-1.29896	-1.2034	-1.12104	-1.3477	-1.4928	-0.139854	0.378355	0.0767323	-0.593739	-0.999132
O60245	0.809268	-0.514275	0.41271	0.253727	1.18572	0.733692	-0.109871	-1.60779	0.475621	0.888489	0.0341678	-0.608631	-0.547745	-0.0258065	-1.22921	0.875486	-1.79373	-1.56885	0.914444	-0.16625	-1.37685	0.166204	0.153547	0.702797	0.646794	0.448493	0.752979	-0.504036	-0.238665	-0.343868	-0.471701	-0.219989	-0.181793	-0.279916	-0.720239	-0.488065	-0.437009	-0.257875	-0.424957	0.546796	-0.330667	0.299883
O60256	-0.50389	0.478548	0.34202	0.239194	0.990309	-0.516748	-1.72296	0.55648	-0.13208	-0.730156	-1.0662	0.492522	-0.212196	0.325952	0.191927	-0.779144	-0.544701	0.349394	0.143519	0.583104	-0.12226	-0.0116426	0.122195	-0.111837	-0.0751128	-0.146344	-0.257092	0.437133	1.42037	-0.603025	-0.170419	0.940217	0.118147	-0.181972	-0.244546	-0.141583	-0.330577	-0.0786888	-0.255782	0.25421	-0.204061	0.110951
O60260	-0.285391	-1.82425	0.765806	0.7289	-0.269044	0.0267702	-2.13146	0.352972	0.262769	-0.764621	-0.355907	0.0407457	-0.383026	-0.0753386	0.612092	1.06416	0.889671	-0.272527	0.140306	0.054075	-0.67909	1.1851	1.69244	0.510572	1.10132	-0.873094	-0.177707	0.19803	0.361994	0.452674	0.954599	0.242144	-0.22677	-0.60161	-0.318881	-2.97852	-2.78788	0.30902	0.2959	1.05036	0.00557817	-0.457285
O60262	0.0621111	-1.01296	-0.184633	-0.573583	-0.490399	-1.12673	0.819574	1.84768	0.111325	-0.029777	0.156209	-0.339487	-0.0685583	0.237755	-0.36517	0.298719	-0.0558223	0.659125	0.671519	-0.0789753	-1.24183	-0.280728	-0.617524	-0.711665	-0.914003	0.0421585	-0.234843	0.539998	0.519372	-0.686941	-0.500274	-0.452034	0.0404106	2.45e-05	0.310092	0.448003	0.795965	-0.258884	0.263	0.00122359	-0.161017	-0.370985
O60266	0.318346	0.571559	0.113093	0.3451	-0.452499	-0.712557	-0.227352	0.50388	0.472182	-0.897254	-0.378947	0.184774	-0.513235	0.0627574	-0.0392267	-0.776181	-0.0558223	0.169183	0.223234	0.141578	0.260811	0.57244	0.665503	1.47191	0.773258	-0.0936145	0.232891	-0.328772	-0.776518	0.919595	0.718027	0.0165538	-0.258801	-0.61088	-2.04691	-1.28232	-1.2965	-1.93262	-1.5336	-1.84123	-1.85423	0.451324
O60268	-0.391905	-0.979363	-0.0381555	0.205499	-0.0182166	0.426012	0.328723	0.301412	-0.0753389	-1.3763	-0.0961842	0.388154	0.408941	-0.0753386	0.269697	0.132843	-0.169477	-0.752357	1.26934	-0.314897	-0.224989	-1.56414	-2.03116	-1.61689	-1.91167	0.229386	0.0224348	-0.519983	-0.34084	-0.681652	-1.18994	1.37565	1.69075	1.98362	1.71208	2.23683	1.69152	0.355732	-0.183512	-0.625504	-0.649083	0.00184355
O60271	-0.0840364	0.442106	0.0127116	-0.0931632	0.181578	0.0998097	-0.659256	-0.421794	0.292782	0.149953	0.328131	-1.22948	-1.22476	-0.217565	-1.3926	0.018738	0.0276235	1.68779	0.447394	0.859113	-0.187106	-0.557974	-1.57465	-1.7083	-1.38268	-0.887154	-0.982995	-0.139994	0.227862	-0.155581	0.206494	0.73362	0.453149	-0.209923	-0.375354	0.486476	0.340492	-0.236149	-0.0817335	0.254984	0.237626	0.317386
O60282	0.197746	-1.75807	1.26963	0.474296	0.0246183	1.00278	-0.954232	-0.873431	0.0210338	-0.478374	0.0341678	-0.170897	-0.144019	-0.533931	0.175492	-0.141401	-0.455015	0.974947	1.39468	0.972398	-0.649519	-0.635722	-0.658498	-0.52564	-0.580125	-0.192678	-0.0878971	0.506201	0.551419	0.0958058	0.219444	0.220159	0.561742	0.408701	0.532171	0.259158	0.508583	0.123756	-0.0369834	-0.176529	0.060803	-0.114159
O60285	0.360337	-0.554197	0.179963	-0.507851	-0.18766	1.15513	-0.070193	1.77085	1.71908	-0.267219	1.34185	-0.663231	0.0353531	-0.578525	0.00787612	-2.72238	1.67542	0.373815	0.80918	1.16711	0.245031	-0.459016	-0.463417	-0.75358	-0.799702	-0.746397	-1.09016	1.19921	2.04401	2.25332	1.64153	-0.46305	-0.312942	-0.580909	-0.764879	-0.872916	-1.81657	2.52363	2.09812	0.562653	1.06856	-0.694799
O60299	-0.127296	0.224947	0.0599323	-0.294227	0.586645	-1.10843	1.39788	0.475373	0.522764	0.209581	0.232786	-0.371293	0.194733	-0.628982	-0.64874	-0.356744	0.0488663	-0.796378	0.802747	-1.08908	0.58079	-0.600759	-0.0241607	0.0210292	0.336838	-0.388958	0.0535063	0.821631	1.08851	0.669001	-0.0530108	0.829657	-0.345845	-1.00429	-1.1786	-0.673862	-0.680834	-0.807384	-0.519174	1.24303	0.64886	-0.0861968
O60307	-0.935777	-0.975439	0.0180924	1.15692	0.717829	1.18344	0.671043	-0.190522	-0.0796158	0.289459	-0.717696	-0.101024	0.956644	0.556531	1.17986	0.69884	-0.494364	-0.475625	0.206213	-0.581672	-0.611394	0.666207	1.37973	1.71149	1.63103	1.24151	1.27861	0.189106	0.0135022	0.470915	0.0115565	-0.123992	-0.282928	-0.958537	-1.25481	-0.357351	-0.525887	-0.248071	-0.165329	-0.244003	-0.430626	0.511547
O60313	0.887394	-0.881714	1.75555	1.20668	0.204893	0.670099	-0.812027	-0.132315	-0.292979	-0.806789	-0.560186	-0.536203	0.357568	-0.71226	-0.377847	0.018738	0.280927	0.0668354	-0.0454452	0.915619	-0.245657	-0.677031	-0.938376	-0.0856125	-0.433335	0.635737	0.464413	0.383044	0.0147506	-0.421678	-0.569458	0.167844	0.89449	0.672174	0.564164	0.703129	0.762344	-0.0161375	0.185369	-0.0360533	0.076366	-1.11222
O60331	0.122482	-0.55477	-0.399667	-0.82721	-0.386825	-1.06063	1.57934	1.10782	-0.124697	0.104821	0.45383	0.669332	0.553185	-0.0587827	-0.139823	0.376412	0.0835439	-0.645792	0.586163	-0.538839	-0.555375	-0.501881	-0.0867147	0.568019	0.713539	0.552668	0.533271	1.92147	1.52617	-0.2222	-0.256178	0.98414	1.98577	0.382597	-0.0927774	0.566429	0.736581	-0.329952	0.231504	-0.760234	-0.419488	-1.01132
O60343	1.24066	0.730022	0.179963	-1.23779	-0.0977568	-0.701913	0.771983	0.15887	0.392341	0.425969	0.971365	-0.335003	0.131894	-1.39376	-1.54542	-0.342109	-0.486292	-0.204801	1.00815	0.537873	0.437365	1.2813	1.18977	0.844152	0.937221	1.07294	1.18603	-0.549528	-0.412574	-0.129695	-0.0867764	-0.680512	-0.654076	0.0535768	0.252455	-1.65445	-1.86997	0.0338988	-0.0519669	0.556661	0.340945	0.164584
O60359	-0.806363	-0.527484	-0.210334	0.956591	0.998205	-0.0480928	-0.184757	-0.0599939	-0.335229	-0.749511	-0.82507	-0.023353	1.40466	0.703988	0.73838	1.77071	-0.0558223	-1.24561	-1.11977	-1.85347	0.150962	-0.18012	-0.276669	0.932679	0.839662	-0.344885	-1.09801	2.09487	1.41076	0.707237	-0.0873914	-1.5789	-1.16872	-0.680668	-0.181221	-1.55799	-1.03416	0.826406	1.31448	1.01367	1.29073	-0.909012
O60443	0.239544	1.28406	0.439386	0.898417	0.050071	0.929188	-0.197158	-0.311946	1.00554	0.342277	0.0341678	-0.0805277	-0.324181	0.0708675	-0.0166344	-2.4463	-0.693158	-0.358818	-0.355995	-0.715339	1.60104	1.30035	1.3763	1.38259	1.55317	0.580927	2.03196	-1.02214	-1.57243	-0.415064	-0.526837	-1.28171	-0.519511	-0.18408	-0.231442	-0.537755	-0.791133	-0.52646	0.114592	1.45976	0.156273	-0.166763
O60462	-3.06982	-1.44733	1.72061	3.60842	0.602786	0.867494	-1.36657	-1.98031	0.699498	-1.0821	-1.87463	-0.0256759	1.12179	1.77494	2.69841	4.34193	0.0670322	-0.853328	-0.675131	-1.38118	-0.20109	-0.968119	0.884981	1.28316	1.79658	0.519027	0.616244	0.02551	0.424193	1.06267	0.335764	-0.41724	0.08017	-0.282728	-1.30873	0.0980338	-0.00222566	-2.62565	-1.54248	-2.95606	-2.41171	-0.729305
O60477	-0.170616	-0.550242	0.516207	-0.00246002	0.0075304	0.159246	0.544381	-0.28226	1.72018	-0.334878	0.53517	-1.30018	-1.01955	-0.769761	-0.984319	1.17927	0.205902	-0.931014	0.768248	-0.562462	-0.0871547	0.217047	0.44397	0.929483	0.955895	-0.436598	0.0224348	-0.787273	-0.16844	0.910414	0.671281	-1.0434	-1.04893	-1.46332	-1.74719	-0.629662	-0.288929	-1.72134	-1.69666	-0.0906165	0.217052	-0.500588
O60486	-1.37419	-0.488714	1.22108	1.95056	1.76818	0.525866	-1.19444	-0.538977	-1.83119	-1.60618	0.0341678	1.29248	2.81963	0.860489	1.70015	1.54805	0.792521	-0.0865704	-0.628956	-0.135354	-0.198713	-1.29302	-0.239052	0.43806	1.0671	0.286674	0.298756	0.521649	0.797191	-0.284924	0.0115565	-0.21318	0.557904	-0.0508571	-0.788567	2.20404	1.73994	-0.195388	0.491814	-0.0561065	-0.443867	-0.0447684
O60488	-0.00294065	-0.376101	0.951219	0.281223	0.0766103	0.121724	-1.56326	-0.549122	-1.08086	-0.348192	-0.110122	0.56214	1.24766	0.0614621	-0.284467	0.0421976	0.30803	-0.337774	-1.50411	0.155924	-1.13052	0.176011	0.893501	-0.778972	-1.09761	-1.40529	-0.585981	0.362633	-0.474411	-0.0363087	-1.23288	0.567378	0.150736	0.946079	0.489971	0.634353	0.190964	-0.651499	-0.240966	-0.299335	0.315654	0.18091
O60493	0.369419	0.328223	-0.231319	-0.100117	0.42296	-0.0855754	-0.477069	0.791364	0.103386	-0.683345	-0.864553	0.12926	1.00766	0.611219	-0.119012	0.0867161	-0.0669685	-0.305343	-0.943478	-0.360789	0.254979	0.0615553	-0.153595	0.166001	0.0432787	0.850445	0.702592	0.02551	-0.279792	-0.866082	-1.02258	0.129651	1.00872	0.508066	0.464758	0.292111	0.317928	-0.846805	-0.86757	0.0206769	0.219739	-0.358897
O60502	0.209351	0.454368	0.994996	1.22558	-0.0578728	0.619876	-0.587416	-0.888826	-0.391423	-0.571521	0.0341678	-0.279728	-0.229216	-0.108249	0.412504	-0.239748	0.499584	-0.173682	0.941056	0.275947	0.574232	-0.814775	-0.747536	-0.137733	-0.00492415	0.454233	0.348219	-0.152318	0.309852	-0.00140294	-0.0902361	1.05499	1.16141	1.16112	0.937639	0.808541	0.540782	0.71879	0.383002	-0.209198	-0.490507	-0.360139
O60503	0.210291	-0.0192416	0.688331	0.400919	-0.0783295	-0.451585	0.484982	1.07584	1.1568	-0.295275	-0.78132	-1.39586	0.0257043	-1.2402	-1.239	0.0821535	-0.0558223	-0.356522	1.30035	-0.684358	0.797447	0.262232	1.05846	0.425007	-0.132014	-0.693096	0.620118	-2.30345	-2.21475	-1.13708	-1.22639	-1.74224	-1.67062	-0.421338	0.336252	-1.39844	-1.13964	1.0565	1.09849	1.1863	1.57079	0.471869
O60504	-0.00294065	0.440076	-1.18996	-1.7306	-1.04262	-1.94123	1.91729	-0.308127	-0.632469	1.37989	0.523258	-0.0739111	0.551402	0.267137	-0.340006	0.289374	-0.750675	0.224362	1.16189	-0.828865	0.0599385	0.018928	0.669173	0.175134	-0.237362	-1.61723	-0.483935	0.217886	-0.095365	0.616426	0.512719	0.380199	-0.352149	-1.05866	-0.438203	-0.0251321	0.518273	-1.10251	-1.43327	-0.387068	-0.90634	0.458348
O60506	0.6749	-0.669009	0.608478	-0.282207	-0.639195	0.329441	-0.581938	-0.190522	-0.122371	0.667133	0.859605	-0.648125	-0.659985	-0.358983	-1.00594	0.0508391	-0.676908	0.623589	-0.201973	0.455178	0.633955	-0.0221802	-0.237877	-0.345531	-0.62046	0.0682358	-0.174986	0.374313	0.248895	-0.0564059	-0.891213	0.0399161	0.287863	0.0940565	0.462644	-0.397023	-0.0619469	1.20412	0.910191	0.903005	1.0644	-0.0861968
O60518	1.03972	-0.217908	1.8345	0.664732	-0.681379	0.851908	-0.201683	0.250592	0.046107	-0.10418	0.0341678	-1.43739	-0.251631	-0.825499	-0.978044	-0.198799	1.8023	0.4044	0.24443	0.973543	0.987787	1.36165	1.69983	1.48525	1.57264	1.15317	1.49619	-0.571059	-0.371646	-0.308456	-0.254175	0.105911	-0.195524	-0.0125152	-0.0876017	-0.32639	-0.469647	-0.0516639	-0.386342	0.460248	0.332245	0.287404
O60547	1.19425	-1.33298	0.0246503	1.41983	0.0075304	-0.715229	-0.941702	0.613166	0.805735	-0.78205	0.866865	1.99506	-0.644655	1.03179	1.27849	2.11255	-0.360707	-1.16731	-0.772426	0.606688	-0.586404	1.34629	1.05046	1.17247	1.89963	0.823679	0.531499	0.02551	0.427319	1.68495	0.953974	-0.129636	0.161642	-0.290304	-0.537668	-0.806087	-0.544897	-0.480756	-0.564808	-0.53139	-0.891322	-0.597142
O60551	-0.372494	-1.21619	-0.210483	-0.550483	0.821434	0.0967004	1.06256	-0.158897	-0.0540306	0.787385	0.0341678	-0.971743	0.0679491	0.313945	0.388335	-0.962561	-0.648426	-0.0899927	1.77504	0.227545	-0.532417	0.260092	1.21298	0.686872	-0.0763493	0.67512	1.28099	0.148299	-0.178235	-0.684231	-0.377551	0.61102	0.503211	0.0274813	-0.168621	-0.334431	-0.405452	-1.4837	-1.32628	-0.0775123	0.148617	0.32276
O60573	0.799301	0.416558	-0.218341	-0.203064	-0.435448	0.526814	-0.165547	0.800553	1.37516	0.144873	0.616278	-0.306923	-0.594798	-0.0382897	-0.296673	-0.203252	1.02311	-0.0843214	0.0749243	0.521555	0.839087	1.10531	0.938951	0.301845	0.567656	0.540602	1.13299	-0.711836	-0.645271	-0.169544	-2.02506	2.25198	-0.699889	-1.01049	-1.13347	-0.347823	-0.82606	-0.0516639	0.680279	1.03631	1.1474	0.684668
O60610	-0.463774	-0.302957	0.849703	0.50329	-0.762257	-0.200917	0.838371	0.17691	0.426242	-0.856685	-0.96859	-1.16852	0.346761	0.131109	0.225846	-0.00718686	-0.0558223	-0.628134	0.647986	-0.833544	0.423701	-0.653032	-0.0495612	-0.266468	-0.0895042	-0.167916	0.0387286	0.307497	0.714322	0.0646643	-0.125603	0.342119	0.104827	0.131183	-0.110548	0.188254	0.22796	-0.234479	-0.426118	0.170061	-0.245728	-0.312279
O60613	0.502932	-0.254721	-0.231042	0.311048	-0.138825	0.113893	0.155911	-0.438693	-0.000107965	-0.997445	0.0341678	-0.638625	0.343904	-0.299521	-0.313014	0.0840157	0.0181351	-0.070478	-0.670194	0.427103	0.00627009	-0.130374	1.11175	-0.233829	-0.980602	0.00928277	0.289348	-4.49042	-4.8637	-4.36089	-5.18567	-2.38993	-0.727966	1.69989	0.802643	0.485818	0.66068	-1.73985	-3.57836	-1.16126	-0.661389	3.58756
O60641	0.487906	-1.17732	0.964353	0.286293	-0.142159	0.372043	-0.693073	1.2462	-0.312754	-1.34033	0.0341678	0.181424	0.431322	-0.218288	-0.181203	0.244437	0.617429	-0.762121	0.144953	0.334612	-0.406184	-0.987005	-1.33696	-0.533607	-0.491363	1.5254	1.21896	0.476873	0.270299	0.0357215	-0.459399	0.108277	1.3485	1.59554	1.18589	1.28524	1.38907	0.0505065	0.336274	-1.0366	-0.794587	-1.24519
O60645	-0.0592377	0.909262	-1.50818	-0.587966	-0.610079	0.348449	0.343934	1.62448	0.91196	-0.110882	-0.0662683	0.114717	-0.112558	0.0274334	0.125527	-0.847094	0.894587	-0.270036	-0.763849	-0.0614504	-0.12226	0.991839	1.01512	1.16871	1.18123	1.02746	1.19646	-0.332983	-0.491915	-0.0641332	0.0492811	-0.00353778	-0.260013	-0.158179	-0.340256	0.323247	0.489891	-0.984496	-0.479683	-0.781365	-0.937905	-0.0861968
O60664	-0.00294065	0.28782	-1.55307	-2.27226	2.4339	0.643046	0.595771	-0.134859	0.457947	0.946084	-0.222086	-0.500498	-2.5154	-0.600896	-0.917123	0.500217	-3.12178	3.09715	-1.36084	1.70724	-0.249529	0.652737	0.390789	-0.294055	-0.312883	-1.05832	-0.990832	-0.344379	-0.840421	0.564599	1.5093	-0.353405	-0.694338	-0.351287	0.607146	0.392797	0.32884	-0.0516639	-0.359336	0.29567	-0.288166	2.98562
O60684	-0.123985	0.294645	-0.458934	-0.0288685	0.306555	-0.114553	-0.0540909	0.0228791	-0.442991	0.247008	0.49387	0.0766059	0.550874	0.0923736	0.26369	0.318525	-0.980481	-0.166969	-0.349527	-0.35982	-0.733814	1.02425	1.00269	1.39007	1.11605	1.48449	1.61472	-0.29292	-0.458227	0.439316	0.457698	-0.152386	-0.162458	-0.511703	-0.426197	0.355893	0.34611	-0.476604	-0.349214	-0.349659	-0.12229	0.273708
O60716	-0.295999	-0.206301	1.0333	0.117411	-1.01667	-0.0855754	0.654905	0.157572	-0.183916	-0.855221	0.0473192	-1.44328	1.24492	-0.598628	-0.639376	-0.185814	0.834939	0.210505	0.339706	-0.700611	1.21313	-0.4588	-0.0502323	-0.0717364	0.198951	-0.404472	-0.217202	0.458144	0.745213	0.588302	0.425186	0.211976	0.110159	-0.356386	0.160345	-0.657549	-0.00442929	-0.337017	-0.00941111	0.376442	1.00328	0.587647
O60733	-0.00294065	-0.135755	-1.10732	-0.914324	0.143293	-0.545743	1.7189	0.326833	-0.417942	1.50098	-0.021464	-0.149462	0.440982	-0.153596	0.251226	-0.40381	0.0337504	0.803309	-0.066352	0.295919	0.29978	0.873906	0.722177	0.929699	0.774896	0.111131	0.452269	0.106428	-0.341857	-0.0954081	-0.283906	0.0576184	-0.540254	-0.941252	-0.585446	-0.598027	-0.620061	-0.132852	-0.353182	0.0610368	0.147164	-0.315504
O60739	0.270492	-0.994509	0.356159	-0.0288685	0.248216	-0.209743	-0.439938	1.05359	0.481595	-0.56311	0.0912179	-0.649277	-0.367606	-0.256647	-0.203946	0.278133	0.0685303	-0.608293	0.118647	0.0848941	0.554678	0.208472	0.633201	-0.0888142	0.0720891	0.00928277	0.883521	-0.82246	-0.804809	-1.37234	-1.42468	1.21637	0.404824	0.471829	1.02312	-0.870468	-0.841027	0.141948	-0.0933225	1.99081	1.68511	3.51391
O60741	1.55329	0.206496	1.004	-0.362707	-0.723443	-0.169798	0.0345228	1.73547	1.07919	-0.192728	1.59789	-0.867581	0.278662	-0.490339	-1.07506	-0.812372	0.907346	-0.367279	0.245148	0.717337	1.08753	1.07433	0.398925	-0.348676	-0.741177	-0.64147	-1.20172	0.559891	0.576038	0.425429	0.669432	-1.06507	-1.59311	-1.10035	-0.649762	-0.343105	-0.590866	0.304845	0.779114	-0.228806	-0.55613	-0.662358
O60749	0.132029	-0.341241	0.492914	0.63492	-0.717813	0.524914	-1.15719	-0.517538	-0.536093	-0.82944	-0.869049	-0.67261	-1.20356	-0.0382405	0.092616	0.018738	0.408765	0.452355	0.156279	0.40266	0.322938	-0.188595	0.0827346	-0.104762	-0.194271	-0.139897	-0.157091	0.78296	1.5029	0.990675	0.61557	1.17026	1.09381	0.068537	0.260928	-0.198817	-0.157516	-0.0516639	0.206976	-0.835953	-0.555292	-0.458977
O60762	0.68319	0.490467	0.334542	0.0624442	1.37372	-0.514648	-0.654889	-1.61148	-0.796128	0.383573	0.573701	-0.220049	1.11864	-0.0361724	-0.317944	-0.282858	-0.0558223	-0.179383	0.236172	-0.378388	0.966036	-1.09178	-1.0171	-1.41572	-0.737054	-1.28218	-1.38245	0.722288	0.822835	0.618341	0.0202772	-0.338989	-0.202042	-0.0981793	-0.679419	0.884953	0.225873	0.614189	0.692417	-0.138515	0.682702	-0.791012
O60763	0.879731	-0.0587715	1.55224	0.487169	-0.181683	1.25691	-1.66511	0.479104	0.281723	-0.220463	-0.793603	-1.18394	-0.804086	-0.596981	-0.433421	0.018738	0.521046	0.731797	-0.109363	1.42659	0.288339	0.126347	-0.208942	0.00757372	0.0448322	0.609464	0.513612	-0.385703	-0.567119	-0.119108	-0.341951	0.0309781	0.165432	0.673918	0.723136	0.4038	0.740645	-0.0880769	0.0309258	-0.253267	-0.149458	-0.339294
O60783	0.392624	0.350496	0.534172	0.424791	-1.11823	0.370429	-0.343583	-1.12244	-0.206128	0.619699	-0.0144739	-0.0256759	-0.791474	-0.448608	-0.83318	-0.0599672	-0.457004	0.525125	0.552729	0.703928	0.501321	0.0366277	0.586294	-0.159246	-0.842988	0.0629051	0.341773	-0.356468	-0.175298	-0.180987	-1.05492	-0.89713	-0.870719	-0.239245	0.139805	0.576768	-0.184593	-0.807384	1.24197	-1.34273	-2.04516	-0.0861968
O60784	0.215511	0.120969	-1.70494	-0.260608	0.320845	-0.556619	-0.222146	0.120355	0.213917	1.04693	-0.111985	-0.0256759	-0.683055	0.361055	0.445339	-0.886298	0.225343	-0.792959	-1.64335	-0.546588	-0.116037	-0.513296	-0.00894363	-0.293469	0.104738	-0.488054	-0.175365	0.367336	-0.00107965	0.578788	0.569921	0.204308	0.53128	-0.0139186	-0.286619	-0.233925	-0.177219	-0.167666	-0.366665	1.11626	1.12999	1.23878
O60814	-0.598251	-1.84263	0.705831	1.28653	2.30708	2.38073	0.801007	-0.61341	-1.99438	-1.68124	-1.5506	0.70027	-2.07264	0.845527	0.803161	2.2554	1.77719	0.0176683	-1.87476	-1.01772	-4.1447	-1.81946	-1.93109	-1.03815	-2.24003	-0.167728	-1.06785	0.651854	1.1721	-0.274472	-1.15652	0.0639551	0.433652	0.153401	1.20893	0.323595	-0.100538	0.898528	1.27274	0.665732	0.721631	-0.936351
O60825	-0.183937	3.48755	-0.345024	-1.19756	-0.650088	-2.21259	-0.0911384	1.67002	0.0764169	-0.149405	-1.12052	-0.0256759	0.749436	-0.80862	-1.37675	0.329191	0.433971	0.717918	1.72008	0.65518	0.899387	0.258494	0.246028	-0.0589804	-0.379086	-0.460687	-0.205928	-0.107371	-0.373964	0.226276	-0.250186	-0.775338	-0.653529	-0.0584796	0.0963825	-0.387854	-0.297919	0.431699	-0.032937	0.233514	0.128072	0.671596
O60826	-0.327388	0.434747	0.137857	-0.0783977	0.688734	0.239975	0.068418	0.263105	-0.790802	0.937891	0.0341678	-0.179403	-0.9015	-0.652163	1.23165	1.01917	1.3019	-0.166307	1.44658	0.201479	-0.491227	0.465458	0.542874	0.26928	0.332484	-0.458305	-0.0831292	0.02551	0.222143	0.283473	0.439453	-0.163273	-0.152822	-0.209445	0.0833106	-1.17312	-0.874665	0.0434204	0.588487	0.366554	0.300232	-0.235107
O60831	-0.0263245	-0.781131	-0.996301	0.425239	0.27477	0.586513	0.0962586	-0.933942	0.13841	0.39517	-0.233796	1.06995	0.623549	0.315651	0.939363	0.695754	-0.443962	-1.08703	-0.980651	-0.461382	-0.134623	-0.125384	-0.110213	0.0373922	0.3974	0.8405	0.768296	0.124478	-0.259212	-0.159228	0.173193	-0.593152	0.0132593	0.968861	0.443082	0.443083	0.32809	-0.0842611	-0.366486	-0.616525	-1.45965	-0.906201
O60841	0.493933	-0.385821	0.218405	-1.46857	-0.0537708	0.588838	-0.607346	-2.30706	-1.17309	1.84253	2.2832	0.297448	-0.218829	-0.0753386	0.703015	0.392715	-0.264028	1.42437	-0.0744091	-0.0256678	-1.31741	-0.259239	-0.36008	-0.731681	-0.402427	-1.11684	-0.859221	0.0524914	0.628668	0.904294	1.31447	0.820797	0.819684	-0.860067	-0.952078	-0.217035	0.0799404	-0.857625	-1.35835	0.212541	-0.445796	-0.0861968
O60861	-0.751182	-1.61771	0.179963	0.0453601	-0.259991	0.200235	0.0790627	0.957519	0.980474	-0.0238422	-0.732145	-1.40115	0.159111	-1.15078	0.0727612	-0.925952	0.928134	0.403057	0.464715	0.577301	0.181797	-1.11035	-1.32614	-0.937035	-0.936743	0.261425	0.0224348	0.342578	0.667247	0.037412	-0.217083	0.935115	1.81593	1.26587	1.45269	1.10795	0.805773	0.253229	0.350158	-0.227495	-0.09404	-0.563749
O60869	-0.76484	0.221815	-1.30243	0.204351	1.20345	-0.615103	0.998208	-1.59019	-0.124697	1.5083	0.163036	0.909238	-0.26974	1.26787	1.21844	0.0385312	-0.429582	-0.512173	-0.322971	-0.885807	-0.366834	-0.371702	-0.561254	-0.223382	0.303004	1.31248	1.45488	0.867695	1.14263	0.27088	0.408923	1.59607	1.96267	1.11078	-0.0573235	1.8421	1.02311	-0.265768	-0.857454	-1.65842	-1.47793	-1.14329
O60883	-2.5519	1.4276	-1.30477	-0.733563	0.0253237	-0.473095	1.34797	0.32749	-0.183048	1.46685	0.0238481	-0.0256759	0.181927	0.880547	-0.650673	1.02347	-1.08813	0.112262	1.1058	-0.885646	1.02944	1.69367	1.0579	1.78621	2.6181	0.125358	-0.363301	0.567011	0.693591	0.936803	2.31743	-2.08051	-1.55322	-0.991913	-0.919704	-1.74518	-1.35851	-0.616617	-1.22519	-0.0692531	-0.95741	-1.23343
O60884	0.411085	-0.217004	0.338998	0.238491	0.582708	-0.753454	-0.0803976	-0.190522	-0.235474	0.0906724	0.128681	-0.360399	0.602337	-0.395449	-0.366035	-0.291322	-0.0106074	-0.427679	0.449037	0.0297018	0.387398	-0.715959	-1.02873	-0.671463	-0.924736	0.823883	0.34026	0.0234219	-0.113565	-0.655826	-0.653371	1.49128	1.82813	0.970831	1.27251	1.57438	1.64688	0.152996	0.0814913	-0.0286082	-0.153375	-0.0977499
O60888	-0.0603382	0.765059	-0.728714	0.193318	0.542744	-0.555731	0.809309	-0.736917	0.357103	0.813206	-0.225797	1.26722	-0.438024	0.621392	0.600405	0.018738	-0.61332	-0.609237	-0.531006	-0.299914	0.940803	0.0442367	-0.130783	0.274716	-0.0268737	0.25458	0.139399	0.235273	-0.238971	-0.577731	-0.687493	0.366992	1.00167	0.338196	0.412319	1.02002	1.7395	-0.0516639	-0.102544	0.675818	1.2816	1.25368
O60890	-0.457515	0.116345	-0.130167	-0.330216	1.61099	-0.0855754	0.597693	-1.19228	-0.432075	1.58833	1.29461	-0.0517062	1.21253	0.75298	0.572591	-0.384966	-0.76434	0.539663	2.19953	-1.12811	-1.50747	0.292607	0.247319	3.45593	0.935529	1.28789	0.769575	-0.112775	-0.235079	-0.120391	-0.88163	0.0284727	0.245348	-0.0584796	-0.498992	0.468616	0.1756	-0.881017	-0.232074	-1.28982	-1.6555	-1.53557
O60925	0.934225	-0.24394	-0.430785	-0.303488	1.62566	-0.0988474	1.68891	0.466792	0.575567	0.696437	1.25055	-0.0156968	0.194733	0.0869854	-0.546489	-0.0817427	-0.0250852	-0.432684	-0.309384	-0.576936	-0.287916	-0.460494	-0.683132	-0.625355	-1.1505	1.01526	1.11613	0.214006	0.0147506	-0.144785	-0.544785	1.08298	1.81482	1.86316	1.52087	1.32199	1.32625	0.996986	0.988978	-0.210346	-0.534207	0.52275
O60927	0.17753	-0.532522	-0.529906	-0.47732	0.0075304	-0.514907	0.211317	0.6454	0.774122	0.169884	0.0416085	0.269249	0.211319	0.365765	-0.646529	-0.131046	-0.208685	-0.624544	-0.0512761	-0.392079	0.164008	-0.79264	-0.0994976	-0.353577	-0.21112	0.45711	0.88465	-0.0234003	0.136618	-0.363029	0.610481	0.0165538	-0.393421	0.246903	-0.00745999	2.21875	2.18731	-1.09644	-0.492467	-0.685795	-0.298808	-0.350451
O60936	0.325787	-2.47195	-0.967033	-0.573551	-0.216069	0.50678	0.280817	0.149283	-0.208593	1.99061	1.84496	-0.268371	-0.576656	-0.0753386	0.0808215	-0.627114	0.845342	2.06103	0.223037	1.44861	-0.819027	2.17673	0.634317	1.24511	1.23755	-0.11182	0.175553	-0.416156	-1.22657	-0.0491475	0.167503	-0.838295	-0.162807	-0.164947	-0.0573235	-0.205163	0.279116	0.447203	0.188069	0.836463	1.00686	2.45077
O60939	-0.00294065	0.686363	-0.362108	-0.330229	-0.0414836	0.654473	0.209559	1.78584	1.11544	0.241784	-0.0736723	0.269045	-0.210328	-0.104344	-0.174653	-0.339297	1.09235	-0.486788	-0.0443637	0.385244	0.487782	-0.135433	-0.0780808	0.509254	0.229665	1.25803	0.809202	1.00082	0.609697	-0.005915	0.292023	-0.100187	2.0114	-0.0489611	-0.343467	0.963854	0.926059	-0.792144	-0.822209	0.00122359	-0.210585	-0.532938
O75027	0.25763	0.390266	1.36239	-0.54956	-0.779343	0.0377372	-1.14225	-1.11718	1.19357	0.15995	-0.338837	-0.0256759	-0.51463	-0.695374	-0.381751	-0.39391	2.92474	0.686455	0.0272612	0.387477	2.62258	0.251863	0.224479	-0.604577	-0.769823	-0.803864	-0.997622	1.42974	1.45885	1.38438	1.04416	-0.175807	-0.0343225	-1.61106	-1.57354	-0.0767353	-0.2345	-0.985499	-0.9781	-0.622438	-0.760946	1.15864
O75037	-1.79599	-1.87107	1.14745	0.466122	-1.4639	-0.0855754	-0.374793	0.83585	-0.941177	-1.76033	0.404772	0.603743	1.15283	0.221419	0.968922	2.92938	0.26892	-0.908924	0.1437	-1.07332	-1.49684	-0.0190541	1.37623	0.638993	1.53069	-0.864953	-0.270339	0.774592	0.0147506	0.328083	-0.407666	-0.496094	-0.895861	-0.656826	-0.785848	-1.51613	-1.16423	0.972446	0.390845	1.13408	1.13328	1.61101
O75038	-2.69692	-2.20972	1.59691	0.345188	-0.0364713	-1.94505	1.08812	-1.40441	-1.7787	-0.64276	1.45145	1.79748	3.32114	0.62053	1.69783	1.21541	-0.0558223	0.459974	0.125869	-1.42993	-1.15777	-0.150497	0.851134	0.71659	1.22647	0.3709	0.605444	-0.408363	-0.387691	0.0357215	-0.190387	-0.104561	0.249934	-0.33341	-1.28515	0.63576	-0.0702248	-0.232092	0.75994	1.13012	1.58568	0.285933
O75044	0.472712	-0.232012	0.56083	0.260188	-0.727948	0.232047	-0.280892	0.497255	-0.143985	-1.21345	-0.341186	-0.0256759	0.179966	-0.221357	0.156908	0.846282	0.00851836	0.240334	-0.0821363	0.074008	-0.778721	0.46306	0.558668	0.457292	0.844742	0.299635	0.508078	-1.1723	-1.02076	-0.745364	-0.709031	-0.272115	-0.0208725	-0.111192	-0.518839	-0.0697029	0.183228	-0.358692	-0.279637	0.219175	0.00557817	0.33915
O75051	-0.341473	-0.196108	0.390088	0.331663	0.0075304	0.0625214	1.45497	0.738664	0.372269	-0.0354344	-0.156657	-0.210099	0.430119	-0.0829718	-0.0148004	-0.164576	1.13359	-0.231337	0.530674	-0.363013	0.542726	-0.203234	0.213774	-0.308479	-0.00492415	-0.47788	-0.39577	0.315226	0.110599	0.370318	0.471716	-0.379657	-0.941737	-0.51169	-0.443005	-0.727433	-0.890696	0.132044	0.130532	0.32428	0.51253	0.286229
O75061	0.492875	-0.754537	1.10272	0.58223	-0.4745	1.01577	-0.920544	1.11162	0.0793325	-1.34581	-0.958524	-0.361696	0.599711	-0.130152	-0.111644	0.018738	0.667168	0.195633	-0.86143	0.943187	-0.208632	-0.938238	-0.872413	-0.467826	-0.287644	0.743657	0.416403	0.0605941	0.161974	0.0213155	0.194335	0.323458	1.05436	0.981968	0.67549	1.3795	1.20447	0.0759013	-0.0419819	-0.161874	0.00557817	-0.399445
O75064	-0.250273	-0.302863	0.472109	-0.800524	-0.622738	-0.823147	1.44071	1.64732	0.484107	-0.734457	0.0341678	0.128701	1.18947	-0.147025	-0.435338	-0.270162	0.439217	0.130715	1.40683	-0.409127	0.564878	0.110163	0.771626	0.407292	0.971437	-0.276096	-0.0342645	1.08365	1.84788	1.33132	1.33039	0.104125	-0.158287	-0.966339	-1.08866	-0.759807	-1.27763	0.0196118	0.343861	0.043753	0.00557817	-0.430635
O75077	2.02367	0.625547	0.179963	-0.397399	-0.400781	-0.883491	-0.303931	1.21314	1.4773	0.22911	0.38858	-0.637785	-0.584367	-0.909257	-1.01626	-0.909111	0.284867	-0.92324	0.842985	0.289693	0.399256	-0.0481226	-0.869064	-1.46515	-1.81656	-0.628044	-0.445984	-0.808903	-0.988933	-0.428508	-0.0910084	-0.614441	-0.263996	0.848003	1.86039	0.109042	0.796543	0.972836	0.938375	1.28514	0.0148769	0.050116
O75078	-0.52242	-0.443802	0.292924	-0.254358	-1.5948	0.580955	0.0962586	0.660289	-0.723255	-0.87603	0.305703	1.0646	0.793748	0.133897	0.780045	0.0431516	1.87348	-0.737793	0.0146777	-0.278553	-0.137217	-1.27379	-0.38987	-0.690841	-1.11196	0.12022	-0.0396835	0.301209	0.0147506	0.0554722	0.229093	-0.0751867	-0.0417821	-0.359562	-0.0992418	0.362357	0.887065	-1.18261	-1.08664	0.00831188	0.144757	-0.0443485
O75083	-0.384983	0.0525739	-0.131185	0.480736	0.0075304	-0.667188	-0.962846	0.0403081	-0.0805303	-0.731558	-1.06708	0.824159	-0.209211	0.0217359	0.502134	0.936225	-0.0548244	-0.34971	1.13428	-0.206829	-0.375055	-0.0481226	-0.30593	0.550664	0.359803	1.75464	1.46604	0.458754	-0.0587784	-0.614636	-0.802349	1.23267	1.76823	0.560301	0.94613	1.28164	1.31885	0.0823868	0.134341	-0.844844	-0.188004	-1.37729
O75096	-1.81589	2.42841	0.152189	-0.0518011	0.13974	0.0471041	0.822017	1.52131	-0.22857	0.144873	-0.152641	-0.526321	-0.0842035	1.04154	-0.50553	1.02921	-0.147648	0.977872	1.36996	-0.265097	1.75669	0.393323	0.185933	0.244094	0.0605518	-0.725023	-0.503675	-1.18082	-0.674831	-0.155256	-0.256926	-0.552269	-1.12877	-0.845047	-1.18465	0.00507645	-0.054849	-1.10041	-0.541669	0.703267	1.01456	0.535211
O75110	-0.123122	-0.383516	0.767006	0.664542	0.0075304	0.376315	-0.548131	0.919833	-0.357104	-1.41445	-0.100085	-0.018918	0.932104	0.103165	0.332491	0.190414	0.596848	-0.504305	0.0495563	-0.134413	-0.480035	0.841799	0.432775	1.23372	1.51373	0.0382103	-0.251633	0.02551	0.181115	0.676381	0.646768	-1.36306	-0.87594	-0.767842	-0.958887	-0.932898	-1.04492	0.0877762	0.337165	-0.194215	-0.102988	-0.160954
O75116	0.191587	0.189523	-0.498405	0.840772	0.0075304	0.837952	-0.883502	-1.04754	0.266965	0.24548	0.242329	-2.07194	-0.998494	-0.584554	-1.22604	-0.512277	-0.21437	-0.584127	1.09325	0.325757	0.0829593	0.0639965	-0.0303449	0.46856	0.106966	0.931586	0.824923	0.0793631	0.0294721	0.0357215	-0.185712	-0.394136	0.0866755	-0.543378	-0.674121	0.0339571	0.454058	-1.11851	-0.949836	-0.368375	-0.467595	0.121266
O75122	0.82461	-0.505836	0.655347	0.731507	0.238073	0.869219	-0.789247	-0.640105	0.215612	0.00844644	0.0341678	-0.313387	0.00860949	-0.682681	-0.351584	-0.00409015	-0.231141	0.612632	0.400731	1.13075	-0.11166	0.0303835	-0.216016	-0.161553	-0.0365652	-0.0144334	-0.247587	0.00487727	0.0147506	0.0759045	0.504573	-0.438649	-0.132302	-0.0926598	0.105027	0.0742621	0.0404066	0.188325	0.0450349	0.0435186	-0.106831	-0.565231
O75128	-0.0637192	-0.983542	0.159726	-0.152187	0.399973	-0.102893	-0.328101	1.66697	-0.00925637	0.144873	0.28416	-0.616527	0.00299189	-0.565099	-0.405122	0.291966	0.723623	1.84318	0.257486	1.35033	0.443495	1.23211	1.90953	1.28962	0.851732	-0.306302	0.691136	3.11874	-0.198525	0.467561	0.280444	-0.0922965	-0.469047	-0.905493	-1.09753	-0.513044	-0.458406	0.102344	-0.00941111	0.892684	-0.117526	0.0764754
O75129	-0.9719	-0.580912	-0.305007	-1.08084	1.14767	-0.0855754	0.834201	-1.4556	-0.229252	2.96389	2.17492	0.706469	1.21408	0.375305	1.01305	-0.640906	-0.92502	0.902293	3.36979	-0.393469	-0.666647	0.338072	1.43639	0.00757372	0.16456	-0.390846	0.150729	0.218089	0.250808	-0.0702182	-0.0449062	-0.26268	-1.16774	-0.69285	-0.335301	-1.76365	-1.62308	0.497143	0.628317	2.03691	1.33954	1.19875
O75131	-1.40008	0.293799	0.819757	1.76509	1.36905	-0.0758423	-1.41813	0.238185	-1.63282	-0.942867	-1.6596	-0.69208	-0.0954481	0.761951	0.929369	1.16924	-1.41587	0.0319178	-0.647602	-0.129044	-0.402884	0.30022	-0.00894363	0.677009	1.016	0.92698	0.744703	-1.50204	-0.884646	-1.45448	-0.677728	0.339108	0.367794	0.895976	0.803173	0.610362	0.150997	-1.98514	-2.16474	-1.63517	-2.4668	-1.71483
O75145	-0.310847	-1.13586	-0.390386	0.0434592	-0.632051	-0.322855	0.824712	0.575431	0.0974696	-0.353844	0.378218	0.709895	0.338012	0.112016	0.720722	-0.0353997	0.916105	-0.564275	-0.236757	-0.129044	-0.322458	-0.450357	-0.187648	0.0660052	0.348826	-0.414227	-0.157875	0.00995056	0.351158	0.512518	0.585428	-0.252756	-0.0452811	-0.00134672	-0.218541	0.140029	0.335345	-0.216888	0.113107	0.0421138	0.319749	-0.260542
O75146	-0.151941	-0.116183	0.179963	-1.34365	-0.437769	0.1963	0.588029	0.464145	-1.02024	1.03853	0.616755	-0.0526724	-0.592617	-0.125287	-0.0445213	0.361078	-0.147841	2.8881	0.518752	1.35744	0.132448	0.36646	0.280263	-0.202846	-0.167641	-0.587185	-0.482755	-0.496034	-0.547186	0.313268	0.604175	-0.377399	-0.287536	0.0340016	0.400527	-0.18003	-0.273021	-0.0516639	-0.255921	-0.907544	-0.803068	-0.216866
O75153	-0.674914	-0.227121	-0.677241	-0.0762815	-0.798748	-0.0855754	0.799373	0.49008	-0.235094	0.662001	0.149306	0.280493	0.200893	0.174322	0.560791	-0.0302788	0.0794003	-0.641306	-0.28478	-0.433537	-0.0286864	0.802332	0.837031	0.715986	0.966025	-0.264037	0.204245	-0.259143	-0.257549	0.795476	0.570948	-0.00165248	-0.248166	-0.161295	-0.553757	-0.423648	-0.357121	-0.0634811	-0.00941111	0.491344	0.573573	0.415743
O75155	-1.09432	-0.572429	1.02453	0.37903	0.0451978	0.364959	0.752282	0.465025	-0.465919	-0.00683779	-0.841973	-0.346554	1.49647	-0.441798	0.606602	-0.124035	0.0683561	-0.488689	0.180753	0.0884378	-0.12226	0.452184	0.623296	0.700659	0.808505	0.526117	1.07575	-0.89888	-1.16092	-0.703281	-1.17788	-1.00618	-1.21422	-0.868467	-0.827913	0.47071	0.179709	-0.907684	-0.587139	-0.793578	-0.601924	-0.0592997
O75157	-0.34233	-0.599675	1.98255	0.753919	0.469303	0.302221	-1.41955	-0.0538144	-1.53316	-3.24025	-1.64125	-0.040794	-0.584198	-0.0753386	0.322216	0.666516	-0.506295	0.189054	0.719238	0.419783	-1.23301	-0.2035	-0.0753428	-0.31894	0.422241	-0.429597	-0.515402	-0.315202	-0.192604	0.206598	1.22463	-0.662841	-0.0343225	0.213264	0.361221	-0.0991466	-0.37318	0.533686	0.856548	0.647196	0.87575	1.16464
O75165	0.0963773	-0.100639	0.848635	0.0347991	-1.14006	0.192249	-0.451672	-0.596897	-0.512622	-0.771218	0.163508	-0.354902	0.101282	-0.965807	-0.157779	0.199393	0.492553	0.140616	0.245148	0.757006	0.540134	0.343543	0.991841	0.988855	0.790314	0.416848	0.436699	0.348334	0.159886	0.057449	-0.176629	0.220548	-0.312622	-0.521292	-0.865162	-0.783258	-0.903162	0.336577	-0.414009	1.11257	0.872928	1.15663
O75170	-0.00294065	-0.780177	-0.397954	-0.29687	-1.19346	0.111943	-0.282159	0.650083	-0.0745515	-0.10804	-0.609301	0.188848	-0.367369	0.242985	0.472302	-0.134883	0.612239	0.34224	0.358458	0.243924	-1.05192	0.395986	0.55342	0.297514	0.564191	0.429248	0.568151	-0.504396	-0.168152	-0.0665403	0.350413	0.328147	0.308785	-0.0319552	-0.0212198	-0.352221	-0.31299	-0.694533	-0.623582	-0.265218	-0.232601	-0.666281
O75175	-0.518403	-0.767154	0.103056	0.59738	0.876673	-0.233391	1.31502	-0.369076	-0.124697	0.309587	-1.40205	0.0269934	0.718089	-0.330333	0.843125	0.155281	0.386639	-0.196175	-0.738147	-0.0792061	-0.335287	-1.06826	-0.835481	-0.789883	-0.261116	-1.62797	-1.62693	0.02551	0.500884	0.681582	0.656088	0.277743	0.0942437	0.189183	0.421835	-0.807189	-0.917296	-0.669931	-3.24606	-0.450031	-0.625158	0.38054
O75190	0.409579	-0.610414	0.533342	0.118733	1.18284	-0.124801	-0.339932	0.120921	-0.274692	-0.511628	0.330212	-0.345951	0.836251	-0.316075	-0.193676	-0.0148528	0.0065139	-0.0174955	0.395395	-0.129044	-0.0893675	-0.795035	-0.431061	-0.958806	-0.618335	1.94657	2.00753	-1.28683	-1.01574	-0.155594	-0.182247	3.07816	2.66595	2.32501	2.54352	0.660171	0.416608	-0.90976	-0.447503	1.1911	1.39108	1.86143
O75208	0.00354179	-0.182019	-0.442721	-0.809821	0.0075304	-0.44736	0.987166	-0.072755	0.57981	0.84644	0.526704	-0.174867	0.673716	-0.0630461	-0.321169	-0.671131	0.506511	-0.442965	0.121134	-0.561297	0.532046	0.30122	-0.0995841	0.157925	-0.0392731	1.0082	1.05555	-0.509101	-0.115529	0.573009	0.0589465	0.95109	0.893964	1.07985	0.656176	-0.549023	-0.478197	0.0349552	0.31526	-0.567099	-0.504006	-0.313523
O75223	-0.624475	0.463928	0.173413	0.842247	0.0075304	0.79557	-1.33878	-1.23634	-1.49057	-0.615811	0.594967	1.21597	0.97476	1.27399	1.51587	0.461472	-0.504535	-0.651453	0.182282	-0.512905	0.599211	-1.18685	-1.18698	0.153652	-0.196956	1.32185	1.03666	0.346744	0.0147506	-0.446049	-0.717803	0.798392	1.50439	0.712629	0.340026	1.28364	1.41061	0.509643	1.01793	-0.648726	0.181589	-0.150917
O75251	0.138989	0.260898	-1.91238	-0.476405	0.272938	-0.790906	0.734823	-0.753381	-0.124697	1.14692	0.194035	0.0517544	-0.855083	0.397867	0.572466	-0.338611	0.263622	-0.183538	-1.17241	-0.360439	-0.577729	0.231914	-0.169081	0.0410891	-0.148141	-7.91e-05	0.108763	-0.104793	-0.110839	-0.583868	-1.56966	-0.284772	-0.140373	0.0254211	-0.436692	0.664388	0.758639	1.01277	1.22456	0.00122359	0.517216	-1.61231
O75306	0.675509	0.842834	0.195984	-0.0288685	-1.2539	0.153686	-1.04571	0.946228	0.670332	-0.725286	-0.45104	-0.282234	-0.811077	-0.484768	-0.333171	-0.39332	1.00296	0.372549	-0.294004	0.643997	0.732929	0.343867	-0.271879	-0.165956	-0.174683	0.584816	0.367601	0.331902	0.239679	0.103031	-0.0763395	-0.072451	0.168125	-0.0584796	0.315301	-0.336899	0.199119	-0.107748	-0.0454628	0.383073	0.323169	-0.899844
O75323	-0.76816	0.528604	0.0834688	0.0198919	-0.16003	-0.266902	-0.231898	-0.0289347	0.173768	-0.0591395	1.09227	0.879921	-0.224931	0.946585	-0.0946077	0.0980109	-0.180246	-0.0849426	0.245148	0.196906	1.07472	-0.648149	-1.01278	-0.784066	-0.953846	1.30854	0.951669	-0.447208	-0.306311	-1.58334	-1.23807	1.12835	1.57481	1.65122	1.51965	2.65356	2.59351	0.296351	0.776392	-1.27734	-1.1323	-0.78274
O75326	2.20397	2.04295	-1.91525	-1.82762	-0.465415	-0.487063	1.74891	2.26525	4.37108	1.67988	0.0341678	-1.5345	-2.99287	-1.06155	-2.95228	-2.58021	0.495847	-0.0209867	0.73844	1.40147	1.76946	-0.198776	-0.182314	-1.2797	-0.868297	-2.31319	-1.48301	0.801593	0.610478	1.36439	2.43506	0.864407	-0.0396212	-0.623895	0.266344	-1.44904	-1.64126	0.167367	-0.00941111	0.68927	-0.436812	-0.74046
O75334	-0.71801	0.0415724	1.33426	1.45829	0.029834	0.437213	-0.672019	-2.11354	-0.563372	-0.469786	0.0489594	-0.36361	1.42577	-0.155343	1.07486	0.018738	-0.202274	-0.114838	1.23132	-0.246379	0.206302	-0.0481226	0.460373	0.642305	1.09506	0.281552	0.497597	-0.105338	-0.0894676	0.176952	-0.182983	-0.391766	0.081912	0.157584	-0.347593	-0.188173	-0.671963	-0.13941	-0.100103	0.0316976	0.176438	-0.508847
O75335	-0.492865	-2.57314	2.13465	1.51484	0.0075304	0.77248	0.857928	0.597153	2.35258	-0.406575	0.2152	-2.20778	-0.467216	-1.76428	-1.11498	-0.0370164	1.30103	-0.539396	3.46724	-0.364129	1.11536	1.8358	2.5238	1.93539	1.99232	0.917804	1.96487	0.02551	-0.0229705	0.865572	0.354189	-0.0496894	-0.883914	-1.40801	-1.44109	-2.11608	-2.48677	1.77935	1.21034	2.35071	2.36977	1.85534
O75340	0.30865	-0.230706	0.104255	0.164714	0.0144859	-0.0855754	-0.0836105	-0.76091	-0.36909	0.0511215	0.529975	1.20122	0.39011	0.297392	0.365576	0.809533	-0.166518	-0.174067	-0.589552	-0.557046	-0.0790549	0.151796	0.00618785	0.134712	0.181155	0.00928277	-0.367391	-0.976461	-1.41782	0.0755415	-0.51288	-1.11444	-0.235601	-0.0392145	0.528381	-0.505525	0.102085	0.604233	0.0290679	0.459961	0.247285	-0.0613891
[truncated: 3,874 more rows]

## Sheet: E
Table S7 Comparison of brain proteome and brain transcriptome
Log2 formed mRNA and protein abundance fold change between BA4 and BA46
Accession Number	Log2 (BA4/BA46) transcriptome	Log2 (BA4/BA46) proteome	Category
A0AVT1	1.95314	0.504042	mRNA only
A0FGR8	0.888231	1.80209	agree
[truncated: 4,249 more rows]

## Sheet: F
Table S7 Comparison of brain proteome and brain transcriptome
[truncated: 2,166 more rows]
